# Supplementary material for: Dynamic profiles of lncRNAs reveal a functional natural antisense RNA that regulates the development of Schistosoma japonicum
Source: PLoS Pathog. 2024 Jan 29;20(1):e1011949. doi: 10.1371/journal.ppat.1011949 (PMC10878521; doi:10.1371/journal.ppat.1011949)
Supplement: S1 Table — (XLSX) [file ppat.1011949.s014.xlsx]

## Sheet: Sheet1
S1 Table. A summary of S.japonicum strand-specific RNA-seq data
Sample	Raw Reads	Clean Reads	Raw Base(G)	Clean Base(G)	Q30(%)	GC Content(%)	PE mapped uniquely	Total mapped(%)
14dpi-1	29151902	28577502	8.75	8.57	95.68	39.34	22972303	87.88
14dpi-2	32481211	32131341	9.74	9.64	94.08	38.95	25627398	87.69
14dpi-3	34761922	34476416	10.43	10.34	94.26	38.59	27698463	88.27
18dpi-F-1	31062611	30796313	9.32	9.24	95.44	38.34	24742273	88.09
18dpi-F-3	27241128	26978291	8.17	8.09	94.16	38.85	21176250	86.37
18dpi-F-4	30537811	30284469	9.16	9.09	95.7	38.81	24081196	87.29
18dpi-M-1	30702537	30349177	9.21	9.1	95.94	39.97	23607648	85.29
18dpi-M-2	31751642	31435919	9.53	9.43	95.96	38.9	24559480	85.46
18dpi-M-3	32264872	32079754	9.68	9.62	95.71	38.3	26105842	88.98
22dpi-F-1	27707941	27093242	8.31	8.13	95.66	39.42	20490900	83.41
22dpi-F-2	28477356	27999212	8.54	8.4	95.34	40.64	20484335	80.93
22dpi-F-3	40781987	40308858	12.23	12.09	95.99	43.72	26763205	74.8
22dpi-M-1	27925844	27634517	8.38	8.29	95.77	39.81	21454820	85.13
22dpi-M-2	34087676	33239313	10.23	9.97	93.84	41.65	24148297	80.2
22dpi-M-3	28217607	27821474	8.47	8.35	95.34	40.1	21674992	85.7
26dpi-F-2	32239682	31956291	9.67	9.59	93.76	39.94	23149537	80.06
26dpi-F-3	29826781	29547547	8.95	8.86	96.14	40.2	22409766	83.41
26dpi-F-4	27065589	26673856	8.12	8	95.78	41.42	19214534	79.48
26dpi-M-1	27333837	26940945	8.2	8.08	95.85	39.5	20935600	85.17
26dpi-M-2	30027134	29631104	9.01	8.89	95.86	39.75	22679207	84.14
26dpi-M-4	28858048	28350247	8.66	8.51	94.17	39.41	22086113	85.44
