# Supplementary material for: Dynamic profiles of lncRNAs reveal a functional natural antisense RNA that regulates the development of Schistosoma japonicum
Source: PLoS Pathog. 2024 Jan 29;20(1):e1011949. doi: 10.1371/journal.ppat.1011949 (PMC10878521; doi:10.1371/journal.ppat.1011949)
Supplement: S2 Table — (XLSX) [file ppat.1011949.s015.xlsx]

## Sheet: Sheet1
S2 Table. Detailed Annotation and Comparison of Identified lncRNAs
gene_id	transcript_id	chr	start	end	length	strand	blastn_bestHit	is_novel	partnerRNA_gene	loc_class	distance	subtype	location
LNC0001	LNC0001.1	chr2	695524	721300	25777	-	SjLINC013894-IBu|Evalue=1.77e-116	FALSE	Sjc_0004437	antisense_genic	0	nested	exonic
LNC0002	LNC0002.1	chr2	698620	711131	12512	+	SjLNCA031532-IBu|Evalue=0	FALSE	Sjc_0004437	sense_genic	0	nested	intronic
LNC0003	LNC0003.1	chr2	705921	719453	13533	-	SjLINC013894-IBu|Evalue=0	FALSE	Sjc_0004437	antisense_genic	0	nested	intronic
LNC0004	LNC0004.1	chr2	706711	708562	1852	+	SjLNCS060277-IBu|Evalue=8.33e-12	FALSE	Sjc_0004437	sense_genic	0	nested	intronic
LNC0005	LNC0005.1	chr2	707179	721300	14122	-	SjLNCS031531-IBu|Evalue=2.29e-50	FALSE	Sjc_0004437	antisense_genic	0	nested	exonic
LNC0005	LNC0005.2	chr2	719454	721300	1847	-	SjLNCS031531-IBu|Evalue=1.23e-50	FALSE	Sjc_0004437	antisense_genic	0	nested	exonic
LNC0006	LNC0006.1	chr2	721362	730078	8717	+	SjLNCA004825-IBu|Evalue=3.51e-82	FALSE	Sjc_0004437	sense_genic	0	nested	intronic
LNC0006	LNC0006.2	chr2	721362	730078	8717	+	SjLNCA004824-IBu|Evalue=2.39e-118	FALSE	Sjc_0004437	sense_genic	0	nested	intronic
LNC0007	LNC0007.1	chr2	732976	735556	2581	-	SjLINC031341-IBu|Evalue=4.36e-163	FALSE	Sjc_0004437	antisense_genic	0	nested	intronic
LNC0008	LNC0008.1	chr2	751253	752195	943	-	SjLINC060554-IBu|Evalue=0	FALSE	Sjc_0004437	antisense_genic	0	nested	intronic
LNC0008	LNC0008.2	chr2	751308	752195	888	-	SjLINC004700-IBu|Evalue=0	FALSE	Sjc_0004437	antisense_genic	0	nested	intronic
LNC0009	LNC0009.1	chr2	762836	763268	433	-	SjLNCS031531-IBu|Evalue=7.1e-177	FALSE	Sjc_0004437	antisense_genic	0	nested	intronic
LNC0010	LNC0010.1	chr2	777329	778721	1393	-	SjLNCA031532-IBu|Evalue=0	FALSE	Sjc_0004438	antisense_genic	0	nested	intronic
LNC0011	LNC0011.1	chr2	779159	779982	824	+	No hit	TRUE	Sjc_0004438	sense_genic	0	nested	intronic
LNC0012	LNC0012.1	chr2	785653	786049	397	-	SjLNCA004824-IBu|Evalue=6.78e-137	FALSE	Sjc_0004438	antisense_genic	0	nested	intronic
LNC0013	LNC0013.1	chr2	870817	876576	5760	-	SjLNCA031532-IBu|Evalue=0	FALSE	Sjc_0004441	intergenic	25079	divergent	upstream
LNC0013	LNC0013.2	chr2	870945	875662	4718	-	No hit	TRUE	Sjc_0004441	intergenic	25993	divergent	upstream
LNC0013	LNC0013.3	chr2	871394	876576	5183	-	SjLNCA031532-IBu|Evalue=0	FALSE	Sjc_0004441	intergenic	25079	divergent	upstream
LNC0014	LNC0014.1	chr2	872687	898437	25751	+	SjLINC013894-IBu|Evalue=6.58e-122	FALSE	Sjc_0004441	intergenic	3218	same_strand	upstream
LNC0015	LNC0015.1	chr2	882925	889744	6820	-	SjLNCA042620-IBu|Evalue=8.88e-180	FALSE	Sjc_0004441	intergenic	11911	divergent	upstream
LNC0015	LNC0015.2	chr2	882925	892264	9340	-	SjLNCA042620-IBu|Evalue=7.51e-180	FALSE	Sjc_0004441	intergenic	9391	divergent	upstream
LNC0015	LNC0015.3	chr2	883301	892264	8964	-	SjLINC013894-IBu|Evalue=2.02e-120	FALSE	Sjc_0004441	intergenic	9391	divergent	upstream
LNC0015	LNC0015.4	chr2	883736	893302	9567	-	SjLINC013894-IBu|Evalue=2.47e-120	FALSE	Sjc_0004441	intergenic	8353	divergent	upstream
LNC0015	LNC0015.5	chr2	884179	893302	9124	-	SjLINC013894-IBu|Evalue=3.79e-78	FALSE	Sjc_0004441	intergenic	8353	divergent	upstream
LNC0015	LNC0015.6	chr2	884192	893302	9111	-	SjLINC013894-IBu|Evalue=1.36e-77	FALSE	Sjc_0004441	intergenic	8353	divergent	upstream
LNC0015	LNC0015.7	chr2	884759	893302	8544	-	SjLNCS031531-IBu|Evalue=6.61e-55	FALSE	Sjc_0004441	intergenic	8353	divergent	upstream
LNC0015	LNC0015.8	chr2	888025	892040	4016	-	SjLNCS060277-IBu|Evalue=1.27e-13	FALSE	Sjc_0004441	intergenic	9615	divergent	upstream
LNC0015	LNC0015.9	chr2	892265	893302	1038	-	SjLNCS031531-IBu|Evalue=2.77e-55	FALSE	Sjc_0004441	intergenic	8353	divergent	upstream
LNC0016	LNC0016.1	chr2	1082995	1083789	795	+	SjLNCA032039-IBu|Evalue=0	FALSE	Sjc_0004449	antisense_genic	0	nested	intronic
LNC0016	LNC0016.2	chr2	1082995	1083789	795	+	SjLNCA032039-IBu|Evalue=0	FALSE	Sjc_0004449	antisense_genic	0	nested	intronic
LNC0017	LNC0017.1	chr2	1288092	1290911	2820	+	SjLNCA052948-IBu|Evalue=0	FALSE	Sjc_0004453	antisense_genic	0	nested	intronic
LNC0018	LNC0018.1	chr2	1288485	1318575	30091	+	SjLNCS030910-IBu|Evalue=0	FALSE	Sjc_0004453	antisense_genic	0	overlapping	intronic
LNC0019	LNC0019.1	chr2	1337952	1364361	26410	+	SjLNCA040283-IBu|Evalue=5.37e-64	FALSE	Sjc_0004455	antisense_genic	0	overlapping	intronic
LNC0020	LNC0020.1	chr2	1495936	1536884	40949	-	SjLNCA059994-IBu|Evalue=1.94e-157	FALSE	Sjc_0004459	antisense_genic	0	nested	intronic
LNC0021	LNC0021.1	chr2	1623964	1624648	685	-	SjLINC055059-IBu|Evalue=1.04e-99	FALSE	Sjc_0004463	antisense_genic	0	nested	intronic
LNC0022	LNC0022.1	chr2	1695436	1696159	724	-	SjLNCA031246-IBu|Evalue=0	FALSE	Sjc_0004468	intergenic	5835	divergent	upstream
LNC0022	LNC0022.2	chr2	1695440	1696159	720	-	SjLNCA031246-IBu|Evalue=0	FALSE	Sjc_0004468	intergenic	5835	divergent	upstream
LNC0022	LNC0022.3	chr2	1695483	1696159	677	-	SjLNCA031246-IBu|Evalue=0	FALSE	Sjc_0004468	intergenic	5835	divergent	upstream
LNC0022	LNC0022.4	chr2	1695491	1696159	669	-	SjLNCA031246-IBu|Evalue=0	FALSE	Sjc_0004468	intergenic	5835	divergent	upstream
LNC0023	LNC0023.1	chr2	1734922	1735329	408	+	No hit	TRUE	Sjc_0004469	antisense_genic	0	nested	intronic
LNC0024	LNC0024.1	chr2	1739068	1739510	443	+	SjLNCA031136-IBu|Evalue=0	FALSE	Sjc_0004469	antisense_genic	0	nested	intronic
LNC0024	LNC0024.2	chr2	1739118	1744531	5414	+	SjLNCA031139-IBu|Evalue=1.71e-177	FALSE	Sjc_0004469	antisense_genic	0	overlapping	intronic
LNC0025	LNC0025.1	chr2	1832151	1832394	244	+	No hit	TRUE	Sjc_0004474	antisense_genic	0	nested	intronic
LNC0026	LNC0026.1	chr2	1983595	2008629	25035	+	SjLINC024839-IBu|Evalue=1.59e-136	FALSE	Sjc_0004480	intergenic	14201	same_strand	upstream
LNC0026	LNC0026.2	chr2	1997248	2008629	11382	+	SjLNCA039930-IBu|Evalue=0	FALSE	Sjc_0004480	intergenic	14201	same_strand	upstream
LNC0027	LNC0027.1	chr2	2125419	2151937	26519	+	SjLINC023628-IBu|Evalue=2.8e-145	FALSE	Sjc_0004483	intergenic	2066	convergent	downstream
LNC0028	LNC0028.1	chr2	2125957	2139248	13292	-	SjLINC030888-IBu|Evalue=0	FALSE	Sjc_0004483	intergenic	14755	same_strand	downstream
LNC0028	LNC0028.2	chr2	2126573	2136309	9737	-	SjLINC030888-IBu|Evalue=0	FALSE	Sjc_0004483	intergenic	17694	same_strand	downstream
LNC0029	LNC0029.1	chr2	2144184	2154002	9819	-	SjLINC030667-IBu|Evalue=0	FALSE	Sjc_0004483	intergenic	1	same_strand	downstream
LNC0029	LNC0029.2	chr2	2205254	2208236	2983	-	SjLINC033266-IBu|Evalue=2.54e-33	FALSE	Sjc_0004483	sense_genic	0	nested	intronic
LNC0030	LNC0030.1	chr2	2387915	2393435	5521	-	SjLINC059465-IBu|Evalue=1.44e-81	FALSE		isolated
LNC0030	LNC0030.2	chr2	2387915	2393435	5521	-	SjLINC059465-IBu|Evalue=6.01e-47	FALSE		isolated
LNC0031	LNC0031.1	chr2	2728891	2730261	1371	-	SjLINC059095-IBu|Evalue=0	FALSE	Sjc_0004486	intergenic	50976	divergent	upstream
LNC0032	LNC0032.1	chr2	2732149	2733228	1080	+	SjLINC050408-IBu|Evalue=0	FALSE	Sjc_0004486	intergenic	48009	same_strand	upstream
LNC0032	LNC0032.2	chr2	2732167	2733228	1062	+	SjLINC050410-IBu|Evalue=0	FALSE	Sjc_0004486	intergenic	48009	same_strand	upstream
LNC0033	LNC0033.1	chr2	2818574	2895001	76428	+	SjLINC058167-IBu|Evalue=1.39e-50	FALSE	Sjc_0004488	sense_genic	0	overlapping	intronic
LNC0033	LNC0033.2	chr2	2820359	2891381	71023	+	No hit	TRUE	Sjc_0004487	antisense_genic	0	containing	intronic
LNC0034	LNC0034.1	chr2	2932139	2932720	582	+	SjLINC057419-IBu|Evalue=0	FALSE	Sjc_0004488	intergenic	36887	same_strand	downstream
LNC0035	LNC0035.1	chr2	2934436	2935067	632	+	SjLINC057421-IBu|Evalue=2.4e-173	FALSE	Sjc_0004488	intergenic	39184	same_strand	downstream
LNC0035	LNC0035.2	chr2	2934448	2935067	620	+	SjLINC057421-IBu|Evalue=1.41e-170	FALSE	Sjc_0004488	intergenic	39196	same_strand	downstream
LNC0036	LNC0036.1	chr2	2936480	2941823	5344	+	SjLNCA059077-IBu|Evalue=0	FALSE	Sjc_0004488	intergenic	41228	same_strand	downstream
LNC0037	LNC0037.1	chr2	2960827	2962002	1176	+	SjLINC057419-IBu|Evalue=0	FALSE	Sjc_0004488	intergenic	65575	same_strand	downstream
LNC0038	LNC0038.1	chr2	2970693	2971688	996	-	SjLINC025289-IBu|Evalue=1.07e-138	FALSE	Sjc_0004488	intergenic	75441	convergent	downstream
LNC0038	LNC0038.2	chr2	2971689	2972058	370	-	SjLINC025354-IBu|Evalue=1.93e-42	FALSE	Sjc_0004488	intergenic	76437	convergent	downstream
LNC0039	LNC0039.1	chr2	3041544	3042104	561	-	No hit	TRUE	Sjc_0004489	intergenic	39375	divergent	upstream
LNC0040	LNC0040.1	chr2	3042207	3061753	19547	+	SjLINC004740-IBu|Evalue=4.2e-132	FALSE	Sjc_0004489	intergenic	19726	same_strand	upstream
LNC0040	LNC0040.2	chr2	3045769	3061753	15985	+	No hit	TRUE	Sjc_0004489	intergenic	19726	same_strand	upstream
LNC0041	LNC0041.1	chr2	3259479	3266509	7031	-	No hit	TRUE	Sjc_0004494	antisense_genic	0	nested	intronic
LNC0042	LNC0042.1	chr2	3355637	3361864	6228	+	SjLNCA033137-IBu|Evalue=2.62e-114	FALSE	Sjc_0004497	intergenic	10046	same_strand	upstream
LNC0043	LNC0043.1	chr2	3416443	3418521	2079	-	SjLNCA003740-IBu|Evalue=4.39e-107	FALSE	Sjc_0004497	antisense_genic	0	nested	intronic
LNC0044	LNC0044.1	chr2	3425834	3426948	1115	-	No hit	TRUE	Sjc_0004497	antisense_genic	0	nested	intronic
LNC0045	LNC0045.1	chr2	3438443	3445189	6747	-	No hit	TRUE	Sjc_0004498	antisense_genic	0	overlapping	intronic
LNC0045	LNC0045.2	chr2	3439486	3445189	5704	-	No hit	TRUE	Sjc_0004498	antisense_genic	0	overlapping	intronic
LNC0045	LNC0045.3	chr2	3441813	3445189	3377	-	No hit	TRUE	Sjc_0004498	antisense_genic	0	overlapping	intronic
LNC0046	LNC0046.1	chr2	3454616	3463885	9270	-	SjLNCA041376-IBu|Evalue=0	FALSE	Sjc_0004498	intergenic	154	convergent	downstream
LNC0046	LNC0046.2	chr2	3454815	3463885	9071	-	SjLNCA041376-IBu|Evalue=0	FALSE	Sjc_0004498	intergenic	353	convergent	downstream
LNC0047	LNC0047.1	chr2	3459031	3459543	513	-	SjLNCA041384-IBu|Evalue=1.82e-24	FALSE	Sjc_0004498	intergenic	4569	convergent	downstream
LNC0048	LNC0048.1	chr2	3583219	3584090	872	-	SjLINC041274-IBu|Evalue=0	FALSE	Sjc_0004502	intergenic	5555	convergent	downstream
LNC0049	LNC0049.1	chr2	3585194	3589699	4506	-	SjLINC041271-IBu|Evalue=0	FALSE	Sjc_0004502	intergenic	7530	convergent	downstream
LNC0049	LNC0049.2	chr2	3585386	3589699	4314	-	SjLINC041272-IBu|Evalue=0	FALSE	Sjc_0004502	intergenic	7722	convergent	downstream
LNC0049	LNC0049.3	chr2	3585596	3589787	4192	-	SjLINC041271-IBu|Evalue=0	FALSE	Sjc_0004502	intergenic	7932	convergent	downstream
LNC0049	LNC0049.4	chr2	3585777	3589699	3923	-	SjLINC041271-IBu|Evalue=0	FALSE	Sjc_0004502	intergenic	8113	convergent	downstream
LNC0049	LNC0049.5	chr2	3586655	3589699	3045	-	SjLINC041272-IBu|Evalue=0	FALSE	Sjc_0004502	intergenic	8991	convergent	downstream
LNC0049	LNC0049.6	chr2	3587224	3589699	2476	-	SjLINC041271-IBu|Evalue=0	FALSE	Sjc_0004503	intergenic	9394	divergent	upstream
LNC0050	LNC0050.1	chr2	3646224	3653307	7084	-	SjLNCA041333-IBu|Evalue=0	FALSE	Sjc_0004505	antisense_genic	0	overlapping	intronic
LNC0051	LNC0051.1	chr2	3683473	3683750	278	-	No hit	TRUE	Sjc_0004506	antisense_genic	0	nested	intronic
LNC0052	LNC0052.1	chr2	3773912	3776054	2143	-	SjLINC013898-IBu|Evalue=2.81e-112	FALSE	Sjc_0004508	intergenic	5016	same_strand	downstream
LNC0053	LNC0053.1	chr2	3790388	3791197	810	+	SjLINC041186-IBu|Evalue=3.22e-153	FALSE	Sjc_0004508	intergenic	1318	divergent	upstream
LNC0054	LNC0054.1	chr2	3935958	3937824	1867	-	SjLINC001415-IBu|Evalue=0	FALSE	Sjc_0004512	intergenic	9025	convergent	downstream
LNC0055	LNC0055.1	chr2	3937850	3938522	673	+	SjLINC001382-IBu|Evalue=0	FALSE	Sjc_0004512	intergenic	10917	same_strand	downstream
LNC0055	LNC0055.2	chr2	3937909	3938522	614	+	SjLINC001380-IBu|Evalue=0	FALSE	Sjc_0004512	intergenic	10976	same_strand	downstream
LNC0056	LNC0056.1	chr2	3952820	3955377	2558	-	SjLNCA039930-IBu|Evalue=0	FALSE	Sjc_0004512	intergenic	25887	convergent	downstream
LNC0056	LNC0056.2	chr2	3953053	3959641	6589	-	SjLNCA055070-IBu|Evalue=6.87e-77	FALSE	Sjc_0004513	intergenic	23355	divergent	upstream
LNC0056	LNC0056.3	chr2	3962608	3966979	4372	-	SjLNCA001410-IBu|Evalue=0	FALSE	Sjc_0004513	intergenic	16017	divergent	upstream
LNC0056	LNC0056.4	chr2	3964728	3966979	2252	-	SjLNCA001410-IBu|Evalue=0	FALSE	Sjc_0004513	intergenic	16017	divergent	upstream
LNC0057	LNC0057.1	chr2	4016798	4017560	763	+	SjLINC047487-IBu|Evalue=1.27e-66	FALSE	Sjc_0004514	antisense_genic	0	nested	intronic
LNC0058	LNC0058.1	chr2	4248222	4249283	1062	-	SjLINC034278-IBu|Evalue=0	FALSE	Sjc_0004519	intergenic	20754	same_strand	upstream
LNC0058	LNC0058.2	chr2	4248222	4249283	1062	-	SjLINC034278-IBu|Evalue=0	FALSE	Sjc_0004519	intergenic	20754	same_strand	upstream
LNC0059	LNC0059.1	chr2	4281322	4281894	573	+	SjLINC034269-IBu|Evalue=0	FALSE	Sjc_0004520	intergenic	26215	same_strand	upstream
LNC0060	LNC0060.1	chr2	4284971	4291854	6884	+	SjLNCA005873-IBu|Evalue=0	FALSE	Sjc_0004520	intergenic	16255	same_strand	upstream
LNC0061	LNC0061.1	chr2	4286969	4289301	2333	-	SjLNCA005873-IBu|Evalue=0	FALSE	Sjc_0004520	intergenic	18808	divergent	upstream
LNC0061	LNC0061.2	chr2	4287470	4289301	1832	-	SjLINC042954-IBu|Evalue=0	FALSE	Sjc_0004520	intergenic	18808	divergent	upstream
LNC0061	LNC0061.3	chr2	4288193	4289301	1109	-	SjLINC042925-IBu|Evalue=0	FALSE	Sjc_0004520	intergenic	18808	divergent	upstream
LNC0062	LNC0062.1	chr2	4291441	4293891	2451	-	SjLNCA005873-IBu|Evalue=0	FALSE	Sjc_0004520	intergenic	14218	divergent	upstream
LNC0063	LNC0063.1	chr2	4321473	4327471	5999	-	SjLNCS003582-IBu|Evalue=0	FALSE	Sjc_0004520	antisense_genic	0	nested	intronic
LNC0063	LNC0063.2	chr2	4325494	4327471	1978	-	SjLNCS031421-IBu|Evalue=2.54e-180	FALSE	Sjc_0004520	antisense_genic	0	nested	intronic
LNC0064	LNC0064.1	chr2	4434488	4441032	6545	+	SjLNCA011600-IBu|Evalue=6.56e-62	FALSE	Sjc_0004523	antisense_genic	0	overlapping	intronic
LNC0065	LNC0065.1	chr2	4450410	4457630	7221	-	SjLINC042702-IBu|Evalue=0	FALSE	Sjc_0004524	intergenic	4969	divergent	upstream
LNC0066	LNC0066.1	chr2	4452240	4452494	255	+	SjLINC042705-IBu|Evalue=7.05e-85	FALSE	Sjc_0004523	intergenic	9689	divergent	upstream
LNC0067	LNC0067.1	chr2	4490815	4495304	4490	+	SjLNCA015288-IBu|Evalue=0	FALSE	Sjc_0004525	intergenic	314	convergent	downstream
LNC0067	LNC0067.2	chr2	4490822	4495304	4483	+	SjLNCA015290-IBu|Evalue=0	FALSE	Sjc_0004525	intergenic	314	convergent	downstream
LNC0067	LNC0067.3	chr2	4490833	4495304	4472	+	SjLNCA015285-IBu|Evalue=0	FALSE	Sjc_0004525	intergenic	314	convergent	downstream
LNC0068	LNC0068.1	chr2	4517266	4517627	362	+	No hit	TRUE	Sjc_0004525	antisense_genic	0	nested	intronic
LNC0069	LNC0069.1	chr2	4521010	4521328	319	+	No hit	TRUE	Sjc_0004525	antisense_genic	0	nested	intronic
LNC0070	LNC0070.1	chr2	4643846	4646792	2947	-	SjLINC015218-IBu|Evalue=1.22e-169	FALSE	Sjc_0004527	intergenic	19551	same_strand	upstream
LNC0071	LNC0071.1	chr2	4747587	4747946	360	+	No hit	TRUE	Sjc_0004529	antisense_genic	0	nested	intronic
LNC0072	LNC0072.1	chr2	4755902	4757910	2009	+	SjLNCA015229-IBu|Evalue=0	FALSE	Sjc_0004529	antisense_genic	0	nested	intronic
LNC0073	LNC0073.1	chr2	4760691	4761425	735	+	SjLNCA015230-IBu|Evalue=0	FALSE	Sjc_0004529	antisense_genic	0	nested	intronic
LNC0074	LNC0074.1	chr2	5489313	5499877	10565	-	SjLINC059111-IBu|Evalue=0	FALSE	Sjc_0004542	intergenic	57790	same_strand	upstream
LNC0074	LNC0074.2	chr2	5489319	5501889	12571	-	SjLINC059111-IBu|Evalue=0	FALSE	Sjc_0004542	intergenic	57796	same_strand	upstream
LNC0075	LNC0075.1	chr2	5499966	5561320	61355	-	SjLNCA004745-IBu|Evalue=3.38e-125	FALSE	Sjc_0004542	intergenic	68443	same_strand	upstream
LNC0076	LNC0076.1	chr2	5520884	5548710	27827	-	SjLINC059132-IBu|Evalue=0	FALSE	Sjc_0004542	intergenic	89361	same_strand	upstream
LNC0077	LNC0077.1	chr2	5527922	5528847	926	-	SjLINC023678-IBu|Evalue=0	FALSE	Sjc_0004542	intergenic	96399	same_strand	upstream
LNC0077	LNC0077.2	chr2	5528320	5528847	528	-	SjLINC037408-IBu|Evalue=0	FALSE	Sjc_0004542	intergenic	96797	same_strand	upstream
LNC0078	LNC0078.1	chr2	5622755	5654902	32148	-	No hit	TRUE	Sjc_0004543	intergenic	61765	same_strand	downstream
LNC0078	LNC0078.2	chr2	5622757	5645957	23201	-	No hit	TRUE	Sjc_0004543	intergenic	70710	same_strand	downstream
LNC0079	LNC0079.1	chr2	5690628	5694163	3536	+	No hit	TRUE	Sjc_0004543	intergenic	22504	convergent	downstream
LNC0079	LNC0079.2	chr2	5690648	5694163	3516	+	No hit	TRUE	Sjc_0004543	intergenic	22504	convergent	downstream
LNC0079	LNC0079.3	chr2	5692220	5694163	1944	+	No hit	TRUE	Sjc_0004543	intergenic	22504	convergent	downstream
LNC0080	LNC0080.1	chr2	5796989	5798105	1117	-	SjLINC039813-IBu|Evalue=0	FALSE	Sjc_0004545	intergenic	2843	divergent	upstream
LNC0081	LNC0081.1	chr2	5797001	5798028	1028	+	SjLINC039813-IBu|Evalue=0	FALSE	Sjc_0004545	intergenic	2920	same_strand	upstream
LNC0082	LNC0082.1	chr2	5797277	5798105	829	-	SjLINC039813-IBu|Evalue=0	FALSE	Sjc_0004545	intergenic	2843	divergent	upstream
LNC0083	LNC0083.1	chr2	6071118	6089437	18320	+	No hit	TRUE	Sjc_0004558	antisense_genic	0	containing	intronic
LNC0084	LNC0084.1	chr2	6251566	6251951	386	-	SjLINC039974-IBu|Evalue=6.22e-167	FALSE	Sjc_0004562	intergenic	4332	same_strand	upstream
LNC0085	LNC0085.1	chr2	6282336	6283753	1418	+	No hit	TRUE	Sjc_0004564	intergenic	1502	convergent	downstream
LNC0086	LNC0086.1	chr2	6286847	6292712	5866	+	SjLNCA039772-IBu|Evalue=3.04e-26	FALSE	Sjc_0004564	antisense_genic	0	nested	intronic
LNC0087	LNC0087.1	chr2	6341249	6343870	2622	+	SjLINC039776-IBu|Evalue=2.4e-123	FALSE	Sjc_0004565	intergenic	16765	same_strand	upstream
LNC0088	LNC0088.1	chr2	6349945	6351128	1184	+	No hit	TRUE	Sjc_0004565	intergenic	9507	same_strand	upstream
LNC0089	LNC0089.1	chr2	6478464	6481331	2868	-	SjLINC039947-IBu|Evalue=0	FALSE	Sjc_0004567	intergenic	31271	divergent	upstream
LNC0089	LNC0089.2	chr2	6478712	6481331	2620	-	SjLINC039947-IBu|Evalue=0	FALSE	Sjc_0004567	intergenic	31271	divergent	upstream
LNC0090	LNC0090.1	chr2	6568230	6569016	787	-	SjLINC026532-IBu|Evalue=0	FALSE	Sjc_0004568	intergenic	8339	same_strand	upstream
LNC0091	LNC0091.1	chr2	6661525	6661807	283	-	No hit	TRUE	Sjc_0004572	intergenic	3760	convergent	downstream
LNC0092	LNC0092.1	chr2	6748408	6749001	594	+	No hit	TRUE	Sjc_0004574	antisense_genic	0	nested	intronic
LNC0093	LNC0093.1	chr2	6819724	6823665	3942	+	SjLINC024458-IBu|Evalue=0	FALSE	Sjc_0004575	intergenic	6169	divergent	upstream
LNC0093	LNC0093.2	chr2	6819838	6823665	3828	+	SjLINC024458-IBu|Evalue=0	FALSE	Sjc_0004575	intergenic	6283	divergent	upstream
LNC0094	LNC0094.1	chr2	6825018	6825799	782	-	SjLINC039875-IBu|Evalue=0	FALSE	Sjc_0004575	intergenic	11463	same_strand	upstream
LNC0094	LNC0094.2	chr2	6825133	6825799	667	-	SjLINC039875-IBu|Evalue=0	FALSE	Sjc_0004575	intergenic	11578	same_strand	upstream
LNC0095	LNC0095.1	chr2	6832763	6833471	709	+	SjLINC039875-IBu|Evalue=0	FALSE	Sjc_0004575	intergenic	19208	divergent	upstream
LNC0095	LNC0095.2	chr2	6832801	6833471	671	+	SjLINC039875-IBu|Evalue=0	FALSE	Sjc_0004575	intergenic	19246	divergent	upstream
LNC0096	LNC0096.1	chr2	6833894	6853181	19288	-	SjLINC024509-IBu|Evalue=1.93e-175	FALSE	Sjc_0004576	intergenic	6217	divergent	upstream
LNC0097	LNC0097.1	chr2	6837399	6840425	3027	+	SjLNCS034930-IBu|Evalue=0	FALSE	Sjc_0004576	intergenic	18973	same_strand	upstream
LNC0097	LNC0097.2	chr2	6837408	6841751	4344	+	SjLNCA006216-IBu|Evalue=0	FALSE	Sjc_0004576	intergenic	17647	same_strand	upstream
LNC0097	LNC0097.3	chr2	6839248	6841751	2504	+	SjLNCA006216-IBu|Evalue=0	FALSE	Sjc_0004576	intergenic	17647	same_strand	upstream
LNC0098	LNC0098.1	chr2	6849260	6857041	7782	-	SjLINC024513-IBu|Evalue=0	FALSE	Sjc_0004576	intergenic	2357	divergent	upstream
LNC0098	LNC0098.2	chr2	6850898	6853181	2284	-	SjLNCA024430-IBu|Evalue=0	FALSE	Sjc_0004576	intergenic	6217	divergent	upstream
LNC0098	LNC0098.3	chr2	6851152	6943833	92682	-	SjLNCA024430-IBu|Evalue=0	FALSE	Sjc_0004576	antisense_genic	0	containing	intronic
LNC0099	LNC0099.1	chr2	6931257	6933636	2380	+	SjLINC039875-IBu|Evalue=0	FALSE	Sjc_0004578	intergenic	25290	same_strand	upstream
LNC0099	LNC0099.2	chr2	6931378	6948639	17262	+	SjLINC039875-IBu|Evalue=0	FALSE	Sjc_0004578	intergenic	10287	same_strand	upstream
LNC0099	LNC0099.3	chr2	6931422	6933636	2215	+	SjLINC039877-IBu|Evalue=0	FALSE	Sjc_0004578	intergenic	25290	same_strand	upstream
LNC0100	LNC0100.1	chr2	6952490	7104316	151827	-	SjLNCA024430-IBu|Evalue=0	FALSE	Sjc_0004578	antisense_genic	0	containing	intronic
LNC0101	LNC0101.1	chr2	7019039	7032443	13405	+	SjLINC039875-IBu|Evalue=0	FALSE	Sjc_0004579	intergenic	26314	same_strand	upstream
LNC0101	LNC0101.2	chr2	7019095	7034536	15442	+	No hit	TRUE	Sjc_0004579	intergenic	24221	same_strand	upstream
LNC0102	LNC0102.1	chr2	7031244	7038073	6830	-	SjLINC039875-IBu|Evalue=0	FALSE	Sjc_0004579	intergenic	20684	divergent	upstream
LNC0103	LNC0103.1	chr2	7065788	7068283	2496	-	No hit	TRUE	Sjc_0004579	antisense_genic	0	overlapping	intronic
LNC0104	LNC0104.1	chr2	7110807	7111268	462	-	SjLINC024375-IBu|Evalue=0	FALSE	Sjc_0004580	intergenic	18801	same_strand	downstream
LNC0105	LNC0105.1	chr2	7208423	7208924	502	-	SjLINC025077-IBu|Evalue=7.73e-38	FALSE	Sjc_0004583	intergenic	16797	convergent	downstream
LNC0106	LNC0106.1	chr2	7248418	7249412	995	+	SjLNCA026531-IBu|Evalue=0	FALSE	Sjc_0004584	antisense_genic	0	nested	intronic
LNC0106	LNC0106.2	chr2	7248592	7250284	1693	+	SjLNCS026299-IBu|Evalue=3.29e-124	FALSE	Sjc_0004584	antisense_genic	0	nested	intronic
LNC0107	LNC0107.1	chr2	7268278	7524901	256624	+	SjLINC057421-IBu|Evalue=0	FALSE	Sjc_0004591	antisense_genic	0	containing	intronic
LNC0107	LNC0107.2	chr2	7524016	7524901	886	+	SjLINC057419-IBu|Evalue=0	FALSE	Sjc_0004593	intergenic	4645	same_strand	upstream
LNC0108	LNC0108.1	chr2	7635653	7639109	3457	+	SjLINC026426-IBu|Evalue=1.16e-56	FALSE	Sjc_0004595	intergenic	10689	same_strand	downstream
LNC0109	LNC0109.1	chr2	7640520	7643900	3381	+	SjLINC026400-IBu|Evalue=0	FALSE	Sjc_0004595	intergenic	15556	same_strand	downstream
LNC0110	LNC0110.1	chr2	7700315	7700987	673	+	SjLINC023628-IBu|Evalue=4.77e-114	FALSE	Sjc_0004596	intergenic	58237	convergent	downstream
LNC0111	LNC0111.1	chr2	7765429	7766270	842	+	SjLINC042709-IBu|Evalue=6.09e-144	FALSE	Sjc_0004596	antisense_genic	0	overlapping	exonic
LNC0112	LNC0112.1	chr2	7800772	7804562	3791	-	SjLINC058513-IBu|Evalue=2.18e-16	FALSE	Sjc_0004597	intergenic	207	convergent	downstream
LNC0113	LNC0113.1	chr2	7945163	7952876	7714	-	SjLNCS007546-IBu|Evalue=4.14e-08	FALSE	Sjc_0004601	intergenic	53238	convergent	downstream
LNC0114	LNC0114.1	chr2	8053824	8061518	7695	-	SjLINC000236-IBu|Evalue=0	FALSE	Sjc_0004602	intergenic	3674	same_strand	downstream
LNC0114	LNC0114.2	chr2	8061519	8065191	3673	-	SjLINC000237-IBu|Evalue=6.92e-110	FALSE	Sjc_0004602	intergenic	1	same_strand	downstream
LNC0114	LNC0114.3	chr2	8061661	8065191	3531	-	SjLINC000237-IBu|Evalue=6.1e-17	FALSE	Sjc_0004602	intergenic	1	same_strand	downstream
LNC0115	LNC0115.1	chr2	8616854	8618038	1185	+	SjLNCA059994-IBu|Evalue=0	FALSE	Sjc_0004613	antisense_genic	0	nested	intronic
LNC0116	LNC0116.1	chr2	8693919	8694879	961	-	SjLINC060607-IBu|Evalue=0	FALSE	Sjc_0004616	intergenic	4249	convergent	downstream
LNC0116	LNC0116.2	chr2	8693975	8694879	905	-	SjLINC060607-IBu|Evalue=0	FALSE	Sjc_0004616	intergenic	4305	convergent	downstream
LNC0117	LNC0117.1	chr2	8699440	8744110	44671	+	SjLNCA023967-IBu|Evalue=5.15e-146	FALSE	Sjc_0004618	antisense_genic	0	overlapping	intronic
LNC0117	LNC0117.2	chr2	8741302	8744110	2809	+	SjLINC047615-IBu|Evalue=0	FALSE	Sjc_0004618	antisense_genic	0	nested	intronic
LNC0117	LNC0117.3	chr2	8741312	8744110	2799	+	SjLINC047615-IBu|Evalue=0	FALSE	Sjc_0004618	antisense_genic	0	nested	intronic
LNC0117	LNC0117.4	chr2	8741358	8744110	2753	+	SjLNCS026900-IBu|Evalue=0	FALSE	Sjc_0004618	antisense_genic	0	nested	intronic
LNC0117	LNC0117.5	chr2	8742814	8744110	1297	+	SjLINC025076-IBu|Evalue=0	FALSE	Sjc_0004618	antisense_genic	0	nested	intronic
LNC0118	LNC0118.1	chr2	8785144	8785512	369	+	No hit	TRUE	Sjc_0004620	intergenic	3393	divergent	upstream
LNC0119	LNC0119.1	chr2	8815287	8818762	3476	-	No hit	TRUE	Sjc_0004622	antisense_genic	0	nested	intronic
LNC0120	LNC0120.1	chr2	8821322	8821578	257	-	SjLNCA012007-IBu|Evalue=4.43e-97	FALSE	Sjc_0004622	antisense_genic	0	nested	intronic
LNC0121	LNC0121.1	chr2	9103008	9111291	8284	+	SjLINC011302-IBu|Evalue=6.96e-97	FALSE	Sjc_0004628	intergenic	313	convergent	downstream
LNC0122	LNC0122.1	chr2	9118817	9130454	11638	+	SjLINC042709-IBu|Evalue=9.57e-99	FALSE	Sjc_0004628	antisense_genic	0	nested	intronic
LNC0123	LNC0123.1	chr2	9221450	9229466	8017	-	No hit	TRUE	Sjc_0004628	sense_genic	0	nested	intronic
LNC0123	LNC0123.2	chr2	9224476	9229466	4991	-	No hit	TRUE	Sjc_0004628	sense_genic	0	nested	intronic
LNC0123	LNC0123.3	chr2	9225990	9229466	3477	-	No hit	TRUE	Sjc_0004628	sense_genic	0	nested	intronic
LNC0124	LNC0124.1	chr2	9230088	9244893	14806	-	No hit	TRUE	Sjc_0004628	sense_genic	0	nested	intronic
LNC0124	LNC0124.2	chr2	9230113	9244893	14781	-	No hit	TRUE	Sjc_0004628	sense_genic	0	nested	intronic
LNC0125	LNC0125.1	chr2	9571167	9589359	18193	+	SjLINC040053-IBu|Evalue=0	FALSE	Sjc_0004634	intergenic	9582	same_strand	downstream
LNC0125	LNC0125.2	chr2	9571195	9575037	3843	+	SjLINC040053-IBu|Evalue=0	FALSE	Sjc_0004634	intergenic	9610	same_strand	downstream
LNC0125	LNC0125.3	chr2	9571206	9575509	4304	+	SjLINC040053-IBu|Evalue=0	FALSE	Sjc_0004634	intergenic	9621	same_strand	downstream
LNC0125	LNC0125.4	chr2	9571206	9612756	41551	+	SjLINC040053-IBu|Evalue=0	FALSE	Sjc_0004635	intergenic	256	same_strand	upstream
LNC0125	LNC0125.5	chr2	9571207	9575904	4698	+	SjLINC040053-IBu|Evalue=0	FALSE	Sjc_0004634	intergenic	9622	same_strand	downstream
LNC0125	LNC0125.6	chr2	9571208	9577246	6039	+	SjLINC040053-IBu|Evalue=0	FALSE	Sjc_0004634	intergenic	9623	same_strand	downstream
LNC0125	LNC0125.7	chr2	9571209	9574973	3765	+	SjLINC040053-IBu|Evalue=0	FALSE	Sjc_0004634	intergenic	9624	same_strand	downstream
LNC0125	LNC0125.8	chr2	9571217	9574973	3757	+	SjLINC040053-IBu|Evalue=0	FALSE	Sjc_0004634	intergenic	9632	same_strand	downstream
LNC0125	LNC0125.9	chr2	9573243	9580071	6829	+	No hit	TRUE	Sjc_0004634	intergenic	11658	same_strand	downstream
LNC0126	LNC0126.1	chr2	9782029	9943191	161163	-	SjLINC040044-IBu|Evalue=0	FALSE	Sjc_0004640	antisense_genic	0	containing	intronic
LNC0127	LNC0127.1	chr2	9813486	9817577	4092	+	SjLINC040044-IBu|Evalue=0	FALSE	Sjc_0004640	intergenic	3253	same_strand	downstream
LNC0128	LNC0128.1	chr2	9814183	9814442	260	-	No hit	TRUE	Sjc_0004640	intergenic	3950	convergent	downstream
LNC0129	LNC0129.1	chr2	9942354	9946444	4091	+	SjLNCA035277-IBu|Evalue=7.54e-117	FALSE	Sjc_0004642	antisense_genic	0	nested	intronic
LNC0130	LNC0130.1	chr2	9972796	9974638	1843	-	No hit	TRUE	Sjc_0004642	intergenic	6	same_strand	upstream
LNC0130	LNC0130.2	chr2	9972796	9975736	2941	-	SjLINC020495-IBu|Evalue=1.16e-156	FALSE	Sjc_0004642	intergenic	6	same_strand	upstream
LNC0131	LNC0131.1	chr2	10012921	10014876	1956	-	SjLINC015262-IBu|Evalue=6.6e-167	FALSE	Sjc_0004644	intergenic	4716	divergent	upstream
LNC0132	LNC0132.1	chr2	10046467	10047576	1110	+	No hit	TRUE	Sjc_0004645	antisense_genic	0	nested	intronic
LNC0133	LNC0133.1	chr2	10067400	10071456	4057	+	SjLNCA010337-IBu|Evalue=2.67e-16	FALSE	Sjc_0004645	intergenic	3224	divergent	upstream
LNC0134	LNC0134.1	chr2	10101124	10101917	794	+	No hit	TRUE	Sjc_0004646	intergenic	5723	divergent	upstream
LNC0135	LNC0135.1	chr2	10132715	10146941	14227	-	SjLNCA015439-IBu|Evalue=0	FALSE	Sjc_0004647	antisense_genic	0	overlapping	intronic
LNC0136	LNC0136.1	chr2	10151589	10152548	960	-	SjLINC015444-IBu|Evalue=1.68e-106	FALSE	Sjc_0004647	antisense_genic	0	nested	intronic
LNC0137	LNC0137.1	chr2	10293626	10306493	12868	+	SjLINC015422-IBu|Evalue=0	FALSE	Sjc_0004648	intergenic	18304	divergent	upstream
LNC0137	LNC0137.2	chr2	10293728	10306493	12766	+	SjLINC015420-IBu|Evalue=0	FALSE	Sjc_0004648	intergenic	18406	divergent	upstream
LNC0138	LNC0138.1	chr2	10307467	10317420	9954	+	SjLNCS005530-IBu|Evalue=0	FALSE	Sjc_0004649	intergenic	12707	convergent	downstream
LNC0139	LNC0139.1	chr2	10357124	10357801	678	+	No hit	TRUE	Sjc_0004649	antisense_genic	0	nested	intronic
LNC0139	LNC0139.2	chr2	10357373	10357801	429	+	No hit	TRUE	Sjc_0004649	antisense_genic	0	nested	intronic
LNC0139	LNC0139.3	chr2	10357411	10358165	755	+	No hit	TRUE	Sjc_0004649	antisense_genic	0	nested	intronic
LNC0140	LNC0140.1	chr2	10411014	10411688	675	-	SjLINC015618-IBu|Evalue=0	FALSE	Sjc_0004651	antisense_genic	0	nested	intronic
LNC0141	LNC0141.1	chr2	10431317	10431968	652	-	SjLNCA032757-IBu|Evalue=5.81e-130	FALSE	Sjc_0004651	antisense_genic	0	nested	intronic
LNC0142	LNC0142.1	chr2	10443433	10444522	1090	-	No hit	TRUE	Sjc_0004651	antisense_genic	0	nested	intronic
LNC0143	LNC0143.1	chr2	10462191	10464312	2122	-	SjLNCS022009-IBu|Evalue=0	FALSE	Sjc_0004651	antisense_genic	0	nested	intronic
LNC0144	LNC0144.1	chr2	10529983	10530422	440	+	No hit	TRUE	Sjc_0004653	antisense_genic	0	nested	intronic
LNC0145	LNC0145.1	chr2	10587380	10589362	1983	+	SjLINC011302-IBu|Evalue=0	FALSE	Sjc_0004655	sense_genic	0	nested	intronic
LNC0146	LNC0146.1	chr2	10642163	10642743	581	+	No hit	TRUE	Sjc_0004657	antisense_genic	0	nested	intronic
LNC0147	LNC0147.1	chr2	10676995	10677274	280	-	No hit	TRUE	Sjc_0004658	intergenic	13361	divergent	upstream
LNC0148	LNC0148.1	chr2	10710433	10860073	149641	-	SjLNCS020309-IBu|Evalue=1.09e-144	FALSE	Sjc_0004659	antisense_genic	0	containing	intronic
LNC0149	LNC0149.1	chr2	10810290	10816758	6469	+	SjLNCA030804-IBu|Evalue=5.06e-50	FALSE	Sjc_0004659	intergenic	56636	same_strand	downstream
LNC0150	LNC0150.1	chr2	10962714	10963513	800	+	No hit	TRUE	Sjc_0004665	antisense_genic	0	nested	intronic
LNC0150	LNC0150.2	chr2	10962897	10963415	519	+	No hit	TRUE	Sjc_0004665	antisense_genic	0	nested	intronic
LNC0151	LNC0151.1	chr2	11036707	11038512	1806	+	SjLNCS036738-IBu|Evalue=1.51e-79	FALSE	Sjc_0004667	antisense_genic	0	nested	intronic
LNC0152	LNC0152.1	chr2	11167372	11167768	397	-	No hit	TRUE	Sjc_0004669	antisense_genic	0	nested	intronic
LNC0153	LNC0153.1	chr2	11399420	11407911	8492	-	SjLNCA026995-IBu|Evalue=1.63e-57	FALSE	Sjc_0004675	antisense_genic	0	containing	intronic
LNC0153	LNC0153.2	chr2	11406765	11407911	1147	-	No hit	TRUE	Sjc_0004675	intergenic	1191	convergent	downstream
LNC0154	LNC0154.1	chr2	11461778	11479117	17340	-	SjLINC015649-IBu|Evalue=0	FALSE	Sjc_0004677	intergenic	87	divergent	upstream
LNC0155	LNC0155.1	chr2	11657841	11659929	2089	-	No hit	TRUE	Sjc_0004682	intergenic	1649	same_strand	downstream
LNC0155	LNC0155.2	chr2	11658637	11659271	635	-	No hit	TRUE	Sjc_0004682	intergenic	2307	same_strand	downstream
LNC0156	LNC0156.1	chr2	11828223	11830443	2221	-	No hit	TRUE	Sjc_0004684	intergenic	76698	divergent	upstream
LNC0157	LNC0157.1	chr2	11871349	11906266	34918	-	SjLNCS010712-IBu|Evalue=0	FALSE	Sjc_0004684	intergenic	875	divergent	upstream
LNC0158	LNC0158.1	chr2	12112753	12120652	7900	+	SjLINC042709-IBu|Evalue=5.52e-88	FALSE	Sjc_0004692	antisense_genic	0	nested	intronic
LNC0159	LNC0159.1	chr2	12119751	12120051	301	+	No hit	TRUE	Sjc_0004692	antisense_genic	0	nested	intronic
LNC0160	LNC0160.1	chr2	12138169	12138568	400	-	SjLNCA006570-IBu|Evalue=5.51e-103	FALSE	Sjc_0004693	antisense_genic	0	nested	intronic
LNC0161	LNC0161.1	chr2	12145683	12146208	526	-	No hit	TRUE	Sjc_0004693	antisense_genic	0	nested	exonic
LNC0162	LNC0162.1	chr2	12190161	12191352	1192	-	SjLNCA015685-IBu|Evalue=0	FALSE	Sjc_0004695	intergenic	100	divergent	upstream
LNC0163	LNC0163.1	chr2	12287819	12288148	330	+	No hit	TRUE	Sjc_0004700	antisense_genic	0	nested	intronic
LNC0164	LNC0164.1	chr2	12311642	12312321	680	-	No hit	TRUE	Sjc_0004701	antisense_genic	0	nested	intronic
LNC0165	LNC0165.1	chr2	12355318	12358905	3588	-	No hit	TRUE	Sjc_0004703	antisense_genic	0	nested	exonic
LNC0166	LNC0166.1	chr2	12412347	12412647	301	-	No hit	TRUE	Sjc_0004704	antisense_genic	0	nested	intronic
LNC0167	LNC0167.1	chr2	12490235	12511640	21406	-	SjLNCA015933-IBu|Evalue=0	FALSE	Sjc_0004705	antisense_genic	0	overlapping	intronic
LNC0167	LNC0167.2	chr2	12491639	12511640	20002	-	SjLNCA015933-IBu|Evalue=0	FALSE	Sjc_0004705	antisense_genic	0	overlapping	intronic
LNC0167	LNC0167.3	chr2	12501130	12511640	10511	-	SjLNCA015933-IBu|Evalue=0	FALSE	Sjc_0004705	antisense_genic	0	overlapping	intronic
LNC0168	LNC0168.1	chr2	12586981	12588384	1404	+	SjLINC015949-IBu|Evalue=0	FALSE	Sjc_0004706	intergenic	20726	same_strand	downstream
LNC0168	LNC0168.2	chr2	12587006	12588384	1379	+	SjLINC015949-IBu|Evalue=0	FALSE	Sjc_0004706	intergenic	20751	same_strand	downstream
LNC0169	LNC0169.1	chr2	12879047	12880247	1201	-	SjLNCA015967-IBu|Evalue=0	FALSE	Sjc_0004712	intergenic	66	convergent	downstream
LNC0169	LNC0169.2	chr2	12879313	12880002	690	-	SjLINC015963-IBu|Evalue=0	FALSE	Sjc_0004712	intergenic	332	convergent	downstream
LNC0170	LNC0170.1	chr2	12955632	12960584	4953	-	No hit	TRUE	Sjc_0004715	antisense_genic	0	nested	intronic
LNC0170	LNC0170.2	chr2	12956854	12960584	3731	-	No hit	TRUE	Sjc_0004715	antisense_genic	0	nested	intronic
LNC0171	LNC0171.1	chr2	12979781	12980223	443	-	No hit	TRUE	Sjc_0004715	antisense_genic	0	nested	intronic
LNC0172	LNC0172.1	chr2	13010332	13011601	1270	+	No hit	TRUE	Sjc_0004716	antisense_genic	0	nested	intronic
LNC0173	LNC0173.1	chr2	13036008	13036437	430	-	SjLNCA016001-IBu|Evalue=0	FALSE	Sjc_0004717	antisense_genic	0	nested	intronic
LNC0174	LNC0174.1	chr2	13161034	13161368	335	-	SjLNCA015960-IBu|Evalue=8.23e-16	FALSE	Sjc_0004722	antisense_genic	0	nested	exonic
LNC0175	LNC0175.1	chr2	13170810	13175786	4977	-	No hit	TRUE	Sjc_0004722	antisense_genic	0	nested	intronic
LNC0175	LNC0175.2	chr2	13170958	13175786	4829	-	No hit	TRUE	Sjc_0004722	antisense_genic	0	nested	intronic
LNC0176	LNC0176.1	chr2	13222901	13226254	3354	-	SjLINC015948-IBu|Evalue=0	FALSE	Sjc_0004725	intergenic	4468	same_strand	downstream
LNC0177	LNC0177.1	chr2	13327531	13327900	370	+	No hit	TRUE	Sjc_0004725	antisense_genic	0	nested	intronic
LNC0178	LNC0178.1	chr2	13902069	13906529	4461	+	SjLNCA014659-IBu|Evalue=0	FALSE	Sjc_0004734	antisense_genic	0	nested	intronic
LNC0179	LNC0179.1	chr2	13964621	13968968	4348	-	SjLINC014859-IBu|Evalue=0	FALSE	Sjc_0004735	intergenic	5179	convergent	downstream
LNC0179	LNC0179.2	chr2	13965243	13968968	3726	-	SjLINC014859-IBu|Evalue=0	FALSE	Sjc_0004735	intergenic	5801	convergent	downstream
LNC0180	LNC0180.1	chr2	13969557	13971707	2151	+	No hit	TRUE	Sjc_0004736	intergenic	7049	convergent	downstream
LNC0181	LNC0181.1	chr2	14121913	14127948	6036	-	SjLNCA019230-IBu|Evalue=6.87e-20	FALSE	Sjc_0004742	intergenic	9260	convergent	downstream
LNC0182	LNC0182.1	chr2	14139001	14140194	1194	+	No hit	TRUE	Sjc_0004743	antisense_genic	0	nested	exonic
LNC0183	LNC0183.1	chr2	14231103	14233568	2466	+	No hit	TRUE	Sjc_0004743	antisense_genic	0	nested	intronic
LNC0184	LNC0184.1	chr2	14235884	14247610	11727	+	SjLINC034124-IBu|Evalue=3.45e-10	FALSE	Sjc_0004743	antisense_genic	0	nested	intronic
LNC0185	LNC0185.1	chr2	14243521	14248163	4643	+	SjLINC014858-IBu|Evalue=6.66e-58	FALSE	Sjc_0004743	antisense_genic	0	nested	intronic
LNC0186	LNC0186.1	chr2	14267975	14269897	1923	+	No hit	TRUE	Sjc_0004743	antisense_genic	0	nested	intronic
LNC0187	LNC0187.1	chr2	14293663	14295286	1624	+	No hit	TRUE	Sjc_0004743	antisense_genic	0	nested	intronic
LNC0188	LNC0188.1	chr2	14511461	14520557	9097	+	SjLNCS015675-IBu|Evalue=4.15e-28	FALSE	Sjc_0004747	antisense_genic	0	nested	intronic
LNC0189	LNC0189.1	chr2	14528419	14533543	5125	+	SjLNCA014790-IBu|Evalue=0	FALSE	Sjc_0004747	antisense_genic	0	overlapping	intronic
LNC0189	LNC0189.2	chr2	14528420	14533543	5124	+	SjLNCA014790-IBu|Evalue=0	FALSE	Sjc_0004747	antisense_genic	0	overlapping	intronic
LNC0190	LNC0190.1	chr2	14765357	14766323	967	-	No hit	TRUE	Sjc_0004751	antisense_genic	0	nested	intronic
LNC0190	LNC0190.2	chr2	14765946	14766323	378	-	No hit	TRUE	Sjc_0004751	antisense_genic	0	nested	intronic
LNC0191	LNC0191.1	chr2	14811877	14813562	1686	+	SjLNCA031936-IBu|Evalue=1.03e-144	FALSE	Sjc_0004751	intergenic	35301	same_strand	downstream
LNC0192	LNC0192.1	chr2	14820310	14822609	2300	-	SjLNCA014853-IBu|Evalue=1.47e-64	FALSE	Sjc_0004752	intergenic	30770	divergent	upstream
LNC0192	LNC0192.2	chr2	14820888	14822609	1722	-	SjLINC014849-IBu|Evalue=8.29e-130	FALSE	Sjc_0004752	intergenic	30770	divergent	upstream
LNC0192	LNC0192.3	chr2	14820950	14822609	1660	-	SjLINC014850-IBu|Evalue=0	FALSE	Sjc_0004752	intergenic	30770	divergent	upstream
LNC0193	LNC0193.1	chr2	14931617	14932454	838	-	SjLINC014812-IBu|Evalue=0	FALSE	Sjc_0004753	intergenic	9156	same_strand	upstream
LNC0193	LNC0193.2	chr2	14931864	14932454	591	-	SjLINC014811-IBu|Evalue=0	FALSE	Sjc_0004753	intergenic	9403	same_strand	upstream
LNC0194	LNC0194.1	chr2	14984786	14989483	4698	-	SjLINC014862-IBu|Evalue=2.88e-165	FALSE	Sjc_0004754	intergenic	1406	convergent	downstream
LNC0194	LNC0194.2	chr2	14985913	14989483	3571	-	SjLINC014862-IBu|Evalue=3.42e-83	FALSE	Sjc_0004754	intergenic	2533	convergent	downstream
LNC0195	LNC0195.1	chr2	15079608	15083777	4170	-	SjLNCA010198-IBu|Evalue=6.72e-102	FALSE	Sjc_0004756	antisense_genic	0	overlapping	exonic
LNC0196	LNC0196.1	chr2	15147854	15159837	11984	+	SjLINC015042-IBu|Evalue=0	FALSE	Sjc_0004761	intergenic	20010	convergent	downstream
LNC0196	LNC0196.2	chr2	15148100	15159837	11738	+	SjLINC015043-IBu|Evalue=0	FALSE	Sjc_0004761	intergenic	20010	convergent	downstream
LNC0197	LNC0197.1	chr2	15210737	15233300	22564	+	SjLINC014883-IBu|Evalue=0	FALSE	Sjc_0004762	intergenic	8453	same_strand	upstream
LNC0198	LNC0198.1	chr2	15215158	15215460	303	-	No hit	TRUE	Sjc_0004761	intergenic	19355	same_strand	upstream
LNC0198	LNC0198.2	chr2	15215187	15215460	274	-	No hit	TRUE	Sjc_0004761	intergenic	19384	same_strand	upstream
LNC0199	LNC0199.1	chr2	15222451	15233300	10850	+	SjLINC014883-IBu|Evalue=0	FALSE	Sjc_0004762	intergenic	8453	same_strand	upstream
LNC0200	LNC0200.1	chr2	15283168	15283439	272	+	No hit	TRUE	Sjc_0004765	intergenic	143	divergent	upstream
LNC0201	LNC0201.1	chr2	15300778	15301914	1137	-	No hit	TRUE	Sjc_0004766	intergenic	81	convergent	downstream
LNC0202	LNC0202.1	chr2	15409432	15409674	243	-	No hit	TRUE	Sjc_0004768	intergenic	10557	convergent	downstream
LNC0203	LNC0203.1	chr2	15464133	15464989	857	-	No hit	TRUE	Sjc_0004770	antisense_genic	0	nested	exonic
LNC0204	LNC0204.1	chr2	15660589	15661610	1022	+	SjLNCA028730-IBu|Evalue=1.82e-17	FALSE	Sjc_0004779	sense_genic	0	nested	intronic
LNC0205	LNC0205.1	chr2	15686421	15688472	2052	+	SjLINC015007-IBu|Evalue=6.62e-167	FALSE	Sjc_0004779	intergenic	18457	same_strand	downstream
LNC0205	LNC0205.2	chr2	15686421	15688472	2052	+	SjLINC015005-IBu|Evalue=0	FALSE	Sjc_0004779	intergenic	18457	same_strand	downstream
LNC0205	LNC0205.3	chr2	15686421	15688472	2052	+	SjLINC015006-IBu|Evalue=0	FALSE	Sjc_0004779	intergenic	18457	same_strand	downstream
LNC0205	LNC0205.4	chr2	15686424	15688472	2049	+	SjLINC015005-IBu|Evalue=0	FALSE	Sjc_0004779	intergenic	18460	same_strand	downstream
LNC0206	LNC0206.1	chr2	15695123	15696063	941	-	SjLINC015002-IBu|Evalue=2.69e-163	FALSE	Sjc_0004779	intergenic	27159	convergent	downstream
LNC0207	LNC0207.1	chr2	15734691	15745510	10820	+	SjLINC015016-IBu|Evalue=0	FALSE	Sjc_0004780	intergenic	41508	convergent	downstream
LNC0207	LNC0207.2	chr2	15735273	15741668	6396	+	SjLINC015015-IBu|Evalue=0	FALSE	Sjc_0004780	intergenic	45350	convergent	downstream
LNC0207	LNC0207.3	chr2	15735288	15741668	6381	+	SjLINC015016-IBu|Evalue=0	FALSE	Sjc_0004780	intergenic	45350	convergent	downstream
LNC0207	LNC0207.4	chr2	15735288	15745510	10223	+	SjLINC015015-IBu|Evalue=0	FALSE	Sjc_0004780	intergenic	41508	convergent	downstream
LNC0207	LNC0207.5	chr2	15736780	15741668	4889	+	SjLINC015016-IBu|Evalue=0	FALSE	Sjc_0004780	intergenic	45350	convergent	downstream
LNC0208	LNC0208.1	chr2	15738534	15739316	783	-	SjLINC015016-IBu|Evalue=0	FALSE	Sjc_0004780	intergenic	47702	same_strand	downstream
LNC0209	LNC0209.1	chr2	15741768	15743899	2132	+	SjLINC015016-IBu|Evalue=0	FALSE	Sjc_0004780	intergenic	43119	convergent	downstream
LNC0210	LNC0210.1	chr2	15829867	15830706	840	-	No hit	TRUE	Sjc_0004781	antisense_genic	0	nested	intronic
LNC0211	LNC0211.1	chr2	15852176	15852808	633	-	SjLNCA058478-IBu|Evalue=1.02e-42	FALSE	Sjc_0004781	antisense_genic	0	nested	intronic
LNC0212	LNC0212.1	chr2	16289110	16289376	267	-	No hit	TRUE	Sjc_0004790	antisense_genic	0	nested	intronic
LNC0213	LNC0213.1	chr2	16334935	16335194	260	+	SjLNCA034030-IBu|Evalue=5.37e-111	FALSE	Sjc_0004791	antisense_genic	0	nested	intronic
LNC0214	LNC0214.1	chr2	16456153	16456950	798	+	SjLINC059255-IBu|Evalue=4.24e-145	FALSE	Sjc_0004794	intergenic	5652	convergent	downstream
LNC0215	LNC0215.1	chr2	16594583	16602060	7478	+	SjLINC033783-IBu|Evalue=1.17e-72	FALSE	Sjc_0004797	intergenic	2408	convergent	downstream
LNC0215	LNC0215.2	chr2	16600270	16602060	1791	+	SjLINC033781-IBu|Evalue=9.2e-77	FALSE	Sjc_0004797	intergenic	2408	convergent	downstream
LNC0216	LNC0216.1	chr2	16602251	16603053	803	+	SjLINC033781-IBu|Evalue=9.17e-134	FALSE	Sjc_0004797	intergenic	1415	convergent	downstream
LNC0217	LNC0217.1	chr2	16711462	16717549	6088	-	SjLNCA039930-IBu|Evalue=0	FALSE	Sjc_0004798	antisense_genic	0	nested	intronic
LNC0218	LNC0218.1	chr2	16772329	16772942	614	+	SjLINC033761-IBu|Evalue=0	FALSE	Sjc_0004799	intergenic	3705	divergent	upstream
LNC0218	LNC0218.2	chr2	16772329	16772942	614	+	SjLINC033761-IBu|Evalue=4.33e-165	FALSE	Sjc_0004799	intergenic	3705	divergent	upstream
LNC0218	LNC0218.3	chr2	16772329	16772942	614	+	SjLINC033761-IBu|Evalue=1.19e-180	FALSE	Sjc_0004799	intergenic	3705	divergent	upstream
LNC0218	LNC0218.4	chr2	16772331	16772942	612	+	SjLINC033762-IBu|Evalue=0	FALSE	Sjc_0004799	intergenic	3707	divergent	upstream
LNC0218	LNC0218.5	chr2	16772346	16772942	597	+	SjLINC033761-IBu|Evalue=0	FALSE	Sjc_0004799	intergenic	3722	divergent	upstream
LNC0219	LNC0219.1	chr2	17085482	17097338	11857	+	SjLINC060568-IBu|Evalue=0	FALSE	Sjc_0004803	intergenic	2461	same_strand	upstream
LNC0219	LNC0219.2	chr2	17085601	17089281	3681	+	SjLINC060571-IBu|Evalue=0	FALSE	Sjc_0004803	intergenic	10518	same_strand	upstream
LNC0219	LNC0219.3	chr2	17085601	17097338	11738	+	SjLINC060571-IBu|Evalue=0	FALSE	Sjc_0004803	intergenic	2461	same_strand	upstream
LNC0220	LNC0220.1	chr2	17110938	17111201	264	-	SjLINC060539-IBu|Evalue=1.01e-83	FALSE	Sjc_0004804	antisense_genic	0	overlapping	exonic
LNC0221	LNC0221.1	chr2	17265779	17278309	12531	-	SjLINC052875-IBu|Evalue=3.17e-24	FALSE	Sjc_0004811	intergenic	11873	divergent	upstream
LNC0222	LNC0222.1	chr2	17342571	17342893	323	+	SjLINC013898-IBu|Evalue=7e-106	FALSE	Sjc_0004813	intergenic	3709	divergent	upstream
LNC0223	LNC0223.1	chr2	17354440	17355584	1145	-	SjLNCA034221-IBu|Evalue=0	FALSE	Sjc_0004814	antisense_genic	0	nested	intronic
LNC0223	LNC0223.2	chr2	17354573	17360754	6182	-	SjLNCA034221-IBu|Evalue=0	FALSE	Sjc_0004814	antisense_genic	0	nested	exonic
LNC0223	LNC0223.3	chr2	17359535	17360754	1220	-	SjLNCA034221-IBu|Evalue=0	FALSE	Sjc_0004814	antisense_genic	0	nested	exonic
LNC0224	LNC0224.1	chr2	17777386	17777636	251	-	No hit	TRUE	Sjc_0004826	antisense_genic	0	nested	intronic
LNC0225	LNC0225.1	chr2	17847289	17847618	330	-	No hit	TRUE	Sjc_0004828	antisense_genic	0	nested	intronic
LNC0226	LNC0226.1	chr2	17924086	17924598	513	+	No hit	TRUE	Sjc_0004830	intergenic	1246	same_strand	downstream
LNC0227	LNC0227.1	chr2	17945521	17945851	331	-	No hit	TRUE	Sjc_0004831	antisense_genic	0	nested	intronic
LNC0228	LNC0228.1	chr2	18337353	18354262	16910	+	SjLINC048426-IBu|Evalue=0	FALSE	Sjc_0004844	antisense_genic	0	overlapping	exonic
LNC0228	LNC0228.2	chr2	18337353	18354791	17439	+	SjLINC048430-IBu|Evalue=0	FALSE	Sjc_0004844	antisense_genic	0	overlapping	exonic
LNC0229	LNC0229.1	chr2	18371523	18379083	7561	-	SjLINC048192-IBu|Evalue=1e-85	FALSE	Sjc_0004846	intergenic	8048	divergent	upstream
LNC0230	LNC0230.1	chr2	18371993	18372263	271	-	SjLINC048205-IBu|Evalue=2.51e-104	FALSE	Sjc_0004845	intergenic	9981	convergent	downstream
LNC0231	LNC0231.1	chr2	18460446	18463124	2679	-	SjLNCA018797-IBu|Evalue=2.28e-10	FALSE	Sjc_0004847	sense_genic	0	nested	intronic
LNC0232	LNC0232.1	chr2	18481257	18481625	369	+	SjLINC048300-IBu|Evalue=8.1e-141	FALSE	Sjc_0004847	antisense_genic	0	nested	intronic
LNC0233	LNC0233.1	chr2	18487912	18495765	7854	-	SjLNCA038476-IBu|Evalue=8.2e-54	FALSE	Sjc_0004847	sense_genic	0	nested	intronic
LNC0233	LNC0233.2	chr2	18487912	18495765	7854	-	SjLNCA038476-IBu|Evalue=8.2e-54	FALSE	Sjc_0004847	sense_genic	0	nested	intronic
LNC0234	LNC0234.1	chr2	18551626	18562577	10952	+	No hit	TRUE	Sjc_0004849	antisense_genic	0	nested	intronic
LNC0235	LNC0235.1	chr2	18591773	18598854	7082	+	No hit	TRUE	Sjc_0004850	antisense_genic	0	nested	intronic
LNC0236	LNC0236.1	chr2	18630957	18631447	491	+	SjLNCA048397-IBu|Evalue=0	FALSE	Sjc_0004850	antisense_genic	0	nested	intronic
LNC0237	LNC0237.1	chr2	18706690	18707019	330	-	No hit	TRUE	Sjc_0004853	antisense_genic	0	nested	intronic
LNC0238	LNC0238.1	chr2	18773076	18776817	3742	-	No hit	TRUE	Sjc_0004854	intergenic	2025	same_strand	downstream
LNC0239	LNC0239.1	chr2	18785883	18788336	2454	+	SjLNCA048180-IBu|Evalue=0	FALSE	Sjc_0004854	antisense_genic	0	nested	intronic
LNC0239	LNC0239.2	chr2	18787922	18788336	415	+	SjLNCA048180-IBu|Evalue=1.23e-129	FALSE	Sjc_0004854	antisense_genic	0	nested	intronic
LNC0240	LNC0240.1	chr2	18856884	18859227	2344	+	SjLNCA048385-IBu|Evalue=0	FALSE	Sjc_0004857	intergenic	741	divergent	upstream
LNC0241	LNC0241.1	chr2	18862959	18893404	30446	+	No hit	TRUE	Sjc_0004858	antisense_genic	0	containing	intronic
LNC0241	LNC0241.2	chr2	18863007	18893692	30686	+	No hit	TRUE	Sjc_0004858	antisense_genic	0	containing	intronic
LNC0242	LNC0242.1	chr2	19065295	19066617	1323	-	SjLINC027783-IBu|Evalue=6.29e-174	FALSE	Sjc_0004865	intergenic	36	divergent	upstream
LNC0243	LNC0243.1	chr2	19109080	19109647	568	+	No hit	TRUE	Sjc_0004866	antisense_genic	0	nested	intronic
LNC0244	LNC0244.1	chr2	19154224	19155459	1236	-	SjLNCA048109-IBu|Evalue=0	FALSE	Sjc_0004868	antisense_genic	0	nested	intronic
LNC0244	LNC0244.2	chr2	19154580	19155459	880	-	SjLNCA048109-IBu|Evalue=0	FALSE	Sjc_0004868	antisense_genic	0	nested	intronic
LNC0245	LNC0245.1	chr2	19164615	19166721	2107	-	No hit	TRUE	Sjc_0004868	antisense_genic	0	nested	intronic
LNC0246	LNC0246.1	chr2	19569466	19570322	857	+	SjLNCS025803-IBu|Evalue=0	FALSE	Sjc_0004886	intergenic	5008	same_strand	upstream
LNC0247	LNC0247.1	chr2	19579684	19579980	297	-	SjLNCA040922-IBu|Evalue=7.14e-46	FALSE	Sjc_0004886	antisense_genic	0	nested	intronic
LNC0248	LNC0248.1	chr2	19587301	19588570	1270	-	SjLNCA011433-IBu|Evalue=0	FALSE	Sjc_0004886	antisense_genic	0	nested	intronic
LNC0249	LNC0249.1	chr2	19720154	19725812	5659	+	SjLINC058515-IBu|Evalue=1.48e-108	FALSE	Sjc_0004891	intergenic	1325	same_strand	downstream
LNC0250	LNC0250.1	chr2	19830312	19830870	559	-	SjLINC034413-IBu|Evalue=0	FALSE	Sjc_0004893	intergenic	6021	same_strand	upstream
LNC0251	LNC0251.1	chr2	20157372	20158459	1088	-	No hit	TRUE	Sjc_0004900	sense_genic	0	nested	intronic
LNC0252	LNC0252.1	chr2	20163363	20163779	417	+	SjLNCA007536-IBu|Evalue=9.17e-136	FALSE	Sjc_0004900	antisense_genic	0	nested	intronic
LNC0253	LNC0253.1	chr2	20170355	20174463	4109	-	No hit	TRUE	Sjc_0004900	sense_genic	0	nested	intronic
LNC0254	LNC0254.1	chr2	20192265	20193090	826	-	SjLNCA059343-IBu|Evalue=0	FALSE	Sjc_0004901	antisense_genic	0	nested	intronic
LNC0255	LNC0255.1	chr2	20262531	20265521	2991	+	SjLINC007331-IBu|Evalue=0	FALSE	Sjc_0004903	antisense_genic	0	nested	intronic
LNC0255	LNC0255.2	chr2	20262533	20265244	2712	+	SjLINC007331-IBu|Evalue=0	FALSE	Sjc_0004903	antisense_genic	0	nested	intronic
LNC0255	LNC0255.3	chr2	20262678	20265521	2844	+	SjLINC007330-IBu|Evalue=0	FALSE	Sjc_0004903	antisense_genic	0	nested	intronic
LNC0255	LNC0255.4	chr2	20262710	20265244	2535	+	SjLINC007331-IBu|Evalue=0	FALSE	Sjc_0004903	antisense_genic	0	nested	intronic
LNC0255	LNC0255.5	chr2	20263399	20265244	1846	+	SjLINC007331-IBu|Evalue=0	FALSE	Sjc_0004903	antisense_genic	0	nested	intronic
LNC0256	LNC0256.1	chr2	20268224	20268879	656	+	SjLNCA007332-IBu|Evalue=6.99e-164	FALSE	Sjc_0004903	intergenic	56	divergent	upstream
LNC0257	LNC0257.1	chr2	20488369	20488642	274	+	SjLNCA007408-IBu|Evalue=8.09e-60	FALSE	Sjc_0004909	antisense_genic	0	nested	intronic
LNC0258	LNC0258.1	chr2	20880211	20898695	18485	-	No hit	TRUE	Sjc_0004920	intergenic	141	same_strand	downstream
LNC0259	LNC0259.1	chr2	20967396	20970518	3123	+	No hit	TRUE	Sjc_0004920	antisense_genic	0	nested	intronic
LNC0260	LNC0260.1	chr2	20976984	20977488	505	+	No hit	TRUE	Sjc_0004920	antisense_genic	0	nested	intronic
LNC0261	LNC0261.1	chr2	21059123	21059808	686	-	SjLINC042289-IBu|Evalue=0	FALSE	Sjc_0004923	intergenic	8464	divergent	upstream
LNC0261	LNC0261.2	chr2	21059234	21059808	575	-	SjLINC042289-IBu|Evalue=1.12e-160	FALSE	Sjc_0004923	intergenic	8464	divergent	upstream
LNC0262	LNC0262.1	chr2	21422814	21423362	549	+	No hit	TRUE	Sjc_0004933	antisense_genic	0	nested	intronic
LNC0263	LNC0263.1	chr2	21648381	21651780	3400	+	SjLNCA018682-IBu|Evalue=9.31e-54	FALSE	Sjc_0004939	intergenic	328	same_strand	downstream
LNC0264	LNC0264.1	chr2	21864038	21864311	274	+	No hit	TRUE	Sjc_0004947	antisense_genic	0	nested	intronic
LNC0265	LNC0265.1	chr2	21995774	21997510	1737	+	No hit	TRUE	Sjc_0004952	sense_genic	0	nested	intronic
LNC0266	LNC0266.1	chr2	22024357	22027472	3116	+	SjLNCS020309-IBu|Evalue=8.68e-85	FALSE	Sjc_0004952	sense_genic	0	nested	intronic
LNC0267	LNC0267.1	chr2	22162346	22162613	268	-	No hit	TRUE	Sjc_0004956	antisense_genic	0	nested	intronic
LNC0268	LNC0268.1	chr2	22219428	22219711	284	+	No hit	TRUE	Sjc_0004958	antisense_genic	0	nested	intronic
LNC0269	LNC0269.1	chr2	22377566	22377928	363	-	SjLNCA004953-IBu|Evalue=4.56e-153	FALSE	Sjc_0004963	antisense_genic	0	nested	intronic
LNC0270	LNC0270.1	chr2	22396887	22403071	6185	+	No hit	TRUE	Sjc_0004963	intergenic	343	same_strand	downstream
LNC0271	LNC0271.1	chr2	22726477	22726913	437	+	No hit	TRUE	Sjc_0004976	intergenic	10719	convergent	downstream
LNC0272	LNC0272.1	chr2	22806736	22807261	526	+	SjLINC024311-IBu|Evalue=0	FALSE	Sjc_0004976	intergenic	8706	divergent	upstream
LNC0272	LNC0272.2	chr2	22806945	22807261	317	+	SjLINC013441-IBu|Evalue=1.15e-143	FALSE	Sjc_0004976	intergenic	8915	divergent	upstream
LNC0273	LNC0273.1	chr2	22970476	22972281	1806	+	No hit	TRUE	Sjc_0004978	antisense_genic	0	nested	intronic
LNC0274	LNC0274.1	chr2	23286717	23330151	43435	+	SjLNCA059994-IBu|Evalue=2.58e-177	FALSE	Sjc_0004980	intergenic	73263	same_strand	upstream
LNC0274	LNC0274.2	chr2	23306676	23340073	33398	+	SjLNCA059994-IBu|Evalue=3.82e-177	FALSE	Sjc_0004980	intergenic	63341	same_strand	upstream
LNC0275	LNC0275.1	chr2	23327915	23328360	446	-	No hit	TRUE	Sjc_0004980	intergenic	75054	divergent	upstream
LNC0276	LNC0276.1	chr2	23330152	23340073	9922	+	SjLNCA016840-IBu|Evalue=1.35e-52	FALSE	Sjc_0004980	intergenic	63341	same_strand	upstream
LNC0277	LNC0277.1	chr2	23551704	23551940	237	+	No hit	TRUE	Sjc_0004986	intergenic	766	convergent	downstream
LNC0278	LNC0278.1	chr2	23615201	23615518	318	+	No hit	TRUE	Sjc_0004987	antisense_genic	0	nested	intronic
LNC0279	LNC0279.1	chr2	23753914	23767854	13941	+	SjLNCS051984-IBu|Evalue=3.13e-78	FALSE	Sjc_0004990	antisense_genic	0	overlapping	exonic
LNC0280	LNC0280.1	chr2	23952473	23958655	6183	+	SjLINC043661-IBu|Evalue=1.98e-72	FALSE	Sjc_0004993	intergenic	29951	same_strand	downstream
LNC0281	LNC0281.1	chr2	23955453	23964268	8816	+	SjLINC043661-IBu|Evalue=5.52e-42	FALSE	Sjc_0004994	intergenic	28280	convergent	downstream
LNC0282	LNC0282.1	chr2	24054774	24093957	39184	+	SjLNCA040977-IBu|Evalue=0	FALSE	Sjc_0004997	antisense_genic	0	overlapping	intronic
LNC0283	LNC0283.1	chr2	24153041	24153619	579	+	SjLINC000788-IBu|Evalue=3.5e-101	FALSE	Sjc_0004998	antisense_genic	0	nested	intronic
LNC0284	LNC0284.1	chr2	24297650	24302965	5316	+	SjLINC043659-IBu|Evalue=0	FALSE	Sjc_0005000	intergenic	51613	convergent	downstream
LNC0285	LNC0285.1	chr2	24328462	24335896	7435	-	SjLINC043650-IBu|Evalue=0	FALSE	Sjc_0005000	intergenic	18682	same_strand	downstream
LNC0285	LNC0285.2	chr2	24333381	24335896	2516	-	SjLNCA032757-IBu|Evalue=9.67e-23	FALSE	Sjc_0005000	intergenic	18682	same_strand	downstream
LNC0286	LNC0286.1	chr2	24336554	24342009	5456	-	SjLINC043647-IBu|Evalue=0	FALSE	Sjc_0005000	intergenic	12569	same_strand	downstream
LNC0286	LNC0286.2	chr2	24339310	24342009	2700	-	SjLINC043645-IBu|Evalue=0	FALSE	Sjc_0005000	intergenic	12569	same_strand	downstream
LNC0287	LNC0287.1	chr2	24404577	24415038	10462	+	No hit	TRUE	Sjc_0005001	antisense_genic	0	nested	intronic
LNC0288	LNC0288.1	chr2	24419655	24420386	732	+	SjLNCA043760-IBu|Evalue=1.44e-22	FALSE	Sjc_0005001	antisense_genic	0	nested	intronic
LNC0289	LNC0289.1	chr2	24435446	24435739	294	+	SjLNCA043761-IBu|Evalue=3.96e-83	FALSE	Sjc_0005001	antisense_genic	0	nested	intronic
LNC0290	LNC0290.1	chr2	24561769	24572899	11131	-	No hit	TRUE	Sjc_0005004	antisense_genic	0	overlapping	intronic
LNC0290	LNC0290.2	chr2	24561774	24572899	11126	-	No hit	TRUE	Sjc_0005004	antisense_genic	0	overlapping	intronic
LNC0291	LNC0291.1	chr2	24677379	24678325	947	-	No hit	TRUE	Sjc_0005006	antisense_genic	0	nested	intronic
LNC0292	LNC0292.1	chr2	24733548	24737061	3514	+	SjLNCA008625-IBu|Evalue=0	FALSE	Sjc_0005007	antisense_genic	0	nested	intronic
LNC0292	LNC0292.2	chr2	24734674	24738201	3528	+	SjLNCS034930-IBu|Evalue=0	FALSE	Sjc_0005007	antisense_genic	0	nested	intronic
LNC0292	LNC0292.3	chr2	24734674	24738201	3528	+	SjLNCS034930-IBu|Evalue=0	FALSE	Sjc_0005007	antisense_genic	0	nested	intronic
LNC0292	LNC0292.4	chr2	24734674	24739418	4745	+	SjLNCA006216-IBu|Evalue=0	FALSE	Sjc_0005007	antisense_genic	0	nested	intronic
LNC0292	LNC0292.5	chr2	24734754	24739418	4665	+	SjLNCA006216-IBu|Evalue=0	FALSE	Sjc_0005007	antisense_genic	0	nested	intronic
LNC0292	LNC0292.6	chr2	24734755	24738896	4142	+	SjLNCA006216-IBu|Evalue=1.94e-138	FALSE	Sjc_0005007	antisense_genic	0	nested	intronic
LNC0293	LNC0293.1	chr2	24791168	24800065	8898	+	No hit	TRUE	Sjc_0005008	antisense_genic	0	nested	intronic
LNC0294	LNC0294.1	chr2	25043862	25044295	434	-	No hit	TRUE	Sjc_0005012	antisense_genic	0	nested	intronic
LNC0295	LNC0295.1	chr2	25048892	25049472	581	-	SjLINC003225-IBu|Evalue=3.3e-52	FALSE	Sjc_0005012	antisense_genic	0	nested	intronic
LNC0295	LNC0295.2	chr2	25048961	25049472	512	-	SjLNCA054060-IBu|Evalue=1.28e-60	FALSE	Sjc_0005012	antisense_genic	0	nested	intronic
LNC0296	LNC0296.1	chr2	25069332	25073230	3899	-	SjLNCA043579-IBu|Evalue=0	FALSE	Sjc_0005012	antisense_genic	0	nested	exonic
LNC0297	LNC0297.1	chr2	25183256	25189444	6189	-	SjLNCA005540-IBu|Evalue=4.76e-104	FALSE	Sjc_0005013	sense_genic	0	nested	intronic
LNC0298	LNC0298.1	chr2	25314864	25317859	2996	+	No hit	TRUE	Sjc_0005016	antisense_genic	0	nested	intronic
LNC0299	LNC0299.1	chr2	25352730	25358937	6208	+	No hit	TRUE	Sjc_0005016	antisense_genic	0	nested	intronic
LNC0300	LNC0300.1	chr2	25378561	25378990	430	+	No hit	TRUE	Sjc_0005016	antisense_genic	0	nested	intronic
LNC0301	LNC0301.1	chr2	25389034	25391662	2629	+	SjLINC043941-IBu|Evalue=0	FALSE	Sjc_0005017	intergenic	517	convergent	downstream
LNC0302	LNC0302.1	chr2	25476633	25477717	1085	-	SjLNCA003423-IBu|Evalue=4.83e-37	FALSE	Sjc_0005019	antisense_genic	0	nested	intronic
LNC0303	LNC0303.1	chr2	25551736	25558224	6489	+	SjLINC059240-IBu|Evalue=0	FALSE	Sjc_0005020	intergenic	5978	divergent	upstream
LNC0304	LNC0304.1	chr2	25619581	25624242	4662	-	SjLNCA024534-IBu|Evalue=1.18e-24	FALSE	Sjc_0005021	antisense_genic	0	nested	intronic
LNC0305	LNC0305.1	chr2	25694734	25698699	3966	+	SjLINC060465-IBu|Evalue=0	FALSE	Sjc_0005025	antisense_genic	0	overlapping	exonic
LNC0306	LNC0306.1	chr2	25876747	25877065	319	+	No hit	TRUE	Sjc_0005029	antisense_genic	0	nested	intronic
LNC0307	LNC0307.1	chr2	25942720	25945275	2556	+	No hit	TRUE	Sjc_0005030	sense_genic	0	nested	intronic
LNC0308	LNC0308.1	chr2	26089111	26090958	1848	+	No hit	TRUE	Sjc_0005034	intergenic	5974	convergent	downstream
LNC0309	LNC0309.1	chr2	26105607	26107131	1525	+	SjLINC041966-IBu|Evalue=0	FALSE	Sjc_0005034	intergenic	5978	divergent	upstream
LNC0310	LNC0310.1	chr2	26205911	26206736	826	-	SjLNCA017522-IBu|Evalue=1.51e-66	FALSE	Sjc_0005038	antisense_genic	0	nested	intronic
LNC0311	LNC0311.1	chr2	26217647	26217971	325	-	SjLNCS022014-IBu|Evalue=7.6e-81	FALSE	Sjc_0005038	intergenic	1714	convergent	downstream
LNC0312	LNC0312.1	chr2	26296548	26315839	19292	+	No hit	TRUE	Sjc_0005044	antisense_genic	0	nested	exonic
LNC0313	LNC0313.1	chr2	26371791	26372423	633	-	SjLNCS029874-IBu|Evalue=2.73e-43	FALSE	Sjc_0005045	sense_genic	0	nested	intronic
LNC0314	LNC0314.1	chr2	26371800	26372201	402	+	SjLNCS029874-IBu|Evalue=1.58e-43	FALSE	Sjc_0005045	antisense_genic	0	nested	intronic
LNC0315	LNC0315.1	chr2	26371801	26372423	623	-	SjLNCS029874-IBu|Evalue=2.64e-43	FALSE	Sjc_0005045	sense_genic	0	nested	intronic
LNC0316	LNC0316.1	chr2	26380536	26380808	273	+	No hit	TRUE	Sjc_0005045	antisense_genic	0	nested	intronic
LNC0317	LNC0317.1	chr2	26406210	26421031	14822	+	SjLNCA042065-IBu|Evalue=8.14e-85	FALSE	Sjc_0005045	antisense_genic	0	nested	intronic
LNC0318	LNC0318.1	chr2	26443058	26449954	6897	-	SjLNCA052299-IBu|Evalue=9.57e-38	FALSE	Sjc_0005045	sense_genic	0	nested	intronic
LNC0318	LNC0318.2	chr2	26443063	26449954	6892	-	SjLNCA052299-IBu|Evalue=9.56e-38	FALSE	Sjc_0005045	sense_genic	0	nested	intronic
LNC0319	LNC0319.1	chr2	26447710	26448004	295	+	No hit	TRUE	Sjc_0005045	antisense_genic	0	nested	intronic
LNC0320	LNC0320.1	chr2	26516012	26516372	361	+	SjLNCA042068-IBu|Evalue=1.24e-163	FALSE	Sjc_0005046	antisense_genic	0	nested	intronic
LNC0321	LNC0321.1	chr2	26611502	26616388	4887	+	SjLINC042092-IBu|Evalue=0	FALSE	Sjc_0005051	intergenic	1927	divergent	upstream
LNC0321	LNC0321.2	chr2	26611502	26616388	4887	+	SjLINC042092-IBu|Evalue=0	FALSE	Sjc_0005051	intergenic	1927	divergent	upstream
LNC0321	LNC0321.3	chr2	26611533	26616388	4856	+	SjLINC042095-IBu|Evalue=0	FALSE	Sjc_0005051	intergenic	1958	divergent	upstream
LNC0321	LNC0321.4	chr2	26611606	26616388	4783	+	SjLINC042092-IBu|Evalue=0	FALSE	Sjc_0005051	intergenic	2031	divergent	upstream
LNC0321	LNC0321.5	chr2	26611664	26616388	4725	+	SjLINC042090-IBu|Evalue=0	FALSE	Sjc_0005051	intergenic	2089	divergent	upstream
LNC0322	LNC0322.1	chr2	26626282	26631707	5426	-	SjLINC042107-IBu|Evalue=3.01e-91	FALSE	Sjc_0005052	intergenic	9797	divergent	upstream
LNC0323	LNC0323.1	chr2	26659535	26667167	7633	-	SjLNCS025804-IBu|Evalue=0	FALSE	Sjc_0005052	intergenic	3780	convergent	downstream
LNC0324	LNC0324.1	chr2	26662040	26664019	1980	+	SjLINC042096-IBu|Evalue=0	FALSE	Sjc_0005052	intergenic	6285	same_strand	downstream
LNC0324	LNC0324.2	chr2	26662235	26664019	1785	+	SjLNCA041976-IBu|Evalue=0	FALSE	Sjc_0005052	intergenic	6480	same_strand	downstream
LNC0324	LNC0324.3	chr2	26662293	26662604	312	+	SjLINC006535-IBu|Evalue=5.16e-127	FALSE	Sjc_0005052	intergenic	6538	same_strand	downstream
LNC0325	LNC0325.1	chr2	26712034	26714383	2350	-	SjLINC042279-IBu|Evalue=0	FALSE	Sjc_0005054	intergenic	1703	same_strand	downstream
LNC0326	LNC0326.1	chr2	26740081	26745508	5428	-	SjLINC038822-IBu|Evalue=2.47e-116	FALSE	Sjc_0005055	antisense_genic	0	containing	intronic
LNC0327	LNC0327.1	chr2	26802728	26805437	2710	+	No hit	TRUE	Sjc_0005057	antisense_genic	0	nested	exonic
LNC0328	LNC0328.1	chr2	26947336	26949236	1901	-	SjLINC009955-IBu|Evalue=0	FALSE	Sjc_0005063	antisense_genic	0	nested	exonic
LNC0328	LNC0328.2	chr2	26947403	26971295	23893	-	SjLINC009956-IBu|Evalue=0	FALSE	Sjc_0005063	antisense_genic	0	overlapping	exonic
LNC0328	LNC0328.3	chr2	26966348	26971295	4948	-	SjLINC009957-IBu|Evalue=6.63e-118	FALSE	Sjc_0005064	intergenic	13493	same_strand	downstream
LNC0329	LNC0329.1	chr2	27101337	27101594	258	-	No hit	TRUE	Sjc_0005065	antisense_genic	0	nested	intronic
LNC0330	LNC0330.1	chr2	27170624	27170934	311	+	No hit	TRUE	Sjc_0005065	intergenic	29230	same_strand	downstream
LNC0331	LNC0331.1	chr2	27219561	27220678	1118	-	SjLNCA009948-IBu|Evalue=0	FALSE	Sjc_0005066	antisense_genic	0	nested	intronic
LNC0331	LNC0331.2	chr2	27219716	27225305	5590	-	SjLNCA009948-IBu|Evalue=0	FALSE	Sjc_0005066	antisense_genic	0	nested	exonic
LNC0331	LNC0331.3	chr2	27220679	27225305	4627	-	SjLNCA009948-IBu|Evalue=1.22e-92	FALSE	Sjc_0005066	antisense_genic	0	nested	exonic
LNC0332	LNC0332.1	chr2	27255412	27256101	690	-	SjLNCA038101-IBu|Evalue=0	FALSE	Sjc_0005067	antisense_genic	0	nested	intronic
LNC0333	LNC0333.1	chr2	27289312	27289789	478	+	SjLNCA010086-IBu|Evalue=0	FALSE	Sjc_0005068	antisense_genic	0	nested	intronic
LNC0334	LNC0334.1	chr2	27380479	27414875	34397	+	SjLNCS017105-IBu|Evalue=7.85e-40	FALSE	Sjc_0005072	antisense_genic	0	nested	intronic
LNC0335	LNC0335.1	chr2	27393124	27393485	362	+	No hit	TRUE	Sjc_0005072	antisense_genic	0	nested	intronic
LNC0335	LNC0335.2	chr2	27393193	27401435	8243	+	No hit	TRUE	Sjc_0005072	antisense_genic	0	nested	intronic
LNC0336	LNC0336.1	chr2	27710613	27711409	797	-	SjLNCA009912-IBu|Evalue=0	FALSE	Sjc_0005083	antisense_genic	0	nested	intronic
LNC0337	LNC0337.1	chr2	27753038	27761120	8083	+	SjLNCA038074-IBu|Evalue=0	FALSE	Sjc_0005085	antisense_genic	0	nested	intronic
LNC0338	LNC0338.1	chr2	27799844	27803288	3445	+	SjLNCA037959-IBu|Evalue=0	FALSE	Sjc_0005087	intergenic	6701	divergent	upstream
LNC0338	LNC0338.2	chr2	27799893	27802287	2395	+	SjLINC018846-IBu|Evalue=0	FALSE	Sjc_0005087	intergenic	6750	divergent	upstream
LNC0338	LNC0338.3	chr2	27799893	27803288	3396	+	SjLNCA037959-IBu|Evalue=0	FALSE	Sjc_0005087	intergenic	6750	divergent	upstream
LNC0339	LNC0339.1	chr2	27806092	27810787	4696	+	SjLINC009779-IBu|Evalue=0	FALSE	Sjc_0005088	intergenic	7596	same_strand	upstream
LNC0340	LNC0340.1	chr2	27863763	27869832	6070	+	SjLINC009831-IBu|Evalue=0	FALSE	Sjc_0005091	intergenic	9668	convergent	downstream
LNC0340	LNC0340.2	chr2	27863763	27874331	10569	+	SjLINC009824-IBu|Evalue=0	FALSE	Sjc_0005091	intergenic	5169	convergent	downstream
LNC0341	LNC0341.1	chr2	27886749	27891131	4383	+	SjLNCA009833-IBu|Evalue=1.28e-12	FALSE	Sjc_0005091	antisense_genic	0	nested	intronic
LNC0342	LNC0342.1	chr2	27956261	27956620	360	-	No hit	TRUE	Sjc_0005092	antisense_genic	0	nested	intronic
LNC0342	LNC0342.2	chr2	27956282	27956620	339	-	No hit	TRUE	Sjc_0005092	antisense_genic	0	nested	intronic
LNC0343	LNC0343.1	chr2	28267411	28279306	11896	+	SjLINC024858-IBu|Evalue=1.39e-97	FALSE	Sjc_0005101	sense_genic	0	nested	intronic
LNC0344	LNC0344.1	chr2	28405120	28405547	428	-	SjLINC009728-IBu|Evalue=0	FALSE	Sjc_0005103	intergenic	8225	convergent	downstream
LNC0345	LNC0345.1	chr2	28419898	28420443	546	-	No hit	TRUE	Sjc_0005104	intergenic	3327	divergent	upstream
LNC0346	LNC0346.1	chr2	28420890	28421837	948	-	No hit	TRUE	Sjc_0005104	intergenic	1933	divergent	upstream
LNC0346	LNC0346.2	chr2	28420891	28421837	947	-	No hit	TRUE	Sjc_0005104	intergenic	1933	divergent	upstream
LNC0346	LNC0346.3	chr2	28420892	28421837	946	-	No hit	TRUE	Sjc_0005104	intergenic	1933	divergent	upstream
LNC0347	LNC0347.1	chr2	28429283	28431755	2473	-	SjLNCA009718-IBu|Evalue=2.9e-74	FALSE	Sjc_0005104	intergenic	4023	convergent	downstream
LNC0348	LNC0348.1	chr2	28439025	28439842	818	-	No hit	TRUE	Sjc_0005105	intergenic	1235	divergent	upstream
LNC0349	LNC0349.1	chr2	28466122	28467217	1096	+	SjLINC031492-IBu|Evalue=5.16e-44	FALSE	Sjc_0005106	intergenic	11199	same_strand	upstream
LNC0350	LNC0350.1	chr2	28596268	28604659	8392	-	SjLNCS005530-IBu|Evalue=0	FALSE	Sjc_0005107	intergenic	3035	convergent	downstream
LNC0350	LNC0350.2	chr2	28597347	28604659	7313	-	SjLNCA030812-IBu|Evalue=2.98e-138	FALSE	Sjc_0005107	intergenic	4114	convergent	downstream
LNC0350	LNC0350.3	chr2	28597347	28604659	7313	-	SjLNCA030812-IBu|Evalue=2.98e-138	FALSE	Sjc_0005107	intergenic	4114	convergent	downstream
LNC0350	LNC0350.4	chr2	28597347	28604659	7313	-	SjLINC009620-IBu|Evalue=0	FALSE	Sjc_0005107	intergenic	4114	convergent	downstream
LNC0350	LNC0350.5	chr2	28597356	28604659	7304	-	SjLNCA030812-IBu|Evalue=3.49e-133	FALSE	Sjc_0005107	intergenic	4123	convergent	downstream
LNC0350	LNC0350.6	chr2	28597415	28604659	7245	-	SjLNCA030812-IBu|Evalue=2.64e-102	FALSE	Sjc_0005107	intergenic	4182	convergent	downstream
LNC0350	LNC0350.7	chr2	28597416	28604659	7244	-	SjLNCA030812-IBu|Evalue=1.31e-101	FALSE	Sjc_0005107	intergenic	4183	convergent	downstream
LNC0350	LNC0350.8	chr2	28597416	28604659	7244	-	SjLINC009620-IBu|Evalue=1.73e-105	FALSE	Sjc_0005107	intergenic	4183	convergent	downstream
LNC0350	LNC0350.9	chr2	28597416	28604659	7244	-	SjLNCA030812-IBu|Evalue=1.27e-101	FALSE	Sjc_0005107	intergenic	4183	convergent	downstream
LNC0350	LNC0350.10	chr2	28597416	28604659	7244	-	SjLNCA030812-IBu|Evalue=9.48e-102	FALSE	Sjc_0005107	intergenic	4183	convergent	downstream
LNC0350	LNC0350.11	chr2	28597416	28604659	7244	-	SjLNCA030812-IBu|Evalue=1.27e-101	FALSE	Sjc_0005107	intergenic	4183	convergent	downstream
LNC0350	LNC0350.12	chr2	28597416	28604659	7244	-	SjLNCA030812-IBu|Evalue=1.27e-101	FALSE	Sjc_0005107	intergenic	4183	convergent	downstream
LNC0350	LNC0350.13	chr2	28597417	28604659	7243	-	SjLNCA030812-IBu|Evalue=9.38e-135	FALSE	Sjc_0005107	intergenic	4184	convergent	downstream
LNC0350	LNC0350.14	chr2	28597417	28604659	7243	-	SjLNCA030812-IBu|Evalue=6.61e-101	FALSE	Sjc_0005107	intergenic	4184	convergent	downstream
LNC0350	LNC0350.15	chr2	28597419	28604659	7241	-	SjLINC009620-IBu|Evalue=0	FALSE	Sjc_0005107	intergenic	4186	convergent	downstream
LNC0350	LNC0350.16	chr2	28599168	28604659	5492	-	SjLINC009620-IBu|Evalue=0	FALSE	Sjc_0005107	intergenic	5935	convergent	downstream
LNC0350	LNC0350.17	chr2	28600868	28604659	3792	-	SjLNCA030812-IBu|Evalue=1.76e-125	FALSE	Sjc_0005107	intergenic	7635	convergent	downstream
LNC0350	LNC0350.18	chr2	28600915	28604659	3745	-	SjLNCA030812-IBu|Evalue=4.7e-101	FALSE	Sjc_0005107	intergenic	7682	convergent	downstream
LNC0350	LNC0350.19	chr2	28600952	28604659	3708	-	SjLINC009620-IBu|Evalue=0	FALSE	Sjc_0005107	intergenic	7719	convergent	downstream
LNC0350	LNC0350.20	chr2	28602617	28604659	2043	-	SjLNCA030812-IBu|Evalue=1.76e-125	FALSE	Sjc_0005107	intergenic	9384	convergent	downstream
LNC0351	LNC0351.1	chr2	28902198	28904662	2465	+	SjLNCA056102-IBu|Evalue=2.26e-168	FALSE	Sjc_0005116	antisense_genic	0	nested	intronic
LNC0352	LNC0352.1	chr2	28963560	28963968	409	-	SjLINC041572-IBu|Evalue=5.85e-58	FALSE	Sjc_0005119	intergenic	1768	convergent	downstream
LNC0353	LNC0353.1	chr2	29027475	29027852	378	+	SjLINC025354-IBu|Evalue=2.48e-91	FALSE	Sjc_0005121	intergenic	9904	divergent	upstream
LNC0354	LNC0354.1	chr2	29037269	29040661	3393	+	SjLINC017987-IBu|Evalue=0	FALSE	Sjc_0005122	intergenic	1081	convergent	downstream
LNC0354	LNC0354.2	chr2	29037295	29040661	3367	+	SjLINC017987-IBu|Evalue=0	FALSE	Sjc_0005122	intergenic	1081	convergent	downstream
LNC0354	LNC0354.3	chr2	29037538	29040661	3124	+	SjLINC017987-IBu|Evalue=2.76e-81	FALSE	Sjc_0005122	intergenic	1081	convergent	downstream
LNC0355	LNC0355.1	chr2	29038156	29038657	502	+	No hit	TRUE	Sjc_0005122	intergenic	3085	convergent	downstream
LNC0356	LNC0356.1	chr2	29042794	29043672	879	+	SjLINC017971-IBu|Evalue=0	FALSE	Sjc_0005122	antisense_genic	0	nested	exonic
LNC0357	LNC0357.1	chr2	29049477	29050387	911	+	SjLINC017971-IBu|Evalue=1.05e-177	FALSE	Sjc_0005122	antisense_genic	0	nested	intronic
LNC0357	LNC0357.2	chr2	29049635	29050387	753	+	SjLINC017971-IBu|Evalue=0	FALSE	Sjc_0005122	antisense_genic	0	nested	intronic
LNC0358	LNC0358.1	chr2	29125500	29125984	485	+	SjLNCA018189-IBu|Evalue=0	FALSE	Sjc_0005126	antisense_genic	0	nested	intronic
LNC0359	LNC0359.1	chr2	29139587	29142860	3274	+	SjLNCS018659-IBu|Evalue=0	FALSE	Sjc_0005126	intergenic	4429	divergent	upstream
LNC0360	LNC0360.1	chr2	29148423	29148924	502	+	SjLINC017899-IBu|Evalue=2.08e-88	FALSE	Sjc_0005127	intergenic	11574	same_strand	upstream
LNC0361	LNC0361.1	chr2	29333829	29351481	17653	+	SjLNCA031698-IBu|Evalue=0	FALSE	Sjc_0005134	antisense_genic	0	overlapping	exonic
LNC0361	LNC0361.2	chr2	29333848	29338440	4593	+	SjLINC031932-IBu|Evalue=1.89e-141	FALSE	Sjc_0005134	antisense_genic	0	overlapping	exonic
LNC0361	LNC0361.3	chr2	29333863	29338440	4578	+	SjLINC018109-IBu|Evalue=3.33e-125	FALSE	Sjc_0005134	antisense_genic	0	nested	exonic
LNC0361	LNC0361.4	chr2	29333867	29338440	4574	+	SjLNCA031699-IBu|Evalue=2.47e-140	FALSE	Sjc_0005134	antisense_genic	0	nested	exonic
LNC0361	LNC0361.5	chr2	29333867	29343146	9280	+	SjLNCA031716-IBu|Evalue=0	FALSE	Sjc_0005134	antisense_genic	0	nested	exonic
LNC0361	LNC0361.6	chr2	29333874	29338440	4567	+	SjLNCA031699-IBu|Evalue=1.89e-136	FALSE	Sjc_0005134	antisense_genic	0	nested	exonic
LNC0361	LNC0361.7	chr2	29333875	29342655	8781	+	SjLNCA031698-IBu|Evalue=0	FALSE	Sjc_0005134	antisense_genic	0	nested	exonic
LNC0362	LNC0362.1	chr2	29490817	29491283	467	+	No hit	TRUE	Sjc_0005137	antisense_genic	0	nested	intronic
LNC0363	LNC0363.1	chr2	29558124	29564128	6005	+	No hit	TRUE	Sjc_0005138	intergenic	3330	same_strand	downstream
LNC0364	LNC0364.1	chr2	29631013	29632031	1019	+	SjLNCA057533-IBu|Evalue=1.1e-83	FALSE	Sjc_0005139	antisense_genic	0	nested	intronic
LNC0365	LNC0365.1	chr2	29668388	29668754	367	-	SjLNCA042622-IBu|Evalue=4.71e-133	FALSE	Sjc_0005140	antisense_genic	0	nested	intronic
LNC0366	LNC0366.1	chr2	29684114	29685259	1146	+	SjLNCA045140-IBu|Evalue=1.43e-78	FALSE	Sjc_0005140	sense_genic	0	nested	intronic
LNC0367	LNC0367.1	chr2	29707296	29707972	677	+	No hit	TRUE	Sjc_0005141	intergenic	3548	same_strand	upstream
LNC0368	LNC0368.1	chr2	29799619	29809146	9528	-	SjLNCS050636-IBu|Evalue=5.34e-77	FALSE	Sjc_0005144	antisense_genic	0	overlapping	intronic
LNC0369	LNC0369.1	chr2	29879736	29881396	1661	-	SjLINC047732-IBu|Evalue=0	FALSE	Sjc_0005146	antisense_genic	0	nested	intronic
LNC0369	LNC0369.2	chr2	29879736	29881396	1661	-	SjLINC047732-IBu|Evalue=0	FALSE	Sjc_0005146	antisense_genic	0	nested	intronic
LNC0370	LNC0370.1	chr2	29886819	29907308	20490	-	No hit	TRUE	Sjc_0005146	intergenic	565	convergent	downstream
LNC0371	LNC0371.1	chr2	29925718	29927379	1662	-	No hit	TRUE	Sjc_0005147	intergenic	1576	same_strand	downstream
LNC0372	LNC0372.1	chr2	29943645	29944522	878	-	SjLINC013897-IBu|Evalue=0	FALSE	Sjc_0005148	intergenic	2637	divergent	upstream
LNC0372	LNC0372.2	chr2	29944209	29944522	314	-	SjLINC059700-IBu|Evalue=5.03e-142	FALSE	Sjc_0005148	intergenic	2637	divergent	upstream
LNC0373	LNC0373.1	chr2	30005288	30006507	1220	-	SjLINC051651-IBu|Evalue=1.34e-99	FALSE	Sjc_0005150	intergenic	2104	same_strand	upstream
LNC0374	LNC0374.1	chr2	30033985	30037300	3316	-	SjLNCA021256-IBu|Evalue=0	FALSE	Sjc_0005151	antisense_genic	0	nested	intronic
LNC0374	LNC0374.2	chr2	30034056	30037300	3245	-	SjLNCA021256-IBu|Evalue=0	FALSE	Sjc_0005151	antisense_genic	0	nested	intronic
LNC0374	LNC0374.3	chr2	30034141	30037300	3160	-	SjLNCA021256-IBu|Evalue=3.7e-174	FALSE	Sjc_0005151	antisense_genic	0	nested	intronic
LNC0374	LNC0374.4	chr2	30034184	30037300	3117	-	SjLNCA021256-IBu|Evalue=1.98e-146	FALSE	Sjc_0005151	antisense_genic	0	nested	intronic
LNC0375	LNC0375.1	chr2	30066062	30071445	5384	+	SjLINC051600-IBu|Evalue=0	FALSE	Sjc_0005154	intergenic	10256	convergent	downstream
LNC0376	LNC0376.1	chr2	30073878	30075762	1885	+	SjLINC051651-IBu|Evalue=6.93e-157	FALSE	Sjc_0005154	intergenic	5939	convergent	downstream
LNC0377	LNC0377.1	chr2	30075778	30080687	4910	+	SjLNCA051615-IBu|Evalue=0	FALSE	Sjc_0005154	intergenic	1014	convergent	downstream
LNC0377	LNC0377.2	chr2	30075913	30080687	4775	+	SjLNCA051615-IBu|Evalue=0	FALSE	Sjc_0005154	intergenic	1014	convergent	downstream
LNC0377	LNC0377.3	chr2	30078508	30079733	1226	+	SjLNCA051615-IBu|Evalue=0	FALSE	Sjc_0005154	intergenic	1968	convergent	downstream
LNC0378	LNC0378.1	chr2	30080711	30081551	841	+	SjLNCA051615-IBu|Evalue=0	FALSE	Sjc_0005154	intergenic	150	convergent	downstream
LNC0379	LNC0379.1	chr2	30093868	30099923	6056	+	SjLINC051613-IBu|Evalue=0	FALSE	Sjc_0005155	intergenic	270	convergent	downstream
LNC0379	LNC0379.2	chr2	30094761	30099923	5163	+	SjLINC051613-IBu|Evalue=0	FALSE	Sjc_0005155	intergenic	270	convergent	downstream
LNC0379	LNC0379.3	chr2	30094765	30099923	5159	+	SjLINC051613-IBu|Evalue=0	FALSE	Sjc_0005155	intergenic	270	convergent	downstream
LNC0379	LNC0379.4	chr2	30094766	30095852	1087	+	SjLINC051613-IBu|Evalue=7.71e-121	FALSE	Sjc_0005154	intergenic	3298	divergent	upstream
LNC0380	LNC0380.1	chr2	30102734	30110454	7721	+	SjLNCA051625-IBu|Evalue=0	FALSE	Sjc_0005155	antisense_genic	0	nested	exonic
LNC0381	LNC0381.1	chr2	30147893	30149642	1750	-	No hit	TRUE	Sjc_0005155	sense_genic	0	nested	intronic
LNC0382	LNC0382.1	chr2	30168092	30168430	339	+	SjLNCA051645-IBu|Evalue=4.82e-97	FALSE	Sjc_0005156	intergenic	50	convergent	downstream
LNC0382	LNC0382.2	chr2	30168093	30168430	338	+	SjLNCA051645-IBu|Evalue=1.02e-38	FALSE	Sjc_0005156	intergenic	50	convergent	downstream
LNC0383	LNC0383.1	chr2	30207051	30207761	711	+	SjLNCA059279-IBu|Evalue=1.53e-31	FALSE	Sjc_0005157	intergenic	1775	convergent	downstream
LNC0384	LNC0384.1	chr2	30495724	30497182	1459	+	No hit	TRUE	Sjc_0005163	intergenic	2856	same_strand	upstream
LNC0385	LNC0385.1	chr2	30763708	30767777	4070	-	SjLINC051669-IBu|Evalue=0	FALSE	Sjc_0005169	intergenic	2058	same_strand	downstream
LNC0386	LNC0386.1	chr2	30776085	30776363	279	+	No hit	TRUE	Sjc_0005169	antisense_genic	0	nested	intronic
LNC0387	LNC0387.1	chr2	30896615	30897230	616	-	SjLINC057978-IBu|Evalue=0	FALSE	Sjc_0005172	intergenic	19460	same_strand	upstream
LNC0387	LNC0387.2	chr2	30896646	30897230	585	-	SjLINC033995-IBu|Evalue=0	FALSE	Sjc_0005172	intergenic	19491	same_strand	upstream
LNC0388	LNC0388.1	chr2	31021607	31030736	9130	+	No hit	TRUE	Sjc_0005176	intergenic	6577	convergent	downstream
LNC0388	LNC0388.2	chr2	31029545	31030736	1192	+	No hit	TRUE	Sjc_0005176	intergenic	6577	convergent	downstream
LNC0389	LNC0389.1	chr2	31036452	31037317	866	+	SjLINC017971-IBu|Evalue=3.27e-09	FALSE	Sjc_0005176	antisense_genic	0	overlapping	exonic
LNC0390	LNC0390.1	chr2	31194401	31198215	3815	+	SjLINC008138-IBu|Evalue=0	FALSE	Sjc_0005179	intergenic	8671	convergent	downstream
LNC0390	LNC0390.2	chr2	31194401	31201958	7558	+	SjLNCA060633-IBu|Evalue=1.11e-75	FALSE	Sjc_0005179	intergenic	4928	convergent	downstream
LNC0391	LNC0391.1	chr2	31268811	31270395	1585	+	SjLNCA008315-IBu|Evalue=0	FALSE	Sjc_0005181	antisense_genic	0	nested	intronic
LNC0391	LNC0391.2	chr2	31268812	31274573	5762	+	SjLINC008135-IBu|Evalue=0	FALSE	Sjc_0005181	antisense_genic	0	overlapping	intronic
LNC0392	LNC0392.1	chr2	31325548	31325831	284	+	SjLNCS011325-IBu|Evalue=1.29e-62	FALSE	Sjc_0005182	intergenic	53095	convergent	downstream
LNC0393	LNC0393.1	chr2	31335897	31337149	1253	+	SjLINC027783-IBu|Evalue=2.05e-114	FALSE	Sjc_0005182	intergenic	41777	convergent	downstream
LNC0394	LNC0394.1	chr2	31411441	31412051	611	+	SjLNCA052948-IBu|Evalue=0	FALSE	Sjc_0005183	antisense_genic	0	nested	intronic
LNC0395	LNC0395.1	chr2	31741844	31753103	11260	-	SjLNCA056780-IBu|Evalue=0	FALSE	Sjc_0005190	sense_genic	0	nested	intronic
LNC0396	LNC0396.1	chr2	31754950	31755942	993	+	SjLNCA056776-IBu|Evalue=4.7e-143	FALSE	Sjc_0005190	antisense_genic	0	nested	exonic
LNC0397	LNC0397.1	chr2	31898359	31904856	6498	+	SjLNCS003582-IBu|Evalue=1.77e-126	FALSE	Sjc_0005191	antisense_genic	0	nested	intronic
LNC0398	LNC0398.1	chr2	31930469	31934227	3759	-	No hit	TRUE	Sjc_0005192	sense_genic	0	nested	intronic
LNC0398	LNC0398.2	chr2	31931053	31934227	3175	-	No hit	TRUE	Sjc_0005192	sense_genic	0	nested	intronic
LNC0398	LNC0398.3	chr2	31933545	31934227	683	-	No hit	TRUE	Sjc_0005192	sense_genic	0	nested	intronic
LNC0399	LNC0399.1	chr2	32042224	32047137	4914	-	SjLINC042709-IBu|Evalue=3.53e-125	FALSE	Sjc_0005195	antisense_genic	0	nested	intronic
LNC0400	LNC0400.1	chr2	32059740	32065109	5370	-	SjLNCS005530-IBu|Evalue=0	FALSE	Sjc_0005196	intergenic	5683	divergent	upstream
LNC0401	LNC0401.1	chr2	32115650	32115951	302	-	No hit	TRUE	Sjc_0005199	antisense_genic	0	nested	intronic
LNC0402	LNC0402.1	chr2	32197466	32225144	27679	+	SjLNCA042489-IBu|Evalue=3.87e-159	FALSE	Sjc_0005203	antisense_genic	0	nested	intronic
LNC0403	LNC0403.1	chr2	32443491	32450722	7232	-	SjLINC018460-IBu|Evalue=0	FALSE	Sjc_0005209	intergenic	10709	same_strand	downstream
LNC0403	LNC0403.2	chr2	32444680	32450722	6043	-	SjLINC018460-IBu|Evalue=0	FALSE	Sjc_0005209	intergenic	10709	same_strand	downstream
LNC0404	LNC0404.1	chr2	32456403	32460868	4466	+	SjLNCA006525-IBu|Evalue=2.67e-33	FALSE	Sjc_0005209	intergenic	563	convergent	downstream
LNC0405	LNC0405.1	chr2	32482706	32483555	850	-	SjLINC003634-IBu|Evalue=0	FALSE	Sjc_0005209	intergenic	9438	same_strand	upstream
LNC0406	LNC0406.1	chr2	32569574	32573348	3775	-	SjLNCA003902-IBu|Evalue=0	FALSE	Sjc_0005212	intergenic	29290	same_strand	upstream
LNC0406	LNC0406.2	chr2	32569725	32571834	2110	-	SjLNCA003903-IBu|Evalue=0	FALSE	Sjc_0005212	intergenic	29441	same_strand	upstream
LNC0407	LNC0407.1	chr2	32783881	32784110	230	-	SjLNCA043723-IBu|Evalue=5.63e-36	FALSE	Sjc_0005213	antisense_genic	0	nested	intronic
LNC0408	LNC0408.1	chr2	32921782	32925008	3227	+	SjLINC003686-IBu|Evalue=1.49e-82	FALSE	Sjc_0005216	intergenic	2	convergent	downstream
LNC0409	LNC0409.1	chr2	33046064	33053615	7552	+	SjLINC004057-IBu|Evalue=1.23e-28	FALSE	Sjc_0005222	antisense_genic	0	overlapping	intronic
LNC0410	LNC0410.1	chr2	33056255	33066079	9825	+	SjLNCA035927-IBu|Evalue=0	FALSE	Sjc_0005222	antisense_genic	0	overlapping	intronic
LNC0410	LNC0410.2	chr2	33056416	33066079	9664	+	SjLNCA035927-IBu|Evalue=0	FALSE	Sjc_0005222	antisense_genic	0	overlapping	intronic
LNC0410	LNC0410.3	chr2	33056489	33066597	10109	+	SjLNCS031243-IBu|Evalue=0	FALSE	Sjc_0005223	sense_genic	0	overlapping	intronic
LNC0411	LNC0411.1	chr2	33086125	33086628	504	-	SjLNCA004041-IBu|Evalue=6.93e-52	FALSE	Sjc_0005223	antisense_genic	0	nested	intronic
LNC0412	LNC0412.1	chr2	33124844	33128323	3480	+	SjLNCA050417-IBu|Evalue=0	FALSE	Sjc_0005224	intergenic	12917	divergent	upstream
LNC0413	LNC0413.1	chr2	33211877	33232780	20904	+	SjLNCA003752-IBu|Evalue=2.68e-13	FALSE	Sjc_0005227	antisense_genic	0	overlapping	intronic
LNC0414	LNC0414.1	chr2	33247177	33247754	578	+	No hit	TRUE	Sjc_0005228	antisense_genic	0	nested	intronic
LNC0414	LNC0414.2	chr2	33247209	33247754	546	+	No hit	TRUE	Sjc_0005228	antisense_genic	0	nested	intronic
LNC0415	LNC0415.1	chr2	33282020	33289910	7891	+	SjLNCA005053-IBu|Evalue=0	FALSE	Sjc_0005230	antisense_genic	0	overlapping	exonic
LNC0416	LNC0416.1	chr2	33317538	33318362	825	-	SjLINC021240-IBu|Evalue=0	FALSE	Sjc_0005231	intergenic	19552	divergent	upstream
LNC0417	LNC0417.1	chr2	33347685	33347997	313	-	SjLNCA038476-IBu|Evalue=2.82e-10	FALSE	Sjc_0005231	antisense_genic	0	nested	intronic
LNC0418	LNC0418.1	chr2	33389355	33390666	1312	-	SjLINC050470-IBu|Evalue=0	FALSE	Sjc_0005232	intergenic	304	divergent	upstream
LNC0419	LNC0419.1	chr2	33401917	33407169	5253	-	No hit	TRUE	Sjc_0005232	antisense_genic	0	nested	intronic
LNC0420	LNC0420.1	chr2	33440376	33440952	577	+	No hit	TRUE	Sjc_0005233	antisense_genic	0	nested	intronic
LNC0421	LNC0421.1	chr2	33448743	33449387	645	+	No hit	TRUE	Sjc_0005233	antisense_genic	0	nested	intronic
LNC0421	LNC0421.2	chr2	33448773	33449914	1142	+	No hit	TRUE	Sjc_0005233	antisense_genic	0	nested	intronic
LNC0422	LNC0422.1	chr2	33452242	33452553	312	+	No hit	TRUE	Sjc_0005233	antisense_genic	0	nested	intronic
LNC0423	LNC0423.1	chr2	33464353	33483575	19223	+	SjLNCA021637-IBu|Evalue=7.38e-89	FALSE	Sjc_0005233	antisense_genic	0	overlapping	intronic
LNC0423	LNC0423.2	chr2	33464377	33484262	19886	+	SjLNCS021872-IBu|Evalue=0	FALSE	Sjc_0005233	antisense_genic	0	overlapping	intronic
LNC0423	LNC0423.3	chr2	33464423	33484262	19840	+	SjLNCS021872-IBu|Evalue=0	FALSE	Sjc_0005233	antisense_genic	0	overlapping	intronic
LNC0423	LNC0423.4	chr2	33464423	33497392	32970	+	SjLNCA021638-IBu|Evalue=6.13e-150	FALSE	Sjc_0005233	antisense_genic	0	overlapping	intronic
LNC0423	LNC0423.5	chr2	33464487	33484262	19776	+	SjLNCA021636-IBu|Evalue=0	FALSE	Sjc_0005233	antisense_genic	0	overlapping	intronic
LNC0423	LNC0423.6	chr2	33464487	33494273	29787	+	SjLNCA021636-IBu|Evalue=1.83e-138	FALSE	Sjc_0005233	antisense_genic	0	overlapping	intronic
LNC0424	LNC0424.1	chr2	33470612	33473115	2504	+	SjLNCA021639-IBu|Evalue=0	FALSE	Sjc_0005233	intergenic	4771	divergent	upstream
LNC0425	LNC0425.1	chr2	33550846	33555520	4675	+	SjLINC021645-IBu|Evalue=0	FALSE	Sjc_0005234	intergenic	1475	divergent	upstream
LNC0426	LNC0426.1	chr2	33618682	33619002	321	+	SjLNCA038074-IBu|Evalue=1.6e-117	FALSE	Sjc_0005237	antisense_genic	0	nested	intronic
LNC0427	LNC0427.1	chr2	33716114	33716901	788	+	No hit	TRUE	Sjc_0005238	sense_genic	0	nested	intronic
LNC0428	LNC0428.1	chr2	33747237	33757772	10536	-	SjLNCA021409-IBu|Evalue=0	FALSE	Sjc_0005238	antisense_genic	0	nested	intronic
LNC0428	LNC0428.2	chr2	33757130	33757772	643	-	SjLNCA021409-IBu|Evalue=0	FALSE	Sjc_0005238	antisense_genic	0	nested	intronic
LNC0429	LNC0429.1	chr2	33763205	33764538	1334	+	SjLNCS026324-IBu|Evalue=8.23e-159	FALSE	Sjc_0005238	sense_genic	0	nested	intronic
LNC0430	LNC0430.1	chr2	33897424	33898631	1208	-	SjLNCS052060-IBu|Evalue=0	FALSE	Sjc_0005241	intergenic	4758	same_strand	downstream
LNC0431	LNC0431.1	chr2	33897436	33898245	810	+	SjLINC038822-IBu|Evalue=0	FALSE	Sjc_0005241	intergenic	5144	convergent	downstream
LNC0431	LNC0431.2	chr2	33897583	33898245	663	+	SjLINC052317-IBu|Evalue=1.96e-164	FALSE	Sjc_0005241	intergenic	5144	convergent	downstream
LNC0432	LNC0432.1	chr2	33943172	33946323	3152	+	SjLNCA006806-IBu|Evalue=0	FALSE	Sjc_0005241	antisense_genic	0	nested	intronic
LNC0432	LNC0432.2	chr2	33943240	33946323	3084	+	SjLNCA006806-IBu|Evalue=0	FALSE	Sjc_0005241	antisense_genic	0	nested	intronic
LNC0433	LNC0433.1	chr2	34052691	34059333	6643	+	SjLNCA053841-IBu|Evalue=0	FALSE	Sjc_0005246	intergenic	778	convergent	downstream
LNC0434	LNC0434.1	chr2	34077624	34080789	3166	+	SjLINC006508-IBu|Evalue=0	FALSE	Sjc_0005246	intergenic	8578	divergent	upstream
LNC0435	LNC0435.1	chr2	34202298	34203091	794	-	No hit	TRUE	Sjc_0005248	antisense_genic	0	overlapping	exonic
LNC0436	LNC0436.1	chr2	34230408	34232697	2290	-	SjLNCA030812-IBu|Evalue=3.98e-145	FALSE	Sjc_0005250	antisense_genic	0	nested	intronic
LNC0437	LNC0437.1	chr2	34300031	34311500	11470	-	SjLNCA006675-IBu|Evalue=0	FALSE	Sjc_0005252	sense_genic	0	nested	intronic
LNC0438	LNC0438.1	chr2	34317023	34326696	9674	+	SjLNCA006672-IBu|Evalue=0	FALSE	Sjc_0005252	antisense_genic	0	nested	intronic
LNC0438	LNC0438.2	chr2	34319413	34323285	3873	+	SjLNCA006672-IBu|Evalue=0	FALSE	Sjc_0005252	antisense_genic	0	nested	intronic
LNC0438	LNC0438.3	chr2	34324113	34324774	662	+	SjLNCA006669-IBu|Evalue=6.41e-40	FALSE	Sjc_0005252	antisense_genic	0	nested	intronic
LNC0439	LNC0439.1	chr2	34347405	34350452	3048	+	SjLINC006492-IBu|Evalue=0	FALSE	Sjc_0005252	intergenic	8358	divergent	upstream
LNC0440	LNC0440.1	chr2	34347976	34348286	311	+	SjLINC006477-IBu|Evalue=2.01e-46	FALSE	Sjc_0005252	intergenic	8929	divergent	upstream
LNC0441	LNC0441.1	chr2	34537902	34543023	5122	+	No hit	TRUE	Sjc_0005254	intergenic	3260	convergent	downstream
LNC0442	LNC0442.1	chr2	34548778	34549193	416	+	SjLINC044641-IBu|Evalue=1.11e-139	FALSE	Sjc_0005254	antisense_genic	0	nested	intronic
LNC0443	LNC0443.1	chr2	34740041	34740330	290	+	No hit	TRUE	Sjc_0005258	antisense_genic	0	nested	intronic
LNC0444	LNC0444.1	chr2	34778794	34779101	308	+	No hit	TRUE	Sjc_0005258	antisense_genic	0	nested	intronic
LNC0445	LNC0445.1	chr2	34808114	34816066	7953	+	SjLINC006428-IBu|Evalue=0	FALSE	Sjc_0005258	intergenic	13341	divergent	upstream
LNC0445	LNC0445.2	chr2	34808138	34816066	7929	+	SjLINC006426-IBu|Evalue=0	FALSE	Sjc_0005258	intergenic	13365	divergent	upstream
LNC0445	LNC0445.3	chr2	34808138	34816066	7929	+	SjLINC006426-IBu|Evalue=0	FALSE	Sjc_0005258	intergenic	13365	divergent	upstream
LNC0446	LNC0446.1	chr2	35169137	35169691	555	+	No hit	TRUE	Sjc_0005260	antisense_genic	0	nested	intronic
LNC0447	LNC0447.1	chr2	35206294	35206654	361	-	No hit	TRUE	Sjc_0005261	antisense_genic	0	nested	intronic
LNC0448	LNC0448.1	chr2	35230690	35235132	4443	-	SjLNCA035277-IBu|Evalue=1.17e-138	FALSE	Sjc_0005262	intergenic	908	same_strand	upstream
LNC0449	LNC0449.1	chr2	35324595	35328438	3844	-	SjLNCS056278-IBu|Evalue=0	FALSE	Sjc_0005266	antisense_genic	0	nested	intronic
LNC0449	LNC0449.2	chr2	35324628	35328438	3811	-	SjLNCS005530-IBu|Evalue=2.64e-173	FALSE	Sjc_0005266	antisense_genic	0	nested	intronic
LNC0450	LNC0450.1	chr2	35388959	35395470	6512	+	SjLINC052922-IBu|Evalue=0	FALSE	Sjc_0005266	intergenic	18049	same_strand	downstream
LNC0450	LNC0450.2	chr2	35388962	35395470	6509	+	SjLINC052922-IBu|Evalue=0	FALSE	Sjc_0005266	intergenic	18052	same_strand	downstream
LNC0450	LNC0450.3	chr2	35389853	35395470	5618	+	SjLINC052918-IBu|Evalue=0	FALSE	Sjc_0005266	intergenic	18943	same_strand	downstream
LNC0450	LNC0450.4	chr2	35392199	35395470	3272	+	SjLINC052915-IBu|Evalue=0	FALSE	Sjc_0005266	intergenic	21289	same_strand	downstream
LNC0451	LNC0451.1	chr2	35393461	35397077	3617	-	SjLINC052922-IBu|Evalue=0	FALSE	Sjc_0005266	intergenic	22551	convergent	downstream
LNC0451	LNC0451.2	chr2	35393785	35397077	3293	-	SjLINC052922-IBu|Evalue=0	FALSE	Sjc_0005266	intergenic	22875	convergent	downstream
LNC0452	LNC0452.1	chr2	35458970	35459990	1021	-	SjLNCA010031-IBu|Evalue=1.31e-102	FALSE	Sjc_0005267	intergenic	1618	convergent	downstream
LNC0453	LNC0453.1	chr2	35482136	35482489	354	+	No hit	TRUE	Sjc_0005268	antisense_genic	0	nested	intronic
LNC0454	LNC0454.1	chr2	35612321	35613700	1380	+	SjLINC013026-IBu|Evalue=4.55e-117	FALSE	Sjc_0005272	intergenic	1129	convergent	downstream
LNC0455	LNC0455.1	chr2	35634565	35635150	586	-	No hit	TRUE	Sjc_0005272	sense_genic	0	nested	intronic
LNC0456	LNC0456.1	chr2	35686425	35686786	362	-	No hit	TRUE	Sjc_0005273	antisense_genic	0	nested	intronic
LNC0456	LNC0456.2	chr2	35686509	35686786	278	-	No hit	TRUE	Sjc_0005273	antisense_genic	0	nested	intronic
LNC0457	LNC0457.1	chr2	35774970	35775893	924	-	SjLNCS002840-IBu|Evalue=9.44e-45	FALSE	Sjc_0005276	antisense_genic	0	nested	intronic
LNC0458	LNC0458.1	chr2	35810495	35819723	9229	+	SjLNCA053065-IBu|Evalue=0	FALSE	Sjc_0005278	antisense_genic	0	overlapping	intronic
LNC0459	LNC0459.1	chr2	35951252	35960641	9390	+	SjLNCA018439-IBu|Evalue=0	FALSE	Sjc_0005281	antisense_genic	0	nested	intronic
LNC0460	LNC0460.1	chr2	35953330	35955573	2244	+	SjLNCA056222-IBu|Evalue=5.76e-60	FALSE	Sjc_0005281	antisense_genic	0	nested	intronic
LNC0461	LNC0461.1	chr2	35957854	35960641	2788	+	SjLNCA018439-IBu|Evalue=2.72e-106	FALSE	Sjc_0005281	antisense_genic	0	nested	exonic
LNC0462	LNC0462.1	chr2	36371601	36371965	365	-	No hit	TRUE	Sjc_0005292	antisense_genic	0	nested	intronic
LNC0463	LNC0463.1	chr2	36497630	36498019	390	+	No hit	TRUE	Sjc_0005294	antisense_genic	0	nested	intronic
LNC0464	LNC0464.1	chr2	36515200	36526779	11580	+	No hit	TRUE	Sjc_0005294	antisense_genic	0	nested	intronic
LNC0465	LNC0465.1	chr2	36535975	36537314	1340	-	SjLNCA026104-IBu|Evalue=1.45e-14	FALSE	Sjc_0005294	sense_genic	0	nested	intronic
LNC0466	LNC0466.1	chr2	36670358	36672013	1656	-	SjLNCA018364-IBu|Evalue=1.36e-122	FALSE	Sjc_0005296	antisense_genic	0	nested	exonic
LNC0467	LNC0467.1	chr2	36979581	36980126	546	+	SjLNCA051407-IBu|Evalue=1.66e-124	FALSE	Sjc_0005306	antisense_genic	0	nested	intronic
LNC0468	LNC0468.1	chr2	36980509	36982700	2192	+	No hit	TRUE	Sjc_0005306	antisense_genic	0	nested	intronic
LNC0468	LNC0468.2	chr2	36982336	36982794	459	+	No hit	TRUE	Sjc_0005306	antisense_genic	0	nested	intronic
LNC0469	LNC0469.1	chr2	36983412	36996539	13128	+	No hit	TRUE	Sjc_0005306	antisense_genic	0	nested	intronic
LNC0470	LNC0470.1	chr2	37058623	37077942	19320	+	SjLNCS038987-IBu|Evalue=2.88e-126	FALSE	Sjc_0005307	intergenic	15439	convergent	downstream
LNC0471	LNC0471.1	chr2	37148875	37149716	842	-	SjLNCA018258-IBu|Evalue=3.61e-169	FALSE	Sjc_0005308	antisense_genic	0	nested	intronic
LNC0472	LNC0472.1	chr2	37384919	37393972	9054	+	SjLNCA018251-IBu|Evalue=0	FALSE	Sjc_0005315	antisense_genic	0	nested	intronic
LNC0473	LNC0473.1	chr2	37389479	37395591	6113	+	SjLNCA047593-IBu|Evalue=7.78e-30	FALSE	Sjc_0005315	antisense_genic	0	nested	intronic
LNC0474	LNC0474.1	chr2	37393705	37393972	268	+	SjLNCA018251-IBu|Evalue=9.57e-99	FALSE	Sjc_0005315	antisense_genic	0	nested	intronic
LNC0475	LNC0475.1	chr2	37394448	37395591	1144	+	SjLNCA018251-IBu|Evalue=4.28e-29	FALSE	Sjc_0005315	antisense_genic	0	nested	intronic
LNC0476	LNC0476.1	chr2	37483659	37485422	1764	+	SjLNCS036738-IBu|Evalue=0	FALSE	Sjc_0005317	intergenic	7661	divergent	upstream
LNC0477	LNC0477.1	chr2	37714184	37771707	57524	+	SjLNCA038183-IBu|Evalue=3.36e-58	FALSE	Sjc_0005324	antisense_genic	0	containing	intronic
LNC0478	LNC0478.1	chr2	37767579	37770703	3125	+	SjLINC058948-IBu|Evalue=0	FALSE	Sjc_0005325	intergenic	4653	convergent	downstream
LNC0478	LNC0478.2	chr2	37767715	37770703	2989	+	SjLINC058948-IBu|Evalue=0	FALSE	Sjc_0005325	intergenic	4653	convergent	downstream
LNC0478	LNC0478.3	chr2	37767718	37770703	2986	+	SjLINC058948-IBu|Evalue=0	FALSE	Sjc_0005325	intergenic	4653	convergent	downstream
LNC0479	LNC0479.1	chr2	38020629	38025013	4385	-	SjLNCA029127-IBu|Evalue=5.9e-106	FALSE	Sjc_0005332	intergenic	9328	same_strand	upstream
LNC0480	LNC0480.1	chr2	38086289	38086918	630	-	No hit	TRUE	Sjc_0005335	antisense_genic	0	nested	intronic
LNC0480	LNC0480.2	chr2	38086469	38086918	450	-	No hit	TRUE	Sjc_0005335	antisense_genic	0	nested	intronic
LNC0481	LNC0481.1	chr2	38124070	38127033	2964	+	SjLINC000306-IBu|Evalue=1.13e-13	FALSE	Sjc_0005337	antisense_genic	0	overlapping	intronic
LNC0482	LNC0482.1	chr2	38142641	38142934	294	+	SjLNCA000309-IBu|Evalue=1.74e-106	FALSE	Sjc_0005337	antisense_genic	0	nested	intronic
LNC0483	LNC0483.1	chr2	38369292	38371780	2489	-	No hit	TRUE	Sjc_0005346	sense_genic	0	nested	intronic
LNC0484	LNC0484.1	chr2	38433355	38433732	378	-	No hit	TRUE	Sjc_0005350	antisense_genic	0	nested	intronic
LNC0485	LNC0485.1	chr2	38549959	38550977	1019	+	SjLNCS024761-IBu|Evalue=1.17e-47	FALSE	Sjc_0005352	intergenic	86235	same_strand	downstream
LNC0486	LNC0486.1	chr2	38569054	38569343	290	+	No hit	TRUE		isolated
LNC0487	LNC0487.1	chr2	38631294	38631829	536	+	SjLINC000405-IBu|Evalue=1e-149	FALSE	Sjc_0005353	intergenic	75879	convergent	downstream
LNC0487	LNC0487.2	chr2	38631294	38631829	536	+	SjLINC000405-IBu|Evalue=1.23e-163	FALSE	Sjc_0005353	intergenic	75879	convergent	downstream
LNC0488	LNC0488.1	chr2	38747240	38747559	320	+	No hit	TRUE	Sjc_0005356	intergenic	588	convergent	downstream
LNC0489	LNC0489.1	chr2	38762972	38763849	878	+	SjLINC034417-IBu|Evalue=0	FALSE	Sjc_0005357	intergenic	6000	convergent	downstream
LNC0489	LNC0489.2	chr2	38763013	38763849	837	+	SjLNCA026828-IBu|Evalue=0	FALSE	Sjc_0005357	intergenic	6000	convergent	downstream
LNC0489	LNC0489.3	chr2	38763013	38763849	837	+	SjLNCA026828-IBu|Evalue=0	FALSE	Sjc_0005357	intergenic	6000	convergent	downstream
LNC0490	LNC0490.1	chr2	38775709	38798155	22447	-	SjLINC012023-IBu|Evalue=5.91e-118	FALSE	Sjc_0005358	antisense_genic	0	nested	intronic
LNC0491	LNC0491.1	chr2	39002532	39009421	6890	+	SjLINC000695-IBu|Evalue=0	FALSE	Sjc_0005364	antisense_genic	0	overlapping	exonic
LNC0491	LNC0491.2	chr2	39002533	39009421	6889	+	SjLINC000696-IBu|Evalue=0	FALSE	Sjc_0005364	antisense_genic	0	overlapping	exonic
LNC0491	LNC0491.3	chr2	39003101	39007742	4642	+	SjLINC000696-IBu|Evalue=0	FALSE	Sjc_0005364	intergenic	1510	convergent	downstream
LNC0491	LNC0491.4	chr2	39003119	39009421	6303	+	SjLINC000696-IBu|Evalue=0	FALSE	Sjc_0005364	antisense_genic	0	overlapping	exonic
LNC0492	LNC0492.1	chr2	39005010	39006880	1871	-	SjLINC000694-IBu|Evalue=0	FALSE	Sjc_0005364	intergenic	2372	same_strand	downstream
LNC0492	LNC0492.2	chr2	39005077	39006093	1017	-	SjLINC000696-IBu|Evalue=0	FALSE	Sjc_0005364	intergenic	3159	same_strand	downstream
LNC0492	LNC0492.3	chr2	39005152	39006880	1729	-	SjLINC000694-IBu|Evalue=0	FALSE	Sjc_0005364	intergenic	2372	same_strand	downstream
LNC0493	LNC0493.1	chr2	39345098	39352721	7624	-	SjLINC021620-IBu|Evalue=2.68e-127	FALSE	Sjc_0005368	intergenic	8639	same_strand	upstream
LNC0494	LNC0494.1	chr2	39381151	39381502	352	+	SjLNCA000559-IBu|Evalue=4.79e-123	FALSE	Sjc_0005370	antisense_genic	0	nested	intronic
LNC0495	LNC0495.1	chr2	39386320	39390758	4439	+	No hit	TRUE	Sjc_0005370	antisense_genic	0	overlapping	intronic
LNC0495	LNC0495.2	chr2	39386641	39387694	1054	+	SjLNCA000559-IBu|Evalue=6.51e-126	FALSE	Sjc_0005370	antisense_genic	0	nested	intronic
LNC0496	LNC0496.1	chr2	39410431	39414415	3985	-	SjLINC047732-IBu|Evalue=3.69e-134	FALSE	Sjc_0005372	intergenic	141	same_strand	downstream
LNC0497	LNC0497.1	chr2	39494437	39494700	264	+	No hit	TRUE	Sjc_0005374	antisense_genic	0	nested	intronic
LNC0498	LNC0498.1	chr2	39654183	39659635	5453	-	SjLINC050574-IBu|Evalue=0	FALSE	Sjc_0005378	intergenic	7006	same_strand	upstream
LNC0499	LNC0499.1	chr2	39928061	39940876	12816	-	SjLNCS000690-IBu|Evalue=8.9e-148	FALSE	Sjc_0005383	intergenic	3195	same_strand	upstream
LNC0500	LNC0500.1	chr2	40434089	40436068	1980	+	SjLNCA053905-IBu|Evalue=0	FALSE	Sjc_0005397	antisense_genic	0	nested	intronic
LNC0501	LNC0501.1	chr2	40496314	40497225	912	-	No hit	TRUE	Sjc_0005398	antisense_genic	0	nested	intronic
LNC0502	LNC0502.1	chr2	40510658	40510978	321	+	No hit	TRUE	Sjc_0005398	sense_genic	0	nested	intronic
LNC0503	LNC0503.1	chr2	40623757	40625315	1559	+	No hit	TRUE	Sjc_0005402	intergenic	633	divergent	upstream
LNC0504	LNC0504.1	chr2	40818909	40819311	403	-	SjLNCA001145-IBu|Evalue=4.1e-57	FALSE	Sjc_0005407	antisense_genic	0	nested	intronic
LNC0505	LNC0505.1	chr2	40926904	40928788	1885	+	SjLNCA052786-IBu|Evalue=4.12e-20	FALSE	Sjc_0005410	sense_genic	0	nested	intronic
LNC0506	LNC0506.1	chr2	40926904	40929083	2180	-	SjLNCA016707-IBu|Evalue=1.5e-25	FALSE	Sjc_0005411	sense_genic	0	nested	intronic
LNC0507	LNC0507.1	chr2	41042651	41043809	1159	+	SjLNCS003582-IBu|Evalue=0	FALSE	Sjc_0005416	intergenic	1246	same_strand	downstream
LNC0508	LNC0508.1	chr2	41107079	41109306	2228	-	SjLNCA011072-IBu|Evalue=1.25e-19	FALSE	Sjc_0005416	intergenic	65674	convergent	downstream
LNC0509	LNC0509.1	chr2	41169474	41171817	2344	-	SjLNCA031544-IBu|Evalue=0	FALSE	Sjc_0005417	intergenic	70546	same_strand	downstream
LNC0509	LNC0509.2	chr2	41170785	41171817	1033	-	SjLNCA031544-IBu|Evalue=0	FALSE	Sjc_0005417	intergenic	70546	same_strand	downstream
LNC0510	LNC0510.1	chr2	41602513	41604541	2029	+	SjLNCA053227-IBu|Evalue=3.17e-127	FALSE	Sjc_0005419	sense_genic	0	nested	intronic
LNC0511	LNC0511.1	chr2	41674136	41675009	874	-	SjLINC055593-IBu|Evalue=1.25e-157	FALSE	Sjc_0005420	antisense_genic	0	nested	intronic
LNC0511	LNC0511.2	chr2	41674420	41675009	590	-	SjLINC019086-IBu|Evalue=2.66e-92	FALSE	Sjc_0005420	antisense_genic	0	nested	intronic
LNC0512	LNC0512.1	chr2	41814650	41825471	10822	-	SjLINC059255-IBu|Evalue=8.53e-120	FALSE	Sjc_0005421	sense_genic	0	nested	intronic
LNC0513	LNC0513.1	chr2	42247408	42248157	750	-	SjLNCA020269-IBu|Evalue=0	FALSE	Sjc_0005434	antisense_genic	0	nested	intronic
LNC0513	LNC0513.2	chr2	42247654	42248157	504	-	SjLNCA020269-IBu|Evalue=0	FALSE	Sjc_0005434	antisense_genic	0	nested	intronic
LNC0514	LNC0514.1	chr2	42265201	42266367	1167	-	SjLNCA020259-IBu|Evalue=1.81e-76	FALSE	Sjc_0005434	intergenic	83	convergent	downstream
LNC0515	LNC0515.1	chr2	42426679	42431188	4510	-	SjLNCA056570-IBu|Evalue=4.27e-54	FALSE	Sjc_0005440	intergenic	10530	divergent	upstream
LNC0516	LNC0516.1	chr2	42429073	42430438	1366	+	SjLNCA056570-IBu|Evalue=1.48e-52	FALSE	Sjc_0005440	intergenic	11280	same_strand	upstream
LNC0517	LNC0517.1	chr2	42432668	42441163	8496	-	SjLINC020655-IBu|Evalue=2.78e-71	FALSE	Sjc_0005440	intergenic	555	divergent	upstream
LNC0518	LNC0518.1	chr2	42559156	42563613	4458	-	SjLNCA059695-IBu|Evalue=0	FALSE	Sjc_0005442	antisense_genic	0	nested	intronic
LNC0518	LNC0518.2	chr2	42563035	42563838	804	-	No hit	TRUE	Sjc_0005442	antisense_genic	0	nested	intronic
LNC0519	LNC0519.1	chr2	42638489	42648094	9606	+	SjLNCA020485-IBu|Evalue=0	FALSE	Sjc_0005445	antisense_genic	0	overlapping	intronic
LNC0520	LNC0520.1	chr2	42683232	42704845	21614	+	SjLNCA042620-IBu|Evalue=0	FALSE	Sjc_0005446	intergenic	2056	same_strand	downstream
LNC0521	LNC0521.1	chr2	42782900	42783360	461	+	No hit	TRUE	Sjc_0005448	intergenic	2806	same_strand	downstream
LNC0522	LNC0522.1	chr2	42839346	42841308	1963	-	SjLINC020223-IBu|Evalue=0	FALSE	Sjc_0005450	intergenic	6172	same_strand	upstream
LNC0522	LNC0522.2	chr2	42839349	42841308	1960	-	SjLINC020223-IBu|Evalue=0	FALSE	Sjc_0005450	intergenic	6175	same_strand	upstream
LNC0522	LNC0522.3	chr2	42839349	42843475	4127	-	SjLINC020223-IBu|Evalue=0	FALSE	Sjc_0005451	intergenic	5360	same_strand	downstream
LNC0522	LNC0522.4	chr2	42839361	42841342	1982	-	SjLINC020223-IBu|Evalue=0	FALSE	Sjc_0005450	intergenic	6187	same_strand	upstream
LNC0523	LNC0523.1	chr2	42844135	42848130	3996	+	SjLINC020223-IBu|Evalue=0	FALSE	Sjc_0005451	intergenic	705	convergent	downstream
LNC0524	LNC0524.1	chr2	42849774	42850591	818	-	No hit	TRUE	Sjc_0005451	sense_genic	0	nested	intronic
LNC0525	LNC0525.1	chr2	42854504	42861275	6772	+	No hit	TRUE	Sjc_0005451	antisense_genic	0	nested	exonic
LNC0525	LNC0525.2	chr2	42854504	42863897	9394	+	SjLNCA020284-IBu|Evalue=1.54e-151	FALSE	Sjc_0005451	antisense_genic	0	nested	intronic
LNC0525	LNC0525.3	chr2	42854506	42875970	21465	+	SjLINC023628-IBu|Evalue=5.47e-155	FALSE	Sjc_0005451	antisense_genic	0	overlapping	exonic
LNC0525	LNC0525.4	chr2	42854851	42865696	10846	+	SjLINC023628-IBu|Evalue=6.1e-155	FALSE	Sjc_0005451	antisense_genic	0	overlapping	exonic
LNC0525	LNC0525.5	chr2	42856081	42863897	7817	+	SjLINC023628-IBu|Evalue=2.23e-158	FALSE	Sjc_0005451	antisense_genic	0	nested	exonic
LNC0526	LNC0526.1	chr2	43275670	43276223	554	-	SjLNCA017138-IBu|Evalue=5.5e-123	FALSE	Sjc_0005460	intergenic	6588	convergent	downstream
LNC0527	LNC0527.1	chr2	43332717	43334845	2129	+	SjLNCS036738-IBu|Evalue=1.73e-103	FALSE	Sjc_0005461	intergenic	10914	same_strand	downstream
LNC0528	LNC0528.1	chr2	43353387	43360886	7500	+	SjLINC016068-IBu|Evalue=1.11e-32	FALSE	Sjc_0005461	intergenic	31584	same_strand	downstream
LNC0528	LNC0528.2	chr2	43355146	43362695	7550	+	No hit	TRUE	Sjc_0005461	intergenic	33343	same_strand	downstream
LNC0529	LNC0529.1	chr2	43521460	43524252	2793	-	SjLNCA047423-IBu|Evalue=1.51e-46	FALSE	Sjc_0005464	intergenic	3574	same_strand	downstream
LNC0530	LNC0530.1	chr2	43543557	43543848	292	+	No hit	TRUE	Sjc_0005464	antisense_genic	0	nested	intronic
LNC0531	LNC0531.1	chr2	43607430	43612828	5399	-	SjLNCS003582-IBu|Evalue=0	FALSE	Sjc_0005466	intergenic	1471	same_strand	downstream
LNC0532	LNC0532.1	chr2	43737710	43738139	430	+	No hit	TRUE	Sjc_0005469	intergenic	5262	divergent	upstream
LNC0533	LNC0533.1	chr2	44135302	44136598	1297	+	SjLINC040228-IBu|Evalue=0	FALSE	Sjc_0005477	intergenic	12634	same_strand	upstream
LNC0534	LNC0534.1	chr2	44146462	44149231	2770	+	SjLNCA010460-IBu|Evalue=0	FALSE	Sjc_0005477	intergenic	1	same_strand	upstream
LNC0535	LNC0535.1	chr2	44766707	44767911	1205	+	SjLINC025214-IBu|Evalue=0	FALSE	Sjc_0005491	intergenic	11206	divergent	upstream
LNC0536	LNC0536.1	chr2	44802787	44803184	398	+	No hit	TRUE	Sjc_0005492	antisense_genic	0	nested	intronic
LNC0537	LNC0537.1	chr2	44867206	44867609	404	-	No hit	TRUE	Sjc_0005494	antisense_genic	0	nested	intronic
LNC0538	LNC0538.1	chr2	45090020	45090409	390	-	SjLNCA037494-IBu|Evalue=1.09e-164	FALSE	Sjc_0005498	antisense_genic	0	nested	intronic
LNC0539	LNC0539.1	chr2	45544727	45548512	3786	+	SjLNCS026774-IBu|Evalue=0	FALSE	Sjc_0005504	sense_genic	0	nested	intronic
LNC0540	LNC0540.1	chr2	45560626	45565923	5298	+	SjLNCA044242-IBu|Evalue=3.94e-48	FALSE	Sjc_0005504	intergenic	6191	same_strand	downstream
LNC0541	LNC0541.1	chr2	45610743	45621835	11093	-	No hit	TRUE	Sjc_0005505	antisense_genic	0	nested	intronic
LNC0541	LNC0541.2	chr2	45621102	45621835	734	-	SjLNCA055316-IBu|Evalue=2.09e-25	FALSE	Sjc_0005505	antisense_genic	0	nested	intronic
LNC0542	LNC0542.1	chr2	45653085	45656300	3216	+	SjLNCA041520-IBu|Evalue=0	FALSE	Sjc_0005505	intergenic	78	same_strand	downstream
LNC0542	LNC0542.2	chr2	45653182	45656300	3119	+	SjLNCA041520-IBu|Evalue=0	FALSE	Sjc_0005505	intergenic	175	same_strand	downstream
LNC0542	LNC0542.3	chr2	45653183	45656300	3118	+	SjLNCA041520-IBu|Evalue=0	FALSE	Sjc_0005505	intergenic	176	same_strand	downstream
LNC0542	LNC0542.4	chr2	45653190	45656300	3111	+	SjLNCA041520-IBu|Evalue=0	FALSE	Sjc_0005505	intergenic	183	same_strand	downstream
LNC0542	LNC0542.5	chr2	45653219	45656300	3082	+	SjLNCA041520-IBu|Evalue=0	FALSE	Sjc_0005505	intergenic	212	same_strand	downstream
LNC0542	LNC0542.6	chr2	45653232	45656300	3069	+	SjLNCA041520-IBu|Evalue=0	FALSE	Sjc_0005505	intergenic	225	same_strand	downstream
LNC0542	LNC0542.7	chr2	45653251	45656300	3050	+	SjLNCA041520-IBu|Evalue=0	FALSE	Sjc_0005505	intergenic	244	same_strand	downstream
LNC0542	LNC0542.8	chr2	45653407	45656300	2894	+	SjLNCA041520-IBu|Evalue=0	FALSE	Sjc_0005505	intergenic	400	same_strand	downstream
LNC0543	LNC0543.1	chr2	45656831	45657956	1126	+	No hit	TRUE	Sjc_0005505	intergenic	3824	same_strand	downstream
LNC0544	LNC0544.1	chr2	45795806	45808496	12691	-	SjLNCA041490-IBu|Evalue=0	FALSE	Sjc_0005511	intergenic	3893	divergent	upstream
LNC0544	LNC0544.2	chr2	45800605	45808496	7892	-	SjLINC041601-IBu|Evalue=0	FALSE	Sjc_0005511	intergenic	3893	divergent	upstream
LNC0544	LNC0544.3	chr2	45800608	45808496	7889	-	SjLINC041602-IBu|Evalue=0	FALSE	Sjc_0005511	intergenic	3893	divergent	upstream
LNC0544	LNC0544.4	chr2	45800608	45808496	7889	-	SjLINC041602-IBu|Evalue=0	FALSE	Sjc_0005511	intergenic	3893	divergent	upstream
LNC0544	LNC0544.5	chr2	45800806	45808496	7691	-	SjLINC041602-IBu|Evalue=0	FALSE	Sjc_0005511	intergenic	3893	divergent	upstream
LNC0544	LNC0544.6	chr2	45800829	45808496	7668	-	SjLINC041602-IBu|Evalue=0	FALSE	Sjc_0005511	intergenic	3893	divergent	upstream
LNC0544	LNC0544.7	chr2	45800851	45808496	7646	-	SjLINC041602-IBu|Evalue=0	FALSE	Sjc_0005511	intergenic	3893	divergent	upstream
LNC0544	LNC0544.8	chr2	45800859	45808496	7638	-	SjLINC041601-IBu|Evalue=0	FALSE	Sjc_0005511	intergenic	3893	divergent	upstream
LNC0544	LNC0544.9	chr2	45800870	45808496	7627	-	SjLINC041602-IBu|Evalue=0	FALSE	Sjc_0005511	intergenic	3893	divergent	upstream
LNC0544	LNC0544.10	chr2	45800872	45808496	7625	-	SjLINC041601-IBu|Evalue=0	FALSE	Sjc_0005511	intergenic	3893	divergent	upstream
LNC0544	LNC0544.11	chr2	45800873	45808496	7624	-	SjLINC041602-IBu|Evalue=0	FALSE	Sjc_0005511	intergenic	3893	divergent	upstream
LNC0544	LNC0544.12	chr2	45800873	45808496	7624	-	SjLINC041600-IBu|Evalue=0	FALSE	Sjc_0005511	intergenic	3893	divergent	upstream
LNC0544	LNC0544.13	chr2	45800875	45808496	7622	-	SjLINC041602-IBu|Evalue=0	FALSE	Sjc_0005511	intergenic	3893	divergent	upstream
LNC0544	LNC0544.14	chr2	45803697	45808496	4800	-	SjLINC041602-IBu|Evalue=0	FALSE	Sjc_0005511	intergenic	3893	divergent	upstream
LNC0544	LNC0544.15	chr2	45804875	45808496	3622	-	SjLINC041602-IBu|Evalue=0	FALSE	Sjc_0005511	intergenic	3893	divergent	upstream
LNC0545	LNC0545.1	chr2	45891302	45892271	970	+	SjLNCA041353-IBu|Evalue=0	FALSE	Sjc_0005512	intergenic	3639	divergent	upstream
LNC0545	LNC0545.2	chr2	45891727	45892271	545	+	SjLNCA041352-IBu|Evalue=0	FALSE	Sjc_0005512	intergenic	4064	divergent	upstream
LNC0546	LNC0546.1	chr2	46221467	46229704	8238	-	SjLNCS010757-IBu|Evalue=2.69e-49	FALSE	Sjc_0005515	antisense_genic	0	nested	exonic
LNC0547	LNC0547.1	chr2	46226671	46252784	26114	+	SjLINC059031-IBu|Evalue=0	FALSE	Sjc_0005515	sense_genic	0	overlapping	intronic
LNC0547	LNC0547.2	chr2	46249180	46252784	3605	+	SjLINC059031-IBu|Evalue=0	FALSE	Sjc_0005516	intergenic	10075	divergent	upstream
LNC0548	LNC0548.1	chr2	46252301	46253491	1191	-	SjLINC059030-IBu|Evalue=0	FALSE	Sjc_0005516	intergenic	13196	same_strand	upstream
LNC0548	LNC0548.2	chr2	46252467	46253491	1025	-	SjLINC047007-IBu|Evalue=1.87e-176	FALSE	Sjc_0005516	intergenic	13362	same_strand	upstream
LNC0548	LNC0548.3	chr2	46252622	46253491	870	-	SjLINC059030-IBu|Evalue=0	FALSE	Sjc_0005516	intergenic	13517	same_strand	upstream
LNC0548	LNC0548.4	chr2	46252755	46253491	737	-	SjLINC059047-IBu|Evalue=3.82e-152	FALSE	Sjc_0005516	intergenic	13650	same_strand	upstream
LNC0548	LNC0548.5	chr2	46252766	46253491	726	-	SjLINC059047-IBu|Evalue=3.73e-152	FALSE	Sjc_0005516	intergenic	13661	same_strand	upstream
LNC0549	LNC0549.1	chr2	46588379	46588796	418	-	No hit	TRUE	Sjc_0005522	antisense_genic	0	nested	intronic
LNC0550	LNC0550.1	chr2	46762491	46763202	712	+	SjLNCA010556-IBu|Evalue=0	FALSE	Sjc_0005529	intergenic	4679	convergent	downstream
LNC0551	LNC0551.1	chr2	47374486	47375410	925	-	SjLNCA026828-IBu|Evalue=0	FALSE	Sjc_0005546	intergenic	2889	same_strand	upstream
LNC0551	LNC0551.2	chr2	47374490	47375410	921	-	SjLINC034413-IBu|Evalue=0	FALSE	Sjc_0005546	intergenic	2893	same_strand	upstream
LNC0551	LNC0551.3	chr2	47374491	47375410	920	-	SjLINC034416-IBu|Evalue=0	FALSE	Sjc_0005546	intergenic	2894	same_strand	upstream
LNC0551	LNC0551.4	chr2	47374757	47375410	654	-	SjLINC023676-IBu|Evalue=0	FALSE	Sjc_0005546	intergenic	3160	same_strand	upstream
LNC0552	LNC0552.1	chr2	47432583	47432834	252	-	No hit	TRUE	Sjc_0005547	antisense_genic	0	nested	intronic
LNC0553	LNC0553.1	chr2	47926061	47929603	3543	-	No hit	TRUE	Sjc_0005556	intergenic	209	divergent	upstream
LNC0554	LNC0554.1	chr2	48024790	48026616	1827	+	No hit	TRUE	Sjc_0005558	antisense_genic	0	nested	intronic
LNC0555	LNC0555.1	chr2	48200210	48200764	555	+	SjLINC031550-IBu|Evalue=0	FALSE	Sjc_0005561	intergenic	12389	divergent	upstream
LNC0556	LNC0556.1	chr2	48775437	48775995	559	-	No hit	TRUE	Sjc_0005575	antisense_genic	0	nested	intronic
LNC0557	LNC0557.1	chr2	48793305	48793610	306	-	No hit	TRUE	Sjc_0005575	antisense_genic	0	nested	intronic
LNC0558	LNC0558.1	chr5	26771	32143	5373	+	SjLNCA058552-IBu|Evalue=0	FALSE	Sjc_0007819	antisense_genic	0	overlapping	intronic
LNC0559	LNC0559.1	chr5	83555	84335	781	-	SjLNCA034620-IBu|Evalue=2.77e-17	FALSE	Sjc_0007821	antisense_genic	0	nested	intronic
LNC0560	LNC0560.1	chr5	228549	230677	2129	-	No hit	TRUE	Sjc_0007826	intergenic	22543	same_strand	downstream
LNC0561	LNC0561.1	chr5	237547	244929	7383	-	No hit	TRUE	Sjc_0007826	intergenic	8291	same_strand	downstream
LNC0561	LNC0561.2	chr5	239209	244929	5721	-	No hit	TRUE	Sjc_0007826	intergenic	8291	same_strand	downstream
LNC0562	LNC0562.1	chr5	476975	477491	517	+	SjLNCA018997-IBu|Evalue=6.66e-09	FALSE	Sjc_0007831	intergenic	26316	divergent	upstream
LNC0563	LNC0563.1	chr5	615210	615487	278	+	SjLINC053438-IBu|Evalue=1.26e-117	FALSE	Sjc_0007835	sense_genic	0	nested	intronic
LNC0564	LNC0564.1	chr5	678826	679170	345	+	No hit	TRUE	Sjc_0007836	antisense_genic	0	nested	intronic
LNC0565	LNC0565.1	chr5	696408	697796	1389	+	SjLNCA024122-IBu|Evalue=3.21e-06	FALSE	Sjc_0007836	intergenic	2398	divergent	upstream
LNC0566	LNC0566.1	chr5	800435	800836	402	+	SjLNCA017853-IBu|Evalue=1.7e-137	FALSE	Sjc_0007840	intergenic	2235	divergent	upstream
LNC0567	LNC0567.1	chr5	834400	834936	537	+	SjLINC040232-IBu|Evalue=0	FALSE	Sjc_0007843	sense_genic	0	nested	intronic
LNC0568	LNC0568.1	chr5	941090	946900	5811	-	SjLNCA056830-IBu|Evalue=8.43e-130	FALSE	Sjc_0007848	intergenic	5408	convergent	downstream
LNC0569	LNC0569.1	chr5	944826	945343	518	-	SjLINC053438-IBu|Evalue=9.82e-146	FALSE	Sjc_0007848	intergenic	9144	convergent	downstream
LNC0569	LNC0569.2	chr5	944990	945343	354	-	SjLINC053438-IBu|Evalue=4.48e-158	FALSE	Sjc_0007848	intergenic	9308	convergent	downstream
LNC0570	LNC0570.1	chr5	951861	970341	18481	+	SjLINC059838-IBu|Evalue=0	FALSE	Sjc_0007849	antisense_genic	0	overlapping	intronic
LNC0571	LNC0571.1	chr5	1093940	1094813	874	+	SjLINC059832-IBu|Evalue=0	FALSE	Sjc_0007859	intergenic	3022	same_strand	upstream
LNC0571	LNC0571.2	chr5	1093980	1094813	834	+	SjLINC059838-IBu|Evalue=0	FALSE	Sjc_0007859	intergenic	3022	same_strand	upstream
LNC0572	LNC0572.1	chr5	1131365	1134006	2642	-	SjLINC038622-IBu|Evalue=5.27e-61	FALSE	Sjc_0007861	intergenic	3712	same_strand	downstream
LNC0573	LNC0573.1	chr5	1152244	1152874	631	+	SjLNCA038783-IBu|Evalue=0	FALSE	Sjc_0007862	antisense_genic	0	nested	intronic
LNC0574	LNC0574.1	chr5	1345955	1350891	4937	-	SjLNCA032147-IBu|Evalue=1.67e-133	FALSE	Sjc_0007868	intergenic	1529	same_strand	downstream
LNC0575	LNC0575.1	chr5	1360327	1363925	3599	+	SjLNCA038870-IBu|Evalue=0	FALSE	Sjc_0007868	antisense_genic	0	nested	intronic
LNC0575	LNC0575.2	chr5	1360327	1365088	4762	+	SjLNCA038870-IBu|Evalue=0	FALSE	Sjc_0007868	antisense_genic	0	nested	intronic
LNC0576	LNC0576.1	chr5	1360779	1421944	61166	-	SjLNCA038870-IBu|Evalue=0	FALSE	Sjc_0007869	antisense_genic	0	overlapping	intronic
LNC0577	LNC0577.1	chr5	1365763	1366966	1204	+	SjLNCA038870-IBu|Evalue=0	FALSE	Sjc_0007868	antisense_genic	0	nested	intronic
LNC0578	LNC0578.1	chr5	1437203	1441929	4727	+	SjLNCS025803-IBu|Evalue=0	FALSE	Sjc_0007870	intergenic	394	divergent	upstream
LNC0578	LNC0578.2	chr5	1437204	1441929	4726	+	SjLNCA029784-IBu|Evalue=0	FALSE	Sjc_0007870	intergenic	395	divergent	upstream
LNC0579	LNC0579.1	chr5	1849315	1850013	699	+	SjLINC038508-IBu|Evalue=4.47e-171	FALSE	Sjc_0007878	intergenic	97	divergent	upstream
LNC0580	LNC0580.1	chr5	1877245	1879350	2106	+	SjLNCA038649-IBu|Evalue=0	FALSE	Sjc_0007879	intergenic	1993	convergent	downstream
LNC0580	LNC0580.2	chr5	1878554	1879350	797	+	SjLNCA038649-IBu|Evalue=0	FALSE	Sjc_0007879	intergenic	1993	convergent	downstream
LNC0581	LNC0581.1	chr5	1878866	1880869	2004	-	SjLNCA038649-IBu|Evalue=0	FALSE	Sjc_0007879	intergenic	474	same_strand	downstream
LNC0582	LNC0582.1	chr5	2321373	2327369	5997	+	SjLNCA056302-IBu|Evalue=3.14e-135	FALSE	Sjc_0007890	antisense_genic	0	nested	intronic
LNC0583	LNC0583.1	chr5	3050877	3051187	311	-	No hit	TRUE	Sjc_0007906	antisense_genic	0	nested	intronic
LNC0584	LNC0584.1	chr5	3084902	3094425	9524	-	SjLINC054883-IBu|Evalue=0	FALSE	Sjc_0007906	intergenic	24385	convergent	downstream
LNC0584	LNC0584.2	chr5	3087702	3094425	6724	-	SjLINC054880-IBu|Evalue=0	FALSE	Sjc_0007906	intergenic	27185	convergent	downstream
LNC0584	LNC0584.3	chr5	3087849	3094425	6577	-	SjLINC054883-IBu|Evalue=0	FALSE	Sjc_0007906	intergenic	27332	convergent	downstream
LNC0585	LNC0585.1	chr5	3168567	3175310	6744	-	SjLNCS055027-IBu|Evalue=5.1e-91	FALSE	Sjc_0007908	antisense_genic	0	nested	intronic
LNC0586	LNC0586.1	chr5	3193599	3195516	1918	-	SjLNCS032139-IBu|Evalue=0	FALSE	Sjc_0007908	intergenic	8509	convergent	downstream
LNC0587	LNC0587.1	chr5	3270396	3273153	2758	-	SjLINC054899-IBu|Evalue=2.77e-64	FALSE	Sjc_0007909	intergenic	32388	divergent	upstream
LNC0588	LNC0588.1	chr5	3496083	3499361	3279	+	SjLNCA006971-IBu|Evalue=0	FALSE	Sjc_0007913	intergenic	3091	divergent	upstream
LNC0589	LNC0589.1	chr5	3710589	3713877	3289	-	SjLNCA013182-IBu|Evalue=4.36e-38	FALSE	Sjc_0007920	sense_genic	0	nested	intronic
LNC0590	LNC0590.1	chr5	3714975	3756176	41202	+	SjLNCA015536-IBu|Evalue=0	FALSE	Sjc_0007920	antisense_genic	0	overlapping	intronic
LNC0590	LNC0590.2	chr5	3715004	3756345	41342	+	SjLNCA031171-IBu|Evalue=0	FALSE	Sjc_0007920	antisense_genic	0	overlapping	intronic
LNC0590	LNC0590.3	chr5	3715205	3756345	41141	+	SjLNCA031171-IBu|Evalue=0	FALSE	Sjc_0007921	sense_genic	0	containing	intronic
LNC0591	LNC0591.1	chr5	4038245	4039586	1342	-	SjLNCA060575-IBu|Evalue=0	FALSE	Sjc_0007928	intergenic	3901	divergent	upstream
LNC0592	LNC0592.1	chr5	4555604	4556523	920	+	No hit	TRUE	Sjc_0007942	antisense_genic	0	nested	intronic
LNC0593	LNC0593.1	chr5	4556980	4560862	3883	-	SjLNCA003899-IBu|Evalue=6.9e-42	FALSE	Sjc_0007942	sense_genic	0	nested	intronic
LNC0594	LNC0594.1	chr5	4755382	4760408	5027	-	SjLINC016246-IBu|Evalue=0	FALSE	Sjc_0007946	intergenic	17488	same_strand	upstream
LNC0594	LNC0594.2	chr5	4758887	4760408	1522	-	SjLINC016247-IBu|Evalue=0	FALSE	Sjc_0007947	intergenic	19861	divergent	upstream
LNC0594	LNC0594.3	chr5	4759105	4760408	1304	-	SjLINC016247-IBu|Evalue=0	FALSE	Sjc_0007947	intergenic	19861	divergent	upstream
LNC0595	LNC0595.1	chr5	4779348	4780083	736	-	No hit	TRUE	Sjc_0007947	intergenic	186	divergent	upstream
LNC0596	LNC0596.1	chr5	4818041	4824210	6170	-	SjLINC025205-IBu|Evalue=4.74e-127	FALSE	Sjc_0007948	intergenic	16039	same_strand	upstream
LNC0597	LNC0597.1	chr5	4906692	4907223	532	-	No hit	TRUE	Sjc_0007949	sense_genic	0	nested	intronic
LNC0598	LNC0598.1	chr5	4962388	4962901	514	+	SjLINC053202-IBu|Evalue=0	FALSE	Sjc_0007951	antisense_genic	0	nested	intronic
LNC0599	LNC0599.1	chr5	5135162	5136253	1092	+	No hit	TRUE	Sjc_0007953	antisense_genic	0	nested	intronic
LNC0600	LNC0600.1	chr5	5242693	5244345	1653	-	No hit	TRUE	Sjc_0007957	antisense_genic	0	nested	intronic
LNC0601	LNC0601.1	chr5	5250161	5254263	4103	-	No hit	TRUE	Sjc_0007957	antisense_genic	0	nested	intronic
LNC0601	LNC0601.2	chr5	5250213	5250681	469	-	SjLNCA010459-IBu|Evalue=5.2e-24	FALSE	Sjc_0007957	antisense_genic	0	nested	intronic
LNC0602	LNC0602.1	chr5	5267093	5272761	5669	-	SjLINC016555-IBu|Evalue=0	FALSE	Sjc_0007957	intergenic	4895	convergent	downstream
LNC0602	LNC0602.2	chr5	5267258	5272761	5504	-	SjLINC016428-IBu|Evalue=0	FALSE	Sjc_0007957	intergenic	5060	convergent	downstream
LNC0602	LNC0602.3	chr5	5267301	5272761	5461	-	SjLINC016556-IBu|Evalue=0	FALSE	Sjc_0007957	intergenic	5103	convergent	downstream
LNC0602	LNC0602.4	chr5	5268422	5272761	4340	-	SjLINC016428-IBu|Evalue=0	FALSE	Sjc_0007957	intergenic	6224	convergent	downstream
LNC0602	LNC0602.5	chr5	5268422	5272761	4340	-	SjLINC016555-IBu|Evalue=0	FALSE	Sjc_0007957	intergenic	6224	convergent	downstream
LNC0602	LNC0602.6	chr5	5268423	5272761	4339	-	SjLINC016555-IBu|Evalue=0	FALSE	Sjc_0007957	intergenic	6225	convergent	downstream
LNC0602	LNC0602.7	chr5	5268491	5272761	4271	-	SjLINC016555-IBu|Evalue=0	FALSE	Sjc_0007957	intergenic	6293	convergent	downstream
LNC0603	LNC0603.1	chr5	5270094	5272961	2868	+	SjLINC057419-IBu|Evalue=0	FALSE	Sjc_0007957	intergenic	7896	same_strand	downstream
LNC0603	LNC0603.2	chr5	5270094	5272961	2868	+	SjLINC025743-IBu|Evalue=0	FALSE	Sjc_0007957	intergenic	7896	same_strand	downstream
LNC0603	LNC0603.3	chr5	5270419	5272961	2543	+	SjLINC057419-IBu|Evalue=0	FALSE	Sjc_0007957	intergenic	8221	same_strand	downstream
LNC0604	LNC0604.1	chr5	5326307	5326860	554	-	SjLNCS026324-IBu|Evalue=7.74e-143	FALSE	Sjc_0007958	intergenic	25906	convergent	downstream
LNC0604	LNC0604.2	chr5	5326307	5330876	4570	-	SjLNCS026324-IBu|Evalue=5.44e-143	FALSE	Sjc_0007958	intergenic	25906	convergent	downstream
LNC0605	LNC0605.1	chr5	5326318	5326879	562	+	SjLNCS026324-IBu|Evalue=2.2e-138	FALSE	Sjc_0007958	intergenic	25917	same_strand	downstream
LNC0605	LNC0605.2	chr5	5326341	5330867	4527	+	SjLNCS026324-IBu|Evalue=3.79e-124	FALSE	Sjc_0007958	intergenic	25940	same_strand	downstream
LNC0606	LNC0606.1	chr5	5366693	5371701	5009	+	SjLINC044642-IBu|Evalue=2.75e-127	FALSE	Sjc_0007959	intergenic	9522	convergent	downstream
LNC0607	LNC0607.1	chr5	5402216	5406042	3827	-	SjLNCA059343-IBu|Evalue=0	FALSE	Sjc_0007960	intergenic	9248	same_strand	downstream
LNC0608	LNC0608.1	chr5	5503811	5557974	54164	-	SjLNCA006570-IBu|Evalue=0	FALSE	Sjc_0007963	intergenic	6387	convergent	downstream
LNC0609	LNC0609.1	chr5	5614088	5617396	3309	-	No hit	TRUE	Sjc_0007964	intergenic	16835	divergent	upstream
LNC0610	LNC0610.1	chr5	5764692	5769427	4736	+	No hit	TRUE	Sjc_0007966	antisense_genic	0	nested	intronic
LNC0611	LNC0611.1	chr5	6122140	6126493	4354	-	SjLINC015016-IBu|Evalue=0	FALSE	Sjc_0007974	intergenic	4209	same_strand	downstream
LNC0612	LNC0612.1	chr5	6379933	6380291	359	-	SjLINC010288-IBu|Evalue=6.33e-56	FALSE	Sjc_0007978	intergenic	33427	same_strand	downstream
LNC0613	LNC0613.1	chr5	6453765	6479068	25304	+	SjLNCA059343-IBu|Evalue=0	FALSE	Sjc_0007979	antisense_genic	0	nested	intronic
LNC0614	LNC0614.1	chr5	6600983	6611065	10083	+	SjLNCA034620-IBu|Evalue=6.39e-51	FALSE	Sjc_0007985	intergenic	3703	same_strand	downstream
LNC0615	LNC0615.1	chr5	6670985	6691857	20873	+	No hit	TRUE	Sjc_0007987	intergenic	6315	same_strand	upstream
LNC0616	LNC0616.1	chr5	6672081	6672808	728	-	No hit	TRUE	Sjc_0007986	intergenic	22374	convergent	downstream
LNC0616	LNC0616.2	chr5	6672393	6672808	416	-	No hit	TRUE	Sjc_0007986	intergenic	22686	convergent	downstream
LNC0617	LNC0617.1	chr5	6680150	6680422	273	-	No hit	TRUE	Sjc_0007987	intergenic	17750	divergent	upstream
LNC0618	LNC0618.1	chr5	6706379	6706695	317	-	No hit	TRUE	Sjc_0007987	antisense_genic	0	nested	intronic
LNC0619	LNC0619.1	chr5	6724424	6726783	2360	-	SjLINC046140-IBu|Evalue=1.23e-176	FALSE	Sjc_0007987	intergenic	3691	convergent	downstream
LNC0620	LNC0620.1	chr5	6771906	6772320	415	-	SjLINC046121-IBu|Evalue=3.19e-115	FALSE	Sjc_0007989	intergenic	15999	same_strand	downstream
LNC0621	LNC0621.1	chr5	6871737	6872000	264	-	No hit	TRUE	Sjc_0007990	antisense_genic	0	nested	exonic
LNC0622	LNC0622.1	chr5	7058986	7060668	1683	-	No hit	TRUE	Sjc_0007996	intergenic	8250	same_strand	downstream
LNC0623	LNC0623.1	chr5	7107518	7110577	3060	-	No hit	TRUE	Sjc_0007997	sense_genic	0	nested	intronic
LNC0624	LNC0624.1	chr5	7308547	7308896	350	+	SjLINC060295-IBu|Evalue=3.21e-109	FALSE	Sjc_0007999	intergenic	84572	divergent	upstream
LNC0624	LNC0624.2	chr5	7308555	7359073	50519	+	SjLINC060295-IBu|Evalue=8.02e-105	FALSE	Sjc_0007999	intergenic	84580	divergent	upstream
LNC0625	LNC0625.1	chr5	7511223	7585769	74547	-	SjLINC060295-IBu|Evalue=1.02e-93	FALSE		isolated
LNC0625	LNC0625.2	chr5	7585440	7585769	330	-	SjLINC060295-IBu|Evalue=1.05e-113	FALSE		isolated
LNC0626	LNC0626.1	chr5	7697538	7698024	487	+	SjLINC057419-IBu|Evalue=0	FALSE	Sjc_0008000	intergenic	42851	convergent	downstream
LNC0627	LNC0627.1	chr5	7709155	7711139	1985	+	SjLNCS026774-IBu|Evalue=0	FALSE	Sjc_0008000	intergenic	29736	convergent	downstream
LNC0628	LNC0628.1	chr5	7812050	7812650	601	+	SjLINC002008-IBu|Evalue=0	FALSE	Sjc_0008001	intergenic	51448	same_strand	upstream
LNC0629	LNC0629.1	chr5	7842656	7843107	452	-	No hit	TRUE	Sjc_0008001	intergenic	20991	divergent	upstream
LNC0630	LNC0630.1	chr5	7843093	7845320	2228	+	No hit	TRUE	Sjc_0008001	intergenic	18778	same_strand	upstream
LNC0631	LNC0631.1	chr5	7848601	7855113	6513	-	No hit	TRUE	Sjc_0008001	intergenic	8985	divergent	upstream
LNC0632	LNC0632.1	chr5	7849100	7851308	2209	+	No hit	TRUE	Sjc_0008001	intergenic	12790	same_strand	upstream
LNC0633	LNC0633.1	chr5	7854505	7861163	6659	-	No hit	TRUE	Sjc_0008001	intergenic	2935	divergent	upstream
LNC0633	LNC0633.2	chr5	7854624	7861163	6540	-	No hit	TRUE	Sjc_0008001	intergenic	2935	divergent	upstream
LNC0634	LNC0634.1	chr5	7855072	7862434	7363	+	SjLNCA002483-IBu|Evalue=8.67e-84	FALSE	Sjc_0008001	intergenic	1664	same_strand	upstream
LNC0635	LNC0635.1	chr5	7860582	7861163	582	-	No hit	TRUE	Sjc_0008001	intergenic	2935	divergent	upstream
LNC0636	LNC0636.1	chr5	7861246	7862434	1189	+	SjLNCA002483-IBu|Evalue=6.33e-84	FALSE	Sjc_0008001	intergenic	1664	same_strand	upstream
LNC0637	LNC0637.1	chr5	7868377	7873460	5084	+	No hit	TRUE	Sjc_0008002	antisense_genic	0	overlapping	intronic
LNC0638	LNC0638.1	chr5	7949535	7952469	2935	+	No hit	TRUE	Sjc_0008004	antisense_genic	0	overlapping	exonic
LNC0639	LNC0639.1	chr5	7976591	7982244	5654	+	SjLNCA030742-IBu|Evalue=8.14e-138	FALSE	Sjc_0008002	antisense_genic	0	nested	intronic
LNC0640	LNC0640.1	chr5	8071514	8071926	413	+	No hit	TRUE	Sjc_0008007	antisense_genic	0	nested	intronic
LNC0641	LNC0641.1	chr5	8122442	8123500	1059	-	SjLNCS052162-IBu|Evalue=2.97e-27	FALSE	Sjc_0008010	antisense_genic	0	nested	intronic
LNC0642	LNC0642.1	chr5	8225197	8226521	1325	-	SjLINC002800-IBu|Evalue=0	FALSE	Sjc_0008015	antisense_genic	0	overlapping	exonic
LNC0642	LNC0642.2	chr5	8225840	8226582	743	-	SjLINC002800-IBu|Evalue=0	FALSE	Sjc_0008015	antisense_genic	0	nested	exonic
LNC0643	LNC0643.1	chr5	8242473	8245359	2887	-	SjLNCA002493-IBu|Evalue=0	FALSE	Sjc_0008015	antisense_genic	0	nested	exonic
LNC0644	LNC0644.1	chr5	8242939	8243307	369	-	SjLNCS002797-IBu|Evalue=5.31e-78	FALSE	Sjc_0008015	antisense_genic	0	nested	exonic
LNC0645	LNC0645.1	chr5	8268461	8268969	509	+	SjLINC002557-IBu|Evalue=2.44e-167	FALSE	Sjc_0008016	antisense_genic	0	nested	intronic
LNC0646	LNC0646.1	chr5	8371345	8376274	4930	+	SjLNCA012137-IBu|Evalue=1.11e-55	FALSE	Sjc_0008023	intergenic	105	convergent	downstream
LNC0646	LNC0646.2	chr5	8372442	8376274	3833	+	SjLNCA012137-IBu|Evalue=8.63e-56	FALSE	Sjc_0008023	intergenic	105	convergent	downstream
LNC0647	LNC0647.1	chr5	8445073	8448196	3124	-	No hit	TRUE	Sjc_0008024	antisense_genic	0	nested	intronic
LNC0648	LNC0648.1	chr5	8464835	8466835	2001	+	SjLINC023859-IBu|Evalue=3.62e-12	FALSE	Sjc_0008026	intergenic	1297	convergent	downstream
LNC0649	LNC0649.1	chr5	8630114	8633636	3523	-	SjLINC056257-IBu|Evalue=0	FALSE	Sjc_0008032	intergenic	758	same_strand	downstream
LNC0650	LNC0650.1	chr5	8876867	8877222	356	-	SjLNCA033137-IBu|Evalue=4.53e-163	FALSE	Sjc_0008039	intergenic	7817	divergent	upstream
LNC0651	LNC0651.1	chr5	8953641	8965780	12140	-	SjLNCA057562-IBu|Evalue=0	FALSE	Sjc_0008041	antisense_genic	0	nested	intronic
LNC0651	LNC0651.2	chr5	8964290	8965780	1491	-	SjLNCA057562-IBu|Evalue=0	FALSE	Sjc_0008041	antisense_genic	0	nested	intronic
LNC0651	LNC0651.3	chr5	8964770	8965780	1011	-	SjLNCA057562-IBu|Evalue=0	FALSE	Sjc_0008041	antisense_genic	0	nested	intronic
LNC0652	LNC0652.1	chr5	9031030	9037460	6431	-	SjLNCA057594-IBu|Evalue=0	FALSE	Sjc_0008041	antisense_genic	0	overlapping	exonic
LNC0653	LNC0653.1	chr5	9082598	9083996	1399	+	No hit	TRUE	Sjc_0008042	intergenic	6598	divergent	upstream
LNC0654	LNC0654.1	chr5	9092441	9095641	3201	-	SjLINC057425-IBu|Evalue=4.21e-32	FALSE	Sjc_0008042	intergenic	16441	same_strand	upstream
LNC0655	LNC0655.1	chr5	9459363	9467548	8186	-	No hit	TRUE	Sjc_0008047	antisense_genic	0	overlapping	exonic
LNC0656	LNC0656.1	chr5	9483571	9511806	28236	+	No hit	TRUE	Sjc_0008049	antisense_genic	0	containing	intronic
LNC0656	LNC0656.2	chr5	9483571	9511806	28236	+	No hit	TRUE	Sjc_0008048	antisense_genic	0	overlapping	intronic
LNC0656	LNC0656.3	chr5	9483571	9511806	28236	+	No hit	TRUE	Sjc_0008052	antisense_genic	0	containing	intronic
LNC0656	LNC0656.4	chr5	9483588	9511806	28219	+	No hit	TRUE	Sjc_0008048	antisense_genic	0	overlapping	intronic
LNC0656	LNC0656.5	chr5	9483600	9511806	28207	+	No hit	TRUE	Sjc_0008049	antisense_genic	0	containing	intronic
LNC0656	LNC0656.6	chr5	9483600	9511806	28207	+	No hit	TRUE	Sjc_0008051	antisense_genic	0	containing	intronic
LNC0656	LNC0656.7	chr5	9483600	9511806	28207	+	No hit	TRUE	Sjc_0008049	antisense_genic	0	containing	intronic
LNC0656	LNC0656.8	chr5	9485166	9509869	24704	+	No hit	TRUE	Sjc_0008052	antisense_genic	0	containing	intronic
LNC0656	LNC0656.9	chr5	9503386	9511806	8421	+	No hit	TRUE	Sjc_0008053	antisense_genic	0	containing	intronic
LNC0657	LNC0657.1	chr5	9640937	9641774	838	+	No hit	TRUE	Sjc_0008056	antisense_genic	0	nested	intronic
LNC0658	LNC0658.1	chr5	9717057	9719528	2472	+	No hit	TRUE	Sjc_0008058	intergenic	954	same_strand	downstream
LNC0659	LNC0659.1	chr5	9723883	9726353	2471	-	SjLINC024585-IBu|Evalue=0	FALSE	Sjc_0008059	intergenic	4703	same_strand	downstream
LNC0660	LNC0660.1	chr5	9789471	9792191	2721	-	No hit	TRUE	Sjc_0008061	intergenic	4592	divergent	upstream
LNC0661	LNC0661.1	chr5	9793615	9794193	579	-	SjLINC047546-IBu|Evalue=3.15e-87	FALSE	Sjc_0008061	intergenic	2590	divergent	upstream
LNC0662	LNC0662.1	chr5	9943182	9943891	710	-	SjLNCA024484-IBu|Evalue=3.69e-139	FALSE	Sjc_0008063	intergenic	8799	convergent	downstream
LNC0663	LNC0663.1	chr5	10180967	10183128	2162	+	No hit	TRUE	Sjc_0008065	intergenic	17761	same_strand	upstream
LNC0664	LNC0664.1	chr5	10183342	10200782	17441	+	SjLNCA024566-IBu|Evalue=0	FALSE	Sjc_0008065	intergenic	107	same_strand	upstream
LNC0665	LNC0665.1	chr5	10332744	10334334	1591	-	No hit	TRUE	Sjc_0008067	intergenic	10337	divergent	upstream
LNC0666	LNC0666.1	chr5	10375756	10380438	4683	-	SjLINC030667-IBu|Evalue=3.97e-25	FALSE	Sjc_0008068	sense_genic	0	nested	intronic
LNC0667	LNC0667.1	chr5	10413950	10425648	11699	+	SjLINC024519-IBu|Evalue=1.71e-124	FALSE	Sjc_0008070	intergenic	11801	divergent	upstream
LNC0668	LNC0668.1	chr5	10428430	10428971	542	+	SjLINC024539-IBu|Evalue=7.64e-138	FALSE	Sjc_0008071	intergenic	13768	same_strand	upstream
LNC0669	LNC0669.1	chr5	10451891	10452329	439	-	No hit	TRUE	Sjc_0008071	antisense_genic	0	nested	intronic
LNC0670	LNC0670.1	chr5	10467639	10469594	1956	-	No hit	TRUE	Sjc_0008071	antisense_genic	0	nested	intronic
LNC0671	LNC0671.1	chr5	10477849	10478847	999	+	No hit	TRUE	Sjc_0008072	antisense_genic	0	nested	intronic
LNC0672	LNC0672.1	chr5	10639745	10640150	406	+	No hit	TRUE	Sjc_0008079	antisense_genic	0	nested	exonic
LNC0673	LNC0673.1	chr5	10759860	10762326	2467	-	SjLINC024796-IBu|Evalue=0	FALSE	Sjc_0008082	intergenic	7454	divergent	upstream
LNC0674	LNC0674.1	chr5	10821259	10821593	335	+	SjLNCA059994-IBu|Evalue=3.1e-35	FALSE	Sjc_0008083	antisense_genic	0	nested	intronic
LNC0675	LNC0675.1	chr5	10926227	10926841	615	+	SjLINC024685-IBu|Evalue=0	FALSE	Sjc_0008087	intergenic	14390	same_strand	upstream
LNC0676	LNC0676.1	chr5	11221788	11222361	574	-	SjLINC024766-IBu|Evalue=0	FALSE	Sjc_0008094	antisense_genic	0	nested	intronic
LNC0677	LNC0677.1	chr5	11433643	11434320	678	+	SjLNCA024682-IBu|Evalue=5.95e-130	FALSE	Sjc_0008100	antisense_genic	0	nested	intronic
LNC0678	LNC0678.1	chr5	11461647	11462033	387	-	No hit	TRUE	Sjc_0008101	antisense_genic	0	nested	intronic
LNC0679	LNC0679.1	chr5	11486123	11486497	375	+	No hit	TRUE	Sjc_0008102	antisense_genic	0	nested	intronic
LNC0680	LNC0680.1	chr5	11986744	11987116	373	-	No hit	TRUE	Sjc_0008116	antisense_genic	0	nested	intronic
LNC0681	LNC0681.1	chr5	12324112	12327708	3597	-	No hit	TRUE	Sjc_0008125	intergenic	4162	same_strand	downstream
LNC0682	LNC0682.1	chr5	12341389	12341647	259	+	SjLINC024885-IBu|Evalue=4.61e-62	FALSE	Sjc_0008126	antisense_genic	0	nested	exonic
LNC0683	LNC0683.1	chr5	12354868	12372004	17137	+	SjLNCA013353-IBu|Evalue=0	FALSE	Sjc_0008126	intergenic	9232	divergent	upstream
LNC0684	LNC0684.1	chr5	12456418	12457654	1237	-	SjLNCA026913-IBu|Evalue=1.26e-25	FALSE	Sjc_0008127	intergenic	28904	same_strand	upstream
LNC0685	LNC0685.1	chr5	12556567	12560037	3471	-	No hit	TRUE	Sjc_0008129	intergenic	4320	divergent	upstream
LNC0686	LNC0686.1	chr5	12628479	12629333	855	+	No hit	TRUE	Sjc_0008131	antisense_genic	0	nested	intronic
LNC0687	LNC0687.1	chr5	12852919	12858799	5881	-	SjLINC047470-IBu|Evalue=9e-146	FALSE	Sjc_0008133	intergenic	25305	same_strand	upstream
LNC0688	LNC0688.1	chr5	12854461	12856354	1894	+	SjLINC047470-IBu|Evalue=1.28e-145	FALSE	Sjc_0008133	intergenic	26847	divergent	upstream
LNC0689	LNC0689.1	chr5	12919081	12940262	21182	+	SjLINC043690-IBu|Evalue=2.03e-151	FALSE	Sjc_0008134	antisense_genic	0	nested	intronic
LNC0690	LNC0690.1	chr5	12968861	12970186	1326	+	SjLINC026532-IBu|Evalue=0	FALSE	Sjc_0008135	intergenic	261	same_strand	downstream
LNC0691	LNC0691.1	chr5	12971199	12976152	4954	+	SjLNCS052060-IBu|Evalue=5.03e-155	FALSE	Sjc_0008136	intergenic	2303	same_strand	upstream
LNC0692	LNC0692.1	chr5	13020440	13021450	1011	+	No hit	TRUE	Sjc_0008137	antisense_genic	0	nested	intronic
LNC0693	LNC0693.1	chr5	13199386	13202515	3130	+	SjLNCA025060-IBu|Evalue=0	FALSE	Sjc_0008142	sense_genic	0	nested	intronic
LNC0694	LNC0694.1	chr5	13235222	13237684	2463	+	SjLNCA025106-IBu|Evalue=0	FALSE	Sjc_0008144	antisense_genic	0	nested	intronic
LNC0694	LNC0694.2	chr5	13235230	13237684	2455	+	SjLNCA025106-IBu|Evalue=0	FALSE	Sjc_0008144	antisense_genic	0	nested	intronic
LNC0694	LNC0694.3	chr5	13235236	13243847	8612	+	SjLNCA025111-IBu|Evalue=1e-121	FALSE	Sjc_0008144	antisense_genic	0	nested	intronic
LNC0694	LNC0694.4	chr5	13235280	13243847	8568	+	SjLNCA025111-IBu|Evalue=4.92e-168	FALSE	Sjc_0008144	antisense_genic	0	nested	intronic
LNC0695	LNC0695.1	chr5	13250853	13254044	3192	+	SjLNCA026913-IBu|Evalue=7.93e-47	FALSE	Sjc_0008144	intergenic	2834	divergent	upstream
LNC0696	LNC0696.1	chr5	13375884	13386131	10248	+	SjLNCA025035-IBu|Evalue=0	FALSE	Sjc_0008149	antisense_genic	0	overlapping	exonic
LNC0696	LNC0696.2	chr5	13377936	13386131	8196	+	SjLNCA025036-IBu|Evalue=2.54e-135	FALSE	Sjc_0008149	antisense_genic	0	overlapping	exonic
LNC0696	LNC0696.3	chr5	13382432	13385014	2583	+	SjLNCA025035-IBu|Evalue=3.52e-08	FALSE	Sjc_0008149	antisense_genic	0	overlapping	exonic
LNC0697	LNC0697.1	chr5	13472045	13473094	1050	+	SjLINC025156-IBu|Evalue=0	FALSE	Sjc_0008152	intergenic	2633	convergent	downstream
LNC0698	LNC0698.1	chr5	13474078	13475271	1194	-	SjLNCA025147-IBu|Evalue=0	FALSE	Sjc_0008152	intergenic	456	same_strand	downstream
LNC0699	LNC0699.1	chr5	13474398	13477157	2760	+	SjLNCA025145-IBu|Evalue=0	FALSE	Sjc_0008152	antisense_genic	0	overlapping	intronic
LNC0699	LNC0699.2	chr5	13474630	13475271	642	+	SjLNCA025155-IBu|Evalue=0	FALSE	Sjc_0008152	intergenic	456	convergent	downstream
LNC0699	LNC0699.3	chr5	13474891	13475271	381	+	SjLNCA025155-IBu|Evalue=2.98e-150	FALSE	Sjc_0008152	intergenic	456	convergent	downstream
LNC0700	LNC0700.1	chr5	13503197	13503614	418	+	SjLINC013898-IBu|Evalue=3.21e-150	FALSE	Sjc_0008153	sense_genic	0	nested	intronic
LNC0700	LNC0700.2	chr5	13503202	13503614	413	+	SjLINC027147-IBu|Evalue=3.22e-175	FALSE	Sjc_0008153	sense_genic	0	nested	intronic
LNC0701	LNC0701.1	chr5	13929761	13930174	414	-	No hit	TRUE	Sjc_0008162	intergenic	30958	divergent	upstream
LNC0702	LNC0702.1	chr5	14042692	14042946	255	-	No hit	TRUE	Sjc_0008166	antisense_genic	0	nested	intronic
LNC0703	LNC0703.1	chr5	14069412	14089158	19747	-	SjLNCS005530-IBu|Evalue=0	FALSE	Sjc_0008166	antisense_genic	0	nested	intronic
LNC0704	LNC0704.1	chr5	14110238	14112688	2451	-	No hit	TRUE	Sjc_0008167	antisense_genic	0	nested	intronic
LNC0705	LNC0705.1	chr5	14248786	14279067	30282	+	No hit	TRUE	Sjc_0008172	antisense_genic	0	nested	intronic
LNC0705	LNC0705.2	chr5	14248809	14279641	30833	+	No hit	TRUE	Sjc_0008173	sense_genic	0	overlapping	intronic
LNC0706	LNC0706.1	chr5	14373431	14475956	102526	-	SjLINC016697-IBu|Evalue=7.01e-150	FALSE	Sjc_0008175	sense_genic	0	overlapping	intronic
LNC0707	LNC0707.1	chr5	14373964	14374415	452	+	SjLNCS056735-IBu|Evalue=3.89e-24	FALSE	Sjc_0008175	antisense_genic	0	nested	intronic
LNC0708	LNC0708.1	chr5	14378036	14475956	97921	-	SjLINC016697-IBu|Evalue=1.62e-148	FALSE	Sjc_0008176	antisense_genic	0	containing	intronic
LNC0709	LNC0709.1	chr5	14429255	14434909	5655	-	SjLINC030897-IBu|Evalue=1.03e-133	FALSE	Sjc_0008176	intergenic	25663	divergent	upstream
LNC0710	LNC0710.1	chr5	14539081	14539887	807	+	SjLINC030927-IBu|Evalue=0	FALSE	Sjc_0008178	intergenic	13530	convergent	downstream
LNC0711	LNC0711.1	chr5	14639629	14643220	3592	+	SjLINC025289-IBu|Evalue=0	FALSE	Sjc_0008179	intergenic	1187	same_strand	downstream
LNC0712	LNC0712.1	chr5	14650405	14652467	2063	-	No hit	TRUE	Sjc_0008180	intergenic	4627	divergent	upstream
LNC0713	LNC0713.1	chr5	14662869	14666751	3883	+	SjLINC025289-IBu|Evalue=0	FALSE	Sjc_0008180	sense_genic	0	nested	intronic
LNC0713	LNC0713.2	chr5	14683126	14689720	6595	+	SjLINC025340-IBu|Evalue=0	FALSE	Sjc_0008181	intergenic	1472	same_strand	downstream
LNC0713	LNC0713.3	chr5	14684631	14689720	5090	+	SjLINC025340-IBu|Evalue=0	FALSE	Sjc_0008181	intergenic	2977	same_strand	downstream
LNC0713	LNC0713.4	chr5	14686351	14689720	3370	+	SjLINC025340-IBu|Evalue=0	FALSE	Sjc_0008181	intergenic	4697	same_strand	downstream
LNC0714	LNC0714.1	chr5	14695931	14697876	1946	-	No hit	TRUE	Sjc_0008182	intergenic	1458	divergent	upstream
LNC0715	LNC0715.1	chr5	14714874	14716858	1985	-	No hit	TRUE	Sjc_0008182	intergenic	12107	convergent	downstream
LNC0715	LNC0715.2	chr5	14716571	14741122	24552	-	No hit	TRUE	Sjc_0008183	intergenic	4164	divergent	upstream
LNC0715	LNC0715.3	chr5	14739031	14741122	2092	-	No hit	TRUE	Sjc_0008183	intergenic	4164	divergent	upstream
LNC0716	LNC0716.1	chr5	14761835	14763804	1970	-	No hit	TRUE	Sjc_0008184	intergenic	1476	divergent	upstream
LNC0717	LNC0717.1	chr5	14795398	14797258	1861	-	No hit	TRUE	Sjc_0008185	intergenic	1476	divergent	upstream
LNC0718	LNC0718.1	chr5	14800326	14801064	739	+	No hit	TRUE	Sjc_0008185	sense_genic	0	nested	intronic
LNC0719	LNC0719.1	chr5	14828321	14829689	1369	-	SjLINC025340-IBu|Evalue=1.79e-97	FALSE	Sjc_0008186	intergenic	3571	convergent	downstream
LNC0720	LNC0720.1	chr5	14837611	14839569	1959	-	No hit	TRUE	Sjc_0008187	intergenic	4264	divergent	upstream
LNC0720	LNC0720.2	chr5	14837616	14839569	1954	-	No hit	TRUE	Sjc_0008187	intergenic	4264	divergent	upstream
LNC0720	LNC0720.3	chr5	14837622	14839569	1948	-	No hit	TRUE	Sjc_0008187	intergenic	4264	divergent	upstream
LNC0721	LNC0721.1	chr5	14860329	14862257	1929	-	No hit	TRUE	Sjc_0008187	antisense_genic	0	nested	intronic
LNC0721	LNC0721.2	chr5	14860337	14862257	1921	-	No hit	TRUE	Sjc_0008187	antisense_genic	0	nested	intronic
LNC0722	LNC0722.1	chr5	14869721	14870466	746	+	SjLINC025288-IBu|Evalue=4.07e-97	FALSE	Sjc_0008187	intergenic	1392	same_strand	downstream
LNC0723	LNC0723.1	chr5	14878873	14880901	2029	-	No hit	TRUE	Sjc_0008188	intergenic	1391	divergent	upstream
LNC0724	LNC0724.1	chr5	14889145	14890404	1260	-	SjLINC025340-IBu|Evalue=2.24e-70	FALSE	Sjc_0008188	intergenic	3419	convergent	downstream
LNC0725	LNC0725.1	chr5	14892252	14898147	5896	-	SjLINC023950-IBu|Evalue=7.85e-65	FALSE	Sjc_0008188	intergenic	6526	convergent	downstream
LNC0726	LNC0726.1	chr5	14906150	14908125	1976	-	No hit	TRUE	Sjc_0008189	intergenic	3437	divergent	upstream
LNC0726	LNC0726.2	chr5	14906150	14908125	1976	-	No hit	TRUE	Sjc_0008189	intergenic	3437	divergent	upstream
LNC0727	LNC0727.1	chr5	14931920	14933872	1953	-	No hit	TRUE	Sjc_0008190	intergenic	3436	divergent	upstream
LNC0727	LNC0727.2	chr5	14931921	14933872	1952	-	No hit	TRUE	Sjc_0008190	intergenic	3436	divergent	upstream
LNC0728	LNC0728.1	chr5	14954684	14956638	1955	-	No hit	TRUE	Sjc_0008191	intergenic	4248	divergent	upstream
LNC0728	LNC0728.2	chr5	14954692	14956638	1947	-	No hit	TRUE	Sjc_0008191	intergenic	4248	divergent	upstream
LNC0729	LNC0729.1	chr5	14966971	15005563	38593	+	SjLINC025290-IBu|Evalue=0	FALSE	Sjc_0008191	sense_genic	0	overlapping	intronic
LNC0730	LNC0730.1	chr5	14975548	14977484	1937	-	No hit	TRUE	Sjc_0008191	intergenic	3407	convergent	downstream
LNC0731	LNC0731.1	chr5	14987457	14991450	3994	+	SjLINC025289-IBu|Evalue=0	FALSE	Sjc_0008192	sense_genic	0	nested	intronic
LNC0731	LNC0731.2	chr5	14987501	14991450	3950	+	SjLINC025289-IBu|Evalue=0	FALSE	Sjc_0008192	sense_genic	0	nested	intronic
LNC0732	LNC0732.1	chr5	15024077	15026773	2697	+	No hit	TRUE	Sjc_0008194	intergenic	2099	convergent	downstream
LNC0732	LNC0732.2	chr5	15024077	15026773	2697	+	No hit	TRUE	Sjc_0008194	intergenic	2099	convergent	downstream
LNC0733	LNC0733.1	chr5	15046002	15048333	2332	+	No hit	TRUE	Sjc_0008194	intergenic	4568	divergent	upstream
LNC0733	LNC0733.2	chr5	15046002	15048333	2332	+	No hit	TRUE	Sjc_0008194	intergenic	4568	divergent	upstream
LNC0734	LNC0734.1	chr5	15066483	15069234	2752	+	No hit	TRUE	Sjc_0008195	intergenic	4238	divergent	upstream
LNC0734	LNC0734.2	chr5	15066483	15069234	2752	+	No hit	TRUE	Sjc_0008195	intergenic	4238	divergent	upstream
LNC0735	LNC0735.1	chr5	15100463	15100907	445	+	SjLINC025289-IBu|Evalue=1.92e-53	FALSE	Sjc_0008196	intergenic	27482	same_strand	upstream
LNC0736	LNC0736.1	chr5	15113865	15116316	2452	+	No hit	TRUE	Sjc_0008196	intergenic	12073	same_strand	upstream
LNC0737	LNC0737.1	chr5	15115807	15124745	8939	-	No hit	TRUE	Sjc_0008196	intergenic	3644	divergent	upstream
LNC0738	LNC0738.1	chr5	15132368	15132648	281	-	No hit	TRUE	Sjc_0008196	antisense_genic	0	nested	intronic
LNC0738	LNC0738.2	chr5	15132373	15132674	302	-	No hit	TRUE	Sjc_0008196	antisense_genic	0	nested	intronic
LNC0738	LNC0738.3	chr5	15132485	15132851	367	-	No hit	TRUE	Sjc_0008196	antisense_genic	0	nested	intronic
LNC0739	LNC0739.1	chr5	15139035	15142753	3719	+	SjLINC039962-IBu|Evalue=1.47e-18	FALSE	Sjc_0008196	sense_genic	0	nested	intronic
LNC0740	LNC0740.1	chr5	15187380	15217252	29873	+	SjLINC025343-IBu|Evalue=0	FALSE	Sjc_0008196	intergenic	14003	same_strand	downstream
LNC0741	LNC0741.1	chr5	15226765	15228071	1307	-	No hit	TRUE	Sjc_0008197	intergenic	7691	same_strand	downstream
LNC0742	LNC0742.1	chr5	15496434	15497740	1307	-	SjLNCS020309-IBu|Evalue=0	FALSE	Sjc_0008209	intergenic	10016	same_strand	upstream
LNC0743	LNC0743.1	chr5	15497782	15498917	1136	+	SjLINC023628-IBu|Evalue=0	FALSE	Sjc_0008210	intergenic	9659	same_strand	upstream
LNC0743	LNC0743.2	chr5	15497818	15498917	1100	+	SjLINC023628-IBu|Evalue=0	FALSE	Sjc_0008210	intergenic	9659	same_strand	upstream
LNC0743	LNC0743.3	chr5	15498069	15498917	849	+	SjLINC023628-IBu|Evalue=0	FALSE	Sjc_0008210	intergenic	9659	same_strand	upstream
LNC0744	LNC0744.1	chr5	15501868	15502297	430	+	SjLINC061040-IBu|Evalue=0	FALSE	Sjc_0008210	intergenic	6279	same_strand	upstream
LNC0745	LNC0745.1	chr5	15502466	15507393	4928	-	SjLINC061041-IBu|Evalue=7.17e-138	FALSE	Sjc_0008210	intergenic	1183	divergent	upstream
LNC0745	LNC0745.2	chr5	15502468	15507120	4653	-	SjLNCS052060-IBu|Evalue=0	FALSE	Sjc_0008210	intergenic	1456	divergent	upstream
LNC0746	LNC0746.1	chr5	15572151	15572393	243	-	No hit	TRUE	Sjc_0008210	antisense_genic	0	nested	intronic
LNC0747	LNC0747.1	chr5	15662708	15663167	460	+	SjLINC023760-IBu|Evalue=0	FALSE	Sjc_0008211	intergenic	10585	same_strand	upstream
LNC0748	LNC0748.1	chr5	15662716	15663064	349	-	SjLINC023760-IBu|Evalue=5.67e-121	FALSE	Sjc_0008211	intergenic	10688	divergent	upstream
LNC0749	LNC0749.1	chr5	15676442	15684065	7624	-	SjLINC006076-IBu|Evalue=9.41e-100	FALSE	Sjc_0008212	intergenic	712	same_strand	downstream
LNC0750	LNC0750.1	chr5	15740218	15746122	5905	+	SjLNCA038997-IBu|Evalue=5.08e-118	FALSE	Sjc_0008214	antisense_genic	0	containing	intronic
LNC0750	LNC0750.2	chr5	15740305	15746122	5818	+	SjLINC006966-IBu|Evalue=2.83e-104	FALSE	Sjc_0008214	antisense_genic	0	containing	intronic
LNC0751	LNC0751.1	chr5	15833844	15834353	510	+	SjLINC052317-IBu|Evalue=0	FALSE	Sjc_0008218	antisense_genic	0	nested	intronic
LNC0752	LNC0752.1	chr5	15862987	15869559	6573	-	SjLNCA058884-IBu|Evalue=0	FALSE	Sjc_0008220	intergenic	1	same_strand	downstream
LNC0753	LNC0753.1	chr5	15940204	15941650	1447	-	SjLNCA058983-IBu|Evalue=8.49e-61	FALSE	Sjc_0008221	antisense_genic	0	overlapping	exonic
LNC0754	LNC0754.1	chr5	16046423	16048195	1773	+	SjLNCA029804-IBu|Evalue=3.46e-141	FALSE	Sjc_0008225	intergenic	4092	divergent	upstream
LNC0755	LNC0755.1	chr5	16064720	16065049	330	+	No hit	TRUE	Sjc_0008226	antisense_genic	0	nested	intronic
LNC0756	LNC0756.1	chr5	16071778	16073460	1683	+	SjLNCA020982-IBu|Evalue=0	FALSE	Sjc_0008226	antisense_genic	0	nested	intronic
LNC0757	LNC0757.1	chr5	16109820	16110306	487	-	SjLINC036285-IBu|Evalue=2.81e-17	FALSE	Sjc_0008226	intergenic	26118	same_strand	upstream
LNC0758	LNC0758.1	chr5	16110189	16113443	3255	+	SjLINC036285-IBu|Evalue=0	FALSE	Sjc_0008226	intergenic	26487	divergent	upstream
LNC0759	LNC0759.1	chr5	16123672	16127409	3738	-	SjLINC036315-IBu|Evalue=0	FALSE	Sjc_0008227	intergenic	14113	divergent	upstream
LNC0759	LNC0759.2	chr5	16125249	16127409	2161	-	SjLINC036311-IBu|Evalue=0	FALSE	Sjc_0008227	intergenic	14113	divergent	upstream
LNC0760	LNC0760.1	chr5	16131632	16137788	6157	+	SjLINC036289-IBu|Evalue=7.89e-177	FALSE	Sjc_0008227	intergenic	3734	same_strand	upstream
LNC0761	LNC0761.1	chr5	16221269	16222686	1418	+	SjLINC036327-IBu|Evalue=0	FALSE	Sjc_0008229	intergenic	3031	convergent	downstream
LNC0761	LNC0761.2	chr5	16221280	16222686	1407	+	SjLINC036325-IBu|Evalue=0	FALSE	Sjc_0008229	intergenic	3031	convergent	downstream
LNC0762	LNC0762.1	chr5	16222041	16222356	316	-	SjLINC036327-IBu|Evalue=1.88e-60	FALSE	Sjc_0008229	intergenic	3361	same_strand	downstream
LNC0763	LNC0763.1	chr5	16327205	16329048	1844	+	No hit	TRUE	Sjc_0008232	intergenic	12136	same_strand	downstream
LNC0764	LNC0764.1	chr5	16333279	16334486	1208	+	No hit	TRUE	Sjc_0008232	intergenic	18210	same_strand	downstream
LNC0765	LNC0765.1	chr5	16454412	16472777	18366	+	No hit	TRUE	Sjc_0008238	intergenic	6834	same_strand	upstream
LNC0766	LNC0766.1	chr5	16484136	16488925	4790	-	SjLNCA036525-IBu|Evalue=0	FALSE	Sjc_0008238	antisense_genic	0	overlapping	exonic
LNC0767	LNC0767.1	chr5	16513444	16518456	5013	-	SjLINC010751-IBu|Evalue=2.43e-38	FALSE	Sjc_0008240	intergenic	2261	convergent	downstream
LNC0768	LNC0768.1	chr5	16634187	16634449	263	+	No hit	TRUE	Sjc_0008243	antisense_genic	0	nested	intronic
LNC0769	LNC0769.1	chr5	16702635	16719407	16773	+	SjLINC036439-IBu|Evalue=0	FALSE	Sjc_0008246	intergenic	9251	divergent	upstream
LNC0770	LNC0770.1	chr5	16722439	16724425	1987	-	SjLINC023950-IBu|Evalue=4.91e-145	FALSE	Sjc_0008246	intergenic	29055	same_strand	upstream
LNC0770	LNC0770.2	chr5	16722874	16724425	1552	-	SjLINC030174-IBu|Evalue=2.18e-172	FALSE	Sjc_0008246	intergenic	29490	same_strand	upstream
LNC0771	LNC0771.1	chr5	16760007	16769022	9016	+	SjLNCA029992-IBu|Evalue=0	FALSE	Sjc_0008247	intergenic	15796	same_strand	upstream
LNC0771	LNC0771.2	chr5	16760011	16764554	4544	+	SjLINC030115-IBu|Evalue=0	FALSE	Sjc_0008247	intergenic	20264	same_strand	upstream
LNC0771	LNC0771.3	chr5	16765181	16769022	3842	+	SjLNCA029992-IBu|Evalue=0	FALSE	Sjc_0008247	intergenic	15796	same_strand	upstream
LNC0772	LNC0772.1	chr5	16767693	16769044	1352	-	SjLNCA029992-IBu|Evalue=0	FALSE	Sjc_0008247	intergenic	15774	divergent	upstream
LNC0773	LNC0773.1	chr5	16805019	16805779	761	-	SjLNCA029989-IBu|Evalue=0	FALSE	Sjc_0008247	antisense_genic	0	nested	intronic
LNC0774	LNC0774.1	chr5	16818966	16822394	3429	-	SjLNCA026465-IBu|Evalue=4e-31	FALSE	Sjc_0008247	antisense_genic	0	overlapping	exonic
LNC0775	LNC0775.1	chr5	16871538	16871919	382	+	SjLNCA030194-IBu|Evalue=6.78e-152	FALSE	Sjc_0008251	antisense_genic	0	nested	intronic
LNC0776	LNC0776.1	chr5	16924257	16925031	775	-	SjLINC047546-IBu|Evalue=7.55e-79	FALSE	Sjc_0008252	antisense_genic	0	nested	intronic
LNC0777	LNC0777.1	chr5	16999049	17000865	1817	-	SjLINC060223-IBu|Evalue=8.13e-98	FALSE	Sjc_0008253	sense_genic	0	nested	intronic
LNC0778	LNC0778.1	chr5	17079090	17086932	7843	+	No hit	TRUE	Sjc_0008256	intergenic	936	same_strand	downstream
LNC0779	LNC0779.1	chr5	17079897	17085359	5463	-	SjLINC038822-IBu|Evalue=0	FALSE	Sjc_0008256	intergenic	1743	convergent	downstream
LNC0780	LNC0780.1	chr5	17083261	17083912	652	+	SjLNCA023010-IBu|Evalue=2.54e-137	FALSE	Sjc_0008256	intergenic	5107	same_strand	downstream
LNC0781	LNC0781.1	chr5	17339155	17341185	2031	+	No hit	TRUE	Sjc_0008262	sense_genic	0	nested	intronic
LNC0782	LNC0782.1	chr5	17374051	17374330	280	+	No hit	TRUE	Sjc_0008264	intergenic	1579	convergent	downstream
LNC0783	LNC0783.1	chr5	17421401	17421904	504	-	SjLNCA004897-IBu|Evalue=8.93e-132	FALSE	Sjc_0008265	antisense_genic	0	nested	intronic
LNC0784	LNC0784.1	chr5	17425356	17427825	2470	-	No hit	TRUE	Sjc_0008265	antisense_genic	0	nested	intronic
LNC0785	LNC0785.1	chr5	17523749	17526564	2816	-	SjLINC003349-IBu|Evalue=3.54e-15	FALSE	Sjc_0008266	antisense_genic	0	nested	intronic
LNC0785	LNC0785.2	chr5	17525084	17528951	3868	-	SjLINC004748-IBu|Evalue=0	FALSE	Sjc_0008266	antisense_genic	0	nested	intronic
LNC0785	LNC0785.3	chr5	17525240	17526564	1325	-	SjLNCA004750-IBu|Evalue=0	FALSE	Sjc_0008266	antisense_genic	0	nested	intronic
LNC0785	LNC0785.4	chr5	17525394	17526592	1199	-	SjLNCA004750-IBu|Evalue=6.6e-152	FALSE	Sjc_0008266	antisense_genic	0	nested	intronic
LNC0785	LNC0785.5	chr5	17526821	17527396	576	-	SjLNCA004750-IBu|Evalue=0	FALSE	Sjc_0008266	antisense_genic	0	nested	intronic
LNC0786	LNC0786.1	chr5	17532983	17538671	5689	-	No hit	TRUE	Sjc_0008266	antisense_genic	0	overlapping	exonic
LNC0787	LNC0787.1	chr5	17627375	17628418	1044	-	SjLINC004690-IBu|Evalue=0	FALSE	Sjc_0008272	sense_genic	0	nested	intronic
LNC0788	LNC0788.1	chr5	17666427	17667385	959	-	SjLINC032935-IBu|Evalue=8.13e-165	FALSE	Sjc_0008273	intergenic	8609	same_strand	upstream
LNC0789	LNC0789.1	chr5	17668061	17670544	2484	+	SjLNCA029784-IBu|Evalue=3.47e-180	FALSE	Sjc_0008274	intergenic	5460	same_strand	upstream
LNC0790	LNC0790.1	chr5	17909050	17918700	9651	+	SjLINC060496-IBu|Evalue=0	FALSE	Sjc_0008279	intergenic	14251	same_strand	upstream
LNC0791	LNC0791.1	chr5	17970986	17974366	3381	+	SjLNCA038101-IBu|Evalue=0	FALSE	Sjc_0008279	sense_genic	0	nested	intronic
LNC0791	LNC0791.2	chr5	17970987	17974366	3380	+	SjLNCA038101-IBu|Evalue=0	FALSE	Sjc_0008279	sense_genic	0	nested	intronic
LNC0791	LNC0791.3	chr5	17970990	17974366	3377	+	SjLNCA038101-IBu|Evalue=0	FALSE	Sjc_0008279	sense_genic	0	nested	intronic
LNC0791	LNC0791.4	chr5	17971024	17974366	3343	+	SjLNCA038101-IBu|Evalue=0	FALSE	Sjc_0008279	sense_genic	0	nested	intronic
LNC0792	LNC0792.1	chr5	17972756	17973062	307	-	SjLNCA059695-IBu|Evalue=5.6e-97	FALSE	Sjc_0008279	antisense_genic	0	nested	intronic
LNC0793	LNC0793.1	chr5	18070465	18071836	1372	-	SjLINC031176-IBu|Evalue=0	FALSE	Sjc_0008282	intergenic	5845	convergent	downstream
LNC0793	LNC0793.2	chr5	18070465	18071836	1372	-	SjLINC031181-IBu|Evalue=0	FALSE	Sjc_0008282	intergenic	5845	convergent	downstream
LNC0793	LNC0793.3	chr5	18070465	18071836	1372	-	SjLINC031181-IBu|Evalue=0	FALSE	Sjc_0008282	intergenic	5845	convergent	downstream
LNC0793	LNC0793.4	chr5	18070465	18071836	1372	-	SjLINC031176-IBu|Evalue=0	FALSE	Sjc_0008282	intergenic	5845	convergent	downstream
LNC0793	LNC0793.5	chr5	18070465	18071836	1372	-	SjLINC031180-IBu|Evalue=0	FALSE	Sjc_0008282	intergenic	5845	convergent	downstream
LNC0793	LNC0793.6	chr5	18070465	18071836	1372	-	SjLINC031180-IBu|Evalue=0	FALSE	Sjc_0008282	intergenic	5845	convergent	downstream
LNC0794	LNC0794.1	chr5	18091057	18096161	5105	-	SjLNCA047593-IBu|Evalue=7.23e-174	FALSE	Sjc_0008283	antisense_genic	0	nested	intronic
LNC0794	LNC0794.2	chr5	18091213	18091755	543	-	SjLNCA038978-IBu|Evalue=0	FALSE	Sjc_0008283	antisense_genic	0	nested	intronic
LNC0794	LNC0794.3	chr5	18091283	18096161	4879	-	SjLNCA034332-IBu|Evalue=8.19e-132	FALSE	Sjc_0008283	antisense_genic	0	nested	intronic
LNC0795	LNC0795.1	chr5	18098680	18102694	4015	-	SjLINC031224-IBu|Evalue=0	FALSE	Sjc_0008283	intergenic	192	convergent	downstream
LNC0796	LNC0796.1	chr5	18354681	18355292	612	-	No hit	TRUE	Sjc_0008297	intergenic	3751	divergent	upstream
LNC0796	LNC0796.2	chr5	18354716	18355292	577	-	No hit	TRUE	Sjc_0008297	intergenic	3751	divergent	upstream
LNC0797	LNC0797.1	chr5	18432403	18434073	1671	+	SjLINC050405-IBu|Evalue=0	FALSE	Sjc_0008299	intergenic	4264	convergent	downstream
LNC0797	LNC0797.2	chr5	18432469	18433838	1370	+	SjLINC050404-IBu|Evalue=0	FALSE	Sjc_0008299	intergenic	4499	convergent	downstream
LNC0798	LNC0798.1	chr5	18456011	18456668	658	+	SjLNCA050422-IBu|Evalue=1.96e-173	FALSE	Sjc_0008299	antisense_genic	0	nested	intronic
LNC0799	LNC0799.1	chr5	18474321	18476333	2013	+	SjLNCA050430-IBu|Evalue=3.14e-68	FALSE	Sjc_0008299	antisense_genic	0	nested	intronic
LNC0800	LNC0800.1	chr5	18532543	18534529	1987	+	SjLNCA005873-IBu|Evalue=0	FALSE	Sjc_0008301	antisense_genic	0	nested	intronic
LNC0801	LNC0801.1	chr5	18682322	18686326	4005	-	No hit	TRUE	Sjc_0008304	intergenic	24146	same_strand	upstream
LNC0802	LNC0802.1	chr5	18782249	18784637	2389	-	SjLNCA050598-IBu|Evalue=7e-136	FALSE	Sjc_0008307	intergenic	1788	divergent	upstream
LNC0803	LNC0803.1	chr5	18800508	18814113	13606	-	No hit	TRUE	Sjc_0008308	antisense_genic	0	overlapping	exonic
LNC0804	LNC0804.1	chr5	18881727	18889345	7619	-	SjLINC050581-IBu|Evalue=0	FALSE	Sjc_0008310	intergenic	21709	divergent	upstream
LNC0804	LNC0804.2	chr5	18881727	18889345	7619	-	SjLINC050583-IBu|Evalue=0	FALSE	Sjc_0008310	intergenic	21709	divergent	upstream
LNC0805	LNC0805.1	chr5	18899837	18907596	7760	-	SjLINC050517-IBu|Evalue=1.71e-123	FALSE	Sjc_0008310	intergenic	3458	divergent	upstream
LNC0806	LNC0806.1	chr5	19318265	19318582	318	-	No hit	TRUE	Sjc_0008324	antisense_genic	0	nested	intronic
LNC0807	LNC0807.1	chr5	19332788	19333070	283	-	No hit	TRUE	Sjc_0008324	antisense_genic	0	nested	intronic
LNC0808	LNC0808.1	chr5	19473918	19474557	640	+	SjLNCA044721-IBu|Evalue=4.3e-86	FALSE	Sjc_0008328	antisense_genic	0	nested	intronic
LNC0808	LNC0808.2	chr5	19473926	19479096	5171	+	No hit	TRUE	Sjc_0008328	antisense_genic	0	nested	intronic
LNC0809	LNC0809.1	chr5	19500596	19501385	790	-	SjLINC039478-IBu|Evalue=0	FALSE	Sjc_0008330	intergenic	165	divergent	upstream
LNC0810	LNC0810.1	chr5	19513784	19514419	636	-	SjLNCA044807-IBu|Evalue=1.54e-85	FALSE	Sjc_0008330	antisense_genic	0	nested	intronic
LNC0811	LNC0811.1	chr5	19553388	19553712	325	+	SjLNCA039516-IBu|Evalue=1.19e-158	FALSE	Sjc_0008331	antisense_genic	0	nested	intronic
LNC0812	LNC0812.1	chr5	19603818	19609047	5230	+	SjLINC059335-IBu|Evalue=0	FALSE	Sjc_0008334	intergenic	2307	convergent	downstream
LNC0812	LNC0812.2	chr5	19603818	19609047	5230	+	SjLINC059335-IBu|Evalue=0	FALSE	Sjc_0008334	intergenic	2307	convergent	downstream
LNC0812	LNC0812.3	chr5	19603890	19609490	5601	+	SjLINC059335-IBu|Evalue=0	FALSE	Sjc_0008334	intergenic	1864	convergent	downstream
LNC0813	LNC0813.1	chr5	19645524	19645793	270	+	No hit	TRUE	Sjc_0008336	antisense_genic	0	nested	intronic
LNC0814	LNC0814.1	chr5	19655413	19676706	21294	-	SjLNCS012426-IBu|Evalue=0	FALSE	Sjc_0008337	antisense_genic	0	overlapping	intronic
LNC0815	LNC0815.1	chr5	19738239	19758942	20704	+	SjLINC059335-IBu|Evalue=0	FALSE	Sjc_0008337	intergenic	37312	same_strand	downstream
LNC0815	LNC0815.2	chr5	19738287	19758942	20656	+	SjLNCS001366-IBu|Evalue=0	FALSE	Sjc_0008337	intergenic	37360	same_strand	downstream
LNC0816	LNC0816.1	chr5	19799513	19800358	846	-	SjLINC043855-IBu|Evalue=0	FALSE	Sjc_0008337	intergenic	98586	convergent	downstream
LNC0816	LNC0816.2	chr5	19799513	19800358	846	-	SjLINC024311-IBu|Evalue=0	FALSE	Sjc_0008337	intergenic	98586	convergent	downstream
LNC0816	LNC0816.3	chr5	19799583	19831215	31633	-	SjLINC034415-IBu|Evalue=0	FALSE	Sjc_0008337	intergenic	98656	convergent	downstream
LNC0817	LNC0817.1	chr5	19803389	19804533	1145	-	No hit	TRUE		isolated
LNC0818	LNC0818.1	chr5	19815315	19816007	693	-	SjLINC017502-IBu|Evalue=0	FALSE		isolated
LNC0818	LNC0818.2	chr5	19815327	19816007	681	-	SjLINC024311-IBu|Evalue=0	FALSE		isolated
LNC0818	LNC0818.3	chr5	19815327	19846580	31254	-	SjLINC043855-IBu|Evalue=0	FALSE		isolated
LNC0818	LNC0818.4	chr5	19815389	19846580	31192	-	SjLINC043855-IBu|Evalue=0	FALSE		isolated
LNC0818	LNC0818.5	chr5	19830517	19846580	16064	-	SjLINC034417-IBu|Evalue=0	FALSE		isolated
LNC0818	LNC0818.6	chr5	19830517	19846580	16064	-	SjLINC024311-IBu|Evalue=0	FALSE		isolated
LNC0818	LNC0818.7	chr5	19830526	19846580	16055	-	SjLINC034417-IBu|Evalue=0	FALSE		isolated
LNC0818	LNC0818.8	chr5	19830712	19846580	15869	-	SjLINC043855-IBu|Evalue=0	FALSE		isolated
LNC0819	LNC0819.1	chr5	19852888	19864091	11204	-	No hit	TRUE		isolated
LNC0820	LNC0820.1	chr5	19869398	19876963	7566	+	No hit	TRUE	Sjc_0008338	intergenic	93399	same_strand	upstream
LNC0820	LNC0820.2	chr5	19869405	19876633	7229	+	No hit	TRUE	Sjc_0008338	intergenic	93729	same_strand	upstream
LNC0821	LNC0821.1	chr5	19908161	19925035	16875	-	SjLNCS001366-IBu|Evalue=0	FALSE	Sjc_0008338	intergenic	45327	divergent	upstream
LNC0821	LNC0821.2	chr5	19914918	19925035	10118	-	SjLNCS001367-IBu|Evalue=0	FALSE	Sjc_0008338	intergenic	45327	divergent	upstream
LNC0822	LNC0822.1	chr5	19927281	19939218	11938	+	SjLNCS001366-IBu|Evalue=0	FALSE	Sjc_0008338	intergenic	31144	same_strand	upstream
LNC0822	LNC0822.2	chr5	19927350	19939218	11869	+	SjLNCS001366-IBu|Evalue=0	FALSE	Sjc_0008338	intergenic	31144	same_strand	upstream
LNC0822	LNC0822.3	chr5	19927351	19935889	8539	+	SjLNCS001367-IBu|Evalue=0	FALSE	Sjc_0008338	intergenic	34473	same_strand	upstream
LNC0822	LNC0822.4	chr5	19927351	19935889	8539	+	SjLNCS001367-IBu|Evalue=0	FALSE	Sjc_0008338	intergenic	34473	same_strand	upstream
LNC0822	LNC0822.5	chr5	19927354	19939218	11865	+	SjLNCS001366-IBu|Evalue=0	FALSE	Sjc_0008338	intergenic	31144	same_strand	upstream
LNC0822	LNC0822.6	chr5	19927355	19939218	11864	+	SjLNCS001370-IBu|Evalue=0	FALSE	Sjc_0008338	intergenic	31144	same_strand	upstream
LNC0822	LNC0822.7	chr5	19927868	19939218	11351	+	SjLNCS001370-IBu|Evalue=0	FALSE	Sjc_0008338	intergenic	31144	same_strand	upstream
LNC0822	LNC0822.8	chr5	19927868	19939218	11351	+	SjLINC051865-IBu|Evalue=0	FALSE	Sjc_0008338	intergenic	31144	same_strand	upstream
LNC0822	LNC0822.9	chr5	19927894	19939218	11325	+	SjLINC051865-IBu|Evalue=0	FALSE	Sjc_0008338	intergenic	31144	same_strand	upstream
LNC0823	LNC0823.1	chr5	19941777	19948166	6390	+	No hit	TRUE	Sjc_0008338	intergenic	22196	same_strand	upstream
LNC0824	LNC0824.1	chr5	19997574	20020980	23407	-	SjLINC016608-IBu|Evalue=1.07e-43	FALSE	Sjc_0008343	antisense_genic	0	overlapping	intronic
LNC0825	LNC0825.1	chr5	20131195	20134570	3376	+	No hit	TRUE	Sjc_0008344	antisense_genic	0	nested	intronic
LNC0826	LNC0826.1	chr5	20193367	20195272	1906	-	SjLNCA048640-IBu|Evalue=5.74e-20	FALSE	Sjc_0008346	antisense_genic	0	nested	intronic
LNC0826	LNC0826.2	chr5	20193683	20195272	1590	-	SjLNCA048640-IBu|Evalue=4.5e-20	FALSE	Sjc_0008346	antisense_genic	0	nested	intronic
LNC0826	LNC0826.3	chr5	20194210	20195272	1063	-	No hit	TRUE	Sjc_0008346	antisense_genic	0	nested	intronic
LNC0826	LNC0826.4	chr5	20194334	20195272	939	-	No hit	TRUE	Sjc_0008346	antisense_genic	0	nested	intronic
LNC0827	LNC0827.1	chr5	20306252	20306517	266	-	No hit	TRUE	Sjc_0008348	antisense_genic	0	nested	intronic
LNC0828	LNC0828.1	chr5	20417410	20418316	907	-	No hit	TRUE	Sjc_0008350	sense_genic	0	nested	intronic
LNC0829	LNC0829.1	chr5	20516957	20521343	4387	-	SjLNCA040349-IBu|Evalue=1.19e-174	FALSE	Sjc_0008353	antisense_genic	0	nested	intronic
LNC0830	LNC0830.1	chr5	20608885	20609154	270	-	No hit	TRUE	Sjc_0008356	antisense_genic	0	nested	intronic
LNC0831	LNC0831.1	chr5	20862114	20862429	316	-	SjLNCA001343-IBu|Evalue=1.86e-75	FALSE	Sjc_0008363	antisense_genic	0	nested	intronic
LNC0832	LNC0832.1	chr5	20887471	20890649	3179	+	SjLNCA018957-IBu|Evalue=9.06e-173	FALSE	Sjc_0008364	antisense_genic	0	nested	exonic
LNC0833	LNC0833.1	chr5	21023643	21031552	7910	+	SjLNCA040521-IBu|Evalue=7.61e-87	FALSE	Sjc_0008368	intergenic	23264	convergent	downstream
LNC0834	LNC0834.1	chr5	21023952	21056752	32801	+	SjLNCA058804-IBu|Evalue=0	FALSE	Sjc_0008368	antisense_genic	0	overlapping	exonic
LNC0835	LNC0835.1	chr5	21072441	21073399	959	-	SjLNCS058848-IBu|Evalue=8.47e-135	FALSE	Sjc_0008368	sense_genic	0	nested	intronic
LNC0836	LNC0836.1	chr5	21321982	21322304	323	+	No hit	TRUE	Sjc_0008376	antisense_genic	0	nested	intronic
LNC0837	LNC0837.1	chr5	21335850	21336955	1106	+	No hit	TRUE	Sjc_0008376	intergenic	7815	divergent	upstream
LNC0838	LNC0838.1	chr5	21426879	21500992	74114	+	SjLINC023628-IBu|Evalue=0	FALSE	Sjc_0008378	antisense_genic	0	containing	intronic
LNC0839	LNC0839.1	chr5	21526191	21528647	2457	+	SjLNCA047723-IBu|Evalue=0	FALSE	Sjc_0008381	intergenic	4822	convergent	downstream
LNC0840	LNC0840.1	chr5	21544819	21547182	2364	+	SjLNCA047693-IBu|Evalue=0	FALSE	Sjc_0008381	intergenic	6185	divergent	upstream
LNC0840	LNC0840.2	chr5	21544820	21547182	2363	+	SjLNCA047693-IBu|Evalue=0	FALSE	Sjc_0008381	intergenic	6186	divergent	upstream
LNC0841	LNC0841.1	chr5	21557239	21558986	1748	+	No hit	TRUE	Sjc_0008381	intergenic	18605	divergent	upstream
LNC0842	LNC0842.1	chr5	21657983	21658518	536	+	SjLNCA047593-IBu|Evalue=0	FALSE	Sjc_0008383	intergenic	740	convergent	downstream
LNC0843	LNC0843.1	chr5	21744654	21756670	12017	-	SjLINC047382-IBu|Evalue=0	FALSE	Sjc_0008386	intergenic	106	same_strand	downstream
LNC0844	LNC0844.1	chr5	21753707	21754102	396	+	SjLINC047382-IBu|Evalue=9.15e-91	FALSE	Sjc_0008386	intergenic	2674	convergent	downstream
LNC0845	LNC0845.1	chr5	21756238	21756957	720	+	SjLNCA047423-IBu|Evalue=0	FALSE	Sjc_0008386	antisense_genic	0	overlapping	exonic
LNC0846	LNC0846.1	chr5	22169354	22170406	1053	+	SjLINC047325-IBu|Evalue=0	FALSE	Sjc_0008395	intergenic	28451	divergent	upstream
LNC0847	LNC0847.1	chr5	22174268	22184262	9995	-	SjLINC047370-IBu|Evalue=0	FALSE	Sjc_0008395	intergenic	33365	same_strand	upstream
LNC0848	LNC0848.1	chr5	22194352	22213460	19109	-	SjLINC047314-IBu|Evalue=0	FALSE	Sjc_0008395	intergenic	53449	same_strand	upstream
LNC0849	LNC0849.1	chr5	22300788	22309472	8685	-	SjLINC047546-IBu|Evalue=0	FALSE	Sjc_0008396	intergenic	3881	same_strand	upstream
LNC0849	LNC0849.2	chr5	22300788	22309472	8685	-	SjLINC047546-IBu|Evalue=0	FALSE	Sjc_0008396	intergenic	3881	same_strand	upstream
LNC0849	LNC0849.3	chr5	22301711	22309472	7762	-	SjLINC047546-IBu|Evalue=0	FALSE	Sjc_0008396	intergenic	4804	same_strand	upstream
LNC0849	LNC0849.4	chr5	22301711	22309472	7762	-	SjLINC047546-IBu|Evalue=0	FALSE	Sjc_0008396	intergenic	4804	same_strand	upstream
LNC0850	LNC0850.1	chr5	22310072	22376476	66405	+	SjLINC044642-IBu|Evalue=1.44e-117	FALSE	Sjc_0008397	antisense_genic	0	containing	intronic
LNC0851	LNC0851.1	chr5	22310315	22310720	406	-	SjLINC047487-IBu|Evalue=4.01e-159	FALSE	Sjc_0008396	intergenic	13408	same_strand	upstream
LNC0852	LNC0852.1	chr5	22314542	22317655	3114	-	SjLINC047470-IBu|Evalue=0	FALSE	Sjc_0008397	intergenic	8857	same_strand	downstream
LNC0852	LNC0852.2	chr5	22315865	22317655	1791	-	SjLINC047470-IBu|Evalue=0	FALSE	Sjc_0008397	intergenic	8857	same_strand	downstream
LNC0853	LNC0853.1	chr5	22317777	22323713	5937	+	SjLINC047470-IBu|Evalue=0	FALSE	Sjc_0008397	intergenic	2799	convergent	downstream
LNC0853	LNC0853.2	chr5	22317777	22323713	5937	+	SjLINC047470-IBu|Evalue=0	FALSE	Sjc_0008397	intergenic	2799	convergent	downstream
LNC0853	LNC0853.3	chr5	22317784	22319767	1984	+	SjLINC047470-IBu|Evalue=0	FALSE	Sjc_0008397	intergenic	6745	convergent	downstream
LNC0854	LNC0854.1	chr5	22323924	22402283	78360	-	SjLNCA026058-IBu|Evalue=7.58e-147	FALSE	Sjc_0008398	antisense_genic	0	overlapping	intronic
LNC0855	LNC0855.1	chr5	22329892	22330358	467	+	SjLINC056084-IBu|Evalue=1.27e-15	FALSE	Sjc_0008397	antisense_genic	0	nested	intronic
LNC0856	LNC0856.1	chr5	22392300	22402284	9985	+	SjLNCS046580-IBu|Evalue=8.72e-104	FALSE	Sjc_0008398	sense_genic	0	nested	intronic
LNC0857	LNC0857.1	chr5	22540104	22595224	55121	-	SjLNCA010614-IBu|Evalue=2.35e-161	FALSE	Sjc_0008400	antisense_genic	0	containing	intronic
LNC0858	LNC0858.1	chr5	22637101	22637568	468	-	No hit	TRUE	Sjc_0008401	intergenic	35976	same_strand	downstream
LNC0859	LNC0859.1	chr5	22760845	22777665	16821	-	SjLNCA059458-IBu|Evalue=2.41e-142	FALSE	Sjc_0008404	antisense_genic	0	overlapping	intronic
LNC0860	LNC0860.1	chr5	22915048	22923444	8397	+	SjLNCS045972-IBu|Evalue=0	FALSE	Sjc_0008407	antisense_genic	0	overlapping	intronic
LNC0861	LNC0861.1	chr5	23042908	23043431	524	+	SjLNCA030803-IBu|Evalue=9.26e-75	FALSE	Sjc_0008412	intergenic	3656	same_strand	downstream
LNC0862	LNC0862.1	chr5	23177990	23187973	9984	-	SjLNCA045329-IBu|Evalue=3.84e-120	FALSE	Sjc_0008417	antisense_genic	0	nested	intronic
LNC0863	LNC0863.1	chr5	23198818	23199186	369	-	No hit	TRUE	Sjc_0008417	antisense_genic	0	nested	intronic
LNC0864	LNC0864.1	chr5	23204419	23205058	640	-	No hit	TRUE	Sjc_0008417	intergenic	183	convergent	downstream
LNC0865	LNC0865.1	chr5	23209906	23220285	10380	+	SjLINC053599-IBu|Evalue=9.43e-130	FALSE	Sjc_0008418	intergenic	114	divergent	upstream
LNC0865	LNC0865.2	chr5	23209908	23218388	8481	+	SjLINC053599-IBu|Evalue=1.3e-50	FALSE	Sjc_0008418	intergenic	116	divergent	upstream
LNC0866	LNC0866.1	chr5	23283902	23291174	7273	-	SjLNCA060401-IBu|Evalue=1.39e-78	FALSE	Sjc_0008421	sense_genic	0	nested	intronic
LNC0867	LNC0867.1	chr5	23320560	23327294	6735	+	SjLINC060695-IBu|Evalue=0	FALSE	Sjc_0008423	intergenic	14761	same_strand	upstream
LNC0868	LNC0868.1	chr5	23525446	23528563	3118	+	SjLNCA060094-IBu|Evalue=3.77e-112	FALSE	Sjc_0008430	intergenic	16591	convergent	downstream
LNC0868	LNC0868.2	chr5	23525491	23528563	3073	+	SjLNCA060094-IBu|Evalue=1.79e-90	FALSE	Sjc_0008430	intergenic	16591	convergent	downstream
LNC0869	LNC0869.1	chr5	23538839	23547335	8497	+	SjLINC047382-IBu|Evalue=1.35e-106	FALSE	Sjc_0008430	antisense_genic	0	overlapping	intronic
LNC0870	LNC0870.1	chr5	23552479	23555543	3065	+	No hit	TRUE	Sjc_0008430	antisense_genic	0	nested	intronic
LNC0871	LNC0871.1	chr5	23609494	23609836	343	-	SjLNCA060094-IBu|Evalue=2.12e-121	FALSE	Sjc_0008434	intergenic	8107	convergent	downstream
LNC0872	LNC0872.1	chr5	23614135	23620732	6598	-	No hit	TRUE	Sjc_0008435	intergenic	589	same_strand	downstream
LNC0873	LNC0873.1	chr5	23641250	23642093	844	+	SjLNCA022055-IBu|Evalue=5.92e-31	FALSE	Sjc_0008435	intergenic	1266	divergent	upstream
LNC0874	LNC0874.1	chr5	23688598	23694542	5945	+	SjLINC040124-IBu|Evalue=0	FALSE	Sjc_0008437	intergenic	3138	convergent	downstream
LNC0874	LNC0874.2	chr5	23688599	23695513	6915	+	SjLINC040132-IBu|Evalue=0	FALSE	Sjc_0008437	intergenic	2167	convergent	downstream
LNC0875	LNC0875.1	chr5	23688601	23691160	2560	-	SjLINC040124-IBu|Evalue=0	FALSE	Sjc_0008437	intergenic	6520	same_strand	downstream
LNC0876	LNC0876.1	chr5	23688602	23694542	5941	+	SjLINC040124-IBu|Evalue=0	FALSE	Sjc_0008437	intergenic	3138	convergent	downstream
LNC0877	LNC0877.1	chr5	23689728	23692687	2960	-	SjLINC040136-IBu|Evalue=0	FALSE	Sjc_0008437	intergenic	4993	same_strand	downstream
LNC0878	LNC0878.1	chr5	23777612	23778424	813	+	No hit	TRUE	Sjc_0008441	antisense_genic	0	nested	intronic
LNC0878	LNC0878.2	chr5	23777735	23778424	690	+	No hit	TRUE	Sjc_0008441	antisense_genic	0	nested	intronic
LNC0879	LNC0879.1	chr5	23786051	23794354	8304	+	SjLINC040174-IBu|Evalue=0	FALSE	Sjc_0008442	intergenic	2529	convergent	downstream
LNC0879	LNC0879.2	chr5	23786062	23794354	8293	+	SjLNCA040179-IBu|Evalue=0	FALSE	Sjc_0008442	intergenic	2529	convergent	downstream
LNC0879	LNC0879.3	chr5	23786062	23794604	8543	+	SjLINC040174-IBu|Evalue=0	FALSE	Sjc_0008442	intergenic	2279	convergent	downstream
LNC0880	LNC0880.1	chr5	23872233	23876641	4409	-	SjLNCS030733-IBu|Evalue=8.89e-136	FALSE	Sjc_0008443	intergenic	5082	same_strand	downstream
LNC0880	LNC0880.2	chr5	23872233	23877078	4846	-	SjLNCS030733-IBu|Evalue=5.54e-128	FALSE	Sjc_0008443	intergenic	4645	same_strand	downstream
LNC0881	LNC0881.1	chr5	24024943	24025346	404	+	SjLNCA040225-IBu|Evalue=0	FALSE	Sjc_0008449	antisense_genic	0	nested	intronic
LNC0882	LNC0882.1	chr5	24114860	24138630	23771	+	SjLINC040211-IBu|Evalue=0	FALSE	Sjc_0008452	intergenic	5899	same_strand	downstream
LNC0882	LNC0882.2	chr5	24115676	24138630	22955	+	SjLINC040211-IBu|Evalue=0	FALSE	Sjc_0008452	intergenic	6715	same_strand	downstream
LNC0883	LNC0883.1	chr5	24124487	24201488	77002	-	SjLNCS005530-IBu|Evalue=2.59e-150	FALSE	Sjc_0008452	intergenic	15526	convergent	downstream
LNC0884	LNC0884.1	chr5	24346973	24365730	18758	+	SjLNCA042620-IBu|Evalue=0	FALSE	Sjc_0008459	antisense_genic	0	overlapping	intronic
LNC0885	LNC0885.1	chr5	24424889	24506875	81987	-	SjLNCA018957-IBu|Evalue=0	FALSE	Sjc_0008462	antisense_genic	0	containing	intronic
LNC0886	LNC0886.1	chr5	24456250	24456570	321	+	No hit	TRUE	Sjc_0008462	sense_genic	0	nested	intronic
LNC0887	LNC0887.1	chr5	24639214	24694805	55592	-	SjLNCA059343-IBu|Evalue=0	FALSE	Sjc_0008464	antisense_genic	0	overlapping	intronic
LNC0888	LNC0888.1	chr5	24783744	24794207	10464	+	SjLINC037149-IBu|Evalue=4.34e-59	FALSE	Sjc_0008466	intergenic	2513	same_strand	upstream
LNC0889	LNC0889.1	chr5	24944267	24959893	15627	+	No hit	TRUE	Sjc_0008474	antisense_genic	0	overlapping	exonic
LNC0890	LNC0890.1	chr5	24988690	25000833	12144	-	SjLINC018885-IBu|Evalue=1.02e-124	FALSE	Sjc_0008475	antisense_genic	0	overlapping	intronic
LNC0891	LNC0891.1	chr5	25019463	25021357	1895	+	SjLNCA018818-IBu|Evalue=4.67e-165	FALSE	Sjc_0008476	sense_genic	0	nested	intronic
LNC0892	LNC0892.1	chr5	25020771	25021314	544	-	SjLNCA018818-IBu|Evalue=0	FALSE	Sjc_0008476	antisense_genic	0	nested	intronic
LNC0893	LNC0893.1	chr5	25058381	25075186	16806	-	SjLINC048685-IBu|Evalue=1.51e-33	FALSE	Sjc_0008478	antisense_genic	0	overlapping	intronic
LNC0893	LNC0893.2	chr5	25060619	25075186	14568	-	SjLINC048685-IBu|Evalue=3.54e-33	FALSE	Sjc_0008478	antisense_genic	0	overlapping	intronic
LNC0893	LNC0893.3	chr5	25073272	25075186	1915	-	SjLINC048685-IBu|Evalue=2.61e-33	FALSE	Sjc_0008478	intergenic	4068	convergent	downstream
LNC0894	LNC0894.1	chr5	25102397	25114421	12025	+	SjLINC037307-IBu|Evalue=0	FALSE	Sjc_0008478	intergenic	33193	same_strand	downstream
LNC0894	LNC0894.2	chr5	25108927	25115326	6400	+	SjLINC037307-IBu|Evalue=0	FALSE	Sjc_0008478	intergenic	39723	same_strand	downstream
LNC0894	LNC0894.3	chr5	25108939	25115326	6388	+	SjLINC037307-IBu|Evalue=0	FALSE	Sjc_0008478	intergenic	39735	same_strand	downstream
LNC0895	LNC0895.1	chr5	25125322	25128121	2800	+	SjLINC061154-IBu|Evalue=5.21e-55	FALSE	Sjc_0008479	intergenic	28982	same_strand	upstream
LNC0896	LNC0896.1	chr5	25129066	25138096	9031	-	SjLINC057421-IBu|Evalue=5.67e-145	FALSE	Sjc_0008479	intergenic	19007	divergent	upstream
LNC0896	LNC0896.2	chr5	25129066	25138096	9031	-	SjLINC057421-IBu|Evalue=2.82e-145	FALSE	Sjc_0008479	intergenic	19007	divergent	upstream
LNC0896	LNC0896.3	chr5	25129177	25129529	353	-	SjLINC001726-IBu|Evalue=2.09e-141	FALSE	Sjc_0008479	intergenic	27574	divergent	upstream
LNC0897	LNC0897.1	chr5	25129196	25129765	570	+	SjLINC001731-IBu|Evalue=0	FALSE	Sjc_0008479	intergenic	27338	same_strand	upstream
LNC0898	LNC0898.1	chr5	25378477	25383414	4938	+	SjLINC029400-IBu|Evalue=2.36e-43	FALSE	Sjc_0008487	intergenic	5829	same_strand	downstream
LNC0898	LNC0898.2	chr5	25378489	25392725	14237	+	SjLINC061243-IBu|Evalue=6.68e-70	FALSE	Sjc_0008488	intergenic	1	same_strand	upstream
LNC0898	LNC0898.3	chr5	25378542	25383414	4873	+	SjLINC037149-IBu|Evalue=1.77e-111	FALSE	Sjc_0008487	intergenic	5894	same_strand	downstream
LNC0898	LNC0898.4	chr5	25378714	25392725	14012	+	SjLINC061243-IBu|Evalue=4.21e-70	FALSE	Sjc_0008488	intergenic	1	same_strand	upstream
LNC0898	LNC0898.5	chr5	25384566	25392725	8160	+	SjLINC061243-IBu|Evalue=3.29e-70	FALSE	Sjc_0008488	intergenic	1	same_strand	upstream
LNC0898	LNC0898.6	chr5	25384566	25392725	8160	+	SjLINC061243-IBu|Evalue=4.89e-70	FALSE	Sjc_0008488	intergenic	1	same_strand	upstream
LNC0899	LNC0899.1	chr5	25577603	25577940	338	-	No hit	TRUE	Sjc_0008494	antisense_genic	0	nested	exonic
LNC0900	LNC0900.1	chr5	25586445	25594886	8442	+	No hit	TRUE	Sjc_0008494	sense_genic	0	nested	intronic
LNC0901	LNC0901.1	chr5	25654797	25661337	6541	+	SjLNCS005530-IBu|Evalue=3.78e-133	FALSE	Sjc_0008495	intergenic	4357	divergent	upstream
LNC0902	LNC0902.1	chr5	25656067	25658877	2811	+	SjLINC034777-IBu|Evalue=6.3e-131	FALSE	Sjc_0008495	intergenic	5627	divergent	upstream
LNC0902	LNC0902.2	chr5	25656070	25663815	7746	+	SjLNCA034779-IBu|Evalue=4.15e-32	FALSE	Sjc_0008495	intergenic	5630	divergent	upstream
LNC0903	LNC0903.1	chr5	25708107	25709934	1828	+	SjLNCS034930-IBu|Evalue=5.14e-32	FALSE	Sjc_0008498	intergenic	1215	convergent	downstream
LNC0904	LNC0904.1	chr5	25933540	25938690	5151	+	SjLNCA015991-IBu|Evalue=0	FALSE	Sjc_0008503	antisense_genic	0	overlapping	exonic
LNC0904	LNC0904.2	chr5	25933609	25935150	1542	+	SjLNCA015989-IBu|Evalue=0	FALSE	Sjc_0008503	antisense_genic	0	overlapping	exonic
LNC0904	LNC0904.3	chr5	25933727	25938690	4964	+	SjLNCA015991-IBu|Evalue=0	FALSE	Sjc_0008503	antisense_genic	0	overlapping	exonic
LNC0904	LNC0904.4	chr5	25938691	25940777	2087	+	No hit	TRUE	Sjc_0008503	antisense_genic	0	nested	intronic
LNC0905	LNC0905.1	chr5	25945893	25950175	4283	-	SjLNCA012915-IBu|Evalue=4.25e-69	FALSE	Sjc_0008503	sense_genic	0	nested	intronic
LNC0906	LNC0906.1	chr5	26127639	26127995	357	+	SjLINC033978-IBu|Evalue=4.42e-153	FALSE	Sjc_0008508	intergenic	63	convergent	downstream
LNC0907	LNC0907.1	chr5	26160404	26164189	3786	-	No hit	TRUE	Sjc_0008510	antisense_genic	0	overlapping	intronic
LNC0908	LNC0908.1	chr5	26176277	26177675	1399	-	No hit	TRUE	Sjc_0008510	antisense_genic	0	nested	exonic
LNC0909	LNC0909.1	chr5	26229147	26229552	406	+	No hit	TRUE	Sjc_0008512	antisense_genic	0	nested	intronic
LNC0910	LNC0910.1	chr5	26260853	26269599	8747	+	SjLINC061250-IBu|Evalue=0	FALSE	Sjc_0008513	intergenic	6766	convergent	downstream
LNC0911	LNC0911.1	chr5	26261244	26365760	104517	+	No hit	TRUE	Sjc_0008514	antisense_genic	0	containing	intronic
LNC0912	LNC0912.1	chr5	26262740	26269599	6860	+	SjLINC061251-IBu|Evalue=0	FALSE	Sjc_0008513	intergenic	6766	convergent	downstream
LNC0912	LNC0912.2	chr5	26268428	26269599	1172	+	SjLINC061251-IBu|Evalue=4.82e-115	FALSE	Sjc_0008513	intergenic	6766	convergent	downstream
LNC0913	LNC0913.1	chr5	26489809	26490091	283	+	No hit	TRUE	Sjc_0008518	antisense_genic	0	nested	intronic
LNC0914	LNC0914.1	chr5	26498328	26499029	702	+	No hit	TRUE	Sjc_0008519	antisense_genic	0	overlapping	intronic
LNC0915	LNC0915.1	chr5	26501936	26514712	12777	+	SjLNCA034142-IBu|Evalue=0	FALSE	Sjc_0008520	antisense_genic	0	overlapping	exonic
LNC0916	LNC0916.1	chr5	26567543	26568143	601	+	SjLINC061248-IBu|Evalue=7.31e-172	FALSE	Sjc_0008521	intergenic	12696	same_strand	upstream
LNC0917	LNC0917.1	chr5	26577973	26579463	1491	+	No hit	TRUE	Sjc_0008521	intergenic	1376	same_strand	upstream
LNC0918	LNC0918.1	chr5	26719804	26724671	4868	+	SjLINC033969-IBu|Evalue=1.31e-80	FALSE	Sjc_0008526	intergenic	20834	same_strand	upstream
LNC0918	LNC0918.2	chr5	26719816	26803048	83233	+	SjLINC033969-IBu|Evalue=1.39e-80	FALSE	Sjc_0008527	antisense_genic	0	containing	intronic
LNC0919	LNC0919.1	chr3	2384	10918	8535	+	SjLNCS003247-IBu|Evalue=9.48e-98	FALSE	Sjc_0005576	intergenic	28180	convergent	downstream
LNC0920	LNC0920.1	chr3	7854	16426	8573	+	No hit	TRUE	Sjc_0005576	intergenic	22672	convergent	downstream
LNC0921	LNC0921.1	chr3	26972	35258	8287	-	No hit	TRUE	Sjc_0005576	intergenic	3840	same_strand	downstream
LNC0922	LNC0922.1	chr3	48467	49535	1069	+	SjLNCA005053-IBu|Evalue=0	FALSE	Sjc_0005576	antisense_genic	0	nested	intronic
LNC0923	LNC0923.1	chr3	79284	117783	38500	+	SjLINC050208-IBu|Evalue=3.28e-119	FALSE	Sjc_0005577	antisense_genic	0	containing	intronic
LNC0923	LNC0923.2	chr3	79284	170187	90904	+	SjLINC050208-IBu|Evalue=0	FALSE	Sjc_0005579	antisense_genic	0	containing	intronic
LNC0923	LNC0923.3	chr3	79286	117783	38498	+	SjLINC050208-IBu|Evalue=3.48e-119	FALSE	Sjc_0005578	sense_genic	0	containing	intronic
LNC0923	LNC0923.4	chr3	79286	117783	38498	+	SjLINC050208-IBu|Evalue=3.36e-119	FALSE	Sjc_0005578	sense_genic	0	containing	intronic
LNC0923	LNC0923.5	chr3	79286	117783	38498	+	SjLINC050208-IBu|Evalue=2.97e-114	FALSE	Sjc_0005577	antisense_genic	0	containing	intronic
LNC0923	LNC0923.6	chr3	79286	169989	90704	+	SjLINC050208-IBu|Evalue=2.08e-118	FALSE	Sjc_0005577	antisense_genic	0	containing	intronic
LNC0924	LNC0924.1	chr3	169660	171280	1621	-	SjLINC050208-IBu|Evalue=0	FALSE	Sjc_0005580	intergenic	4846	same_strand	downstream
LNC0924	LNC0924.2	chr3	169661	171280	1620	-	SjLINC050208-IBu|Evalue=0	FALSE	Sjc_0005580	intergenic	4846	same_strand	downstream
LNC0925	LNC0925.1	chr3	197732	198398	667	-	SjLNCA001793-IBu|Evalue=2.5e-125	FALSE	Sjc_0005582	intergenic	5774	same_strand	downstream
LNC0926	LNC0926.1	chr3	252736	278682	25947	-	SjLINC034495-IBu|Evalue=0	FALSE	Sjc_0005582	intergenic	47873	same_strand	upstream
LNC0926	LNC0926.2	chr3	252736	278682	25947	-	SjLINC034495-IBu|Evalue=0	FALSE	Sjc_0005582	intergenic	47873	same_strand	upstream
LNC0926	LNC0926.3	chr3	252743	255647	2905	-	SjLINC026632-IBu|Evalue=0	FALSE	Sjc_0005582	intergenic	47880	same_strand	upstream
LNC0926	LNC0926.4	chr3	252743	278682	25940	-	SjLINC034495-IBu|Evalue=0	FALSE	Sjc_0005582	intergenic	47880	same_strand	upstream
LNC0926	LNC0926.5	chr3	252743	314723	61981	-	SjLINC026632-IBu|Evalue=0	FALSE	Sjc_0005582	intergenic	47880	same_strand	upstream
LNC0926	LNC0926.6	chr3	252772	253972	1201	-	SjLINC026632-IBu|Evalue=0	FALSE	Sjc_0005582	intergenic	47909	same_strand	upstream
LNC0927	LNC0927.1	chr3	253352	253689	338	+	SjLINC010288-IBu|Evalue=2.57e-84	FALSE	Sjc_0005582	intergenic	48489	divergent	upstream
LNC0927	LNC0927.2	chr3	253352	254340	989	+	SjLINC010288-IBu|Evalue=1.81e-163	FALSE	Sjc_0005582	intergenic	48489	divergent	upstream
LNC0927	LNC0927.3	chr3	253762	257462	3701	+	SjLINC010288-IBu|Evalue=6.27e-49	FALSE	Sjc_0005582	intergenic	48899	divergent	upstream
LNC0928	LNC0928.1	chr3	256663	305221	48559	-	SjLINC010288-IBu|Evalue=4.99e-159	FALSE	Sjc_0005582	intergenic	51800	same_strand	upstream
LNC0928	LNC0928.2	chr3	256742	277141	20400	-	SjLINC034495-IBu|Evalue=0	FALSE	Sjc_0005582	intergenic	51879	same_strand	upstream
LNC0928	LNC0928.3	chr3	256742	277141	20400	-	SjLINC034495-IBu|Evalue=0	FALSE	Sjc_0005582	intergenic	51879	same_strand	upstream
LNC0928	LNC0928.4	chr3	256742	278682	21941	-	SjLINC034495-IBu|Evalue=0	FALSE	Sjc_0005582	intergenic	51879	same_strand	upstream
LNC0928	LNC0928.5	chr3	256742	278682	21941	-	SjLINC034495-IBu|Evalue=0	FALSE	Sjc_0005582	intergenic	51879	same_strand	upstream
LNC0928	LNC0928.6	chr3	256742	278682	21941	-	SjLINC034495-IBu|Evalue=0	FALSE	Sjc_0005582	intergenic	51879	same_strand	upstream
LNC0928	LNC0928.7	chr3	256742	278682	21941	-	SjLINC034495-IBu|Evalue=0	FALSE	Sjc_0005582	intergenic	51879	same_strand	upstream
LNC0928	LNC0928.8	chr3	256742	278682	21941	-	SjLINC034495-IBu|Evalue=0	FALSE	Sjc_0005582	intergenic	51879	same_strand	upstream
LNC0928	LNC0928.9	chr3	256742	278682	21941	-	SjLINC034495-IBu|Evalue=0	FALSE	Sjc_0005582	intergenic	51879	same_strand	upstream
LNC0928	LNC0928.10	chr3	256742	278682	21941	-	SjLINC034495-IBu|Evalue=0	FALSE	Sjc_0005582	intergenic	51879	same_strand	upstream
LNC0928	LNC0928.11	chr3	256742	278682	21941	-	SjLINC034495-IBu|Evalue=0	FALSE	Sjc_0005582	intergenic	51879	same_strand	upstream
LNC0928	LNC0928.12	chr3	256758	273177	16420	-	SjLINC034495-IBu|Evalue=0	FALSE	Sjc_0005582	intergenic	51895	same_strand	upstream
LNC0928	LNC0928.13	chr3	256758	278682	21925	-	SjLINC034495-IBu|Evalue=0	FALSE	Sjc_0005582	intergenic	51895	same_strand	upstream
LNC0928	LNC0928.14	chr3	256764	278682	21919	-	SjLINC034495-IBu|Evalue=0	FALSE	Sjc_0005582	intergenic	51901	same_strand	upstream
LNC0928	LNC0928.15	chr3	256764	278682	21919	-	SjLINC034495-IBu|Evalue=0	FALSE	Sjc_0005582	intergenic	51901	same_strand	upstream
LNC0928	LNC0928.16	chr3	256764	278682	21919	-	SjLINC034495-IBu|Evalue=0	FALSE	Sjc_0005582	intergenic	51901	same_strand	upstream
LNC0928	LNC0928.17	chr3	256764	278682	21919	-	SjLINC034495-IBu|Evalue=0	FALSE	Sjc_0005582	intergenic	51901	same_strand	upstream
LNC0928	LNC0928.18	chr3	256773	278682	21910	-	SjLINC034495-IBu|Evalue=0	FALSE	Sjc_0005582	intergenic	51910	same_strand	upstream
LNC0928	LNC0928.19	chr3	256773	278682	21910	-	SjLINC034495-IBu|Evalue=0	FALSE	Sjc_0005582	intergenic	51910	same_strand	upstream
LNC0928	LNC0928.20	chr3	256773	278682	21910	-	SjLINC034495-IBu|Evalue=0	FALSE	Sjc_0005582	intergenic	51910	same_strand	upstream
LNC0928	LNC0928.21	chr3	256773	278682	21910	-	SjLINC034495-IBu|Evalue=0	FALSE	Sjc_0005582	intergenic	51910	same_strand	upstream
LNC0928	LNC0928.22	chr3	256773	278682	21910	-	SjLINC034495-IBu|Evalue=0	FALSE	Sjc_0005582	intergenic	51910	same_strand	upstream
LNC0928	LNC0928.23	chr3	256773	278682	21910	-	SjLINC034495-IBu|Evalue=0	FALSE	Sjc_0005582	intergenic	51910	same_strand	upstream
LNC0928	LNC0928.24	chr3	256773	278682	21910	-	SjLINC034495-IBu|Evalue=0	FALSE	Sjc_0005582	intergenic	51910	same_strand	upstream
LNC0928	LNC0928.25	chr3	256773	278682	21910	-	SjLINC034495-IBu|Evalue=0	FALSE	Sjc_0005582	intergenic	51910	same_strand	upstream
LNC0928	LNC0928.26	chr3	256773	278682	21910	-	SjLINC034495-IBu|Evalue=0	FALSE	Sjc_0005582	intergenic	51910	same_strand	upstream
LNC0928	LNC0928.27	chr3	256773	278682	21910	-	SjLINC034495-IBu|Evalue=0	FALSE	Sjc_0005582	intergenic	51910	same_strand	upstream
LNC0928	LNC0928.28	chr3	256773	278682	21910	-	SjLINC034495-IBu|Evalue=0	FALSE	Sjc_0005582	intergenic	51910	same_strand	upstream
LNC0928	LNC0928.29	chr3	256773	278682	21910	-	SjLINC034495-IBu|Evalue=0	FALSE	Sjc_0005582	intergenic	51910	same_strand	upstream
LNC0928	LNC0928.30	chr3	256773	278682	21910	-	SjLINC034495-IBu|Evalue=0	FALSE	Sjc_0005582	intergenic	51910	same_strand	upstream
LNC0928	LNC0928.31	chr3	256773	278682	21910	-	SjLINC034495-IBu|Evalue=0	FALSE	Sjc_0005582	intergenic	51910	same_strand	upstream
LNC0928	LNC0928.32	chr3	256773	278682	21910	-	SjLINC034495-IBu|Evalue=0	FALSE	Sjc_0005582	intergenic	51910	same_strand	upstream
LNC0928	LNC0928.33	chr3	256773	278682	21910	-	SjLINC034495-IBu|Evalue=0	FALSE	Sjc_0005582	intergenic	51910	same_strand	upstream
LNC0928	LNC0928.34	chr3	256776	277141	20366	-	SjLINC034495-IBu|Evalue=0	FALSE	Sjc_0005582	intergenic	51913	same_strand	upstream
LNC0928	LNC0928.35	chr3	257026	277141	20116	-	SjLINC034495-IBu|Evalue=0	FALSE	Sjc_0005582	intergenic	52163	same_strand	upstream
LNC0928	LNC0928.36	chr3	257074	277141	20068	-	SjLINC034495-IBu|Evalue=0	FALSE	Sjc_0005582	intergenic	52211	same_strand	upstream
LNC0928	LNC0928.37	chr3	257074	278682	21609	-	SjLINC034495-IBu|Evalue=0	FALSE	Sjc_0005582	intergenic	52211	same_strand	upstream
LNC0928	LNC0928.38	chr3	257074	278682	21609	-	SjLINC034495-IBu|Evalue=0	FALSE	Sjc_0005582	intergenic	52211	same_strand	upstream
LNC0928	LNC0928.39	chr3	257074	278682	21609	-	SjLINC034495-IBu|Evalue=0	FALSE	Sjc_0005582	intergenic	52211	same_strand	upstream
LNC0928	LNC0928.40	chr3	257074	278682	21609	-	SjLINC034495-IBu|Evalue=0	FALSE	Sjc_0005582	intergenic	52211	same_strand	upstream
LNC0928	LNC0928.41	chr3	257074	278682	21609	-	SjLINC034495-IBu|Evalue=0	FALSE	Sjc_0005582	intergenic	52211	same_strand	upstream
LNC0928	LNC0928.42	chr3	257074	278682	21609	-	SjLINC034495-IBu|Evalue=0	FALSE	Sjc_0005582	intergenic	52211	same_strand	upstream
LNC0928	LNC0928.43	chr3	257074	278682	21609	-	SjLINC034495-IBu|Evalue=0	FALSE	Sjc_0005582	intergenic	52211	same_strand	upstream
LNC0928	LNC0928.44	chr3	257241	277141	19901	-	SjLINC034495-IBu|Evalue=0	FALSE	Sjc_0005582	intergenic	52378	same_strand	upstream
LNC0928	LNC0928.45	chr3	257241	278682	21442	-	SjLINC034495-IBu|Evalue=0	FALSE	Sjc_0005582	intergenic	52378	same_strand	upstream
LNC0928	LNC0928.46	chr3	257241	278682	21442	-	SjLINC034495-IBu|Evalue=0	FALSE	Sjc_0005582	intergenic	52378	same_strand	upstream
LNC0928	LNC0928.47	chr3	257241	278682	21442	-	SjLINC034495-IBu|Evalue=0	FALSE	Sjc_0005582	intergenic	52378	same_strand	upstream
LNC0928	LNC0928.48	chr3	257241	278682	21442	-	SjLINC034495-IBu|Evalue=0	FALSE	Sjc_0005582	intergenic	52378	same_strand	upstream
LNC0928	LNC0928.49	chr3	257241	278682	21442	-	SjLINC034495-IBu|Evalue=0	FALSE	Sjc_0005582	intergenic	52378	same_strand	upstream
LNC0928	LNC0928.50	chr3	257241	278682	21442	-	SjLINC034495-IBu|Evalue=0	FALSE	Sjc_0005582	intergenic	52378	same_strand	upstream
LNC0928	LNC0928.51	chr3	257241	278682	21442	-	SjLINC034495-IBu|Evalue=0	FALSE	Sjc_0005582	intergenic	52378	same_strand	upstream
LNC0928	LNC0928.52	chr3	257241	278682	21442	-	SjLINC034495-IBu|Evalue=0	FALSE	Sjc_0005582	intergenic	52378	same_strand	upstream
LNC0928	LNC0928.53	chr3	257242	278682	21441	-	SjLINC034495-IBu|Evalue=0	FALSE	Sjc_0005582	intergenic	52379	same_strand	upstream
LNC0928	LNC0928.54	chr3	257297	278682	21386	-	SjLINC034495-IBu|Evalue=0	FALSE	Sjc_0005582	intergenic	52434	same_strand	upstream
LNC0928	LNC0928.55	chr3	257303	276230	18928	-	SjLINC034495-IBu|Evalue=0	FALSE	Sjc_0005582	intergenic	52440	same_strand	upstream
LNC0928	LNC0928.56	chr3	257303	277141	19839	-	SjLINC034495-IBu|Evalue=0	FALSE	Sjc_0005582	intergenic	52440	same_strand	upstream
LNC0928	LNC0928.57	chr3	257303	278682	21380	-	SjLINC034495-IBu|Evalue=0	FALSE	Sjc_0005582	intergenic	52440	same_strand	upstream
LNC0928	LNC0928.58	chr3	257303	278682	21380	-	SjLINC034495-IBu|Evalue=0	FALSE	Sjc_0005582	intergenic	52440	same_strand	upstream
LNC0928	LNC0928.59	chr3	257303	278682	21380	-	SjLINC034495-IBu|Evalue=0	FALSE	Sjc_0005582	intergenic	52440	same_strand	upstream
LNC0928	LNC0928.60	chr3	257305	277141	19837	-	SjLINC034495-IBu|Evalue=0	FALSE	Sjc_0005582	intergenic	52442	same_strand	upstream
LNC0928	LNC0928.61	chr3	257904	277141	19238	-	SjLINC034495-IBu|Evalue=0	FALSE	Sjc_0005582	intergenic	53041	same_strand	upstream
LNC0928	LNC0928.62	chr3	257904	278682	20779	-	SjLINC034495-IBu|Evalue=0	FALSE	Sjc_0005582	intergenic	53041	same_strand	upstream
LNC0928	LNC0928.63	chr3	257978	278682	20705	-	SjLINC034495-IBu|Evalue=0	FALSE	Sjc_0005582	intergenic	53115	same_strand	upstream
LNC0928	LNC0928.64	chr3	258146	277141	18996	-	SjLINC034495-IBu|Evalue=0	FALSE	Sjc_0005582	intergenic	53283	same_strand	upstream
LNC0928	LNC0928.65	chr3	258922	278682	19761	-	SjLINC034495-IBu|Evalue=0	FALSE	Sjc_0005582	intergenic	54059	same_strand	upstream
LNC0928	LNC0928.66	chr3	258922	278682	19761	-	SjLINC034495-IBu|Evalue=0	FALSE	Sjc_0005582	intergenic	54059	same_strand	upstream
LNC0928	LNC0928.67	chr3	259499	278682	19184	-	SjLINC034495-IBu|Evalue=0	FALSE	Sjc_0005582	intergenic	54636	same_strand	upstream
LNC0928	LNC0928.68	chr3	259499	278682	19184	-	SjLINC034495-IBu|Evalue=0	FALSE	Sjc_0005582	intergenic	54636	same_strand	upstream
LNC0928	LNC0928.69	chr3	260005	278682	18678	-	SjLINC034495-IBu|Evalue=0	FALSE	Sjc_0005582	intergenic	55142	same_strand	upstream
LNC0928	LNC0928.70	chr3	260459	277141	16683	-	SjLINC034495-IBu|Evalue=0	FALSE	Sjc_0005582	intergenic	55596	same_strand	upstream
LNC0928	LNC0928.71	chr3	260460	277141	16682	-	SjLINC034495-IBu|Evalue=0	FALSE	Sjc_0005582	intergenic	55597	same_strand	upstream
LNC0928	LNC0928.72	chr3	260460	277141	16682	-	SjLINC034495-IBu|Evalue=0	FALSE	Sjc_0005582	intergenic	55597	same_strand	upstream
LNC0928	LNC0928.73	chr3	260479	277141	16663	-	SjLINC034495-IBu|Evalue=0	FALSE	Sjc_0005582	intergenic	55616	same_strand	upstream
LNC0928	LNC0928.74	chr3	263138	278682	15545	-	SjLINC034495-IBu|Evalue=0	FALSE	Sjc_0005582	intergenic	58275	same_strand	upstream
LNC0928	LNC0928.75	chr3	263984	278682	14699	-	SjLINC034495-IBu|Evalue=0	FALSE	Sjc_0005582	intergenic	59121	same_strand	upstream
LNC0928	LNC0928.76	chr3	264004	276230	12227	-	SjLINC034495-IBu|Evalue=0	FALSE	Sjc_0005582	intergenic	59141	same_strand	upstream
LNC0928	LNC0928.77	chr3	264006	278682	14677	-	SjLINC034495-IBu|Evalue=0	FALSE	Sjc_0005582	intergenic	59143	same_strand	upstream
LNC0928	LNC0928.78	chr3	264006	278682	14677	-	SjLINC034495-IBu|Evalue=0	FALSE	Sjc_0005582	intergenic	59143	same_strand	upstream
LNC0928	LNC0928.79	chr3	265259	278682	13424	-	SjLINC034495-IBu|Evalue=0	FALSE	Sjc_0005582	intergenic	60396	same_strand	upstream
LNC0928	LNC0928.80	chr3	265264	278682	13419	-	SjLINC034495-IBu|Evalue=0	FALSE	Sjc_0005582	intergenic	60401	same_strand	upstream
LNC0928	LNC0928.81	chr3	265264	278682	13419	-	SjLINC034495-IBu|Evalue=0	FALSE	Sjc_0005582	intergenic	60401	same_strand	upstream
LNC0928	LNC0928.82	chr3	266679	277141	10463	-	SjLINC034495-IBu|Evalue=0	FALSE	Sjc_0005582	intergenic	61816	same_strand	upstream
LNC0929	LNC0929.1	chr3	268533	276762	8230	+	SjLINC034495-IBu|Evalue=1.92e-95	FALSE	Sjc_0005582	intergenic	63670	divergent	upstream
LNC0930	LNC0930.1	chr3	273382	277141	3760	-	SjLINC034495-IBu|Evalue=0	FALSE	Sjc_0005582	intergenic	68519	same_strand	upstream
LNC0931	LNC0931.1	chr3	282286	286237	3952	+	SjLNCA032972-IBu|Evalue=2e-131	FALSE	Sjc_0005582	intergenic	77423	divergent	upstream
LNC0932	LNC0932.1	chr3	283984	305221	21238	-	SjLNCA032972-IBu|Evalue=3.17e-171	FALSE	Sjc_0005582	intergenic	79121	same_strand	upstream
LNC0932	LNC0932.2	chr3	285122	305221	20100	-	SjLINC010288-IBu|Evalue=1.94e-167	FALSE	Sjc_0005582	intergenic	80259	same_strand	upstream
LNC0932	LNC0932.3	chr3	286052	309598	23547	-	SjLINC010288-IBu|Evalue=5.39e-86	FALSE	Sjc_0005582	intergenic	81189	same_strand	upstream
LNC0932	LNC0932.4	chr3	294710	295630	921	-	SjLNCA032972-IBu|Evalue=8.52e-120	FALSE	Sjc_0005582	intergenic	89847	same_strand	upstream
LNC0932	LNC0932.5	chr3	294724	307656	12933	-	SjLNCA032972-IBu|Evalue=4.73e-148	FALSE	Sjc_0005582	intergenic	89861	same_strand	upstream
LNC0932	LNC0932.6	chr3	294725	305221	10497	-	SjLINC010288-IBu|Evalue=5.09e-164	FALSE	Sjc_0005582	intergenic	89862	same_strand	upstream
LNC0933	LNC0933.1	chr3	312677	313917	1241	+	SjLINC010288-IBu|Evalue=1.01e-138	FALSE		isolated
LNC0933	LNC0933.2	chr3	312677	314593	1917	+	SjLINC010288-IBu|Evalue=1.52e-138	FALSE		isolated
LNC0933	LNC0933.3	chr3	312704	485823	173120	+	SjLINC010288-IBu|Evalue=1.35e-142	FALSE	Sjc_0005583	intergenic	3448	convergent	downstream
LNC0933	LNC0933.4	chr3	312710	314960	2251	+	SjLINC010288-IBu|Evalue=2.45e-133	FALSE		isolated
LNC0934	LNC0934.1	chr3	313968	314723	756	-	SjLINC010288-IBu|Evalue=1.2e-119	FALSE		isolated
LNC0934	LNC0934.2	chr3	314078	314723	646	-	SjLINC010288-IBu|Evalue=9.51e-136	FALSE		isolated
LNC0935	LNC0935.1	chr3	315056	317509	2454	+	SjLNCA032972-IBu|Evalue=1.69e-142	FALSE		isolated
LNC0935	LNC0935.2	chr3	315056	369603	54548	+	SjLNCA032972-IBu|Evalue=7.75e-167	FALSE		isolated
LNC0935	LNC0935.3	chr3	315069	338881	23813	+	SjLINC010288-IBu|Evalue=1.82e-149	FALSE		isolated
LNC0935	LNC0935.4	chr3	315071	338461	23391	+	SjLINC010288-IBu|Evalue=2.45e-115	FALSE		isolated
LNC0935	LNC0935.5	chr3	315073	371413	56341	+	SjLINC010288-IBu|Evalue=1.7e-111	FALSE		isolated
LNC0935	LNC0935.6	chr3	329279	338881	9603	+	No hit	TRUE		isolated
LNC0936	LNC0936.1	chr3	342848	447200	104353	+	SjLINC010288-IBu|Evalue=6.1e-142	FALSE	Sjc_0005583	intergenic	42071	convergent	downstream
LNC0936	LNC0936.2	chr3	342848	471455	128608	+	SjLINC010288-IBu|Evalue=9.09e-146	FALSE	Sjc_0005583	intergenic	17816	convergent	downstream
LNC0937	LNC0937.1	chr3	410240	441021	30782	+	SjLINC010288-IBu|Evalue=1.83e-121	FALSE	Sjc_0005583	intergenic	48250	convergent	downstream
LNC0937	LNC0937.2	chr3	410247	471068	60822	+	SjLINC010288-IBu|Evalue=2.93e-171	FALSE	Sjc_0005583	intergenic	18203	convergent	downstream
LNC0937	LNC0937.3	chr3	410255	467225	56971	+	SjLINC010288-IBu|Evalue=8.01e-115	FALSE	Sjc_0005583	intergenic	22046	convergent	downstream
LNC0938	LNC0938.1	chr3	609117	666672	57556	-	SjLNCA037895-IBu|Evalue=3.96e-33	FALSE	Sjc_0005586	intergenic	22238	same_strand	downstream
LNC0938	LNC0938.2	chr3	611962	616885	4924	-	No hit	TRUE	Sjc_0005586	intergenic	72025	same_strand	downstream
LNC0938	LNC0938.3	chr3	620872	638783	17912	-	SjLNCA037895-IBu|Evalue=2.21e-32	FALSE	Sjc_0005586	intergenic	50127	same_strand	downstream
LNC0938	LNC0938.4	chr3	625420	666672	41253	-	SjLNCA037895-IBu|Evalue=3.51e-37	FALSE	Sjc_0005586	intergenic	22238	same_strand	downstream
LNC0938	LNC0938.5	chr3	626891	666672	39782	-	SjLNCA037895-IBu|Evalue=3.55e-37	FALSE	Sjc_0005586	intergenic	22238	same_strand	downstream
LNC0938	LNC0938.6	chr3	638784	666672	27889	-	SjLNCA037895-IBu|Evalue=1.67e-37	FALSE	Sjc_0005586	intergenic	22238	same_strand	downstream
LNC0938	LNC0938.7	chr3	649551	666672	17122	-	SjLNCA037895-IBu|Evalue=2.12e-33	FALSE	Sjc_0005586	intergenic	22238	same_strand	downstream
LNC0938	LNC0938.8	chr3	654810	672567	17758	-	SjLNCA037895-IBu|Evalue=2.9e-40	FALSE	Sjc_0005586	intergenic	16343	same_strand	downstream
LNC0938	LNC0938.9	chr3	654810	684984	30175	-	SjLNCA037895-IBu|Evalue=2.74e-40	FALSE	Sjc_0005586	intergenic	3926	same_strand	downstream
LNC0938	LNC0938.10	chr3	657431	672567	15137	-	SjLNCA037895-IBu|Evalue=4.58e-39	FALSE	Sjc_0005586	intergenic	16343	same_strand	downstream
LNC0938	LNC0938.11	chr3	659668	677057	17390	-	SjLNCA037895-IBu|Evalue=2.3e-38	FALSE	Sjc_0005586	intergenic	11853	same_strand	downstream
LNC0938	LNC0938.12	chr3	667284	669064	1781	-	SjLNCA037895-IBu|Evalue=5.13e-34	FALSE	Sjc_0005586	intergenic	19846	same_strand	downstream
LNC0938	LNC0938.13	chr3	667312	672567	5256	-	SjLNCA037895-IBu|Evalue=4.61e-39	FALSE	Sjc_0005586	intergenic	16343	same_strand	downstream
LNC0938	LNC0938.14	chr3	668401	686107	17707	-	SjLNCA037895-IBu|Evalue=1.86e-37	FALSE	Sjc_0005586	intergenic	2803	same_strand	downstream
LNC0938	LNC0938.15	chr3	669065	672567	3503	-	SjLNCA037895-IBu|Evalue=6.55e-39	FALSE	Sjc_0005586	intergenic	16343	same_strand	downstream
LNC0938	LNC0938.16	chr3	673576	680223	6648	-	SjLNCA037895-IBu|Evalue=3.88e-38	FALSE	Sjc_0005586	intergenic	8687	same_strand	downstream
LNC0938	LNC0938.17	chr3	673620	681851	8232	-	SjLNCA037895-IBu|Evalue=3.89e-39	FALSE	Sjc_0005586	intergenic	7059	same_strand	downstream
LNC0938	LNC0938.18	chr3	673711	680223	6513	-	SjLNCA037895-IBu|Evalue=2.47e-39	FALSE	Sjc_0005586	intergenic	8687	same_strand	downstream
LNC0938	LNC0938.19	chr3	673724	680223	6500	-	SjLNCA037895-IBu|Evalue=1.13e-37	FALSE	Sjc_0005586	intergenic	8687	same_strand	downstream
LNC0938	LNC0938.20	chr3	673724	680223	6500	-	SjLNCA037895-IBu|Evalue=1.13e-37	FALSE	Sjc_0005586	intergenic	8687	same_strand	downstream
LNC0938	LNC0938.21	chr3	674018	676693	2676	-	SjLNCA037895-IBu|Evalue=3.32e-39	FALSE	Sjc_0005586	intergenic	12217	same_strand	downstream
LNC0938	LNC0938.22	chr3	674018	677510	3493	-	SjLNCA037895-IBu|Evalue=1.25e-39	FALSE	Sjc_0005586	intergenic	11400	same_strand	downstream
LNC0938	LNC0938.23	chr3	677171	681851	4681	-	SjLNCA037895-IBu|Evalue=4.11e-39	FALSE	Sjc_0005586	intergenic	7059	same_strand	downstream
LNC0938	LNC0938.24	chr3	678122	686314	8193	-	SjLNCA037895-IBu|Evalue=7.26e-39	FALSE	Sjc_0005586	intergenic	2596	same_strand	downstream
LNC0938	LNC0938.25	chr3	678523	688026	9504	-	SjLNCA037895-IBu|Evalue=3.56e-39	FALSE	Sjc_0005586	intergenic	884	same_strand	downstream
LNC0938	LNC0938.26	chr3	678524	685275	6752	-	SjLNCA037895-IBu|Evalue=1.65e-39	FALSE	Sjc_0005586	intergenic	3635	same_strand	downstream
LNC0938	LNC0938.27	chr3	678528	685737	7210	-	SjLNCA037895-IBu|Evalue=5.18e-39	FALSE	Sjc_0005586	intergenic	3173	same_strand	downstream
LNC0938	LNC0938.28	chr3	678533	681851	3319	-	SjLNCA037895-IBu|Evalue=2.28e-39	FALSE	Sjc_0005586	intergenic	7059	same_strand	downstream
LNC0938	LNC0938.29	chr3	678558	686107	7550	-	SjLNCA037895-IBu|Evalue=1.39e-37	FALSE	Sjc_0005586	intergenic	2803	same_strand	downstream
LNC0938	LNC0938.30	chr3	682578	688026	5449	-	SjLNCA037895-IBu|Evalue=1.83e-39	FALSE	Sjc_0005586	intergenic	884	same_strand	downstream
LNC0939	LNC0939.1	chr3	724605	724863	259	-	SjLINC020003-IBu|Evalue=9.62e-64	FALSE	Sjc_0005586	intergenic	12589	same_strand	upstream
LNC0940	LNC0940.1	chr3	773772	781217	7446	-	SjLINC020226-IBu|Evalue=0	FALSE	Sjc_0005588	antisense_genic	0	overlapping	exonic
LNC0940	LNC0940.2	chr3	776800	781217	4418	-	SjLINC025205-IBu|Evalue=2.15e-142	FALSE	Sjc_0005588	intergenic	2071	convergent	downstream
LNC0941	LNC0941.1	chr3	802603	804947	2345	+	SjLINC050235-IBu|Evalue=2.96e-83	FALSE	Sjc_0005590	antisense_genic	0	nested	exonic
LNC0942	LNC0942.1	chr3	809723	810224	502	+	No hit	TRUE	Sjc_0005590	antisense_genic	0	nested	intronic
LNC0943	LNC0943.1	chr3	1032335	1035751	3417	-	SjLINC020367-IBu|Evalue=0	FALSE	Sjc_0005594	intergenic	5608	convergent	downstream
LNC0943	LNC0943.2	chr3	1032335	1036027	3693	-	SjLINC020367-IBu|Evalue=0	FALSE	Sjc_0005594	intergenic	5608	convergent	downstream
LNC0943	LNC0943.3	chr3	1032865	1036199	3335	-	SjLINC020365-IBu|Evalue=0	FALSE	Sjc_0005594	intergenic	6138	convergent	downstream
LNC0943	LNC0943.4	chr3	1033867	1035751	1885	-	SjLINC020365-IBu|Evalue=0	FALSE	Sjc_0005594	intergenic	7140	convergent	downstream
LNC0943	LNC0943.5	chr3	1033867	1036027	2161	-	SjLINC020361-IBu|Evalue=0	FALSE	Sjc_0005594	intergenic	7140	convergent	downstream
LNC0944	LNC0944.1	chr3	1066185	1067059	875	-	No hit	TRUE	Sjc_0005595	intergenic	1394	convergent	downstream
LNC0945	LNC0945.1	chr3	1097221	1097563	343	+	SjLNCA003597-IBu|Evalue=1.06e-84	FALSE	Sjc_0005596	antisense_genic	0	nested	intronic
LNC0946	LNC0946.1	chr3	1116980	1118632	1653	+	SjLNCA005873-IBu|Evalue=0	FALSE	Sjc_0005596	intergenic	8738	divergent	upstream
LNC0946	LNC0946.2	chr3	1116981	1118632	1652	+	SjLNCA005873-IBu|Evalue=0	FALSE	Sjc_0005596	intergenic	8739	divergent	upstream
LNC0947	LNC0947.1	chr3	1158397	1159420	1024	+	No hit	TRUE	Sjc_0005597	antisense_genic	0	nested	intronic
LNC0948	LNC0948.1	chr3	1241592	1241976	385	-	SjLNCA031532-IBu|Evalue=8.95e-96	FALSE	Sjc_0005599	antisense_genic	0	nested	intronic
LNC0948	LNC0948.2	chr3	1292792	1311300	18509	-	SjLNCA031532-IBu|Evalue=0	FALSE	Sjc_0005600	intergenic	10728	convergent	downstream
LNC0948	LNC0948.3	chr3	1300371	1312063	11693	-	SjLNCA031532-IBu|Evalue=0	FALSE	Sjc_0005600	intergenic	18307	convergent	downstream
LNC0949	LNC0949.1	chr3	1495590	1512199	16610	+	SjLNCA031317-IBu|Evalue=0	FALSE	Sjc_0005606	intergenic	6931	divergent	upstream
LNC0949	LNC0949.2	chr3	1495798	1512199	16402	+	SjLNCA059077-IBu|Evalue=1.12e-174	FALSE	Sjc_0005606	intergenic	7139	divergent	upstream
LNC0950	LNC0950.1	chr3	1546446	1573180	26735	-	SjLNCA031317-IBu|Evalue=3.98e-145	FALSE	Sjc_0005608	intergenic	9000	divergent	upstream
LNC0951	LNC0951.1	chr3	1625113	1629561	4449	-	SjLNCA026421-IBu|Evalue=0	FALSE	Sjc_0005609	intergenic	18525	same_strand	upstream
LNC0951	LNC0951.2	chr3	1625259	1629561	4303	-	SjLNCA026421-IBu|Evalue=0	FALSE	Sjc_0005609	intergenic	18671	same_strand	upstream
LNC0952	LNC0952.1	chr3	1717872	1725313	7442	+	SjLNCS052060-IBu|Evalue=0	FALSE		isolated
LNC0952	LNC0952.2	chr3	1717872	1725313	7442	+	SjLNCS052060-IBu|Evalue=0	FALSE		isolated
LNC0953	LNC0953.1	chr3	1760205	1767078	6874	+	SjLINC061084-IBu|Evalue=4.3e-109	FALSE	Sjc_0005610	intergenic	61977	same_strand	upstream
LNC0954	LNC0954.1	chr3	1836936	1843393	6458	+	SjLINC019090-IBu|Evalue=4e-87	FALSE	Sjc_0005610	sense_genic	0	nested	intronic
LNC0955	LNC0955.1	chr3	1909794	1910182	389	+	SjLNCA004822-IBu|Evalue=1.87e-137	FALSE	Sjc_0005610	intergenic	31559	same_strand	downstream
LNC0955	LNC0955.2	chr3	1909794	1910182	389	+	SjLNCA004824-IBu|Evalue=3.98e-134	FALSE	Sjc_0005610	intergenic	31559	same_strand	downstream
LNC0956	LNC0956.1	chr3	1974741	1981150	6410	+	SjLINC018786-IBu|Evalue=0	FALSE	Sjc_0005611	intergenic	18975	same_strand	upstream
LNC0957	LNC0957.1	chr3	1975349	1978360	3012	-	SjLNCA004745-IBu|Evalue=1.85e-62	FALSE	Sjc_0005611	intergenic	21765	divergent	upstream
LNC0958	LNC0958.1	chr3	2078535	2079554	1020	+	No hit	TRUE	Sjc_0005614	intergenic	651	same_strand	downstream
LNC0959	LNC0959.1	chr3	2389239	2399468	10230	+	SjLNCA006981-IBu|Evalue=0	FALSE	Sjc_0005622	intergenic	327	same_strand	upstream
LNC0960	LNC0960.1	chr3	2405728	2777364	371637	+	SjLNCA038125-IBu|Evalue=3.27e-131	FALSE	Sjc_0005628	sense_genic	0	containing	intronic
LNC0961	LNC0961.1	chr3	2573767	2574336	570	+	SjLINC060765-IBu|Evalue=0	FALSE	Sjc_0005625	intergenic	13880	divergent	upstream
LNC0961	LNC0961.2	chr3	2573785	2574336	552	+	SjLINC060765-IBu|Evalue=0	FALSE	Sjc_0005625	intergenic	13898	divergent	upstream
LNC0961	LNC0961.3	chr3	2573785	2574336	552	+	SjLINC000434-IBu|Evalue=0	FALSE	Sjc_0005625	intergenic	13898	divergent	upstream
LNC0962	LNC0962.1	chr3	2580134	2584397	4264	+	SjLNCA006981-IBu|Evalue=9.71e-80	FALSE	Sjc_0005626	intergenic	6396	same_strand	upstream
LNC0963	LNC0963.1	chr3	2674819	2762501	87683	+	SjLNCA006981-IBu|Evalue=0	FALSE	Sjc_0005629	antisense_genic	0	containing	intronic
LNC0963	LNC0963.2	chr3	2676749	2756888	80140	+	SjLNCA006981-IBu|Evalue=0	FALSE	Sjc_0005628	sense_genic	0	containing	intronic
LNC0963	LNC0963.3	chr3	2752387	2762501	10115	+	SjLNCA006981-IBu|Evalue=0	FALSE	Sjc_0005630	intergenic	403	same_strand	upstream
LNC0963	LNC0963.4	chr3	2756118	2756888	771	+	SjLNCA006981-IBu|Evalue=0	FALSE	Sjc_0005630	intergenic	6016	same_strand	upstream
LNC0964	LNC0964.1	chr3	2778217	2780896	2680	+	No hit	TRUE	Sjc_0005630	intergenic	15023	same_strand	downstream
LNC0965	LNC0965.1	chr3	2846684	2847897	1214	-	SjLINC059255-IBu|Evalue=0	FALSE	Sjc_0005632	intergenic	6849	convergent	downstream
LNC0965	LNC0965.2	chr3	2846853	2847897	1045	-	SjLINC059255-IBu|Evalue=9.48e-156	FALSE	Sjc_0005632	intergenic	7018	convergent	downstream
LNC0966	LNC0966.1	chr3	2889662	2891322	1661	+	SjLNCA008625-IBu|Evalue=0	FALSE	Sjc_0005635	intergenic	3631	convergent	downstream
LNC0967	LNC0967.1	chr3	2945622	2946888	1267	-	No hit	TRUE	Sjc_0005636	intergenic	5370	convergent	downstream
LNC0968	LNC0968.1	chr3	3671000	3684428	13429	-	SjLNCA044257-IBu|Evalue=0	FALSE	Sjc_0005652	intergenic	50314	same_strand	upstream
LNC0969	LNC0969.1	chr3	3774805	3775354	550	-	No hit	TRUE	Sjc_0005653	intergenic	10228	same_strand	downstream
LNC0970	LNC0970.1	chr3	3791085	3792336	1252	-	SjLINC060607-IBu|Evalue=0	FALSE	Sjc_0005653	intergenic	503	same_strand	upstream
LNC0970	LNC0970.2	chr3	3791216	3792336	1121	-	SjLINC060607-IBu|Evalue=0	FALSE	Sjc_0005653	intergenic	634	same_strand	upstream
LNC0970	LNC0970.3	chr3	3791475	3792203	729	-	SjLINC060607-IBu|Evalue=0	FALSE	Sjc_0005653	intergenic	893	same_strand	upstream
LNC0970	LNC0970.4	chr3	3791497	3792336	840	-	SjLINC060607-IBu|Evalue=0	FALSE	Sjc_0005653	intergenic	915	same_strand	upstream
LNC0970	LNC0970.5	chr3	3791500	3792336	837	-	SjLINC060607-IBu|Evalue=0	FALSE	Sjc_0005653	intergenic	918	same_strand	upstream
LNC0971	LNC0971.1	chr3	3794830	3795758	929	+	SjLINC025354-IBu|Evalue=0	FALSE	Sjc_0005653	intergenic	4248	divergent	upstream
LNC0972	LNC0972.1	chr3	3794844	3796135	1292	-	SjLINC025354-IBu|Evalue=0	FALSE	Sjc_0005654	intergenic	3980	same_strand	downstream
LNC0972	LNC0972.2	chr3	3802004	3807858	5855	-	SjLNCA060575-IBu|Evalue=0	FALSE	Sjc_0005654	intergenic	246	same_strand	upstream
LNC0972	LNC0972.3	chr3	3803716	3807858	4143	-	SjLNCA060575-IBu|Evalue=0	FALSE	Sjc_0005654	intergenic	1958	same_strand	upstream
LNC0973	LNC0973.1	chr3	3812975	3814906	1932	-	SjLINC057778-IBu|Evalue=3.01e-124	FALSE	Sjc_0005655	intergenic	59	same_strand	downstream
LNC0973	LNC0973.2	chr3	3812975	3814906	1932	-	SjLINC057778-IBu|Evalue=2.96e-104	FALSE	Sjc_0005655	intergenic	59	same_strand	downstream
LNC0973	LNC0973.3	chr3	3812981	3814906	1926	-	SjLINC031550-IBu|Evalue=6.65e-55	FALSE	Sjc_0005655	intergenic	59	same_strand	downstream
LNC0974	LNC0974.1	chr3	3834396	3836351	1956	+	SjLINC031550-IBu|Evalue=6.79e-55	FALSE	Sjc_0005655	antisense_genic	0	nested	intronic
LNC0974	LNC0974.2	chr3	3834396	3836351	1956	+	SjLINC057778-IBu|Evalue=5.19e-117	FALSE	Sjc_0005655	antisense_genic	0	nested	intronic
LNC0975	LNC0975.1	chr3	3989496	3991475	1980	-	No hit	TRUE	Sjc_0005662	antisense_genic	0	nested	intronic
LNC0976	LNC0976.1	chr3	4235298	4236685	1388	+	SjLNCA042489-IBu|Evalue=0	FALSE	Sjc_0005676	antisense_genic	0	overlapping	exonic
LNC0977	LNC0977.1	chr3	4367815	4375837	8023	-	SjLNCA056542-IBu|Evalue=1.36e-42	FALSE	Sjc_0005679	antisense_genic	0	nested	exonic
LNC0978	LNC0978.1	chr3	4412102	4446022	33921	-	SjLINC032841-IBu|Evalue=1.8e-98	FALSE	Sjc_0005681	antisense_genic	0	overlapping	intronic
LNC0978	LNC0978.2	chr3	4412102	4446022	33921	-	SjLINC032841-IBu|Evalue=3.05e-96	FALSE	Sjc_0005681	antisense_genic	0	overlapping	intronic
LNC0978	LNC0978.3	chr3	4412102	4446022	33921	-	SjLINC032841-IBu|Evalue=8.33e-102	FALSE	Sjc_0005681	antisense_genic	0	overlapping	intronic
LNC0979	LNC0979.1	chr3	4493638	4498368	4731	+	SjLNCA005736-IBu|Evalue=4.89e-132	FALSE	Sjc_0005682	antisense_genic	0	nested	intronic
LNC0980	LNC0980.1	chr3	4531714	4532170	457	-	SjLNCA032889-IBu|Evalue=9.81e-31	FALSE	Sjc_0005683	sense_genic	0	nested	intronic
LNC0981	LNC0981.1	chr3	4684751	4686042	1292	+	SjLNCA059634-IBu|Evalue=0	FALSE	Sjc_0005688	intergenic	1	same_strand	upstream
LNC0981	LNC0981.2	chr3	4705503	4707149	1647	+	No hit	TRUE	Sjc_0005689	antisense_genic	0	nested	exonic
LNC0982	LNC0982.1	chr3	4707701	4708276	576	+	No hit	TRUE	Sjc_0005689	antisense_genic	0	nested	intronic
LNC0982	LNC0982.2	chr3	4707813	4708276	464	+	No hit	TRUE	Sjc_0005689	antisense_genic	0	nested	intronic
LNC0983	LNC0983.1	chr3	4745614	4748525	2912	+	SjLNCA001362-IBu|Evalue=0	FALSE	Sjc_0005691	intergenic	2441	divergent	upstream
LNC0984	LNC0984.1	chr3	4799896	4805842	5947	+	SjLINC020018-IBu|Evalue=2.52e-180	FALSE	Sjc_0005692	intergenic	16294	same_strand	downstream
LNC0984	LNC0984.2	chr3	4799896	4827919	28024	+	SjLINC033307-IBu|Evalue=6.22e-37	FALSE	Sjc_0005692	intergenic	16294	same_strand	downstream
LNC0984	LNC0984.3	chr3	4812712	4820450	7739	+	SjLNCS011887-IBu|Evalue=0	FALSE	Sjc_0005693	intergenic	27862	same_strand	upstream
LNC0985	LNC0985.1	chr3	4815082	4827856	12775	-	SjLINC033306-IBu|Evalue=0	FALSE	Sjc_0005693	intergenic	20456	divergent	upstream
LNC0986	LNC0986.1	chr3	4854331	4859323	4993	+	SjLINC033242-IBu|Evalue=4.19e-25	FALSE	Sjc_0005693	intergenic	5404	same_strand	downstream
LNC0987	LNC0987.1	chr3	4854955	4861515	6561	-	SjLINC023595-IBu|Evalue=0	FALSE	Sjc_0005693	intergenic	6028	convergent	downstream
LNC0988	LNC0988.1	chr3	4872498	4878625	6128	+	SjLINC033307-IBu|Evalue=0	FALSE	Sjc_0005694	intergenic	12295	convergent	downstream
LNC0988	LNC0988.2	chr3	4872515	4922647	50133	+	SjLINC033306-IBu|Evalue=0	FALSE	Sjc_0005694	antisense_genic	0	containing	intronic
LNC0988	LNC0988.3	chr3	4872520	4890778	18259	+	SjLINC033306-IBu|Evalue=0	FALSE	Sjc_0005694	intergenic	142	convergent	downstream
LNC0989	LNC0989.1	chr3	4942220	4942530	311	+	No hit	TRUE	Sjc_0005696	intergenic	7	convergent	downstream
LNC0990	LNC0990.1	chr3	4948496	4949243	748	+	No hit	TRUE	Sjc_0005696	antisense_genic	0	nested	intronic
LNC0991	LNC0991.1	chr3	4963042	4963525	484	+	No hit	TRUE	Sjc_0005696	intergenic	6986	divergent	upstream
LNC0992	LNC0992.1	chr3	5016782	5017777	996	+	SjLNCA044963-IBu|Evalue=2.26e-11	FALSE	Sjc_0005697	intergenic	17880	divergent	upstream
LNC0993	LNC0993.1	chr3	5024079	5032664	8586	+	SjLNCS005530-IBu|Evalue=2.64e-150	FALSE	Sjc_0005697	intergenic	25177	divergent	upstream
LNC0994	LNC0994.1	chr3	5029054	5029470	417	+	SjLINC033307-IBu|Evalue=7.29e-127	FALSE	Sjc_0005697	intergenic	30152	divergent	upstream
LNC0995	LNC0995.1	chr3	5047053	5051015	3963	+	SjLINC023595-IBu|Evalue=0	FALSE	Sjc_0005698	intergenic	17851	convergent	downstream
LNC0996	LNC0996.1	chr3	5119022	5142744	23723	+	SjLNCA001423-IBu|Evalue=1.7e-86	FALSE	Sjc_0005699	antisense_genic	0	overlapping	intronic
LNC0997	LNC0997.1	chr3	5230929	5231711	783	+	SjLINC001333-IBu|Evalue=0	FALSE	Sjc_0005701	intergenic	5976	divergent	upstream
LNC0997	LNC0997.2	chr3	5230932	5231711	780	+	SjLINC001334-IBu|Evalue=0	FALSE	Sjc_0005701	intergenic	5979	divergent	upstream
LNC0997	LNC0997.3	chr3	5230943	5231711	769	+	SjLINC001335-IBu|Evalue=8.75e-115	FALSE	Sjc_0005701	intergenic	5990	divergent	upstream
LNC0997	LNC0997.4	chr3	5230943	5231711	769	+	SjLINC001334-IBu|Evalue=0	FALSE	Sjc_0005701	intergenic	5990	divergent	upstream
LNC0998	LNC0998.1	chr3	5344566	5349765	5200	-	SjLNCA007059-IBu|Evalue=4.61e-12	FALSE	Sjc_0005705	antisense_genic	0	nested	intronic
LNC0999	LNC0999.1	chr3	5366167	5366791	625	+	SjLNCS038987-IBu|Evalue=1.01e-67	FALSE	Sjc_0005706	antisense_genic	0	nested	intronic
LNC1000	LNC1000.1	chr3	5419374	5421279	1906	+	SjLNCA036680-IBu|Evalue=3.52e-07	FALSE	Sjc_0005707	sense_genic	0	nested	intronic
LNC1001	LNC1001.1	chr3	5477954	5478931	978	-	No hit	TRUE	Sjc_0005708	sense_genic	0	nested	intronic
LNC1002	LNC1002.1	chr3	5488305	5496135	7831	-	SjLINC017971-IBu|Evalue=1.1e-27	FALSE	Sjc_0005708	sense_genic	0	nested	intronic
LNC1003	LNC1003.1	chr3	5520345	5520775	431	+	No hit	TRUE	Sjc_0005708	antisense_genic	0	nested	intronic
LNC1004	LNC1004.1	chr3	5551402	5562875	11474	-	SjLINC048489-IBu|Evalue=1.67e-07	FALSE	Sjc_0005708	sense_genic	0	nested	intronic
LNC1005	LNC1005.1	chr3	5574327	5575638	1312	+	SjLINC054499-IBu|Evalue=7.24e-112	FALSE	Sjc_0005708	intergenic	1731	divergent	upstream
LNC1006	LNC1006.1	chr3	5641471	5646977	5507	-	SjLINC033355-IBu|Evalue=3.36e-134	FALSE	Sjc_0005711	sense_genic	0	nested	intronic
LNC1007	LNC1007.1	chr3	5674053	5681294	7242	+	SjLNCA001542-IBu|Evalue=0	FALSE	Sjc_0005712	antisense_genic	0	overlapping	exonic
LNC1008	LNC1008.1	chr3	5745993	5747848	1856	+	SjLINC024766-IBu|Evalue=3.89e-86	FALSE	Sjc_0005713	sense_genic	0	nested	intronic
LNC1008	LNC1008.2	chr3	5746020	5747848	1829	+	SjLINC024766-IBu|Evalue=1.75e-94	FALSE	Sjc_0005713	sense_genic	0	nested	intronic
LNC1009	LNC1009.1	chr3	5939587	5956183	16597	+	SjLNCA059994-IBu|Evalue=1.64e-157	FALSE	Sjc_0005718	antisense_genic	0	nested	intronic
LNC1010	LNC1010.1	chr3	6001377	6003157	1781	-	SjLINC001526-IBu|Evalue=0	FALSE	Sjc_0005720	intergenic	145	divergent	upstream
LNC1010	LNC1010.2	chr3	6001562	6003157	1596	-	SjLINC001528-IBu|Evalue=0	FALSE	Sjc_0005720	intergenic	145	divergent	upstream
LNC1011	LNC1011.1	chr3	6020914	6025284	4371	-	SjLNCS000660-IBu|Evalue=0	FALSE	Sjc_0005720	intergenic	7546	convergent	downstream
LNC1011	LNC1011.2	chr3	6021035	6025284	4250	-	SjLNCS000660-IBu|Evalue=0	FALSE	Sjc_0005720	intergenic	7667	convergent	downstream
LNC1012	LNC1012.1	chr3	6070331	6071248	918	-	SjLINC023628-IBu|Evalue=0	FALSE	Sjc_0005722	antisense_genic	0	nested	intronic
LNC1013	LNC1013.1	chr3	6147582	6147954	373	+	No hit	TRUE	Sjc_0005723	intergenic	36584	divergent	upstream
LNC1014	LNC1014.1	chr3	6207201	6210448	3248	-	SjLNCS043312-IBu|Evalue=9.9e-60	FALSE	Sjc_0005724	antisense_genic	0	nested	exonic
LNC1015	LNC1015.1	chr3	6241126	6251194	10069	+	SjLNCA005873-IBu|Evalue=0	FALSE	Sjc_0005725	intergenic	16518	same_strand	upstream
LNC1015	LNC1015.2	chr3	6241133	6251015	9883	+	SjLNCA005873-IBu|Evalue=0	FALSE	Sjc_0005725	intergenic	16697	same_strand	upstream
LNC1015	LNC1015.3	chr3	6241145	6242844	1700	+	SjLINC060071-IBu|Evalue=0	FALSE	Sjc_0005724	intergenic	20027	same_strand	downstream
LNC1016	LNC1016.1	chr3	6241559	6251079	9521	-	SjLNCA005873-IBu|Evalue=0	FALSE	Sjc_0005725	intergenic	16633	divergent	upstream
LNC1016	LNC1016.2	chr3	6242735	6246750	4016	-	SjLINC059637-IBu|Evalue=1.42e-120	FALSE	Sjc_0005725	intergenic	20962	divergent	upstream
LNC1017	LNC1017.1	chr3	6287172	6292754	5583	-	SjLINC060352-IBu|Evalue=0	FALSE	Sjc_0005725	intergenic	1752	convergent	downstream
LNC1017	LNC1017.2	chr3	6288068	6292754	4687	-	SjLINC060353-IBu|Evalue=0	FALSE	Sjc_0005725	intergenic	2648	convergent	downstream
LNC1017	LNC1017.3	chr3	6290444	6292754	2311	-	SjLINC060350-IBu|Evalue=0	FALSE	Sjc_0005726	intergenic	2988	divergent	upstream
LNC1017	LNC1017.4	chr3	6291261	6292754	1494	-	SjLINC060348-IBu|Evalue=0	FALSE	Sjc_0005726	intergenic	2988	divergent	upstream
LNC1018	LNC1018.1	chr3	6407360	6407950	591	+	SjLNCA054389-IBu|Evalue=0	FALSE	Sjc_0005728	intergenic	5318	divergent	upstream
LNC1019	LNC1019.1	chr3	6411012	6411575	564	+	SjLNCA054385-IBu|Evalue=4.79e-125	FALSE	Sjc_0005728	intergenic	8970	divergent	upstream
LNC1020	LNC1020.1	chr3	6456411	6462083	5673	-	SjLNCA053905-IBu|Evalue=3.33e-118	FALSE	Sjc_0005729	sense_genic	0	nested	intronic
LNC1021	LNC1021.1	chr3	6941189	6946599	5411	+	SjLNCA055478-IBu|Evalue=0	FALSE	Sjc_0005740	intergenic	1324	convergent	downstream
LNC1022	LNC1022.1	chr3	6952619	6953027	409	+	No hit	TRUE	Sjc_0005740	antisense_genic	0	nested	intronic
LNC1023	LNC1023.1	chr3	7005274	7005557	284	+	SjLNCS026716-IBu|Evalue=8.5e-95	FALSE	Sjc_0005742	antisense_genic	0	nested	intronic
LNC1024	LNC1024.1	chr3	7141564	7148758	7195	+	SjLINC055836-IBu|Evalue=0	FALSE	Sjc_0005744	intergenic	41221	same_strand	upstream
LNC1025	LNC1025.1	chr3	7158384	7160325	1942	+	SjLNCA013287-IBu|Evalue=1.05e-141	FALSE	Sjc_0005744	intergenic	29654	same_strand	upstream
LNC1026	LNC1026.1	chr3	7160992	7165335	4344	+	SjLNCS052727-IBu|Evalue=9.72e-61	FALSE	Sjc_0005744	intergenic	24644	same_strand	upstream
LNC1027	LNC1027.1	chr3	7166239	7174261	8023	+	SjLINC023628-IBu|Evalue=7.05e-139	FALSE	Sjc_0005744	intergenic	15718	same_strand	upstream
LNC1027	LNC1027.2	chr3	7171604	7174261	2658	+	SjLINC023628-IBu|Evalue=5.91e-125	FALSE	Sjc_0005744	intergenic	15718	same_strand	upstream
LNC1027	LNC1027.3	chr3	7171638	7174261	2624	+	SjLINC023628-IBu|Evalue=2.73e-118	FALSE	Sjc_0005744	intergenic	15718	same_strand	upstream
LNC1028	LNC1028.1	chr3	7188370	7190056	1687	-	No hit	TRUE	Sjc_0005744	antisense_genic	0	overlapping	exonic
LNC1029	LNC1029.1	chr3	7227334	7230671	3338	+	SjLINC041581-IBu|Evalue=2.46e-45	FALSE	Sjc_0005746	intergenic	8136	convergent	downstream
LNC1030	LNC1030.1	chr3	7257211	7269596	12386	-	SjLINC052664-IBu|Evalue=3.51e-159	FALSE	Sjc_0005746	intergenic	13715	same_strand	upstream
LNC1031	LNC1031.1	chr3	7372592	7375875	3284	-	SjLNCA029644-IBu|Evalue=3.84e-31	FALSE	Sjc_0005748	antisense_genic	0	nested	intronic
LNC1032	LNC1032.1	chr3	7415411	7416121	711	-	SjLNCA052692-IBu|Evalue=0	FALSE	Sjc_0005749	intergenic	8703	same_strand	downstream
LNC1033	LNC1033.1	chr3	7626169	7626641	473	-	SjLINC027988-IBu|Evalue=4.96e-37	FALSE	Sjc_0005754	sense_genic	0	nested	intronic
LNC1034	LNC1034.1	chr3	8031945	8032382	438	-	No hit	TRUE	Sjc_0005763	antisense_genic	0	nested	intronic
LNC1035	LNC1035.1	chr3	8220981	8222060	1080	+	No hit	TRUE	Sjc_0005772	antisense_genic	0	nested	intronic
LNC1036	LNC1036.1	chr3	8258283	8260618	2336	+	SjLNCA056827-IBu|Evalue=3.94e-124	FALSE	Sjc_0005772	antisense_genic	0	nested	intronic
LNC1036	LNC1036.2	chr3	8258436	8260618	2183	+	SjLNCA056827-IBu|Evalue=0	FALSE	Sjc_0005772	antisense_genic	0	nested	intronic
LNC1036	LNC1036.3	chr3	8258436	8260618	2183	+	SjLNCA056827-IBu|Evalue=0	FALSE	Sjc_0005772	antisense_genic	0	nested	intronic
LNC1036	LNC1036.4	chr3	8258453	8259497	1045	+	SjLNCA056827-IBu|Evalue=8.98e-135	FALSE	Sjc_0005772	antisense_genic	0	nested	intronic
LNC1036	LNC1036.5	chr3	8259498	8259931	434	+	No hit	TRUE	Sjc_0005772	antisense_genic	0	nested	intronic
LNC1037	LNC1037.1	chr3	8298742	8303723	4982	-	SjLINC056814-IBu|Evalue=0	FALSE	Sjc_0005773	intergenic	3052	convergent	downstream
LNC1037	LNC1037.2	chr3	8300943	8303723	2781	-	SjLINC056814-IBu|Evalue=0	FALSE	Sjc_0005773	intergenic	5253	convergent	downstream
LNC1038	LNC1038.1	chr3	8304529	8308068	3540	-	SjLINC056813-IBu|Evalue=0	FALSE	Sjc_0005773	intergenic	8839	convergent	downstream
LNC1038	LNC1038.2	chr3	8304939	8306826	1888	-	SjLINC056813-IBu|Evalue=0	FALSE	Sjc_0005773	intergenic	9249	convergent	downstream
LNC1039	LNC1039.1	chr3	8306273	8320154	13882	+	SjLINC056813-IBu|Evalue=1.62e-153	FALSE	Sjc_0005774	intergenic	10019	same_strand	upstream
LNC1040	LNC1040.1	chr3	8307017	8310936	3920	-	SjLINC056813-IBu|Evalue=1.39e-162	FALSE	Sjc_0005773	intergenic	11327	convergent	downstream
LNC1041	LNC1041.1	chr3	8309577	8317330	7754	+	SjLINC056812-IBu|Evalue=0	FALSE	Sjc_0005774	intergenic	12843	same_strand	upstream
LNC1042	LNC1042.1	chr3	8464011	8466723	2713	+	SjLINC042701-IBu|Evalue=0	FALSE	Sjc_0005779	intergenic	5739	same_strand	upstream
LNC1043	LNC1043.1	chr3	8526071	8526922	852	+	SjLINC042717-IBu|Evalue=1.38e-178	FALSE	Sjc_0005781	intergenic	233	convergent	downstream
LNC1044	LNC1044.1	chr3	8543525	8553349	9825	+	SjLNCA060575-IBu|Evalue=0	FALSE	Sjc_0005781	antisense_genic	0	nested	intronic
LNC1044	LNC1044.2	chr3	8543525	8553349	9825	+	SjLNCA060575-IBu|Evalue=0	FALSE	Sjc_0005781	antisense_genic	0	nested	intronic
LNC1044	LNC1044.3	chr3	8543525	8553349	9825	+	SjLNCA060575-IBu|Evalue=0	FALSE	Sjc_0005781	antisense_genic	0	nested	intronic
LNC1045	LNC1045.1	chr3	8862839	8867344	4506	-	SjLINC042891-IBu|Evalue=0	FALSE	Sjc_0005790	intergenic	458	convergent	downstream
LNC1045	LNC1045.2	chr3	8863025	8867344	4320	-	SjLINC042891-IBu|Evalue=0	FALSE	Sjc_0005790	intergenic	644	convergent	downstream
LNC1045	LNC1045.3	chr3	8864063	8867344	3282	-	SjLINC042891-IBu|Evalue=0	FALSE	Sjc_0005790	intergenic	1682	convergent	downstream
LNC1045	LNC1045.4	chr3	8866269	8867344	1076	-	SjLINC042891-IBu|Evalue=0	FALSE	Sjc_0005790	intergenic	3888	convergent	downstream
LNC1045	LNC1045.5	chr3	8866684	8867344	661	-	SjLINC042889-IBu|Evalue=0	FALSE	Sjc_0005790	intergenic	4303	convergent	downstream
LNC1046	LNC1046.1	chr3	8918905	8919878	974	+	SjLINC021620-IBu|Evalue=1.12e-118	FALSE	Sjc_0005792	antisense_genic	0	nested	intronic
LNC1047	LNC1047.1	chr3	8922074	8922435	362	+	No hit	TRUE	Sjc_0005792	antisense_genic	0	nested	intronic
LNC1048	LNC1048.1	chr3	8957589	9034827	77239	+	SjLNCA050417-IBu|Evalue=0	FALSE	Sjc_0005795	antisense_genic	0	containing	intronic
LNC1049	LNC1049.1	chr3	8967385	8967985	601	+	No hit	TRUE	Sjc_0005795	antisense_genic	0	nested	exonic
LNC1050	LNC1050.1	chr3	9033193	9033603	411	+	No hit	TRUE	Sjc_0005797	intergenic	5791	convergent	downstream
LNC1051	LNC1051.1	chr3	9539496	9542007	2512	-	SjLNCA049835-IBu|Evalue=7.63e-20	FALSE	Sjc_0005810	intergenic	32459	same_strand	upstream
LNC1052	LNC1052.1	chr3	9583201	9586128	2928	-	SjLINC044536-IBu|Evalue=0	FALSE	Sjc_0005811	intergenic	1218	divergent	upstream
LNC1053	LNC1053.1	chr3	9794773	9795143	371	-	No hit	TRUE	Sjc_0005815	antisense_genic	0	nested	intronic
LNC1054	LNC1054.1	chr3	9811107	9811427	321	-	No hit	TRUE	Sjc_0005815	antisense_genic	0	nested	intronic
LNC1055	LNC1055.1	chr3	10124076	10134474	10399	+	SjLINC023400-IBu|Evalue=1.3e-87	FALSE	Sjc_0005824	antisense_genic	0	nested	intronic
LNC1056	LNC1056.1	chr3	10179433	10184400	4968	+	SjLINC023401-IBu|Evalue=0	FALSE	Sjc_0005825	intergenic	6341	same_strand	downstream
LNC1057	LNC1057.1	chr3	10182572	10184376	1805	-	SjLINC023360-IBu|Evalue=0	FALSE	Sjc_0005825	intergenic	9480	convergent	downstream
LNC1057	LNC1057.2	chr3	10182608	10184376	1769	-	SjLINC023360-IBu|Evalue=0	FALSE	Sjc_0005825	intergenic	9516	convergent	downstream
LNC1058	LNC1058.1	chr3	10194542	10197583	3042	-	SjLINC018109-IBu|Evalue=2.07e-175	FALSE	Sjc_0005826	intergenic	9684	same_strand	downstream
LNC1059	LNC1059.1	chr3	10227917	10229643	1727	+	SjLNCA023715-IBu|Evalue=0	FALSE	Sjc_0005826	antisense_genic	0	nested	exonic
LNC1059	LNC1059.2	chr3	10228085	10231502	3418	+	SjLNCA023715-IBu|Evalue=0	FALSE	Sjc_0005826	antisense_genic	0	nested	exonic
LNC1059	LNC1059.3	chr3	10228478	10230308	1831	+	SjLNCA023715-IBu|Evalue=0	FALSE	Sjc_0005826	antisense_genic	0	nested	exonic
LNC1060	LNC1060.1	chr3	10233003	10233340	338	+	No hit	TRUE	Sjc_0005826	antisense_genic	0	nested	intronic
LNC1061	LNC1061.1	chr3	10275146	10276726	1581	+	SjLINC021889-IBu|Evalue=8.16e-132	FALSE	Sjc_0005827	intergenic	2541	convergent	downstream
LNC1062	LNC1062.1	chr3	10360513	10360773	261	-	No hit	TRUE	Sjc_0005829	antisense_genic	0	nested	intronic
LNC1063	LNC1063.1	chr3	10631092	10637394	6303	-	No hit	TRUE	Sjc_0005834	antisense_genic	0	overlapping	exonic
LNC1064	LNC1064.1	chr3	10666488	10669971	3484	+	SjLNCA049639-IBu|Evalue=0	FALSE	Sjc_0005835	antisense_genic	0	nested	intronic
LNC1065	LNC1065.1	chr3	10965726	10966105	380	-	No hit	TRUE	Sjc_0005845	antisense_genic	0	nested	intronic
LNC1066	LNC1066.1	chr3	11072192	11075973	3782	-	SjLNCA049406-IBu|Evalue=1.14e-133	FALSE	Sjc_0005847	intergenic	8704	divergent	upstream
LNC1067	LNC1067.1	chr3	11158087	11162888	4802	-	SjLNCA004584-IBu|Evalue=1.48e-127	FALSE	Sjc_0005850	antisense_genic	0	nested	intronic
LNC1068	LNC1068.1	chr3	11190572	11193327	2756	+	SjLNCA020023-IBu|Evalue=0	FALSE	Sjc_0005851	intergenic	7597	same_strand	upstream
LNC1068	LNC1068.2	chr3	11191942	11193327	1386	+	SjLINC034545-IBu|Evalue=7.3e-157	FALSE	Sjc_0005851	intergenic	7597	same_strand	upstream
LNC1069	LNC1069.1	chr3	11222369	11245091	22723	+	No hit	TRUE	Sjc_0005852	antisense_genic	0	nested	intronic
LNC1070	LNC1070.1	chr3	11299492	11299815	324	+	No hit	TRUE	Sjc_0005852	antisense_genic	0	nested	intronic
LNC1071	LNC1071.1	chr3	11337184	11337772	589	-	SjLNCA049425-IBu|Evalue=0	FALSE	Sjc_0005853	antisense_genic	0	nested	intronic
LNC1072	LNC1072.1	chr3	11640666	11651312	10647	-	SjLINC027571-IBu|Evalue=1.62e-148	FALSE	Sjc_0005859	intergenic	7728	same_strand	downstream
LNC1072	LNC1072.2	chr3	11643878	11651312	7435	-	SjLINC027571-IBu|Evalue=1.69e-148	FALSE	Sjc_0005859	intergenic	7728	same_strand	downstream
LNC1072	LNC1072.3	chr3	11643879	11651312	7434	-	SjLINC027571-IBu|Evalue=2.29e-148	FALSE	Sjc_0005859	intergenic	7728	same_strand	downstream
LNC1072	LNC1072.4	chr3	11645358	11651312	5955	-	SjLINC046707-IBu|Evalue=1.57e-128	FALSE	Sjc_0005859	intergenic	7728	same_strand	downstream
LNC1073	LNC1073.1	chr3	12005671	12007410	1740	+	No hit	TRUE	Sjc_0005865	intergenic	7021	divergent	upstream
LNC1074	LNC1074.1	chr3	12541300	12543729	2430	-	SjLNCA059994-IBu|Evalue=1.42e-46	FALSE	Sjc_0005883	sense_genic	0	nested	intronic
LNC1075	LNC1075.1	chr3	12854475	12857359	2885	+	SjLNCS023113-IBu|Evalue=2.84e-109	FALSE	Sjc_0005888	intergenic	4265	divergent	upstream
LNC1076	LNC1076.1	chr3	12906566	12911270	4705	-	SjLINC060657-IBu|Evalue=7.35e-132	FALSE	Sjc_0005889	intergenic	10572	convergent	downstream
LNC1077	LNC1077.1	chr3	13095399	13096917	1519	-	No hit	TRUE	Sjc_0005895	antisense_genic	0	nested	intronic
LNC1078	LNC1078.1	chr3	13105158	13105478	321	-	No hit	TRUE	Sjc_0005895	antisense_genic	0	nested	intronic
LNC1079	LNC1079.1	chr3	13107420	13111078	3659	-	No hit	TRUE	Sjc_0005895	antisense_genic	0	overlapping	intronic
LNC1080	LNC1080.1	chr3	13130121	13131049	929	-	SjLINC006321-IBu|Evalue=1.43e-62	FALSE	Sjc_0005897	antisense_genic	0	nested	intronic
LNC1081	LNC1081.1	chr3	13131466	13137454	5989	-	SjLNCA001469-IBu|Evalue=5.82e-165	FALSE	Sjc_0005897	antisense_genic	0	overlapping	exonic
LNC1082	LNC1082.1	chr3	13297015	13297480	466	+	SjLNCA028535-IBu|Evalue=0	FALSE	Sjc_0005904	intergenic	2917	convergent	downstream
LNC1082	LNC1082.2	chr3	13297055	13297955	901	+	SjLNCA028535-IBu|Evalue=1.22e-162	FALSE	Sjc_0005904	intergenic	2442	convergent	downstream
LNC1083	LNC1083.1	chr3	13307552	13308209	658	+	No hit	TRUE	Sjc_0005904	antisense_genic	0	nested	intronic
LNC1084	LNC1084.1	chr3	13340456	13342498	2043	+	No hit	TRUE	Sjc_0005906	antisense_genic	0	nested	intronic
LNC1084	LNC1084.2	chr3	13341992	13344301	2310	+	No hit	TRUE	Sjc_0005906	antisense_genic	0	nested	intronic
LNC1085	LNC1085.1	chr3	13344446	13345498	1053	+	SjLNCA034907-IBu|Evalue=6.89e-34	FALSE	Sjc_0005906	antisense_genic	0	nested	intronic
LNC1086	LNC1086.1	chr3	13351401	13352534	1134	+	No hit	TRUE	Sjc_0005906	antisense_genic	0	nested	intronic
LNC1087	LNC1087.1	chr3	13363764	13366582	2819	+	SjLNCA028744-IBu|Evalue=3.01e-34	FALSE	Sjc_0005906	antisense_genic	0	nested	intronic
LNC1087	LNC1087.2	chr3	13363850	13365146	1297	+	No hit	TRUE	Sjc_0005906	antisense_genic	0	nested	intronic
LNC1088	LNC1088.1	chr3	13462800	13463971	1172	+	No hit	TRUE	Sjc_0005907	antisense_genic	0	nested	intronic
LNC1089	LNC1089.1	chr3	13600352	13600660	309	+	No hit	TRUE	Sjc_0005912	antisense_genic	0	nested	intronic
LNC1090	LNC1090.1	chr3	13673576	13674975	1400	-	No hit	TRUE	Sjc_0005914	intergenic	6389	divergent	upstream
LNC1091	LNC1091.1	chr3	13688475	13689706	1232	+	SjLNCA052948-IBu|Evalue=2.37e-155	FALSE	Sjc_0005914	intergenic	3578	same_strand	downstream
LNC1092	LNC1092.1	chr3	13718153	13719375	1223	-	SjLINC028459-IBu|Evalue=4.32e-74	FALSE	Sjc_0005915	intergenic	29002	divergent	upstream
LNC1092	LNC1092.2	chr3	13718177	13719375	1199	-	SjLINC028459-IBu|Evalue=9.28e-61	FALSE	Sjc_0005915	intergenic	29002	divergent	upstream
LNC1093	LNC1093.1	chr3	14126117	14126456	340	+	No hit	TRUE	Sjc_0005926	antisense_genic	0	nested	intronic
LNC1094	LNC1094.1	chr3	14334884	14346255	11372	-	SjLINC055001-IBu|Evalue=0	FALSE	Sjc_0005930	intergenic	16381	divergent	upstream
LNC1095	LNC1095.1	chr3	14570756	14571842	1087	+	SjLNCA055060-IBu|Evalue=0	FALSE	Sjc_0005936	antisense_genic	0	nested	intronic
LNC1096	LNC1096.1	chr3	14622670	14628614	5945	+	SjLINC047303-IBu|Evalue=1.76e-07	FALSE	Sjc_0005937	antisense_genic	0	overlapping	intronic
LNC1097	LNC1097.1	chr3	14659655	14661038	1384	+	SjLINC055097-IBu|Evalue=0	FALSE	Sjc_0005938	intergenic	9813	convergent	downstream
LNC1098	LNC1098.1	chr3	14664654	14670399	5746	-	No hit	TRUE	Sjc_0005938	intergenic	452	same_strand	downstream
LNC1099	LNC1099.1	chr3	14808822	14810638	1817	-	No hit	TRUE	Sjc_0005940	intergenic	33916	convergent	downstream
LNC1099	LNC1099.2	chr3	14808871	14813381	4511	-	No hit	TRUE	Sjc_0005941	intergenic	32687	same_strand	downstream
LNC1100	LNC1100.1	chr3	14863739	14864118	380	-	No hit	TRUE	Sjc_0005942	intergenic	251	divergent	upstream
LNC1101	LNC1101.1	chr3	15262003	15263011	1009	-	SjLINC038723-IBu|Evalue=0	FALSE	Sjc_0005947	intergenic	6806	same_strand	upstream
LNC1102	LNC1102.1	chr3	15350700	15353563	2864	-	SjLINC038697-IBu|Evalue=0	FALSE	Sjc_0005949	intergenic	2102	same_strand	upstream
LNC1103	LNC1103.1	chr3	15351588	15351941	354	+	No hit	TRUE	Sjc_0005949	intergenic	2990	divergent	upstream
LNC1104	LNC1104.1	chr3	15352336	15352796	461	+	No hit	TRUE	Sjc_0005949	intergenic	3738	divergent	upstream
LNC1105	LNC1105.1	chr3	15372379	15374852	2474	-	SjLINC059720-IBu|Evalue=0	FALSE	Sjc_0005950	intergenic	453	same_strand	downstream
LNC1106	LNC1106.1	chr3	15430089	15431342	1254	-	No hit	TRUE	Sjc_0005951	antisense_genic	0	nested	intronic
LNC1107	LNC1107.1	chr3	15597115	15604666	7552	+	SjLINC006421-IBu|Evalue=2.63e-69	FALSE	Sjc_0005952	antisense_genic	0	overlapping	exonic
LNC1108	LNC1108.1	chr3	15682137	15683134	998	-	SjLINC034413-IBu|Evalue=0	FALSE	Sjc_0005955	intergenic	4959	same_strand	upstream
LNC1109	LNC1109.1	chr3	15703436	15703878	443	-	SjLNCA038716-IBu|Evalue=2.22e-127	FALSE	Sjc_0005956	antisense_genic	0	nested	intronic
LNC1110	LNC1110.1	chr3	15843895	15845059	1165	-	SjLNCA038789-IBu|Evalue=0	FALSE	Sjc_0005959	sense_genic	0	nested	intronic
LNC1111	LNC1111.1	chr3	15854299	15860239	5941	+	No hit	TRUE	Sjc_0005959	antisense_genic	0	overlapping	intronic
LNC1112	LNC1112.1	chr3	15862272	15862626	355	-	SjLINC038690-IBu|Evalue=8.82e-51	FALSE	Sjc_0005960	sense_genic	0	nested	intronic
LNC1113	LNC1113.1	chr3	15862834	15864130	1297	+	SjLINC038690-IBu|Evalue=5.54e-160	FALSE	Sjc_0005960	antisense_genic	0	nested	intronic
LNC1114	LNC1114.1	chr3	15894768	15895321	554	+	SjLNCA038683-IBu|Evalue=0	FALSE	Sjc_0005960	antisense_genic	0	nested	intronic
LNC1115	LNC1115.1	chr3	16018848	16019834	987	+	SjLNCA038853-IBu|Evalue=0	FALSE	Sjc_0005963	antisense_genic	0	nested	intronic
LNC1116	LNC1116.1	chr3	16068004	16069987	1984	-	SjLINC008538-IBu|Evalue=0	FALSE	Sjc_0005963	intergenic	13274	same_strand	upstream
LNC1116	LNC1116.2	chr3	16068158	16069987	1830	-	SjLINC023007-IBu|Evalue=1.4e-30	FALSE	Sjc_0005963	intergenic	13428	same_strand	upstream
LNC1117	LNC1117.1	chr3	16330872	16331764	893	+	SjLINC045845-IBu|Evalue=0	FALSE	Sjc_0005970	intergenic	103	divergent	upstream
LNC1117	LNC1117.2	chr3	16330997	16331604	608	+	SjLINC045843-IBu|Evalue=0	FALSE	Sjc_0005970	intergenic	228	divergent	upstream
LNC1118	LNC1118.1	chr3	16570605	16570970	366	+	No hit	TRUE	Sjc_0005971	antisense_genic	0	nested	intronic
LNC1119	LNC1119.1	chr3	16675186	16677396	2211	-	SjLINC018812-IBu|Evalue=0	FALSE	Sjc_0005973	intergenic	3425	same_strand	downstream
LNC1120	LNC1120.1	chr3	16677496	16680336	2841	+	SjLINC045674-IBu|Evalue=0	FALSE	Sjc_0005973	intergenic	485	convergent	downstream
LNC1121	LNC1121.1	chr3	16758719	16762147	3429	-	SjLNCA045949-IBu|Evalue=1.51e-107	FALSE	Sjc_0005976	antisense_genic	0	nested	intronic
LNC1121	LNC1121.2	chr3	16758877	16762147	3271	-	SjLNCA045949-IBu|Evalue=1.45e-107	FALSE	Sjc_0005976	antisense_genic	0	nested	intronic
LNC1121	LNC1121.3	chr3	16759515	16762147	2633	-	SjLNCA045949-IBu|Evalue=1.13e-161	FALSE	Sjc_0005976	antisense_genic	0	nested	intronic
LNC1122	LNC1122.1	chr3	16764644	16764995	352	-	No hit	TRUE	Sjc_0005976	antisense_genic	0	nested	intronic
LNC1123	LNC1123.1	chr3	16794365	16802940	8576	-	SjLINC045709-IBu|Evalue=0	FALSE	Sjc_0005977	intergenic	3285	same_strand	downstream
LNC1123	LNC1123.2	chr3	16794870	16802940	8071	-	SjLINC045709-IBu|Evalue=0	FALSE	Sjc_0005977	intergenic	3285	same_strand	downstream
LNC1123	LNC1123.3	chr3	16801613	16802940	1328	-	SjLINC045709-IBu|Evalue=2.45e-141	FALSE	Sjc_0005977	intergenic	3285	same_strand	downstream
LNC1124	LNC1124.1	chr3	16950736	16951022	287	-	No hit	TRUE	Sjc_0005982	intergenic	188	convergent	downstream
LNC1125	LNC1125.1	chr3	17073214	17076757	3544	+	SjLNCA045861-IBu|Evalue=0	FALSE	Sjc_0005984	antisense_genic	0	nested	intronic
LNC1126	LNC1126.1	chr3	17076841	17077232	392	+	No hit	TRUE	Sjc_0005984	antisense_genic	0	nested	intronic
LNC1126	LNC1126.2	chr3	17076853	17077232	380	+	No hit	TRUE	Sjc_0005984	antisense_genic	0	nested	intronic
LNC1127	LNC1127.1	chr3	17115221	17130738	15518	+	SjLNCA045866-IBu|Evalue=7.49e-92	FALSE	Sjc_0005984	intergenic	18094	divergent	upstream
LNC1128	LNC1128.1	chr3	17119740	17120194	455	+	SjLNCA045867-IBu|Evalue=4.55e-99	FALSE	Sjc_0005984	intergenic	22613	divergent	upstream
LNC1129	LNC1129.1	chr3	17334782	17336241	1460	+	No hit	TRUE	Sjc_0005987	antisense_genic	0	nested	intronic
LNC1130	LNC1130.1	chr3	17337908	17339267	1360	+	SjLNCA046040-IBu|Evalue=0	FALSE	Sjc_0005987	antisense_genic	0	nested	intronic
LNC1130	LNC1130.2	chr3	17338044	17339267	1224	+	SjLNCA046040-IBu|Evalue=0	FALSE	Sjc_0005987	antisense_genic	0	nested	intronic
LNC1131	LNC1131.1	chr3	17368614	17369457	844	+	SjLNCS024761-IBu|Evalue=3.69e-106	FALSE	Sjc_0005987	antisense_genic	0	nested	intronic
LNC1132	LNC1132.1	chr3	17377781	17382913	5133	+	SjLNCA046043-IBu|Evalue=0	FALSE	Sjc_0005987	antisense_genic	0	nested	intronic
LNC1133	LNC1133.1	chr3	17397350	17397615	266	+	No hit	TRUE	Sjc_0005987	antisense_genic	0	nested	intronic
LNC1134	LNC1134.1	chr3	17680413	17712357	31945	-	SjLNCS041156-IBu|Evalue=2.12e-146	FALSE	Sjc_0005990	intergenic	5263	same_strand	upstream
LNC1135	LNC1135.1	chr3	17683868	17685230	1363	-	No hit	TRUE	Sjc_0005990	intergenic	8718	same_strand	upstream
LNC1136	LNC1136.1	chr3	17891349	17894470	3122	-	No hit	TRUE	Sjc_0005992	antisense_genic	0	nested	intronic
LNC1137	LNC1137.1	chr3	18132264	18140621	8358	+	SjLNCS034930-IBu|Evalue=0	FALSE	Sjc_0006000	intergenic	6710	divergent	upstream
LNC1137	LNC1137.2	chr3	18132264	18140621	8358	+	SjLNCS034930-IBu|Evalue=0	FALSE	Sjc_0006000	intergenic	6710	divergent	upstream
LNC1137	LNC1137.3	chr3	18132310	18140621	8312	+	SjLNCS034930-IBu|Evalue=0	FALSE	Sjc_0006000	intergenic	6756	divergent	upstream
LNC1138	LNC1138.1	chr3	18161691	18164604	2914	+	No hit	TRUE	Sjc_0006002	antisense_genic	0	overlapping	intronic
LNC1139	LNC1139.1	chr3	18162654	18165536	2883	+	No hit	TRUE	Sjc_0006002	antisense_genic	0	overlapping	intronic
LNC1140	LNC1140.1	chr3	18378840	18379642	803	-	SjLNCA021425-IBu|Evalue=0	FALSE	Sjc_0006006	antisense_genic	0	nested	intronic
LNC1141	LNC1141.1	chr3	18383802	18387468	3667	+	SjLINC020520-IBu|Evalue=4.55e-13	FALSE	Sjc_0006006	sense_genic	0	nested	intronic
LNC1142	LNC1142.1	chr3	18406011	18406388	378	-	No hit	TRUE	Sjc_0006006	antisense_genic	0	nested	intronic
LNC1142	LNC1142.2	chr3	18406012	18406388	377	-	No hit	TRUE	Sjc_0006006	antisense_genic	0	nested	intronic
LNC1143	LNC1143.1	chr3	18428268	18440460	12193	-	No hit	TRUE	Sjc_0006006	intergenic	8805	convergent	downstream
LNC1143	LNC1143.2	chr3	18428538	18440460	11923	-	No hit	TRUE	Sjc_0006006	intergenic	9075	convergent	downstream
LNC1143	LNC1143.3	chr3	18439002	18440460	1459	-	No hit	TRUE	Sjc_0006007	intergenic	11716	divergent	upstream
LNC1143	LNC1143.4	chr3	18439131	18440460	1330	-	No hit	TRUE	Sjc_0006007	intergenic	11716	divergent	upstream
LNC1144	LNC1144.1	chr3	18446436	18452175	5740	+	SjLINC021387-IBu|Evalue=0	FALSE	Sjc_0006007	intergenic	1	same_strand	upstream
LNC1145	LNC1145.1	chr3	18536528	18536809	282	+	No hit	TRUE	Sjc_0006011	antisense_genic	0	nested	intronic
LNC1146	LNC1146.1	chr3	18583891	18636384	52494	+	SjLNCA022055-IBu|Evalue=8.5e-40	FALSE	Sjc_0006012	intergenic	16166	same_strand	downstream
LNC1147	LNC1147.1	chr3	18590240	18591648	1409	-	SjLINC021376-IBu|Evalue=0	FALSE	Sjc_0006012	intergenic	22515	convergent	downstream
LNC1147	LNC1147.2	chr3	18590240	18591648	1409	-	SjLINC021377-IBu|Evalue=0	FALSE	Sjc_0006012	intergenic	22515	convergent	downstream
LNC1148	LNC1148.1	chr3	18758024	18760205	2182	+	SjLINC001576-IBu|Evalue=1.6e-162	FALSE	Sjc_0006013	intergenic	39107	same_strand	downstream
LNC1149	LNC1149.1	chr3	18761767	18762548	782	+	SjLINC001579-IBu|Evalue=0	FALSE	Sjc_0006013	intergenic	42850	same_strand	downstream
LNC1150	LNC1150.1	chr3	18913977	18914395	419	-	No hit	TRUE	Sjc_0006015	antisense_genic	0	nested	intronic
LNC1151	LNC1151.1	chr3	19016548	19017840	1293	+	SjLNCA001947-IBu|Evalue=0	FALSE	Sjc_0006020	antisense_genic	0	nested	exonic
LNC1152	LNC1152.1	chr3	19069855	19070941	1087	+	SjLINC040228-IBu|Evalue=0	FALSE	Sjc_0006021	intergenic	4918	same_strand	upstream
LNC1153	LNC1153.1	chr3	19080147	19080441	295	-	No hit	TRUE	Sjc_0006021	antisense_genic	0	nested	intronic
LNC1154	LNC1154.1	chr3	19287538	19287812	275	-	SjLNCA001793-IBu|Evalue=1.38e-97	FALSE	Sjc_0006028	antisense_genic	0	nested	intronic
LNC1155	LNC1155.1	chr3	19446290	19452962	6673	+	SjLNCA001666-IBu|Evalue=0	FALSE	Sjc_0006030	antisense_genic	0	overlapping	intronic
LNC1155	LNC1155.2	chr3	19446296	19447180	885	+	SjLNCA001665-IBu|Evalue=0	FALSE	Sjc_0006030	antisense_genic	0	nested	intronic
LNC1155	LNC1155.3	chr3	19446296	19447180	885	+	SjLNCA001665-IBu|Evalue=0	FALSE	Sjc_0006030	antisense_genic	0	nested	intronic
LNC1156	LNC1156.1	chr3	19785730	19786505	776	+	SjLINC057977-IBu|Evalue=0	FALSE	Sjc_0006037	intergenic	15055	same_strand	upstream
LNC1157	LNC1157.1	chr3	19857134	19858421	1288	+	No hit	TRUE	Sjc_0006037	sense_genic	0	nested	intronic
LNC1158	LNC1158.1	chr3	20041430	20043059	1630	+	SjLNCA011261-IBu|Evalue=8.01e-23	FALSE	Sjc_0006042	sense_genic	0	nested	intronic
LNC1159	LNC1159.1	chr3	20063383	20064087	705	+	SjLINC001745-IBu|Evalue=1.01e-82	FALSE	Sjc_0006043	intergenic	1206	same_strand	downstream
LNC1160	LNC1160.1	chr3	20150609	20155954	5346	+	SjLNCA001836-IBu|Evalue=2.8e-127	FALSE	Sjc_0006045	antisense_genic	0	nested	intronic
LNC1160	LNC1160.2	chr3	20150612	20157179	6568	+	SjLNCA001836-IBu|Evalue=5.8e-127	FALSE	Sjc_0006045	antisense_genic	0	nested	intronic
LNC1160	LNC1160.3	chr3	20150612	20175178	24567	+	SjLNCA001836-IBu|Evalue=8.29e-127	FALSE	Sjc_0006045	antisense_genic	0	overlapping	exonic
LNC1160	LNC1160.4	chr3	20150612	20194206	43595	+	SjLNCA001837-IBu|Evalue=2.58e-138	FALSE	Sjc_0006045	antisense_genic	0	overlapping	exonic
LNC1160	LNC1160.5	chr3	20150613	20154342	3730	+	SjLNCA001837-IBu|Evalue=0	FALSE	Sjc_0006045	antisense_genic	0	nested	intronic
LNC1161	LNC1161.1	chr3	20170593	20172233	1641	+	No hit	TRUE	Sjc_0006045	intergenic	5575	divergent	upstream
LNC1162	LNC1162.1	chr3	20183479	20187314	3836	+	SjLNCA001837-IBu|Evalue=0	FALSE	Sjc_0006045	intergenic	18461	divergent	upstream
LNC1162	LNC1162.2	chr3	20187421	20198916	11496	+	SjLNCA001833-IBu|Evalue=3.51e-61	FALSE	Sjc_0006046	intergenic	7586	convergent	downstream
LNC1163	LNC1163.1	chr3	20190969	20192515	1547	+	SjLNCA031343-IBu|Evalue=1.98e-37	FALSE	Sjc_0006046	intergenic	13987	convergent	downstream
LNC1164	LNC1164.1	chr3	20197599	20198319	721	-	No hit	TRUE	Sjc_0006046	intergenic	8183	same_strand	downstream
LNC1165	LNC1165.1	chr3	20199561	20205374	5814	+	SjLNCA001833-IBu|Evalue=2.23e-113	FALSE	Sjc_0006046	intergenic	1128	convergent	downstream
LNC1165	LNC1165.2	chr3	20199564	20200608	1045	+	SjLNCA001833-IBu|Evalue=1.26e-112	FALSE	Sjc_0006046	intergenic	5894	convergent	downstream
LNC1165	LNC1165.3	chr3	20199879	20205374	5496	+	SjLNCA001833-IBu|Evalue=5.64e-113	FALSE	Sjc_0006046	intergenic	1128	convergent	downstream
LNC1166	LNC1166.1	chr3	20206958	20207495	538	+	No hit	TRUE	Sjc_0006046	antisense_genic	0	nested	intronic
LNC1167	LNC1167.1	chr3	20240054	20240455	402	+	No hit	TRUE	Sjc_0006047	antisense_genic	0	overlapping	exonic
LNC1168	LNC1168.1	chr3	20338841	20339928	1088	+	No hit	TRUE	Sjc_0006048	antisense_genic	0	nested	intronic
LNC1168	LNC1168.2	chr3	20338859	20339928	1070	+	No hit	TRUE	Sjc_0006048	antisense_genic	0	nested	intronic
LNC1169	LNC1169.1	chr3	20364101	20364931	831	+	No hit	TRUE	Sjc_0006049	intergenic	4710	convergent	downstream
LNC1170	LNC1170.1	chr3	20512647	20514626	1980	+	SjLNCA001925-IBu|Evalue=6.21e-178	FALSE	Sjc_0006052	antisense_genic	0	overlapping	exonic
LNC1170	LNC1170.2	chr3	20512678	20514626	1949	+	SjLNCA001923-IBu|Evalue=0	FALSE	Sjc_0006052	antisense_genic	0	overlapping	exonic
LNC1170	LNC1170.3	chr3	20512724	20514626	1903	+	SjLNCA001926-IBu|Evalue=8.36e-176	FALSE	Sjc_0006052	intergenic	39	divergent	upstream
LNC1170	LNC1170.4	chr3	20513535	20514626	1092	+	SjLNCA001923-IBu|Evalue=5.51e-162	FALSE	Sjc_0006052	intergenic	850	divergent	upstream
LNC1171	LNC1171.1	chr3	20612201	20614046	1846	-	No hit	TRUE	Sjc_0006057	sense_genic	0	nested	intronic
LNC1172	LNC1172.1	chr3	20992913	21018759	25847	-	SjLNCS005530-IBu|Evalue=0	FALSE	Sjc_0006063	sense_genic	0	nested	intronic
LNC1172	LNC1172.2	chr3	20997045	21012356	15312	-	SjLNCS005530-IBu|Evalue=0	FALSE	Sjc_0006063	sense_genic	0	nested	intronic
LNC1173	LNC1173.1	chr3	21003173	21005877	2705	+	No hit	TRUE	Sjc_0006063	antisense_genic	0	nested	intronic
LNC1174	LNC1174.1	chr3	21036526	21054601	18076	-	SjLINC001851-IBu|Evalue=0	FALSE	Sjc_0006063	intergenic	7399	same_strand	upstream
LNC1174	LNC1174.2	chr3	21039499	21054601	15103	-	SjLINC001852-IBu|Evalue=0	FALSE	Sjc_0006063	intergenic	10372	same_strand	upstream
LNC1174	LNC1174.3	chr3	21040113	21054601	14489	-	SjLINC001850-IBu|Evalue=0	FALSE	Sjc_0006063	intergenic	10986	same_strand	upstream
LNC1174	LNC1174.4	chr3	21042988	21054601	11614	-	SjLINC001850-IBu|Evalue=0	FALSE	Sjc_0006063	intergenic	13861	same_strand	upstream
LNC1174	LNC1174.5	chr3	21043028	21054601	11574	-	SjLINC001852-IBu|Evalue=0	FALSE	Sjc_0006063	intergenic	13901	same_strand	upstream
LNC1174	LNC1174.6	chr3	21046721	21054601	7881	-	SjLINC001850-IBu|Evalue=0	FALSE	Sjc_0006063	intergenic	17594	same_strand	upstream
LNC1174	LNC1174.7	chr3	21046721	21054601	7881	-	SjLINC001850-IBu|Evalue=0	FALSE	Sjc_0006063	intergenic	17594	same_strand	upstream
LNC1174	LNC1174.8	chr3	21048887	21054601	5715	-	SjLINC001850-IBu|Evalue=0	FALSE	Sjc_0006063	intergenic	19760	same_strand	upstream
LNC1175	LNC1175.1	chr3	21051914	21052244	331	+	No hit	TRUE	Sjc_0006063	intergenic	22787	divergent	upstream
LNC1176	LNC1176.1	chr3	21162148	21162797	650	-	SjLNCA001793-IBu|Evalue=1.81e-159	FALSE	Sjc_0006065	antisense_genic	0	nested	intronic
LNC1177	LNC1177.1	chr3	21330663	21343814	13152	-	SjLINC025205-IBu|Evalue=0	FALSE	Sjc_0006069	intergenic	8545	divergent	upstream
LNC1177	LNC1177.2	chr3	21334880	21343814	8935	-	SjLINC025205-IBu|Evalue=0	FALSE	Sjc_0006069	intergenic	8545	divergent	upstream
LNC1177	LNC1177.3	chr3	21342255	21343814	1560	-	SjLINC025205-IBu|Evalue=0	FALSE	Sjc_0006069	intergenic	8545	divergent	upstream
LNC1178	LNC1178.1	chr3	21555485	21556602	1118	-	No hit	TRUE	Sjc_0006078	antisense_genic	0	nested	intronic
LNC1179	LNC1179.1	chr3	21605434	21608287	2854	+	SjLNCA025258-IBu|Evalue=0	FALSE	Sjc_0006081	antisense_genic	0	overlapping	exonic
LNC1179	LNC1179.2	chr3	21605434	21608640	3207	+	SjLNCA025258-IBu|Evalue=0	FALSE	Sjc_0006081	antisense_genic	0	overlapping	exonic
LNC1179	LNC1179.3	chr3	21605434	21609415	3982	+	SjLNCA025259-IBu|Evalue=0	FALSE	Sjc_0006081	antisense_genic	0	overlapping	exonic
LNC1179	LNC1179.4	chr3	21605434	21609415	3982	+	SjLNCA025258-IBu|Evalue=0	FALSE	Sjc_0006081	antisense_genic	0	overlapping	exonic
LNC1179	LNC1179.5	chr3	21605434	21609415	3982	+	SjLNCA025261-IBu|Evalue=0	FALSE	Sjc_0006081	antisense_genic	0	overlapping	exonic
LNC1179	LNC1179.6	chr3	21605434	21609415	3982	+	SjLNCA025261-IBu|Evalue=0	FALSE	Sjc_0006081	antisense_genic	0	overlapping	exonic
LNC1180	LNC1180.1	chr3	21655838	21656175	338	-	SjLNCA025229-IBu|Evalue=2.91e-75	FALSE	Sjc_0006083	antisense_genic	0	nested	intronic
LNC1181	LNC1181.1	chr3	21670809	21672540	1732	-	No hit	TRUE	Sjc_0006084	antisense_genic	0	nested	intronic
LNC1182	LNC1182.1	chr3	21672978	21673569	592	-	No hit	TRUE	Sjc_0006084	antisense_genic	0	nested	exonic
LNC1183	LNC1183.1	chr3	21834034	21840753	6720	+	SjLNCA024015-IBu|Evalue=3.33e-27	FALSE	Sjc_0006091	sense_genic	0	nested	intronic
LNC1184	LNC1184.1	chr3	21834863	21835359	497	-	No hit	TRUE	Sjc_0006091	antisense_genic	0	nested	intronic
LNC1185	LNC1185.1	chr3	21882874	21885583	2710	+	SjLNCA045766-IBu|Evalue=1.04e-152	FALSE	Sjc_0006094	intergenic	1933	convergent	downstream
LNC1186	LNC1186.1	chr3	22005983	22019792	13810	-	SjLNCA057851-IBu|Evalue=1.22e-105	FALSE	Sjc_0006098	antisense_genic	0	nested	intronic
LNC1186	LNC1186.2	chr3	22016970	22019792	2823	-	SjLNCA057851-IBu|Evalue=0	FALSE	Sjc_0006098	antisense_genic	0	nested	intronic
LNC1187	LNC1187.1	chr3	22022008	22023670	1663	-	No hit	TRUE	Sjc_0006098	antisense_genic	0	nested	intronic
LNC1188	LNC1188.1	chr3	22026376	22028208	1833	+	SjLNCA022055-IBu|Evalue=8.39e-97	FALSE	Sjc_0006098	sense_genic	0	nested	intronic
LNC1188	LNC1188.2	chr3	22026430	22028208	1779	+	SjLNCA022055-IBu|Evalue=9.31e-92	FALSE	Sjc_0006098	sense_genic	0	nested	intronic
LNC1188	LNC1188.3	chr3	22027582	22028208	627	+	SjLNCA022055-IBu|Evalue=2.52e-97	FALSE	Sjc_0006098	sense_genic	0	nested	intronic
LNC1189	LNC1189.1	chr3	22066051	22068321	2271	+	No hit	TRUE	Sjc_0006098	sense_genic	0	nested	intronic
LNC1190	LNC1190.1	chr3	22069663	22070370	708	-	No hit	TRUE	Sjc_0006098	antisense_genic	0	nested	intronic
LNC1191	LNC1191.1	chr3	22535061	22537360	2300	+	No hit	TRUE	Sjc_0006110	intergenic	584	same_strand	downstream
LNC1192	LNC1192.1	chr3	22539158	22542920	3763	-	SjLINC049142-IBu|Evalue=0	FALSE	Sjc_0006110	intergenic	4681	convergent	downstream
LNC1193	LNC1193.1	chr3	22571682	22574759	3078	+	SjLINC049141-IBu|Evalue=4.81e-129	FALSE	Sjc_0006111	intergenic	27259	same_strand	upstream
LNC1194	LNC1194.1	chr3	22709627	22722291	12665	-	SjLNCA044257-IBu|Evalue=0	FALSE	Sjc_0006116	antisense_genic	0	overlapping	intronic
LNC1195	LNC1195.1	chr3	22743761	22749663	5903	-	No hit	TRUE	Sjc_0006117	intergenic	8963	divergent	upstream
LNC1196	LNC1196.1	chr3	22818136	22819726	1591	-	SjLNCA024122-IBu|Evalue=1.6e-118	FALSE	Sjc_0006119	intergenic	8750	convergent	downstream
LNC1197	LNC1197.1	chr3	22989208	22992454	3247	-	SjLINC048856-IBu|Evalue=0	FALSE	Sjc_0006123	intergenic	3026	convergent	downstream
LNC1198	LNC1198.1	chr3	23067018	23072995	5978	-	SjLNCA049012-IBu|Evalue=5.03e-94	FALSE	Sjc_0006124	antisense_genic	0	overlapping	intronic
LNC1199	LNC1199.1	chr3	23082323	23082933	611	+	No hit	TRUE	Sjc_0006126	intergenic	1030	divergent	upstream
LNC1200	LNC1200.1	chr3	23329653	23330510	858	+	No hit	TRUE	Sjc_0006129	antisense_genic	0	nested	intronic
LNC1201	LNC1201.1	chr3	23350907	23353618	2712	-	SjLNCS048935-IBu|Evalue=0	FALSE	Sjc_0006129	sense_genic	0	nested	intronic
LNC1202	LNC1202.1	chr3	23399229	23401233	2005	+	SjLNCS003151-IBu|Evalue=4.88e-98	FALSE	Sjc_0006130	antisense_genic	0	nested	intronic
LNC1202	LNC1202.2	chr3	23400826	23401233	408	+	SjLNCS003151-IBu|Evalue=3.51e-99	FALSE	Sjc_0006130	antisense_genic	0	nested	intronic
LNC1203	LNC1203.1	chr3	23403071	23413273	10203	+	No hit	TRUE	Sjc_0006130	antisense_genic	0	nested	intronic
LNC1204	LNC1204.1	chr3	23424034	23424304	271	+	No hit	TRUE	Sjc_0006130	antisense_genic	0	nested	intronic
LNC1205	LNC1205.1	chr3	23424835	23432789	7955	+	SjLNCA044963-IBu|Evalue=1.32e-29	FALSE	Sjc_0006130	antisense_genic	0	nested	intronic
LNC1205	LNC1205.2	chr3	23424960	23432789	7830	+	SjLNCA044963-IBu|Evalue=1.08e-29	FALSE	Sjc_0006130	antisense_genic	0	nested	intronic
LNC1205	LNC1205.3	chr3	23424974	23432789	7816	+	SjLNCA044963-IBu|Evalue=1.12e-29	FALSE	Sjc_0006130	antisense_genic	0	nested	intronic
LNC1205	LNC1205.4	chr3	23432330	23432789	460	+	No hit	TRUE	Sjc_0006130	antisense_genic	0	nested	intronic
LNC1206	LNC1206.1	chr3	23494432	23495076	645	-	No hit	TRUE	Sjc_0006132	antisense_genic	0	nested	intronic
LNC1207	LNC1207.1	chr3	23499629	23507942	8314	+	SjLNCA049157-IBu|Evalue=1.41e-80	FALSE	Sjc_0006133	antisense_genic	0	nested	intronic
LNC1207	LNC1207.2	chr3	23499657	23503100	3444	+	SjLNCA049157-IBu|Evalue=0	FALSE	Sjc_0006133	antisense_genic	0	nested	intronic
LNC1207	LNC1207.3	chr3	23502088	23503100	1013	+	SjLNCA049157-IBu|Evalue=1.06e-113	FALSE	Sjc_0006133	antisense_genic	0	nested	intronic
LNC1208	LNC1208.1	chr3	23852916	23855458	2543	+	No hit	TRUE	Sjc_0006140	antisense_genic	0	nested	intronic
LNC1208	LNC1208.2	chr3	23853004	23862899	9896	+	No hit	TRUE	Sjc_0006140	antisense_genic	0	nested	intronic
LNC1209	LNC1209.1	chr3	23854478	23855981	1504	+	SjLNCA054335-IBu|Evalue=0	FALSE	Sjc_0006140	antisense_genic	0	nested	intronic
LNC1210	LNC1210.1	chr3	24034539	24035827	1289	-	No hit	TRUE	Sjc_0006144	intergenic	4272	divergent	upstream
LNC1211	LNC1211.1	chr3	24171989	24182688	10700	-	No hit	TRUE	Sjc_0006150	antisense_genic	0	nested	exonic
LNC1212	LNC1212.1	chr3	24203496	24203809	314	-	No hit	TRUE	Sjc_0006151	antisense_genic	0	nested	intronic
LNC1213	LNC1213.1	chr3	24283960	24284492	533	+	SjLNCA054592-IBu|Evalue=2.09e-138	FALSE	Sjc_0006153	antisense_genic	0	nested	exonic
LNC1214	LNC1214.1	chr3	24426767	24431745	4979	-	SjLNCA053841-IBu|Evalue=0	FALSE	Sjc_0006157	intergenic	4576	convergent	downstream
LNC1215	LNC1215.1	chr3	24482865	24487759	4895	+	No hit	TRUE	Sjc_0006159	antisense_genic	0	overlapping	exonic
LNC1216	LNC1216.1	chr3	24546494	24548850	2357	-	SjLINC054497-IBu|Evalue=0	FALSE	Sjc_0006160	intergenic	23	same_strand	upstream
LNC1216	LNC1216.2	chr3	24547834	24548850	1017	-	SjLINC054497-IBu|Evalue=0	FALSE	Sjc_0006160	intergenic	1363	same_strand	upstream
LNC1217	LNC1217.1	chr3	24551410	24558867	7458	+	SjLNCS030910-IBu|Evalue=2.25e-113	FALSE	Sjc_0006162	antisense_genic	0	overlapping	intronic
LNC1217	LNC1217.2	chr3	24552423	24558867	6445	+	SjLNCS030910-IBu|Evalue=2.39e-113	FALSE	Sjc_0006162	antisense_genic	0	overlapping	intronic
LNC1218	LNC1218.1	chr3	24664590	24667433	2844	-	SjLINC054482-IBu|Evalue=0	FALSE	Sjc_0006165	intergenic	6974	convergent	downstream
LNC1218	LNC1218.2	chr3	24664590	24667433	2844	-	SjLINC054486-IBu|Evalue=0	FALSE	Sjc_0006165	intergenic	6974	convergent	downstream
LNC1219	LNC1219.1	chr3	24817623	24822116	4494	-	SjLINC014352-IBu|Evalue=0	FALSE	Sjc_0006171	intergenic	13011	convergent	downstream
LNC1220	LNC1220.1	chr3	25043229	25116266	73038	+	SjLINC027783-IBu|Evalue=1.74e-96	FALSE	Sjc_0006174	intergenic	34672	same_strand	downstream
LNC1221	LNC1221.1	chr3	25190099	25190409	311	-	No hit	TRUE	Sjc_0006175	antisense_genic	0	nested	intronic
LNC1222	LNC1222.1	chr3	25250801	25251076	276	-	SjLNCA014392-IBu|Evalue=4.99e-57	FALSE	Sjc_0006175	antisense_genic	0	nested	intronic
LNC1223	LNC1223.1	chr3	25256040	25257410	1371	-	SjLINC014391-IBu|Evalue=1.23e-114	FALSE	Sjc_0006175	intergenic	1799	convergent	downstream
LNC1223	LNC1223.2	chr3	25256393	25257410	1018	-	SjLINC014391-IBu|Evalue=0	FALSE	Sjc_0006175	intergenic	2152	convergent	downstream
LNC1224	LNC1224.1	chr3	25367469	25370432	2964	-	SjLINC014381-IBu|Evalue=0	FALSE	Sjc_0006180	intergenic	6040	convergent	downstream
LNC1225	LNC1225.1	chr3	25413203	25418267	5065	-	SjLINC014473-IBu|Evalue=0	FALSE	Sjc_0006182	intergenic	10617	same_strand	upstream
LNC1225	LNC1225.2	chr3	25413796	25418267	4472	-	SjLINC014473-IBu|Evalue=0	FALSE	Sjc_0006182	intergenic	11210	same_strand	upstream
LNC1225	LNC1225.3	chr3	25414977	25418267	3291	-	SjLINC014473-IBu|Evalue=0	FALSE	Sjc_0006182	intergenic	12391	same_strand	upstream
LNC1225	LNC1225.4	chr3	25414985	25418267	3283	-	SjLINC014473-IBu|Evalue=0	FALSE	Sjc_0006182	intergenic	12399	same_strand	upstream
LNC1226	LNC1226.1	chr3	25416927	25417592	666	+	SjLINC014473-IBu|Evalue=0	FALSE	Sjc_0006182	intergenic	14341	divergent	upstream
LNC1227	LNC1227.1	chr3	25416935	25418267	1333	-	SjLINC014473-IBu|Evalue=0	FALSE	Sjc_0006182	intergenic	14349	same_strand	upstream
LNC1228	LNC1228.1	chr3	25639168	25639538	371	+	No hit	TRUE	Sjc_0006185	intergenic	74976	same_strand	upstream
LNC1229	LNC1229.1	chr3	25651460	25655057	3598	-	SjLINC014432-IBu|Evalue=0	FALSE	Sjc_0006185	intergenic	59457	divergent	upstream
LNC1229	LNC1229.2	chr3	25651534	25655057	3524	-	SjLINC014432-IBu|Evalue=0	FALSE	Sjc_0006185	intergenic	59457	divergent	upstream
LNC1230	LNC1230.1	chr3	25943702	25949516	5815	-	SjLNCS029119-IBu|Evalue=8.58e-140	FALSE	Sjc_0006195	antisense_genic	0	nested	intronic
LNC1231	LNC1231.1	chr3	25948911	25950269	1359	-	SjLNCS012426-IBu|Evalue=0	FALSE	Sjc_0006195	antisense_genic	0	nested	intronic
LNC1232	LNC1232.1	chr3	26116041	26117746	1706	-	No hit	TRUE	Sjc_0006201	intergenic	1396	convergent	downstream
LNC1233	LNC1233.1	chr3	26117929	26120822	2894	+	SjLINC001247-IBu|Evalue=0	FALSE	Sjc_0006202	intergenic	3137	convergent	downstream
LNC1234	LNC1234.1	chr3	26148800	26151609	2810	+	SjLNCA001246-IBu|Evalue=0	FALSE	Sjc_0006202	antisense_genic	0	overlapping	intronic
LNC1235	LNC1235.1	chr3	26169132	26169636	505	+	No hit	TRUE	Sjc_0006203	intergenic	7267	convergent	downstream
LNC1236	LNC1236.1	chr3	26269395	26270984	1590	-	SjLINC050471-IBu|Evalue=0	FALSE	Sjc_0006204	intergenic	5330	same_strand	upstream
LNC1237	LNC1237.1	chr3	26873687	26874670	984	+	SjLNCA032223-IBu|Evalue=0	FALSE	Sjc_0006218	antisense_genic	0	nested	intronic
LNC1237	LNC1237.2	chr3	26873885	26874670	786	+	SjLNCA032223-IBu|Evalue=0	FALSE	Sjc_0006218	antisense_genic	0	nested	intronic
LNC1238	LNC1238.1	chr3	27158923	27163734	4812	-	SjLNCA038997-IBu|Evalue=2.71e-156	FALSE	Sjc_0006227	intergenic	1992	divergent	upstream
LNC1239	LNC1239.1	chr3	27376218	27376857	640	-	SjLNCS024761-IBu|Evalue=8e-91	FALSE	Sjc_0006231	antisense_genic	0	nested	intronic
LNC1240	LNC1240.1	chr3	27388058	27389507	1450	-	SjLINC026632-IBu|Evalue=0	FALSE	Sjc_0006231	antisense_genic	0	nested	intronic
LNC1241	LNC1241.1	chr3	27702102	27702925	824	+	SjLNCA026828-IBu|Evalue=0	FALSE	Sjc_0006234	intergenic	3705	divergent	upstream
LNC1241	LNC1241.2	chr3	27702102	27702925	824	+	SjLINC026532-IBu|Evalue=0	FALSE	Sjc_0006234	intergenic	3705	divergent	upstream
LNC1241	LNC1241.3	chr3	27702102	27702925	824	+	SjLINC026532-IBu|Evalue=0	FALSE	Sjc_0006234	intergenic	3705	divergent	upstream
LNC1241	LNC1241.4	chr3	27702118	27702925	808	+	SjLINC034417-IBu|Evalue=0	FALSE	Sjc_0006234	intergenic	3721	divergent	upstream
LNC1241	LNC1241.5	chr3	27702128	27702925	798	+	SjLINC026535-IBu|Evalue=0	FALSE	Sjc_0006234	intergenic	3731	divergent	upstream
LNC1241	LNC1241.6	chr3	27702128	27702925	798	+	SjLINC034419-IBu|Evalue=0	FALSE	Sjc_0006234	intergenic	3731	divergent	upstream
LNC1241	LNC1241.7	chr3	27702137	27702925	789	+	SjLINC026532-IBu|Evalue=0	FALSE	Sjc_0006234	intergenic	3740	divergent	upstream
LNC1242	LNC1242.1	chr3	27703691	27704462	772	-	SjLINC019915-IBu|Evalue=2.87e-178	FALSE	Sjc_0006234	intergenic	5294	same_strand	upstream
LNC1243	LNC1243.1	chr3	28070727	28073758	3032	-	No hit	TRUE	Sjc_0006242	intergenic	5149	same_strand	downstream
LNC1244	LNC1244.1	chr3	28181812	28182107	296	+	No hit	TRUE	Sjc_0006245	antisense_genic	0	nested	exonic
LNC1245	LNC1245.1	chr3	28195408	28203745	8338	-	SjLINC020557-IBu|Evalue=1.55e-124	FALSE	Sjc_0006245	intergenic	8106	same_strand	upstream
LNC1245	LNC1245.2	chr3	28195408	28203745	8338	-	SjLINC020557-IBu|Evalue=1.34e-124	FALSE	Sjc_0006245	intergenic	8106	same_strand	upstream
LNC1245	LNC1245.3	chr3	28198979	28203745	4767	-	SjLINC057640-IBu|Evalue=4.66e-116	FALSE	Sjc_0006246	intergenic	10719	divergent	upstream
LNC1245	LNC1245.4	chr3	28199519	28200581	1063	-	SjLINC011209-IBu|Evalue=3.37e-119	FALSE	Sjc_0006245	intergenic	12217	same_strand	upstream
LNC1246	LNC1246.1	chr3	28199661	28199962	302	+	SjLINC011209-IBu|Evalue=4.16e-48	FALSE	Sjc_0006245	intergenic	12359	divergent	upstream
LNC1246	LNC1246.2	chr3	28200458	28203725	3268	+	SjLINC020557-IBu|Evalue=1.28e-112	FALSE	Sjc_0006246	intergenic	10739	same_strand	upstream
LNC1247	LNC1247.1	chr3	28264299	28266528	2230	+	SjLNCA004607-IBu|Evalue=0	FALSE	Sjc_0006247	antisense_genic	0	nested	intronic
LNC1248	LNC1248.1	chr3	28490986	28492180	1195	+	SjLNCA025060-IBu|Evalue=1.68e-142	FALSE	Sjc_0006255	intergenic	4529	convergent	downstream
LNC1249	LNC1249.1	chr3	28693247	28693587	341	-	No hit	TRUE	Sjc_0006261	antisense_genic	0	nested	intronic
LNC1250	LNC1250.1	chr3	28785244	28785607	364	-	SjLNCS054558-IBu|Evalue=7.13e-141	FALSE	Sjc_0006264	antisense_genic	0	nested	intronic
LNC1251	LNC1251.1	chr3	28846672	28854328	7657	+	SjLNCA004350-IBu|Evalue=0	FALSE	Sjc_0006265	intergenic	4727	same_strand	downstream
LNC1251	LNC1251.2	chr3	28846680	28856849	10170	+	SjLNCA004350-IBu|Evalue=0	FALSE	Sjc_0006265	intergenic	4735	same_strand	downstream
LNC1252	LNC1252.1	chr3	28851623	28853406	1784	-	SjLNCA004350-IBu|Evalue=0	FALSE	Sjc_0006265	intergenic	9678	convergent	downstream
LNC1252	LNC1252.2	chr3	28852753	28853406	654	-	SjLNCA004352-IBu|Evalue=0	FALSE	Sjc_0006265	intergenic	10808	convergent	downstream
LNC1253	LNC1253.1	chr3	29058259	29061031	2773	+	No hit	TRUE	Sjc_0006271	sense_genic	0	nested	intronic
LNC1253	LNC1253.2	chr3	29111055	29116277	5223	+	SjLNCS010757-IBu|Evalue=3.09e-66	FALSE	Sjc_0006271	sense_genic	0	nested	intronic
LNC1254	LNC1254.1	chr3	29394678	29395267	590	+	SjLNCA012519-IBu|Evalue=4.26e-170	FALSE	Sjc_0006276	intergenic	4436	divergent	upstream
LNC1254	LNC1254.2	chr3	29394721	29395267	547	+	SjLNCA031937-IBu|Evalue=4.8e-114	FALSE	Sjc_0006276	intergenic	4479	divergent	upstream
LNC1254	LNC1254.3	chr3	29394721	29395267	547	+	SjLNCA012519-IBu|Evalue=8.4e-167	FALSE	Sjc_0006276	intergenic	4479	divergent	upstream
LNC1255	LNC1255.1	chr3	29412460	29415119	2660	+	SjLNCA004277-IBu|Evalue=0	FALSE	Sjc_0006277	intergenic	15043	same_strand	upstream
LNC1256	LNC1256.1	chr3	29546903	29547364	462	+	No hit	TRUE	Sjc_0006279	intergenic	3212	convergent	downstream
LNC1257	LNC1257.1	chr3	29644067	29645235	1169	+	SjLNCA010031-IBu|Evalue=1.24e-130	FALSE	Sjc_0006282	intergenic	33866	convergent	downstream
LNC1258	LNC1258.1	chr3	29758929	29761581	2653	-	No hit	TRUE	Sjc_0006285	intergenic	2635	convergent	downstream
LNC1259	LNC1259.1	chr3	29768368	29769225	858	+	SjLINC011901-IBu|Evalue=0	FALSE	Sjc_0006286	intergenic	8402	same_strand	upstream
LNC1259	LNC1259.2	chr3	29768368	29769225	858	+	SjLINC011901-IBu|Evalue=0	FALSE	Sjc_0006286	intergenic	8402	same_strand	upstream
LNC1260	LNC1260.1	chr3	29837614	29838112	499	+	No hit	TRUE	Sjc_0006287	intergenic	265	divergent	upstream
LNC1261	LNC1261.1	chr3	30200565	30201319	755	+	SjLNCA057763-IBu|Evalue=1.4e-94	FALSE	Sjc_0006300	antisense_genic	0	nested	intronic
LNC1262	LNC1262.1	chr3	30433854	30434397	544	+	SjLINC048286-IBu|Evalue=0	FALSE	Sjc_0006302	intergenic	1052	convergent	downstream
LNC1263	LNC1263.1	chr3	30536668	30540172	3505	-	SjLNCA048312-IBu|Evalue=0	FALSE	Sjc_0006306	sense_genic	0	nested	intronic
LNC1264	LNC1264.1	chr3	30568383	30568726	344	+	No hit	TRUE	Sjc_0006306	intergenic	318	divergent	upstream
LNC1265	LNC1265.1	chr3	30676300	30678328	2029	+	No hit	TRUE	Sjc_0006309	intergenic	720	convergent	downstream
LNC1266	LNC1266.1	chr3	30768025	30774258	6234	-	SjLNCA048396-IBu|Evalue=0	FALSE	Sjc_0006312	intergenic	4437	same_strand	downstream
LNC1267	LNC1267.1	chr3	30809569	30840371	30803	+	SjLNCS012426-IBu|Evalue=0	FALSE	Sjc_0006314	antisense_genic	0	overlapping	intronic
LNC1267	LNC1267.2	chr3	30809620	30841670	32051	+	SjLNCA031544-IBu|Evalue=2.46e-178	FALSE	Sjc_0006314	antisense_genic	0	overlapping	intronic
LNC1268	LNC1268.1	chr3	31095010	31096664	1655	-	No hit	TRUE	Sjc_0006325	antisense_genic	0	nested	exonic
LNC1269	LNC1269.1	chr3	31165381	31166165	785	-	SjLINC048432-IBu|Evalue=0	FALSE	Sjc_0006327	intergenic	15909	same_strand	downstream
LNC1270	LNC1270.1	chr3	31350279	31353534	3256	+	SjLNCA044257-IBu|Evalue=0	FALSE	Sjc_0006339	intergenic	1773	same_strand	upstream
LNC1271	LNC1271.1	chr3	31364768	31367828	3061	-	SjLNCA054613-IBu|Evalue=2.35e-60	FALSE	Sjc_0006339	antisense_genic	0	nested	intronic
LNC1272	LNC1272.1	chr3	31400950	31402499	1550	+	SjLNCA048832-IBu|Evalue=6.9e-151	FALSE	Sjc_0006340	antisense_genic	0	nested	intronic
LNC1273	LNC1273.1	chr3	31483277	31486680	3404	+	SjLNCA023233-IBu|Evalue=2.17e-41	FALSE	Sjc_0006342	intergenic	2561	divergent	upstream
LNC1273	LNC1273.2	chr3	31483277	31486680	3404	+	SjLNCA023233-IBu|Evalue=2.17e-41	FALSE	Sjc_0006342	intergenic	2561	divergent	upstream
[truncated: 5,977 more rows]

## Sheet: Sheet2
A Statistical Summary of Identified lncRNAs
Category	Count of lncRNAs	Count of novel lncRNAs	Count of lncRNAs with BLASTN hits
Antisense_genic	2815	1038	1777
Intergenic	4239	786	3453
Isolated	361	149	212
Sense_genic	560	149	411
Total	7975	2122	5853
