# Supplementary material for: Dynamic profiles of lncRNAs reveal a functional natural antisense RNA that regulates the development of Schistosoma japonicum
Source: PLoS Pathog. 2024 Jan 29;20(1):e1011949. doi: 10.1371/journal.ppat.1011949 (PMC10878521; doi:10.1371/journal.ppat.1011949)
Supplement: S3 Table — (XLSX) [file ppat.1011949.s016.xlsx]

## Sheet: Female_bias_lncRNAs
S3 Table.Sex-biased expression of lncRNAs in S. japonicum
Symbol	baseMean	log2FoldChange	pvalue	padj	Time	Group
LNC0089	14.5599	2.0783	7.9093e-05	0.000827899	18dpi	Female-bias
LNC0137	375.253	1.89696	6.41559e-07	1.07168e-05	18dpi	Female-bias
LNC0138	157.828	1.4191	0.00216737	0.014512	18dpi	Female-bias
LNC0285	51.2746	3.85583	1.49353e-15	8.19038e-14	18dpi	Female-bias
LNC0286	56.023	3.61528	3.04288e-18	2.15145e-16	18dpi	Female-bias
LNC0398	18.2189	4.86623	1.31654e-12	5.2484e-11	18dpi	Female-bias
LNC0506	25.5397	1.25907	0.000559988	0.00460961	18dpi	Female-bias
LNC0508	4.34488	3.46482	0.000708311	0.00562515	18dpi	Female-bias
LNC0642	22.3915	2.00807	0.000477259	0.00401726	18dpi	Female-bias
LNC0697	7.19277	3.90022	0.000945794	0.00720953	18dpi	Female-bias
LNC0699	8.41377	4.08011	2.72296e-06	4.05988e-05	18dpi	Female-bias
LNC0756	14.9149	2.49578	2.68895e-05	0.000314233	18dpi	Female-bias
LNC0894	60.7171	3.13819	0.00176563	0.0122908	18dpi	Female-bias
LNC0938	581.38	4.77878	9.21897e-08	1.78689e-06	18dpi	Female-bias
LNC1040	6.41819	3.12257	0.00110678	0.00825641	18dpi	Female-bias
LNC1068	19.7336	1.08126	0.00399465	0.0238744	18dpi	Female-bias
LNC1146	80.9108	1.70869	1.04387e-07	2.00945e-06	18dpi	Female-bias
LNC1156	30.8597	1.14825	0.00205193	0.0139214	18dpi	Female-bias
LNC1201	36.1906	1.34832	0.00192915	0.0132322	18dpi	Female-bias
LNC1241	106.403	2.5289	2.78474e-10	8.11036e-09	18dpi	Female-bias
LNC1319	11.5929	1.49396	0.00984323	0.0494449	18dpi	Female-bias
LNC1340	3.80344	4.32866	0.00391079	0.0234606	18dpi	Female-bias
LNC1447	980.988	1.74604	2.99915e-08	6.44673e-07	18dpi	Female-bias
LNC1448	61.7032	1.39059	4.75746e-05	0.000524347	18dpi	Female-bias
LNC1455	117.467	1.48207	2.55928e-05	0.000301587	18dpi	Female-bias
LNC1537	11.6468	3.66253	1.41068e-06	2.23364e-05	18dpi	Female-bias
LNC1591	12.8387	7.20629	0.001545	0.0109929	18dpi	Female-bias
LNC1624	111.416	2.03213	0.000115836	0.00116478	18dpi	Female-bias
LNC1625	21.0422	2.32022	0.000273089	0.00247986	18dpi	Female-bias
LNC1771	12.7418	3.08196	0.00029724	0.00266899	18dpi	Female-bias
LNC2017	121.039	1.88302	4.7779e-07	8.10153e-06	18dpi	Female-bias
LNC2113	114.703	1.21612	2.5789e-05	0.000303263	18dpi	Female-bias
LNC2155	25.4994	5.5462	4.34102e-13	1.86266e-11	18dpi	Female-bias
LNC2223	6.04808	2.96686	0.00187902	0.0129595	18dpi	Female-bias
LNC2233	14.7246	4.38609	2.67897e-05	0.000313392	18dpi	Female-bias
LNC2234	26.2144	3.2921	5.85522e-06	7.99811e-05	18dpi	Female-bias
LNC2265	6.67913	3.27439	0.000253611	0.00232742	18dpi	Female-bias
LNC2274	86.7243	1.11177	0.00617754	0.0340264	18dpi	Female-bias
LNC2459	30.3479	1.02454	0.0055946	0.0313376	18dpi	Female-bias
LNC2519	43.8536	1.35653	1.48239e-05	0.000185787	18dpi	Female-bias
LNC2583	22.3277	3.1442	1.29329e-06	2.05646e-05	18dpi	Female-bias
LNC2598	15.4652	1.34595	0.00868038	0.0447022	18dpi	Female-bias
LNC2601	37.4386	1.41604	0.00882947	0.0453039	18dpi	Female-bias
LNC2660	40.8108	1.6928	0.000231305	0.00214548	18dpi	Female-bias
LNC2665	54.0249	1.83398	3.87291e-11	1.26201e-09	18dpi	Female-bias
LNC2719	13.8833	2.4905	0.00324821	0.020075	18dpi	Female-bias
LNC2724	7.10752	2.36229	0.000122259	0.00122389	18dpi	Female-bias
LNC2733	6.3907	2.79433	0.00296211	0.018593	18dpi	Female-bias
LNC2906	45.9992	1.59118	0.00389594	0.0233965	18dpi	Female-bias
LNC2908	27.1357	1.85395	0.00855859	0.0441964	18dpi	Female-bias
LNC2963	363.454	1.28781	0.000206045	0.00193522	18dpi	Female-bias
LNC3125	7.10593	3.94567	0.0099797	0.0499741	18dpi	Female-bias
LNC3148	865.436	1.21379	3.33598e-05	0.000381517	18dpi	Female-bias
LNC3343	74.9028	1.15833	0.00145233	0.0104393	18dpi	Female-bias
LNC3382	19.2689	1.61683	0.000269119	0.00245173	18dpi	Female-bias
LNC3440	80.9021	1.81665	0.00115944	0.00859787	18dpi	Female-bias
LNC3446	232.534	2.05493	4.29733e-05	0.000478322	18dpi	Female-bias
LNC3447	139.448	2.86002	8.66814e-06	0.000113707	18dpi	Female-bias
LNC3457	36.5128	1.2858	0.0033845	0.0207915	18dpi	Female-bias
LNC3470	20.7978	4.38651	1.54477e-08	3.4457e-07	18dpi	Female-bias
LNC3471	27.8505	7.43085	6.40497e-09	1.51909e-07	18dpi	Female-bias
LNC3498	140.249	1.07137	0.00376952	0.0228324	18dpi	Female-bias
LNC3502	58.8856	1.25793	1.73305e-07	3.20971e-06	18dpi	Female-bias
LNC3504	126.361	1.33553	0.00465686	0.0270136	18dpi	Female-bias
LNC3509	24.9274	2.1868	1.70842e-05	0.000210132	18dpi	Female-bias
LNC3521	26.0054	1.40984	0.00502827	0.0286943	18dpi	Female-bias
LNC3631	27.6589	1.99338	4.6132e-05	0.000510893	18dpi	Female-bias
LNC3797	18.0358	1.42984	0.00271243	0.0173256	18dpi	Female-bias
LNC3820	101.118	1.36139	4.6609e-05	0.000514209	18dpi	Female-bias
LNC3937	14.0645	2.18808	0.00651001	0.0354925	18dpi	Female-bias
LNC3940	14.9249	2.81946	4.25565e-05	0.000474153	18dpi	Female-bias
LNC4201	15.103	1.2034	0.00775425	0.0409703	18dpi	Female-bias
LNC4230	29.0178	1.59816	0.00396524	0.0237492	18dpi	Female-bias
LNC4389	43.1201	2.86019	0.000936991	0.00717552	18dpi	Female-bias
LNC4404	7.99728	3.54166	0.000503097	0.00420507	18dpi	Female-bias
LNC4452	33.4409	1.07668	0.00595617	0.0330692	18dpi	Female-bias
LNC4526	36.2574	1.04864	0.00516488	0.0293102	18dpi	Female-bias
LNC4567	514.484	1.08629	0.0016891	0.0118693	18dpi	Female-bias
LNC4779	25.2395	2.58852	3.84268e-09	9.51529e-08	18dpi	Female-bias
LNC0049	182.982	1.26397	4.19868e-07	4.33346e-06	22dpi	Female-bias
LNC0089	14.5599	2.34765	1.69448e-05	0.000126333	22dpi	Female-bias
LNC0130	11.0866	2.0402	0.00751701	0.0269515	22dpi	Female-bias
LNC0137	375.253	1.95078	3.33917e-07	3.51866e-06	22dpi	Female-bias
LNC0138	157.828	1.97828	2.14523e-05	0.000156946	22dpi	Female-bias
LNC0180	12.1111	5.07805	0.000390319	0.00207351	22dpi	Female-bias
LNC0209	43.463	1.25836	0.00278568	0.0114903	22dpi	Female-bias
LNC0276	391.34	1.006	0.00732737	0.0263617	22dpi	Female-bias
LNC0285	51.2746	2.81465	2.29904e-09	3.5175e-08	22dpi	Female-bias
LNC0286	56.023	4.03277	7.27006e-18	3.00402e-16	22dpi	Female-bias
LNC0303	70.811	5.82373	2.20035e-06	1.98624e-05	22dpi	Female-bias
LNC0323	26.637	2.21057	0.000772071	0.00376256	22dpi	Female-bias
LNC0348	3.02894	4.27763	0.00707158	0.0255968	22dpi	Female-bias
LNC0356	6.18928	3.57913	0.00886949	0.030913	22dpi	Female-bias
LNC0390	20.7428	4.7231	0.000424558	0.00223718	22dpi	Female-bias
LNC0398	18.2189	1.90509	0.000119351	0.000733675	22dpi	Female-bias
LNC0442	5.35515	2.81202	0.0115474	0.0386945	22dpi	Female-bias
LNC0572	41.792	1.35288	0.0131307	0.0427668	22dpi	Female-bias
LNC0584	100.213	1.65691	7.82537e-10	1.29157e-08	22dpi	Female-bias
LNC0607	55.6926	1.23271	0.00119949	0.00551784	22dpi	Female-bias
LNC0687	74.2871	1.43151	0.000458024	0.00239012	22dpi	Female-bias
LNC0699	8.41377	2.4799	0.000854328	0.00410378	22dpi	Female-bias
LNC0741	4.76179	2.79539	0.00817443	0.0288589	22dpi	Female-bias
LNC0756	14.9149	2.3119	1.83327e-08	2.39837e-07	22dpi	Female-bias
LNC0779	11.1702	2.85427	0.000392801	0.00208198	22dpi	Female-bias
LNC0809	7.05892	2.9966	0.0016103	0.0071121	22dpi	Female-bias
LNC0849	232.282	8.12185	3.45169e-11	6.90044e-10	22dpi	Female-bias
LNC0874	338.749	1.27041	9.84053e-14	2.6365e-12	22dpi	Female-bias
LNC0875	34.9834	1.07842	0.0153702	0.0487485	22dpi	Female-bias
LNC0877	56.4872	1.50198	0.00600669	0.0222994	22dpi	Female-bias
LNC0894	60.7171	1.87239	0.00127647	0.00582177	22dpi	Female-bias
LNC0912	35.2362	1.4322	0.000712227	0.00351471	22dpi	Female-bias
LNC0919	12.51	1.99864	0.000855403	0.00410727	22dpi	Female-bias
LNC0920	5.01013	2.162	0.00851956	0.0298975	22dpi	Female-bias
LNC0926	38.023	1.74802	0.000138382	0.000832775	22dpi	Female-bias
LNC0938	581.38	5.37797	2.70886e-09	4.08068e-08	22dpi	Female-bias
LNC0949	167.778	1.14452	0.00169622	0.00744954	22dpi	Female-bias
LNC0960	27.8272	1.31776	0.0148363	0.0474268	22dpi	Female-bias
LNC0978	6407.42	2.28348	0.00262026	0.0109038	22dpi	Female-bias
LNC0984	52.267	1.63749	1.58262e-05	0.000119358	22dpi	Female-bias
LNC1026	54.7446	1.14193	0.0138152	0.0446738	22dpi	Female-bias
LNC1027	43.4588	1.63756	0.00301654	0.0122999	22dpi	Female-bias
LNC1040	6.41819	2.71008	0.00479697	0.0183333	22dpi	Female-bias
LNC1086	5.14144	2.71075	0.00309783	0.0125572	22dpi	Female-bias
LNC1094	2.78455	3.23403	0.0139376	0.0449954	22dpi	Female-bias
LNC1098	22.4538	1.20014	0.0147156	0.0471308	22dpi	Female-bias
LNC1119	15.1412	2.01727	0.00165787	0.00729204	22dpi	Female-bias
LNC1155	49.1749	7.57213	3.53586e-09	5.22585e-08	22dpi	Female-bias
LNC1163	21.8999	1.49833	0.00221687	0.00941888	22dpi	Female-bias
LNC1165	17.7648	1.32843	0.0126605	0.0415944	22dpi	Female-bias
LNC1174	512.472	1.22351	8.12663e-10	1.33566e-08	22dpi	Female-bias
LNC1186	21.3837	3.44881	0.0034765	0.0138764	22dpi	Female-bias
LNC1194	10.8944	1.92486	0.00125823	0.00574973	22dpi	Female-bias
LNC1199	2.72221	3.90774	0.00645132	0.0236386	22dpi	Female-bias
LNC1201	36.1906	2.31367	2.33741e-06	2.09866e-05	22dpi	Female-bias
LNC1207	63.1132	1.16599	0.0103889	0.035409	22dpi	Female-bias
LNC1229	42.5689	1.54134	0.00327219	0.013191	22dpi	Female-bias
LNC1241	106.403	2.42613	2.1226e-09	3.27746e-08	22dpi	Female-bias
LNC1246	52.1864	1.13102	0.00551973	0.0207277	22dpi	Female-bias
LNC1251	1541.99	4.98521	6.2072e-16	2.14872e-14	22dpi	Female-bias
LNC1252	5.24849	3.25273	0.0125496	0.041368	22dpi	Female-bias
LNC1263	40.5748	1.58991	0.00932726	0.0323641	22dpi	Female-bias
LNC1280	4.31852	2.32208	0.0110236	0.0371837	22dpi	Female-bias
LNC1316	243.551	1.14547	0.000161793	0.000945577	22dpi	Female-bias
LNC1353	9.98622	4.00512	0.00101106	0.00475735	22dpi	Female-bias
LNC1375	37.203	7.90343	7.94507e-10	1.30765e-08	22dpi	Female-bias
LNC1398	119.508	1.6142	2.28855e-05	0.000166086	22dpi	Female-bias
LNC1405	37.1025	1.25006	9.50039e-05	0.000596506	22dpi	Female-bias
LNC1413	164.435	2.17752	1.17335e-06	1.11043e-05	22dpi	Female-bias
LNC1491	16.1861	2.3624	4.18122e-05	0.000287275	22dpi	Female-bias
LNC1537	11.6468	4.72596	2.63935e-07	2.83893e-06	22dpi	Female-bias
LNC1541	97.4973	3.28049	4.91469e-08	6.09017e-07	22dpi	Female-bias
LNC1573	89.8835	1.40799	0.00132567	0.00600648	22dpi	Female-bias
LNC1583	61.3486	2.26148	0.00574198	0.0214867	22dpi	Female-bias
LNC1587	34.5527	2.33108	1.05309e-05	8.2497e-05	22dpi	Female-bias
LNC1601	80.8933	1.15974	0.0090182	0.0313845	22dpi	Female-bias
LNC1624	111.416	3.78901	5.23584e-12	1.15711e-10	22dpi	Female-bias
LNC1625	21.0422	3.24015	1.21636e-05	9.40312e-05	22dpi	Female-bias
LNC1662	547.57	1.0937	0.00647253	0.0236989	22dpi	Female-bias
LNC1700	8.39108	1.60588	0.0117137	0.0391624	22dpi	Female-bias
LNC1709	296.637	3.02924	8.66987e-08	1.02355e-06	22dpi	Female-bias
LNC1769	22.798	2.72708	2.32185e-06	2.08789e-05	22dpi	Female-bias
LNC1771	12.7418	3.34969	0.00012517	0.000764239	22dpi	Female-bias
LNC1811	24.9753	4.555	4.27731e-07	4.39529e-06	22dpi	Female-bias
LNC1955	103.459	1.18534	0.00509819	0.0193419	22dpi	Female-bias
LNC1956	14.2322	1.935	0.00139812	0.00629585	22dpi	Female-bias
LNC2017	121.039	1.11842	0.00237101	0.0100158	22dpi	Female-bias
LNC2109	32.1049	1.08623	0.0148047	0.0473515	22dpi	Female-bias
LNC2113	114.703	1.65071	2.35134e-08	3.03887e-07	22dpi	Female-bias
LNC2155	25.4994	4.08864	3.09445e-10	5.41183e-09	22dpi	Female-bias
LNC2160	3.36119	3.62872	0.0149336	0.047699	22dpi	Female-bias
LNC2233	14.7246	2.81145	0.00161848	0.00714019	22dpi	Female-bias
LNC2247	66.9072	1.1763	7.3015e-05	0.000472865	22dpi	Female-bias
LNC2259	34.5754	1.66677	0.00102943	0.00483406	22dpi	Female-bias
LNC2265	6.67913	3.23481	0.000723258	0.00356001	22dpi	Female-bias
LNC2281	6.09799	3.20072	0.0110481	0.0372367	22dpi	Female-bias
LNC2287	8.77727	3.72351	0.0117631	0.0392941	22dpi	Female-bias
LNC2359	117.847	1.04859	0.000134052	0.000810875	22dpi	Female-bias
LNC2372	140.986	2.7313	0.000426045	0.002244	22dpi	Female-bias
LNC2377	302.826	1.44588	2.97859e-05	0.000210819	22dpi	Female-bias
LNC2397	5.62948	2.76873	0.00803072	0.0284199	22dpi	Female-bias
LNC2446	79.2844	1.1757	0.0149604	0.0477531	22dpi	Female-bias
LNC2448	8.47825	2.48378	0.00933005	0.0323642	22dpi	Female-bias
LNC2502	100.752	1.2528	4.51591e-06	3.81253e-05	22dpi	Female-bias
LNC2540	80.9063	1.10977	0.00105163	0.00492455	22dpi	Female-bias
LNC2545	8.88867	2.33485	0.0108681	0.0367544	22dpi	Female-bias
LNC2550	1.94916	4.78626	0.0139515	0.0450206	22dpi	Female-bias
LNC2569	9.9082	1.80363	0.0102588	0.0349964	22dpi	Female-bias
LNC2598	15.4652	1.54461	0.00375337	0.0148103	22dpi	Female-bias
LNC2607	89.5185	2.49093	4.16056e-20	2.1136e-18	22dpi	Female-bias
LNC2615	4.40791	4.76126	0.00371369	0.0146834	22dpi	Female-bias
LNC2624	105.268	1.07852	0.00184406	0.00802971	22dpi	Female-bias
LNC2644	32.387	4.20923	0.00127124	0.00580017	22dpi	Female-bias
LNC2660	40.8108	1.30408	0.0118455	0.0394857	22dpi	Female-bias
LNC2663	43.812	1.70348	0.00117193	0.00540587	22dpi	Female-bias
LNC2664	4.45455	2.90124	0.00602955	0.0223631	22dpi	Female-bias
LNC2665	54.0249	1.55978	2.72519e-08	3.48367e-07	22dpi	Female-bias
LNC2726	116.875	1.76409	0.00293667	0.0120076	22dpi	Female-bias
LNC2740	25.7322	1.57567	0.00868731	0.0303952	22dpi	Female-bias
LNC2744	5.34046	3.86258	0.000321191	0.00175474	22dpi	Female-bias
LNC2750	53.0528	1.49358	0.000103035	0.000640762	22dpi	Female-bias
LNC2790	32.9854	1.6352	0.000159414	0.000935361	22dpi	Female-bias
LNC2830	16.8327	1.71149	0.00265005	0.0110122	22dpi	Female-bias
LNC2834	7.01258	1.90503	0.0151806	0.0482514	22dpi	Female-bias
LNC2906	45.9992	1.73911	0.0018472	0.0080404	22dpi	Female-bias
LNC2910	116.326	1.1838	0.00123927	0.00566749	22dpi	Female-bias
LNC2911	45.1677	1.31493	0.00794927	0.0281827	22dpi	Female-bias
LNC2925	26.5999	1.66011	6.4457e-05	0.000422572	22dpi	Female-bias
LNC2939	9.7152	2.42151	0.00822812	0.0290135	22dpi	Female-bias
LNC2956	4.89611	3.11933	0.0105975	0.0359842	22dpi	Female-bias
LNC2962	40.0131	2.16696	0.000130041	0.000790283	22dpi	Female-bias
LNC2963	363.454	1.91548	4.86894e-08	6.04625e-07	22dpi	Female-bias
LNC3030	84.1078	1.10312	9.40521e-07	9.03193e-06	22dpi	Female-bias
LNC3071	8.10174	5.19206	0.00115581	0.00534204	22dpi	Female-bias
LNC3094	22.8243	1.72337	0.000621829	0.00311635	22dpi	Female-bias
LNC3095	22.1533	1.45797	0.0124547	0.0411361	22dpi	Female-bias
LNC3099	17.7938	2.80339	5.84358e-05	0.000390071	22dpi	Female-bias
LNC3103	77.0227	1.56166	2.90273e-07	3.09106e-06	22dpi	Female-bias
LNC3117	357.603	1.07019	1.7455e-05	0.000129806	22dpi	Female-bias
LNC3120	16.6085	1.69393	0.0100269	0.034355	22dpi	Female-bias
LNC3125	7.10593	3.96494	0.000383205	0.00204034	22dpi	Female-bias
LNC3132	15.7388	1.65347	0.0118114	0.0394104	22dpi	Female-bias
LNC3145	105.767	1.21565	2.11738e-05	0.000155006	22dpi	Female-bias
LNC3189	7.58473	2.18391	0.0151071	0.0480959	22dpi	Female-bias
LNC3193	1.84814	4.69014	0.00655252	0.0239694	22dpi	Female-bias
LNC3214	3.56611	4.71118	0.00148403	0.0066343	22dpi	Female-bias
LNC3286	139.889	1.28038	0.000392724	0.00208198	22dpi	Female-bias
LNC3317	8.64023	2.8645	7.56008e-05	0.000487727	22dpi	Female-bias
LNC3382	19.2689	1.08353	0.0150766	0.0480248	22dpi	Female-bias
LNC3447	139.448	1.87006	0.00193117	0.00837173	22dpi	Female-bias
LNC3457	36.5128	1.52504	0.000196703	0.00112765	22dpi	Female-bias
LNC3470	20.7978	5.63683	3.33973e-07	3.51866e-06	22dpi	Female-bias
LNC3471	27.8505	4.28422	1.10361e-09	1.76924e-08	22dpi	Female-bias
LNC3476	52.1141	1.19567	0.000351987	0.00189128	22dpi	Female-bias
LNC3487	5.53912	3.93294	0.00533905	0.0201524	22dpi	Female-bias
LNC3507	15.3864	3.20055	0.00214111	0.00915003	22dpi	Female-bias
LNC3509	24.9274	2.09037	1.02403e-05	8.03815e-05	22dpi	Female-bias
LNC3528	189.88	1.24551	0.00171087	0.00751108	22dpi	Female-bias
LNC3623	18.1994	1.06288	0.0110409	0.0372312	22dpi	Female-bias
LNC3628	17.9313	1.75387	0.00306738	0.0124553	22dpi	Female-bias
LNC3631	27.6589	1.64269	0.000146379	0.0008724	22dpi	Female-bias
LNC3632	362.761	1.87974	1.89255e-06	1.73508e-05	22dpi	Female-bias
LNC3637	25.9168	3.67201	2.82442e-07	3.01863e-06	22dpi	Female-bias
LNC3650	26.3937	1.27306	0.0126045	0.0414904	22dpi	Female-bias
LNC3660	44.9636	2.17856	2.09226e-06	1.89742e-05	22dpi	Female-bias
LNC3661	53.2396	2.02894	0.000362944	0.00194216	22dpi	Female-bias
LNC3698	29.9457	1.98939	0.00154548	0.00687239	22dpi	Female-bias
LNC3699	15.1107	2.07698	7.94083e-06	6.33916e-05	22dpi	Female-bias
LNC3701	10.353	4.44291	0.00539237	0.0203179	22dpi	Female-bias
LNC3716	16.6061	1.09091	0.0117729	0.0393157	22dpi	Female-bias
LNC3719	8.58925	2.15904	0.0132654	0.0431455	22dpi	Female-bias
LNC3747	21.7904	1.49267	0.000617417	0.00310162	22dpi	Female-bias
LNC3795	4.12325	3.8635	0.0145751	0.0467445	22dpi	Female-bias
LNC3804	4.17101	4.86211	0.00241542	0.0101814	22dpi	Female-bias
LNC3810	26.6862	2.54133	1.21206e-05	9.37612e-05	22dpi	Female-bias
LNC3813	14.4922	1.16951	0.00424775	0.0164785	22dpi	Female-bias
LNC3820	101.118	1.45413	3.71595e-05	0.000257571	22dpi	Female-bias
LNC3821	117.242	1.28045	0.00100693	0.00473981	22dpi	Female-bias
LNC3828	18.1199	2.55128	2.53713e-06	2.25726e-05	22dpi	Female-bias
LNC3843	182.233	1.0348	1.1057e-08	1.50352e-07	22dpi	Female-bias
LNC3846	29.763	1.36322	0.000834077	0.00402132	22dpi	Female-bias
LNC3885	35.6195	1.53508	0.00611173	0.0225894	22dpi	Female-bias
LNC3900	13.6214	4.95768	4.01164e-07	4.15138e-06	22dpi	Female-bias
LNC3906	329.893	1.00494	0.0074496	0.0267424	22dpi	Female-bias
LNC3960	25.2737	5.42324	8.19111e-05	0.00052269	22dpi	Female-bias
LNC3965	80.7432	1.0028	0.0109114	0.0368689	22dpi	Female-bias
LNC4047	8.97016	3.23338	0.000433187	0.00227753	22dpi	Female-bias
LNC4077	27.4874	1.92704	0.000198776	0.00113843	22dpi	Female-bias
LNC4078	35.0735	2.07651	0.00137851	0.00621468	22dpi	Female-bias
LNC4097	71.6423	1.71444	0.000270999	0.00151149	22dpi	Female-bias
LNC4098	118.478	1.29168	0.0018322	0.00798694	22dpi	Female-bias
LNC4104	5.11099	4.19934	0.000527073	0.00270332	22dpi	Female-bias
LNC4112	28.1634	1.90968	6.71444e-05	0.000438963	22dpi	Female-bias
LNC4115	37.0629	1.27424	0.000764618	0.00372779	22dpi	Female-bias
LNC4145	2.65669	3.6548	0.0130315	0.0425382	22dpi	Female-bias
LNC4152	31.9731	1.29197	0.000878412	0.00420559	22dpi	Female-bias
LNC4159	338.756	1.39511	0.00020312	0.00115991	22dpi	Female-bias
LNC4201	15.103	1.75845	0.00114179	0.00528975	22dpi	Female-bias
LNC4202	13.7645	3.24435	1.69888e-06	1.56733e-05	22dpi	Female-bias
LNC4227	434.571	1.2412	0.00162684	0.00716899	22dpi	Female-bias
LNC4228	75.5259	1.26735	0.0125618	0.0413848	22dpi	Female-bias
LNC4229	102.793	1.33196	0.00610498	0.0225715	22dpi	Female-bias
LNC4233	32.5115	7.0614	7.64138e-05	0.00049243	22dpi	Female-bias
LNC4240	6.688	2.26849	0.0152996	0.0485772	22dpi	Female-bias
LNC4249	27.9056	1.07478	0.00336105	0.0134844	22dpi	Female-bias
LNC4256	16.2782	1.83617	0.000449765	0.002351	22dpi	Female-bias
LNC4264	3.09639	3.98916	0.0157051	0.0495962	22dpi	Female-bias
LNC4293	4.19801	2.87487	0.00117239	0.00540587	22dpi	Female-bias
LNC4312	6.02106	2.04879	0.00938504	0.0325069	22dpi	Female-bias
LNC4329	206.794	1.125	6.37934e-06	5.18849e-05	22dpi	Female-bias
LNC4333	23.1103	1.38953	0.00408955	0.0159491	22dpi	Female-bias
LNC4369	4.93605	4.61817	0.00142102	0.00638424	22dpi	Female-bias
LNC4391	10.1232	1.67385	0.0115816	0.0387872	22dpi	Female-bias
LNC4392	56.3524	1.33187	0.000856957	0.00411304	22dpi	Female-bias
LNC4434	136.18	1.23947	0.00575516	0.0215291	22dpi	Female-bias
LNC4435	107.45	1.39832	0.00109201	0.00509533	22dpi	Female-bias
LNC4436	606.059	1.4092	0.000121606	0.000745193	22dpi	Female-bias
LNC4438	27.7481	1.50901	0.00880317	0.030709	22dpi	Female-bias
LNC4439	1038.35	1.22644	0.000122702	0.000751515	22dpi	Female-bias
LNC4441	35.1071	1.16197	0.000253998	0.00142208	22dpi	Female-bias
LNC4452	33.4409	1.26364	0.000733114	0.00359811	22dpi	Female-bias
LNC4463	74.3713	1.21307	0.000793345	0.00385823	22dpi	Female-bias
LNC4477	16.1277	2.00821	0.00407425	0.0159	22dpi	Female-bias
LNC4481	11.1113	1.33697	0.0153471	0.0486883	22dpi	Female-bias
LNC4482	17.7726	2.13659	0.00355792	0.0141581	22dpi	Female-bias
LNC4484	15.5151	1.42306	0.00366539	0.0145365	22dpi	Female-bias
LNC4539	11.7992	2.26238	0.000984845	0.00465264	22dpi	Female-bias
LNC4550	44.1609	1.17626	0.0059002	0.0219597	22dpi	Female-bias
LNC4567	514.484	1.862	8.81572e-08	1.03847e-06	22dpi	Female-bias
LNC4665	33.0052	1.01209	0.00945067	0.0327053	22dpi	Female-bias
LNC4675	181.409	1.17262	1.53911e-08	2.04778e-07	22dpi	Female-bias
LNC4684	48.7313	2.19292	0.000318258	0.00174038	22dpi	Female-bias
LNC4690	16.0204	1.74823	0.000922386	0.00439294	22dpi	Female-bias
LNC4712	110.036	1.65035	2.96922e-07	3.15614e-06	22dpi	Female-bias
LNC4738	142.472	1.02222	0.00159977	0.00707357	22dpi	Female-bias
LNC4744	44.124	1.23786	0.00181641	0.00792694	22dpi	Female-bias
LNC4752	107.926	1.18923	0.000127501	0.000777661	22dpi	Female-bias
LNC4779	25.2395	1.21619	0.00987741	0.033947	22dpi	Female-bias
LNC4781	56.5157	1.0792	7.70977e-05	0.000496293	22dpi	Female-bias
LNC4784	105.942	1.05179	0.0104232	0.035495	22dpi	Female-bias
LNC4786	36.0811	1.81902	0.00095564	0.00452195	22dpi	Female-bias
LNC4788	9.20471	3.59288	0.00118814	0.00546991	22dpi	Female-bias
LNC4790	23.0322	2.13428	0.000377721	0.00201388	22dpi	Female-bias
LNC4792	168.532	1.36701	0.000362341	0.00193981	22dpi	Female-bias
LNC4793	49.4203	3.15279	7.22125e-07	7.12112e-06	22dpi	Female-bias
LNC4797	8.03992	3.96044	0.000796013	0.00386483	22dpi	Female-bias
LNC4827	435.943	1.02989	0.00736927	0.0264865	22dpi	Female-bias
LNC4850	4.056	5.65578	0.000591424	0.00299025	22dpi	Female-bias
LNC4855	63.2497	1.71667	4.88311e-09	7.09199e-08	22dpi	Female-bias
LNC4898	139.326	1.07979	0.0001636	0.000954196	22dpi	Female-bias
LNC4909	5.32804	1.88771	0.0152258	0.0483691	22dpi	Female-bias
LNC0004	71.5837	1.49218	4.80345e-07	1.96985e-06	26dpi	Female-bias
LNC0014	164.071	1.07922	9.34815e-05	0.000285759	26dpi	Female-bias
LNC0061	41.3278	1.00483	0.00302309	0.00712912	26dpi	Female-bias
LNC0078	5.31922	1.6172	0.0183717	0.0365181	26dpi	Female-bias
LNC0085	10.3559	1.43626	0.024655	0.0477002	26dpi	Female-bias
LNC0127	492.428	1.1462	2.69301e-08	1.28817e-07	26dpi	Female-bias
LNC0175	33.0412	1.44524	0.00511981	0.0115643	26dpi	Female-bias
LNC0179	55.99	10.9221	0.00146698	0.00366526	26dpi	Female-bias
LNC0180	12.1111	8.70321	4.47596e-10	2.57316e-09	26dpi	Female-bias
LNC0223	17.8451	1.49333	0.019777	0.0390623	26dpi	Female-bias
LNC0285	51.2746	2.56081	0.00363499	0.00846287	26dpi	Female-bias
LNC0286	56.023	2.86862	1.0292e-05	3.59342e-05	26dpi	Female-bias
LNC0292	251.444	1.2441	2.18741e-06	8.30683e-06	26dpi	Female-bias
LNC0303	70.811	11.3172	5.0912e-21	6.97941e-20	26dpi	Female-bias
LNC0304	3.55333	7.02362	0.0187009	0.0370955	26dpi	Female-bias
LNC0305	12.4927	7.85119	0.00373182	0.00866452	26dpi	Female-bias
LNC0307	40.3079	1.86207	6.05415e-06	2.18156e-05	26dpi	Female-bias
LNC0308	4.23607	7.20802	7.39407e-05	0.000228829	26dpi	Female-bias
LNC0323	26.637	2.85185	1.62414e-06	6.2767e-06	26dpi	Female-bias
LNC0333	4.07178	3.29962	0.0186642	0.0370404	26dpi	Female-bias
LNC0338	35.897	1.70074	1.1557e-05	4.00258e-05	26dpi	Female-bias
LNC0340	54.5843	4.04257	1.55722e-26	2.94338e-25	26dpi	Female-bias
LNC0350	530.621	1.3011	1.16839e-11	7.70791e-11	26dpi	Female-bias
LNC0356	6.18928	7.49874	3.50519e-07	1.4649e-06	26dpi	Female-bias
LNC0369	8.66574	3.63975	0.000230593	0.000661451	26dpi	Female-bias
LNC0371	8.73026	1.87894	0.00284381	0.00674331	26dpi	Female-bias
LNC0390	20.7428	9.4666	3.15396e-13	2.35744e-12	26dpi	Female-bias
LNC0399	140.983	1.37198	0.000101033	0.000306812	26dpi	Female-bias
LNC0457	3.657	5.70398	0.00010095	0.000306635	26dpi	Female-bias
LNC0460	17.0686	2.11429	0.000300726	0.00084609	26dpi	Female-bias
LNC0483	31.703	1.02775	0.0253873	0.0489727	26dpi	Female-bias
LNC0487	1.85264	5.7885	0.00392465	0.00907004	26dpi	Female-bias
LNC0506	25.5397	1.57152	1.09502e-05	3.80617e-05	26dpi	Female-bias
LNC0523	63.9488	1.26597	0.000102278	0.000310216	26dpi	Female-bias
LNC0529	10.7653	4.38506	1.30633e-07	5.77481e-07	26dpi	Female-bias
LNC0539	27.9229	1.58952	0.00617229	0.0137425	26dpi	Female-bias
LNC0543	1275.91	1.48084	3.78555e-05	0.000122534	26dpi	Female-bias
LNC0572	41.792	2.08582	0.000449475	0.00122696	26dpi	Female-bias
LNC0584	100.213	3.00382	6.80782e-29	1.46933e-27	26dpi	Female-bias
LNC0648	4.14373	7.17161	0.00196567	0.00481385	26dpi	Female-bias
LNC0649	49.1596	1.16284	2.99763e-05	9.82659e-05	26dpi	Female-bias
LNC0652	11.0507	7.60849	1.39581e-07	6.14854e-07	26dpi	Female-bias
LNC0687	74.2871	1.07978	0.010658	0.0224783	26dpi	Female-bias
LNC0695	2.43216	6.20648	0.00468245	0.0106614	26dpi	Female-bias
LNC0699	8.41377	3.52875	1.19993e-05	4.14312e-05	26dpi	Female-bias
LNC0742	242.684	2.16248	5.02318e-10	2.8745e-09	26dpi	Female-bias
LNC0743	126.913	2.42737	1.40345e-05	4.80331e-05	26dpi	Female-bias
LNC0749	67.6848	1.07541	0.000283529	0.000800233	26dpi	Female-bias
LNC0756	14.9149	1.45896	0.00290669	0.0068715	26dpi	Female-bias
LNC0764	4.82713	2.11543	0.0121008	0.0251596	26dpi	Female-bias
LNC0779	11.1702	2.25589	0.000960348	0.00247856	26dpi	Female-bias
LNC0816	62.3272	1.30522	0.00523665	0.0118154	26dpi	Female-bias
LNC0822	198.51	1.25626	1.57718e-08	7.74618e-08	26dpi	Female-bias
LNC0824	178.731	1.24401	0.000537814	0.00144814	26dpi	Female-bias
LNC0840	15.7027	5.57026	7.01132e-09	3.56423e-08	26dpi	Female-bias
LNC0843	29.4137	1.00565	0.0137861	0.0282687	26dpi	Female-bias
LNC0849	232.282	13.0296	1.26782e-26	2.41098e-25	26dpi	Female-bias
LNC0852	10.7963	8.59169	2.01679e-11	1.30225e-10	26dpi	Female-bias
LNC0853	39.4295	10.4942	4.79603e-17	4.8921e-16	26dpi	Female-bias
LNC0854	10.5874	2.03275	0.0097074	0.020662	26dpi	Female-bias
LNC0877	56.4872	1.46021	0.00929962	0.019872	26dpi	Female-bias
LNC0882	2.2954	4.85166	0.0178571	0.0356427	26dpi	Female-bias
LNC0894	60.7171	7.54256	1.33164e-23	2.12161e-22	26dpi	Female-bias
LNC0905	53.4793	1.22902	0.00619574	0.0137849	26dpi	Female-bias
LNC0919	12.51	2.01927	0.000644483	0.00170989	26dpi	Female-bias
LNC0926	38.023	1.54789	0.000992453	0.00255433	26dpi	Female-bias
LNC0928	522.348	1.04843	0.000686999	0.00181114	26dpi	Female-bias
LNC0942	1.7254	3.69702	0.0256604	0.0493851	26dpi	Female-bias
LNC0952	133.981	1.68833	2.17731e-06	8.27351e-06	26dpi	Female-bias
LNC0954	27.5378	1.49683	0.00546742	0.0123058	26dpi	Female-bias
LNC0955	202.538	1.98488	7.44795e-09	3.77542e-08	26dpi	Female-bias
LNC0970	23.687	2.07794	0.000260749	0.000740125	26dpi	Female-bias
LNC0972	182.65	1.28992	1.9792e-05	6.66411e-05	26dpi	Female-bias
LNC0984	52.267	1.80761	3.89605e-06	1.43499e-05	26dpi	Female-bias
LNC0986	31.7362	1.71414	0.000656491	0.00173917	26dpi	Female-bias
LNC1016	54.7028	1.03295	0.0105761	0.0223319	26dpi	Female-bias
LNC1038	29.7757	1.76605	1.73314e-08	8.47215e-08	26dpi	Female-bias
LNC1041	5.24758	3.17795	3.81721e-05	0.000123463	26dpi	Female-bias
LNC1045	807.884	1.29099	1.28234e-08	6.37084e-08	26dpi	Female-bias
LNC1081	51.946	1.36702	0.000564498	0.00151346	26dpi	Female-bias
LNC1098	22.4538	2.11839	0.00024021	0.000686669	26dpi	Female-bias
LNC1119	15.1412	5.37173	1.43388e-12	1.01519e-11	26dpi	Female-bias
LNC1146	80.9108	1.4164	1.1446e-05	3.96855e-05	26dpi	Female-bias
LNC1147	36.8757	7.57612	5.88653e-14	4.66547e-13	26dpi	Female-bias
LNC1155	49.1749	11.0066	3.38118e-18	3.75937e-17	26dpi	Female-bias
LNC1156	30.8597	1.45235	0.000205608	0.000595947	26dpi	Female-bias
LNC1177	11.231	1.64046	0.0084632	0.0182504	26dpi	Female-bias
LNC1186	21.3837	8.84343	3.73288e-10	2.16594e-09	26dpi	Female-bias
LNC1193	2.73905	6.19525	0.00464592	0.0105917	26dpi	Female-bias
LNC1195	4.9988	5.90329	8.33408e-06	2.94776e-05	26dpi	Female-bias
LNC1201	36.1906	1.88176	0.000116928	0.000350982	26dpi	Female-bias
LNC1233	27.8498	1.15359	0.00403218	0.00929959	26dpi	Female-bias
LNC1241	106.403	1.37235	0.000496958	0.00134393	26dpi	Female-bias
LNC1251	1541.99	9.58091	1.93659e-53	1.36491e-51	26dpi	Female-bias
LNC1252	5.24849	3.42642	0.0033651	0.00787906	26dpi	Female-bias
LNC1315	10.5768	1.44528	0.0147344	0.0299758	26dpi	Female-bias
LNC1349	146.351	3.03786	5.56296e-33	1.50538e-31	26dpi	Female-bias
LNC1353	9.98622	6.05375	3.04865e-07	1.28443e-06	26dpi	Female-bias
LNC1374	5.73089	7.63065	1.17928e-05	4.07973e-05	26dpi	Female-bias
LNC1375	37.203	8.2454	5.75348e-13	4.20472e-12	26dpi	Female-bias
LNC1381	66.3378	1.00384	8.24035e-07	3.29799e-06	26dpi	Female-bias
LNC1383	9.33399	6.37349	4.15681e-08	1.95684e-07	26dpi	Female-bias
LNC1390	22.1806	1.8329	2.60981e-05	8.65426e-05	26dpi	Female-bias
LNC1399	207.04	1.41841	1.36226e-08	6.73839e-08	26dpi	Female-bias
LNC1447	980.988	1.68731	1.03461e-07	4.63939e-07	26dpi	Female-bias
LNC1448	61.7032	1.19346	0.000604048	0.00161325	26dpi	Female-bias
LNC1452	140.944	1.09604	0.000999426	0.00257069	26dpi	Female-bias
LNC1455	117.467	1.27534	0.000313628	0.000879646	26dpi	Female-bias
LNC1458	3.38231	6.90252	0.00557271	0.0125238	26dpi	Female-bias
LNC1465	119.557	1.29666	0.000128813	0.000384988	26dpi	Female-bias
LNC1474	303.399	1.67365	1.27791e-09	7.02907e-09	26dpi	Female-bias
LNC1484	23.9781	4.59607	7.86768e-16	7.32457e-15	26dpi	Female-bias
LNC1491	16.1861	1.79572	0.0023176	0.00559662	26dpi	Female-bias
LNC1513	18.4137	1.7895	0.0185206	0.0367788	26dpi	Female-bias
LNC1532	3.19302	5.25149	0.00110014	0.00281121	26dpi	Female-bias
LNC1534	6.81444	2.10965	0.00599192	0.013372	26dpi	Female-bias
LNC1537	11.6468	2.69166	4.06144e-05	0.000130617	26dpi	Female-bias
LNC1540	93.501	6.26174	4.16346e-35	1.2396e-33	26dpi	Female-bias
LNC1541	97.4973	8.34722	4.65408e-29	1.01859e-27	26dpi	Female-bias
LNC1551	11.7628	1.76998	0.00391687	0.00905373	26dpi	Female-bias
LNC1572	988.747	1.80428	4.8631e-15	4.23358e-14	26dpi	Female-bias
LNC1573	89.8835	3.24124	5.98776e-15	5.18731e-14	26dpi	Female-bias
LNC1583	61.3486	7.39301	2.1014e-17	2.19924e-16	26dpi	Female-bias
LNC1624	111.416	2.42566	2.67703e-05	8.85835e-05	26dpi	Female-bias
LNC1625	21.0422	1.99098	0.00895945	0.0192142	26dpi	Female-bias
LNC1647	10.9737	3.98219	2.76485e-06	1.03765e-05	26dpi	Female-bias
LNC1655	2.8494	5.34755	0.00536021	0.0120767	26dpi	Female-bias
LNC1672	2.1492	4.05458	0.0169424	0.0340787	26dpi	Female-bias
LNC1678	22.6996	1.32339	0.00655818	0.0145214	26dpi	Female-bias
LNC1687	11.9378	7.54138	6.85792e-09	3.49194e-08	26dpi	Female-bias
LNC1691	2.3147	6.22656	0.0105958	0.022366	26dpi	Female-bias
LNC1709	296.637	9.48635	2.58858e-52	1.78412e-50	26dpi	Female-bias
LNC1768	70.3507	1.78725	3.68584e-05	0.000119524	26dpi	Female-bias
LNC1769	22.798	2.34613	2.82428e-06	1.059e-05	26dpi	Female-bias
LNC1770	3.0456	4.64968	0.00478106	0.0108641	26dpi	Female-bias
LNC1771	12.7418	3.376	0.000485394	0.00131437	26dpi	Female-bias
LNC1772	62.7561	1.31535	5.91316e-05	0.000185437	26dpi	Female-bias
LNC1774	9.77564	3.17422	0.00120407	0.00305798	26dpi	Female-bias
LNC1781	42.3885	1.01881	0.0019598	0.00480041	26dpi	Female-bias
LNC1811	24.9753	8.89275	2.6772e-12	1.86165e-11	26dpi	Female-bias
LNC1933	26.2945	1.69776	0.00234615	0.00565789	26dpi	Female-bias
LNC1956	14.2322	1.19577	0.0210358	0.0412742	26dpi	Female-bias
LNC2017	121.039	1.13611	0.00220276	0.00534515	26dpi	Female-bias
LNC2046	5.12161	1.90907	0.0225436	0.0439562	26dpi	Female-bias
LNC2064	15.8206	2.44784	2.50018e-05	8.31504e-05	26dpi	Female-bias
LNC2065	4.39435	3.26895	0.007352	0.0160849	26dpi	Female-bias
LNC2098	9.52406	3.01553	3.51015e-07	1.46648e-06	26dpi	Female-bias
LNC2099	22.0994	4.38158	4.90679e-14	3.91884e-13	26dpi	Female-bias
LNC2102	2.34146	5.14376	0.00362579	0.00844347	26dpi	Female-bias
LNC2150	6.85695	5.65913	0.00964794	0.0205459	26dpi	Female-bias
LNC2155	25.4994	6.12715	6.20388e-09	3.17316e-08	26dpi	Female-bias
LNC2160	3.36119	3.68637	0.00211411	0.00514706	26dpi	Female-bias
LNC2179	4.67635	3.89868	0.00340086	0.0079583	26dpi	Female-bias
LNC2233	14.7246	7.38204	1.38955e-07	6.12532e-07	26dpi	Female-bias
LNC2234	26.2144	2.18778	0.00244464	0.00586367	26dpi	Female-bias
LNC2247	66.9072	1.8805	4.40922e-10	2.53713e-09	26dpi	Female-bias
LNC2248	12.933	1.3311	0.0116674	0.0243722	26dpi	Female-bias
LNC2265	6.67913	5.59088	3.29253e-05	0.000107328	26dpi	Female-bias
LNC2281	6.09799	4.19503	7.35699e-06	2.6185e-05	26dpi	Female-bias
LNC2287	8.77727	8.23329	2.4679e-09	1.31288e-08	26dpi	Female-bias
LNC2294	2.75185	4.39729	0.00434441	0.00995892	26dpi	Female-bias
LNC2312	50.2511	1.6275	0.000257033	0.000730407	26dpi	Female-bias
LNC2394	230.361	1.06308	0.00170919	0.00422054	26dpi	Female-bias
LNC2400	19.0253	1.62667	0.00810647	0.0175692	26dpi	Female-bias
LNC2426	3.86368	3.20534	0.0146697	0.029854	26dpi	Female-bias
LNC2429	36.0815	1.25523	0.00118265	0.00300971	26dpi	Female-bias
LNC2440	39.7849	2.26046	2.75557e-09	1.45722e-08	26dpi	Female-bias
LNC2443	8.14938	8.10379	0.0163523	0.0329715	26dpi	Female-bias
LNC2446	79.2844	3.67858	1.02132e-15	9.38214e-15	26dpi	Female-bias
LNC2448	8.47825	3.75903	3.41357e-07	1.429e-06	26dpi	Female-bias
LNC2449	15.5092	3.65011	4.36178e-12	2.98645e-11	26dpi	Female-bias
LNC2454	74.9322	2.39634	0.00158779	0.00393869	26dpi	Female-bias
LNC2471	3.66058	3.56889	0.017799	0.0355495	26dpi	Female-bias
LNC2519	43.8536	1.5257	1.04425e-05	3.63884e-05	26dpi	Female-bias
LNC2540	80.9063	4.95536	4.83872e-37	1.58018e-35	26dpi	Female-bias
LNC2563	2.78108	6.5273	0.0024711	0.00592029	26dpi	Female-bias
LNC2585	16.3925	2.40792	0.000205151	0.000594761	26dpi	Female-bias
LNC2592	228.992	1.0312	1.64361e-07	7.16597e-07	26dpi	Female-bias
LNC2598	15.4652	2.90304	4.79225e-06	1.7455e-05	26dpi	Female-bias
LNC2601	37.4386	2.01242	0.000262302	0.000743856	26dpi	Female-bias
LNC2607	89.5185	2.11549	4.67904e-14	3.74654e-13	26dpi	Female-bias
LNC2615	4.40791	6.12732	0.000137601	0.000409586	26dpi	Female-bias
LNC2619	70.3543	1.34703	7.72685e-08	3.52698e-07	26dpi	Female-bias
LNC2622	117.13	1.53934	1.08995e-12	7.7609e-12	26dpi	Female-bias
LNC2624	105.268	1.43942	3.79781e-05	0.000122899	26dpi	Female-bias
LNC2644	32.387	9.22179	5.4083e-14	4.30834e-13	26dpi	Female-bias
LNC2660	40.8108	2.12807	0.000103366	0.000313136	26dpi	Female-bias
LNC2663	43.812	1.31085	0.0138516	0.0283835	26dpi	Female-bias
LNC2664	4.45455	2.55143	0.0234088	0.0454725	26dpi	Female-bias
LNC2744	5.34046	2.70159	0.0143268	0.0292467	26dpi	Female-bias
LNC2758	199.86	1.07448	4.13595e-08	1.94849e-07	26dpi	Female-bias
LNC2760	20.6244	2.90715	0.000192284	0.000560191	26dpi	Female-bias
LNC2762	24.8835	2.00092	1.65498e-07	7.21128e-07	26dpi	Female-bias
LNC2790	32.9854	1.5562	5.57348e-05	0.000175446	26dpi	Female-bias
LNC2792	18.5742	1.80947	0.000634937	0.0016878	26dpi	Female-bias
LNC2825	30.6507	10.099	2.35845e-15	2.10155e-14	26dpi	Female-bias
LNC2826	21.7894	9.59276	3.98959e-06	1.46771e-05	26dpi	Female-bias
LNC2831	3.55472	6.49186	0.00129045	0.00325615	26dpi	Female-bias
LNC2854	12.0263	1.72412	0.013072	0.0269632	26dpi	Female-bias
LNC2883	5.11414	7.53489	0.000307933	0.000864415	26dpi	Female-bias
LNC2884	4.73474	3.13595	0.0118139	0.0246451	26dpi	Female-bias
LNC2894	184.082	1.67185	4.28744e-07	1.76696e-06	26dpi	Female-bias
LNC2898	61.0742	1.5484	1.00916e-05	3.52838e-05	26dpi	Female-bias
LNC2902	5.37561	5.51117	0.000520921	0.00140508	26dpi	Female-bias
LNC2906	45.9992	1.72034	0.0072376	0.0158736	26dpi	Female-bias
LNC2925	26.5999	1.47185	0.000924658	0.00239169	26dpi	Female-bias
LNC2935	4.80858	2.5353	0.0050198	0.0113569	26dpi	Female-bias
LNC2962	40.0131	2.28827	0.00124474	0.00315228	26dpi	Female-bias
LNC3068	6.91779	7.92507	7.57159e-07	3.04107e-06	26dpi	Female-bias
LNC3071	8.10174	5.57043	2.85244e-05	9.39889e-05	26dpi	Female-bias
LNC3073	3.85425	5.07554	0.00357222	0.00832806	26dpi	Female-bias
LNC3074	4.24769	3.36272	0.000233356	0.000668302	26dpi	Female-bias
LNC3103	77.0227	2.07172	3.29002e-06	1.22516e-05	26dpi	Female-bias
LNC3107	35.2956	1.71861	0.00126914	0.00320691	26dpi	Female-bias
LNC3125	7.10593	6.94952	1.912e-06	7.31661e-06	26dpi	Female-bias
LNC3130	6.6483	1.66982	0.00967535	0.0205973	26dpi	Female-bias
LNC3131	11.9145	1.67824	0.00641049	0.0142246	26dpi	Female-bias
LNC3142	83.9461	1.71389	4.73605e-08	2.20955e-07	26dpi	Female-bias
LNC3163	457.714	1.08451	0.000306989	0.000862347	26dpi	Female-bias
LNC3180	113.869	1.13102	0.000480977	0.00130326	26dpi	Female-bias
LNC3189	7.58473	1.744	0.011176	0.0234714	26dpi	Female-bias
LNC3204	46.1531	1.16423	0.000229931	0.000660006	26dpi	Female-bias
LNC3243	276.364	1.42632	5.2684e-06	1.91112e-05	26dpi	Female-bias
LNC3262	12.327	1.74612	0.00690963	0.0152293	26dpi	Female-bias
LNC3266	307.836	1.01479	5.62369e-09	2.88813e-08	26dpi	Female-bias
LNC3279	42.3543	1.31241	0.000472454	0.00128351	26dpi	Female-bias
LNC3280	147.782	1.29303	1.56606e-05	5.33642e-05	26dpi	Female-bias
LNC3304	2.49771	3.81246	0.017915	0.0357354	26dpi	Female-bias
LNC3305	144.761	1.08082	0.00153256	0.00381231	26dpi	Female-bias
LNC3328	3.97625	2.61442	0.00192809	0.00473017	26dpi	Female-bias
LNC3332	6.88209	6.56025	1.97211e-06	7.53508e-06	26dpi	Female-bias
LNC3343	74.9028	1.99095	1.64401e-07	7.16597e-07	26dpi	Female-bias
LNC3374	3.58111	2.69487	0.0105798	0.0223359	26dpi	Female-bias
LNC3400	145.998	1.32729	7.07738e-07	2.85084e-06	26dpi	Female-bias
LNC3457	36.5128	2.33079	6.16859e-07	2.5001e-06	26dpi	Female-bias
LNC3460	10.4529	1.64764	0.00818709	0.0177254	26dpi	Female-bias
LNC3470	20.7978	7.94226	2.20829e-10	1.3013e-09	26dpi	Female-bias
LNC3471	27.8505	7.82996	8.50859e-10	4.74708e-09	26dpi	Female-bias
LNC3478	7.42216	5.48228	0.000126525	0.000378423	26dpi	Female-bias
LNC3522	138.436	1.35818	0.0134394	0.0276295	26dpi	Female-bias
LNC3552	29.715	1.33817	0.00831808	0.0179654	26dpi	Female-bias
LNC3555	2.5589	6.40388	0.00300944	0.00709826	26dpi	Female-bias
LNC3557	26.1896	9.90131	4.07985e-15	3.57919e-14	26dpi	Female-bias
LNC3581	48.0637	1.97737	2.00072e-11	1.29321e-10	26dpi	Female-bias
LNC3590	7.53857	1.9412	0.00910539	0.019497	26dpi	Female-bias
LNC3596	45.8938	1.36045	0.002157	0.00524535	26dpi	Female-bias
LNC3603	2.775	3.75073	0.00905128	0.0193911	26dpi	Female-bias
LNC3637	25.9168	4.93783	1.86589e-17	1.96099e-16	26dpi	Female-bias
LNC3698	29.9457	5.7473	7.31297e-23	1.12351e-21	26dpi	Female-bias
LNC3700	14.2252	2.69592	0.000440706	0.0012046	26dpi	Female-bias
LNC3701	10.353	6.5903	3.97827e-06	1.46398e-05	26dpi	Female-bias
LNC3729	2.64486	6.44416	0.00837655	0.0180792	26dpi	Female-bias
LNC3747	21.7904	1.90179	3.92409e-05	0.000126592	26dpi	Female-bias
LNC3795	4.12325	5.21455	0.00254519	0.00608727	26dpi	Female-bias
LNC3804	4.17101	6.97188	9.15435e-06	3.21873e-05	26dpi	Female-bias
LNC3807	3.62822	2.05316	0.0104083	0.0220376	26dpi	Female-bias
LNC3810	26.6862	4.3104	2.83579e-09	1.49837e-08	26dpi	Female-bias
LNC3828	18.1199	2.02147	0.00356325	0.00831025	26dpi	Female-bias
LNC3843	182.233	1.83259	5.4033e-26	9.92727e-25	26dpi	Female-bias
LNC3846	29.763	1.24211	0.00347339	0.00811585	26dpi	Female-bias
LNC3850	117.245	1.58262	7.36852e-06	2.62185e-05	26dpi	Female-bias
LNC3852	22.866	1.5494	0.000622338	0.00165642	26dpi	Female-bias
LNC3857	37.9418	1.43678	0.000459997	0.00125267	26dpi	Female-bias
LNC3885	35.6195	2.78866	1.32913e-07	5.87144e-07	26dpi	Female-bias
LNC3907	4.29436	3.67431	0.000128019	0.000382708	26dpi	Female-bias
LNC3908	258.517	1.13315	3.93537e-05	0.000126923	26dpi	Female-bias
LNC3940	14.9249	3.10036	2.21282e-06	8.40078e-06	26dpi	Female-bias
LNC3960	25.2737	9.76391	3.60226e-13	2.68448e-12	26dpi	Female-bias
LNC3964	101.241	2.47761	8.52001e-07	3.40119e-06	26dpi	Female-bias
LNC3965	80.7432	1.01248	0.0119335	0.0248324	26dpi	Female-bias
LNC3993	1307.22	2.09062	3.46528e-11	2.19885e-10	26dpi	Female-bias
LNC4007	6.5907	7.91326	9.59448e-06	3.36211e-05	26dpi	Female-bias
LNC4018	7.60225	2.30625	0.000760472	0.0019943	26dpi	Female-bias
LNC4032	16.0652	1.84598	0.00784627	0.0170675	26dpi	Female-bias
LNC4047	8.97016	2.58744	5.07907e-05	0.000160612	26dpi	Female-bias
LNC4058	3.23889	6.64523	0.000703085	0.00185198	26dpi	Female-bias
LNC4084	158.012	1.39141	1.07043e-06	4.22849e-06	26dpi	Female-bias
LNC4115	37.0629	1.23992	0.00276628	0.00657071	26dpi	Female-bias
LNC4119	13.353	3.34383	8.40533e-07	3.35971e-06	26dpi	Female-bias
LNC4137	1.31628	4.54284	0.0118662	0.0247336	26dpi	Female-bias
LNC4152	31.9731	1.57436	2.59711e-05	8.61673e-05	26dpi	Female-bias
LNC4159	338.756	3.48684	2.78717e-20	3.59937e-19	26dpi	Female-bias
LNC4161	49.0534	2.8842	8.45834e-12	5.63663e-11	26dpi	Female-bias
LNC4196	63.5887	1.04751	0.00419917	0.00964727	26dpi	Female-bias
LNC4205	34.6437	2.02068	5.04586e-12	3.43036e-11	26dpi	Female-bias
LNC4233	32.5115	10.0577	1.54959e-08	7.6137e-08	26dpi	Female-bias
LNC4256	16.2782	2.05671	3.94775e-05	0.000127256	26dpi	Female-bias
LNC4257	20.9471	1.53299	0.010469	0.0221281	26dpi	Female-bias
LNC4264	3.09639	6.49375	4.515e-05	0.000144126	26dpi	Female-bias
LNC4276	3.66483	2.47931	0.0134908	0.0277216	26dpi	Female-bias
LNC4288	129.876	1.28304	6.05449e-05	0.00018963	26dpi	Female-bias
LNC4293	4.19801	3.633	0.00793809	0.0172402	26dpi	Female-bias
LNC4329	206.794	1.37406	2.23517e-08	1.07951e-07	26dpi	Female-bias
LNC4348	5.87014	3.3731	0.000106571	0.000322064	26dpi	Female-bias
LNC4350	7.58255	2.6864	0.00170542	0.00421372	26dpi	Female-bias
LNC4361	57.232	1.70586	2.28297e-06	8.64605e-06	26dpi	Female-bias
LNC4365	3.34493	6.86695	5.86539e-05	0.000184031	26dpi	Female-bias
LNC4369	4.93605	4.9457	0.000143589	0.000425681	26dpi	Female-bias
LNC4371	14.9112	2.51732	0.00248274	0.00594704	26dpi	Female-bias
LNC4402	166.471	1.01865	2.99371e-05	9.82028e-05	26dpi	Female-bias
LNC4411	9.37599	1.57746	0.0221143	0.0431933	26dpi	Female-bias
LNC4427	113.28	1.46962	3.68828e-06	1.36303e-05	26dpi	Female-bias
LNC4482	17.7726	3.2993	1.45939e-06	5.68579e-06	26dpi	Female-bias
LNC4513	13.0834	2.12329	5.1539e-06	1.87122e-05	26dpi	Female-bias
LNC4517	31.7779	1.22837	0.00822728	0.0177939	26dpi	Female-bias
LNC4539	11.7992	1.59872	0.0103071	0.0218564	26dpi	Female-bias
LNC4557	12.4289	1.82447	0.00379332	0.00879354	26dpi	Female-bias
LNC4560	44.7019	1.00805	0.0024122	0.00579588	26dpi	Female-bias
LNC4563	23.4018	1.30416	0.0143026	0.0292068	26dpi	Female-bias
LNC4577	116.621	1.27335	4.66207e-10	2.67522e-09	26dpi	Female-bias
LNC4600	31.9248	1.2085	0.00447503	0.0102302	26dpi	Female-bias
LNC4628	11.1274	2.07072	0.00825167	0.0178405	26dpi	Female-bias
LNC4660	73.6032	1.97021	9.40916e-10	5.23314e-09	26dpi	Female-bias
LNC4663	60.6661	1.03607	0.000181352	0.000530202	26dpi	Female-bias
LNC4665	33.0052	1.69676	6.68725e-06	2.39723e-05	26dpi	Female-bias
LNC4667	45.5214	1.46912	0.000220646	0.000635988	26dpi	Female-bias
LNC4673	43.1132	1.77643	0.0024652	0.00590842	26dpi	Female-bias
LNC4675	181.409	1.43393	2.80564e-13	2.10592e-12	26dpi	Female-bias
LNC4677	171.576	1.41044	2.13631e-07	9.17083e-07	26dpi	Female-bias
LNC4681	798.101	1.58299	5.35807e-14	4.27105e-13	26dpi	Female-bias
LNC4684	48.7313	1.99002	0.000399733	0.00110203	26dpi	Female-bias
LNC4685	110.765	1.30227	0.000119416	0.000357846	26dpi	Female-bias
LNC4687	169.357	1.88951	1.59744e-10	9.56239e-10	26dpi	Female-bias
LNC4688	8.54836	3.29004	0.000641882	0.00170408	26dpi	Female-bias
LNC4692	3.82154	5.75118	8.96466e-05	0.000274642	26dpi	Female-bias
LNC4711	226.087	1.05653	0.000495128	0.00133956	26dpi	Female-bias
LNC4712	110.036	1.92305	4.00365e-10	2.3123e-09	26dpi	Female-bias
LNC4714	58.2385	1.41171	0.00761661	0.0166172	26dpi	Female-bias
LNC4716	67.0542	1.08767	0.000864791	0.00224662	26dpi	Female-bias
LNC4720	9.07319	2.80588	0.0109552	0.0230543	26dpi	Female-bias
LNC4722	7.59048	2.00152	0.0100572	0.0213591	26dpi	Female-bias
LNC4723	2.16162	5.19598	0.0161377	0.0325916	26dpi	Female-bias
LNC4738	142.472	1.73678	4.95658e-08	2.30635e-07	26dpi	Female-bias
LNC4741	464.363	1.20519	3.88677e-13	2.88787e-12	26dpi	Female-bias
LNC4743	215.61	1.52541	4.30155e-09	2.22941e-08	26dpi	Female-bias
LNC4748	56.8279	2.87012	2.98721e-19	3.55247e-18	26dpi	Female-bias
LNC4752	107.926	1.68089	4.06592e-08	1.91695e-07	26dpi	Female-bias
LNC4763	564.9	1.15967	2.104e-13	1.5985e-12	26dpi	Female-bias
LNC4765	219.17	1.16704	2.28827e-09	1.22254e-08	26dpi	Female-bias
LNC4771	269.622	1.04967	7.4515e-06	2.64911e-05	26dpi	Female-bias
LNC4779	25.2395	1.5818	0.000402807	0.00111001	26dpi	Female-bias
LNC4781	56.5157	1.39264	1.04998e-07	4.70492e-07	26dpi	Female-bias
LNC4799	430.27	2.05314	1.46262e-12	1.03495e-11	26dpi	Female-bias
LNC4804	51.2727	1.63057	0.00024887	0.000709634	26dpi	Female-bias
LNC4805	239.189	2.32497	9.94257e-05	0.000302595	26dpi	Female-bias
LNC4806	174.28	2.1685	1.03341e-12	7.37094e-12	26dpi	Female-bias
LNC4807	140.144	1.2228	0.0162182	0.0327276	26dpi	Female-bias
LNC4810	122.362	1.59304	1.58818e-05	5.40291e-05	26dpi	Female-bias
LNC4812	385.033	2.00809	1.01409e-13	7.88702e-13	26dpi	Female-bias
LNC4817	8006.84	2.29553	2.98406e-07	1.25872e-06	26dpi	Female-bias
LNC4818	85.8575	1.93978	3.64223e-07	1.5181e-06	26dpi	Female-bias
LNC4819	823.16	2.17737	9.10792e-05	0.000278825	26dpi	Female-bias
LNC4820	597.057	1.31429	0.000204395	0.000592945	26dpi	Female-bias
LNC4821	116.609	1.48405	0.000527107	0.00142084	26dpi	Female-bias
LNC4825	27.8027	2.31711	0.000195171	0.00056794	26dpi	Female-bias
LNC4833	87.438	1.68973	6.93141e-08	3.17669e-07	26dpi	Female-bias
LNC4834	433.592	1.28403	0.000667979	0.0017651	26dpi	Female-bias
LNC4855	63.2497	4.08818	3.33041e-33	9.1715e-32	26dpi	Female-bias
LNC4858	45.7918	1.15396	0.00262337	0.00626226	26dpi	Female-bias
LNC4870	113.31	1.46398	4.47999e-10	2.57429e-09	26dpi	Female-bias
LNC4871	32.198	1.10892	0.00270632	0.00644915	26dpi	Female-bias
LNC4873	4.89952	3.73204	0.00317317	0.00746469	26dpi	Female-bias
LNC4881	2.48691	5.42536	0.000324044	0.000906379	26dpi	Female-bias
LNC4882	362.432	1.84822	1.25669e-07	5.56918e-07	26dpi	Female-bias
LNC4888	7.84136	1.95898	0.00669456	0.0147892	26dpi	Female-bias
LNC4891	13.0567	1.83157	0.0124758	0.0258627	26dpi	Female-bias
LNC4893	54.6871	1.15158	0.00632904	0.0140589	26dpi	Female-bias
LNC4895	500.565	1.95899	3.00161e-09	1.57597e-08	26dpi	Female-bias
LNC4896	76.0231	1.91861	3.84179e-05	0.000124129	26dpi	Female-bias
LNC4897	33.4099	2.26956	0.0010193	0.00261588	26dpi	Female-bias
LNC4898	139.326	2.35071	6.8341e-16	6.40536e-15	26dpi	Female-bias
LNC4900	545.413	1.55349	5.79917e-09	2.97225e-08	26dpi	Female-bias
LNC4901	28.793	2.09636	2.48724e-07	1.0608e-06	26dpi	Female-bias
LNC4902	1897.07	1.5154	1.72368e-05	5.83684e-05	26dpi	Female-bias
LNC4903	29.9538	1.92738	9.82062e-05	0.000299248	26dpi	Female-bias
LNC4911	293.529	1.09277	0.000219815	0.000633886	26dpi	Female-bias
LNC4913	321.546	1.69243	1.33684e-06	5.23449e-06	26dpi	Female-bias
LNC4914	52418.9	1.40103	0.00141489	0.00354362	26dpi	Female-bias
LNC4915	1606.74	1.54686	0.00185187	0.00455214	26dpi	Female-bias
LNC4916	21117.8	1.40539	0.00209331	0.00510039	26dpi	Female-bias
LNC4917	1651.49	1.68972	2.32716e-08	1.12263e-07	26dpi	Female-bias

## Sheet: Male_bias_lncRNAs
Symbol	baseMean	log2FoldChange	pvalue	padj	Time	Group
LNC0081	5.261	-2.13914	0.00496466	0.0284034	18dpi	Male-bias
LNC0167	35.8201	-1.9177	8.21249e-06	0.00010849	18dpi	Male-bias
LNC0168	13.6624	-4.90108	0.000150324	0.00147722	18dpi	Male-bias
LNC0178	16.8257	-1.47932	0.00540983	0.0304863	18dpi	Male-bias
LNC0205	78.374	-1.25125	0.000945923	0.00720953	18dpi	Male-bias
LNC0218	10.3841	-7.46188	0.00244819	0.0160108	18dpi	Male-bias
LNC0355	2.33267	-4.41984	0.00487368	0.0280112	18dpi	Male-bias
LNC0418	27.4591	-1.30645	0.000809802	0.00630893	18dpi	Male-bias
LNC0423	44.5796	-2.27496	5.77175e-08	1.17761e-06	18dpi	Male-bias
LNC0424	11.3379	-1.9845	0.000620544	0.00503693	18dpi	Male-bias
LNC0525	148.123	-1.09194	1.15625e-05	0.000148033	18dpi	Male-bias
LNC0543	1275.91	-1.7136	1.79484e-06	2.77929e-05	18dpi	Male-bias
LNC0619	30.1989	-1.16461	0.00900281	0.046038	18dpi	Male-bias
LNC0663	30.3344	-1.41148	0.00252302	0.0163858	18dpi	Male-bias
LNC0664	285.51	-1.12593	0.000679263	0.00542734	18dpi	Male-bias
LNC0696	66.8345	-1.97537	6.9627e-09	1.63413e-07	18dpi	Male-bias
LNC0742	242.684	-1.41375	6.08043e-05	0.000655381	18dpi	Male-bias
LNC0765	44.2176	-1.57281	0.000198597	0.00187615	18dpi	Male-bias
LNC0785	43.0817	-2.94472	3.76961e-05	0.00042378	18dpi	Male-bias
LNC0857	34.7883	-3.41788	0.000526148	0.00436528	18dpi	Male-bias
LNC0965	48.8816	-1.15276	0.00945095	0.047924	18dpi	Male-bias
LNC1012	178.461	-1.94249	3.35688e-08	7.13385e-07	18dpi	Male-bias
LNC1141	70.2761	-1.09281	0.00726191	0.0388569	18dpi	Male-bias
LNC1151	10.3041	-2.93888	0.00253917	0.0164622	18dpi	Male-bias
LNC1259	18.4253	-3.16485	4.82021e-08	9.9429e-07	18dpi	Male-bias
LNC1385	14.1504	-1.66473	0.00466464	0.0270276	18dpi	Male-bias
LNC1507	951.859	-1.80386	8.56612e-08	1.68151e-06	18dpi	Male-bias
LNC1508	365.528	-2.00031	1.2447e-06	1.98482e-05	18dpi	Male-bias
LNC1629	11.7986	-4.85323	0.00304311	0.0190165	18dpi	Male-bias
LNC1698	13.642	-4.8754	0.000383419	0.00333364	18dpi	Male-bias
LNC1709	296.637	-2.73811	3.0248e-06	4.46843e-05	18dpi	Male-bias
LNC1711	42.2945	-2.19837	0.000170519	0.00165115	18dpi	Male-bias
LNC1713	47.6557	-1.20266	0.00168928	0.0118693	18dpi	Male-bias
LNC1718	96.5125	-1.32795	0.000229273	0.00213016	18dpi	Male-bias
LNC1719	47.018	-1.38335	0.00131631	0.0096278	18dpi	Male-bias
LNC1737	40.9653	-1.31886	3.29169e-05	0.000377989	18dpi	Male-bias
LNC1751	10.8231	-7.10571	3.70901e-07	6.44921e-06	18dpi	Male-bias
LNC1781	42.3885	-1.26469	0.000292263	0.00263693	18dpi	Male-bias
LNC1796	103.607	-1.13203	1.73563e-06	2.6913e-05	18dpi	Male-bias
LNC1797	86.2812	-1.21422	5.24762e-07	8.87124e-06	18dpi	Male-bias
LNC1801	140.568	-1.46594	6.03209e-05	0.000652046	18dpi	Male-bias
LNC1824	10.2563	-2.33843	0.00276318	0.01756	18dpi	Male-bias
LNC1831	155.126	-1.55117	4.79651e-05	0.00052747	18dpi	Male-bias
LNC1848	7.69806	-2.37363	0.000626835	0.0050697	18dpi	Male-bias
LNC1855	18.8891	-1.42092	0.000220828	0.00206075	18dpi	Male-bias
LNC1867	67.333	-1.14325	0.00031271	0.00279006	18dpi	Male-bias
LNC1873	33.6669	-1.41618	8.36124e-06	0.000110196	18dpi	Male-bias
LNC1896	15.3598	-2.83788	0.00185809	0.0128309	18dpi	Male-bias
LNC1909	1054.98	-1.47037	3.32642e-12	1.24238e-10	18dpi	Male-bias
LNC1912	59.1258	-1.7292	0.00182036	0.012609	18dpi	Male-bias
LNC1926	34.3198	-1.92204	0.00240575	0.0157975	18dpi	Male-bias
LNC1939	277.385	-1.09957	3.33623e-07	5.88047e-06	18dpi	Male-bias
LNC1940	67.883	-2.12543	1.33127e-12	5.26977e-11	18dpi	Male-bias
LNC1988	145.38	-1.26882	5.93735e-08	1.2092e-06	18dpi	Male-bias
LNC1990	137.055	-1.17679	8.14115e-06	0.000107674	18dpi	Male-bias
LNC1996	655.551	-1.19134	4.18353e-07	7.16941e-06	18dpi	Male-bias
LNC1997	114.771	-1.43861	1.02361e-09	2.76622e-08	18dpi	Male-bias
LNC2012	27.0724	-2.60576	3.49384e-07	6.11803e-06	18dpi	Male-bias
LNC2013	64.8082	-1.13888	5.5279e-06	7.63447e-05	18dpi	Male-bias
LNC2019	424.78	-1.34033	0.00278363	0.01768	18dpi	Male-bias
LNC2023	97.5785	-1.77225	1.57328e-07	2.93313e-06	18dpi	Male-bias
LNC2024	199.455	-2.33666	1.18434e-14	6.05198e-13	18dpi	Male-bias
LNC2029	517.977	-1.53171	9.01445e-29	1.84255e-26	18dpi	Male-bias
LNC2037	15.0659	-1.95346	0.00400741	0.0239126	18dpi	Male-bias
LNC2038	19.3386	-1.69397	0.000248795	0.00229447	18dpi	Male-bias
LNC2040	25.5711	-1.40253	0.000605296	0.00492193	18dpi	Male-bias
LNC2056	99.9643	-1.04117	3.64295e-05	0.000412012	18dpi	Male-bias
LNC2060	7.64136	-4.51813	0.00447195	0.0261569	18dpi	Male-bias
LNC2100	79.6178	-2.0818	6.29025e-11	1.9643e-09	18dpi	Male-bias
LNC2101	16.2221	-1.33235	0.00466472	0.0270276	18dpi	Male-bias
LNC2164	38.8367	-1.37675	0.009286	0.0473009	18dpi	Male-bias
LNC2165	25.7021	-1.40047	0.0069536	0.0374748	18dpi	Male-bias
LNC2173	31.2804	-1.67996	0.000170316	0.0016506	18dpi	Male-bias
LNC2178	38.1527	-1.42143	1.30288e-05	0.000165502	18dpi	Male-bias
LNC2182	150.367	-1.19634	0.00279811	0.0177519	18dpi	Male-bias
LNC2191	2.68261	-4.74346	0.00847488	0.0438246	18dpi	Male-bias
LNC2242	508.035	-1.11936	9.20439e-07	1.49748e-05	18dpi	Male-bias
LNC2245	242.027	-1.27924	1.2334e-13	5.70611e-12	18dpi	Male-bias
LNC2254	77.4085	-1.61916	7.07532e-08	1.4078e-06	18dpi	Male-bias
LNC2278	11.9925	-2.14937	2.54849e-05	0.000300947	18dpi	Male-bias
LNC2297	32.7347	-3.01676	2.17519e-11	7.36549e-10	18dpi	Male-bias
LNC2310	18.2967	-3.14092	1.17586e-07	2.23294e-06	18dpi	Male-bias
LNC2371	101.832	-1.48265	3.79593e-07	6.55512e-06	18dpi	Male-bias
LNC2382	21.6262	-1.72029	0.00315284	0.0195932	18dpi	Male-bias
LNC2446	79.2844	-1.44603	0.00871608	0.0448655	18dpi	Male-bias
LNC2449	15.5092	-3.80273	0.000730109	0.00577207	18dpi	Male-bias
LNC2672	50.1995	-1.76783	1.80952e-07	3.34033e-06	18dpi	Male-bias
LNC2678	4.94934	-3.38118	0.00230913	0.0152522	18dpi	Male-bias
LNC2679	168.47	-1.83106	0.00094299	0.00720953	18dpi	Male-bias
LNC2759	13.2689	-3.06023	0.00087526	0.00673028	18dpi	Male-bias
LNC2810	284.034	-1.01764	2.99024e-05	0.000345846	18dpi	Male-bias
LNC2914	618.045	-2.17556	1.03664e-05	0.000134261	18dpi	Male-bias
LNC2915	40.4524	-2.17271	0.000153086	0.00149912	18dpi	Male-bias
LNC2916	7.8237	-3.72824	0.000271346	0.00246801	18dpi	Male-bias
LNC2917	21.7169	-3.04386	6.02529e-07	1.00798e-05	18dpi	Male-bias
LNC3005	9.07374	-1.95542	0.00763927	0.0405098	18dpi	Male-bias
LNC3081	14.2945	-6.73294	6.50303e-07	1.08467e-05	18dpi	Male-bias
LNC3082	483.248	-5.17567	2.9877e-34	9.32993e-32	18dpi	Male-bias
LNC3084	807.628	-2.49556	1.88768e-28	3.70578e-26	18dpi	Male-bias
LNC3088	17.9626	-1.49856	0.00176239	0.0122832	18dpi	Male-bias
LNC3254	145.515	-2.98019	6.8579e-13	2.84489e-11	18dpi	Male-bias
LNC3294	14.3338	-2.41254	0.00785986	0.0413673	18dpi	Male-bias
LNC3296	141.576	-2.04429	4.77136e-05	0.000525364	18dpi	Male-bias
LNC3371	9.75571	-2.54723	0.00491156	0.0281857	18dpi	Male-bias
LNC3491	167.117	-1.68961	8.88398e-11	2.71396e-09	18dpi	Male-bias
LNC3495	164.033	-1.00282	1.92736e-06	2.96813e-05	18dpi	Male-bias
LNC3497	520.363	-1.18582	0.00211348	0.0142359	18dpi	Male-bias
LNC3799	25.9374	-2.97583	0.00034588	0.00304018	18dpi	Male-bias
LNC3805	6.79991	-3.84408	0.00226795	0.0150243	18dpi	Male-bias
LNC3945	6.94515	-2.95918	0.00226007	0.014981	18dpi	Male-bias
LNC3952	36.7566	-3.35641	2.09489e-09	5.40184e-08	18dpi	Male-bias
LNC4095	2627.9	-1.30607	4.23293e-09	1.03901e-07	18dpi	Male-bias
LNC4115	37.0629	-1.10466	0.00637787	0.0349756	18dpi	Male-bias
LNC4155	30.209	-1.48293	0.00809469	0.0423455	18dpi	Male-bias
LNC4194	126.065	-1.03581	0.00272579	0.0173813	18dpi	Male-bias
LNC4235	90.9782	-1.0992	0.00306553	0.0191141	18dpi	Male-bias
LNC4304	38.3757	-2.19414	6.37245e-10	1.75586e-08	18dpi	Male-bias
LNC4443	42.7284	-1.02701	0.000684431	0.005457	18dpi	Male-bias
LNC4585	11.4032	-3.3581	6.33247e-06	8.56675e-05	18dpi	Male-bias
LNC4631	32.7267	-1.67224	3.27108e-05	0.000376391	18dpi	Male-bias
LNC4704	51.2451	-3.35879	0.00150511	0.0107636	18dpi	Male-bias
LNC4748	56.8279	-1.581	0.000273026	0.00247986	18dpi	Male-bias
LNC4784	105.942	-1.10869	0.00444949	0.0260662	18dpi	Male-bias
LNC4792	168.532	-1.17726	0.00152331	0.010873	18dpi	Male-bias
LNC4818	85.8575	-1.22599	0.00171095	0.0119991	18dpi	Male-bias
LNC4820	597.057	-1.63626	4.24281e-06	6.0607e-05	18dpi	Male-bias
LNC4821	116.609	-1.77107	4.15543e-05	0.00046483	18dpi	Male-bias
LNC4824	48.1257	-2.15617	5.22161e-06	7.26502e-05	18dpi	Male-bias
LNC4826	21.4361	-1.33474	0.00235608	0.0154985	18dpi	Male-bias
LNC4882	362.432	-1.02749	0.00318728	0.0197418	18dpi	Male-bias
LNC4890	13.9302	-2.44377	0.00164691	0.0116243	18dpi	Male-bias
LNC4893	54.6871	-1.25358	0.00305146	0.0190475	18dpi	Male-bias
LNC4901	28.793	-1.25856	0.00154194	0.0109782	18dpi	Male-bias
LNC4914	52418.9	-1.18894	0.00676025	0.0366082	18dpi	Male-bias
LNC4915	1606.74	-1.50828	0.00241227	0.0158302	18dpi	Male-bias
LNC4917	1651.49	-1.42335	2.62327e-06	3.94262e-05	18dpi	Male-bias
LNC0079	3.9477	-3.94051	0.0123865	0.0409337	22dpi	Male-bias
LNC0167	35.8201	-1.95939	6.96401e-06	5.62054e-05	22dpi	Male-bias
LNC0168	13.6624	-4.04902	6.45538e-07	6.40895e-06	22dpi	Male-bias
LNC0204	4.46086	-2.16626	0.012277	0.0406291	22dpi	Male-bias
LNC0221	41.8429	-1.11655	8.63829e-05	0.000548541	22dpi	Male-bias
LNC0418	27.4591	-1.2504	0.00200869	0.00864391	22dpi	Male-bias
LNC0423	44.5796	-2.69916	1.60555e-11	3.40092e-10	22dpi	Male-bias
LNC0424	11.3379	-1.48471	0.00770928	0.0275315	22dpi	Male-bias
LNC0619	30.1989	-2.52547	2.82346e-05	0.000200929	22dpi	Male-bias
LNC0631	83.9145	-1.92692	0.000637797	0.00318763	22dpi	Male-bias
LNC0636	9.27362	-2.20974	0.00315186	0.0127498	22dpi	Male-bias
LNC0765	44.2176	-1.27682	0.00096424	0.0045608	22dpi	Male-bias
LNC0889	6.61813	-1.92909	0.0105862	0.0359564	22dpi	Male-bias
LNC0974	84.7351	-1.03844	0.00387361	0.0152205	22dpi	Male-bias
LNC1259	18.4253	-2.29583	8.01149e-05	0.000513093	22dpi	Male-bias
LNC1388	2.67083	-4.8407	0.00820427	0.0289381	22dpi	Male-bias
LNC1598	15.2464	-1.32825	0.00123224	0.00564198	22dpi	Male-bias
LNC1713	47.6557	-1.50276	0.000234436	0.00132011	22dpi	Male-bias
LNC1740	53.1298	-1.39048	0.000189203	0.00108838	22dpi	Male-bias
LNC1750	121.491	-1.06146	0.000622559	0.00311678	22dpi	Male-bias
LNC1751	10.8231	-6.06241	1.67336e-05	0.000124917	22dpi	Male-bias
LNC1777	192.196	-1.82959	5.02129e-07	5.10614e-06	22dpi	Male-bias
LNC1780	366.667	-1.32388	3.0554e-07	3.2331e-06	22dpi	Male-bias
LNC1784	4.86673	-2.59511	0.0126215	0.0415232	22dpi	Male-bias
LNC1797	86.2812	-1.13696	1.34561e-05	0.000102804	22dpi	Male-bias
LNC1801	140.568	-1.53479	3.14622e-05	0.000221348	22dpi	Male-bias
LNC1852	39.2694	-1.02796	0.00102677	0.00482543	22dpi	Male-bias
LNC1854	83.1602	-1.71927	3.42813e-06	2.96894e-05	22dpi	Male-bias
LNC1866	798.834	-1.03056	1.83174e-10	3.33262e-09	22dpi	Male-bias
LNC1894	164.201	-1.25271	0.000329492	0.00179258	22dpi	Male-bias
LNC1909	1054.98	-2.15221	5.12505e-24	3.75891e-22	22dpi	Male-bias
LNC1912	59.1258	-2.6939	6.02423e-06	4.93331e-05	22dpi	Male-bias
LNC1916	104.69	-1.8561	9.49993e-07	9.11543e-06	22dpi	Male-bias
LNC1926	34.3198	-2.22786	0.000329369	0.00179258	22dpi	Male-bias
LNC1932	51.2764	-1.04968	0.000236432	0.00133071	22dpi	Male-bias
LNC1938	5.68135	-3.39306	0.000805503	0.0039028	22dpi	Male-bias
LNC1939	277.385	-1.20925	2.52177e-08	3.25197e-07	22dpi	Male-bias
LNC1940	67.883	-1.91	2.58075e-10	4.55414e-09	22dpi	Male-bias
LNC1953	150.206	-1.08351	0.00217012	0.00925715	22dpi	Male-bias
LNC1965	5.85569	-6.21828	0.00157624	0.00698272	22dpi	Male-bias
LNC1973	73.7374	-2.37576	2.17327e-13	5.56841e-12	22dpi	Male-bias
LNC1990	137.055	-1.17888	5.21327e-05	0.000351394	22dpi	Male-bias
LNC1999	273.922	-1.04236	1.47424e-09	2.32843e-08	22dpi	Male-bias
LNC2012	27.0724	-5.75706	4.63266e-11	9.04564e-10	22dpi	Male-bias
LNC2022	10.1361	-3.60227	0.000198474	0.00113725	22dpi	Male-bias
LNC2023	97.5785	-1.36182	6.09564e-05	0.000403681	22dpi	Male-bias
LNC2024	199.455	-1.69637	9.89978e-08	1.15252e-06	22dpi	Male-bias
LNC2029	517.977	-1.8818	1.14885e-41	2.75137e-39	22dpi	Male-bias
LNC2037	15.0659	-2.02611	0.00366172	0.0145268	22dpi	Male-bias
LNC2056	99.9643	-1.32711	3.50879e-06	3.03432e-05	22dpi	Male-bias
LNC2081	401.865	-1.03769	0.0010855	0.00506899	22dpi	Male-bias
LNC2100	79.6178	-1.34154	8.14891e-07	7.94908e-06	22dpi	Male-bias
LNC2173	31.2804	-1.90606	2.28306e-05	0.000165893	22dpi	Male-bias
LNC2178	38.1527	-1.22492	0.000191301	0.00109937	22dpi	Male-bias
LNC2202	47.2473	-1.32453	2.01935e-05	0.000148684	22dpi	Male-bias
LNC2204	2.4438	-4.45038	0.00774577	0.0276281	22dpi	Male-bias
LNC2206	6.02973	-2.27914	0.0121533	0.0402764	22dpi	Male-bias
LNC2217	43.6684	-1.2256	4.40096e-06	3.74241e-05	22dpi	Male-bias
LNC2242	508.035	-1.35915	1.5413e-09	2.43106e-08	22dpi	Male-bias
LNC2243	62.3168	-1.7622	2.50586e-06	2.23113e-05	22dpi	Male-bias
LNC2245	242.027	-1.10242	5.87746e-10	9.95268e-09	22dpi	Male-bias
LNC2254	77.4085	-1.12193	0.000165569	0.000964724	22dpi	Male-bias
LNC2279	47.2508	-2.70157	5.99739e-07	6.01533e-06	22dpi	Male-bias
LNC2297	32.7347	-2.16214	3.07252e-06	2.68474e-05	22dpi	Male-bias
LNC2301	257.895	-1.09313	0.000150473	0.000893626	22dpi	Male-bias
LNC2310	18.2967	-1.34723	0.00492043	0.0187411	22dpi	Male-bias
LNC2335	7.10562	-1.56563	0.00661313	0.0241234	22dpi	Male-bias
LNC2371	101.832	-1.00655	0.000659692	0.00328586	22dpi	Male-bias
LNC2555	42.4993	-1.94633	3.59551e-07	3.75052e-06	22dpi	Male-bias
LNC2666	22.9078	-2.38087	2.86752e-05	0.000203448	22dpi	Male-bias
LNC2679	168.47	-1.4006	0.0104148	0.0354768	22dpi	Male-bias
LNC2810	284.034	-2.51873	1.54356e-24	1.21568e-22	22dpi	Male-bias
LNC2905	11.7876	-2.59479	2.20213e-05	0.000160509	22dpi	Male-bias
LNC2915	40.4524	-2.52316	1.86674e-05	0.000138296	22dpi	Male-bias
LNC2916	7.8237	-1.91705	0.0063184	0.0232216	22dpi	Male-bias
LNC2917	21.7169	-2.50442	3.9448e-06	3.379e-05	22dpi	Male-bias
LNC3081	14.2945	-5.56084	4.08838e-05	0.000281391	22dpi	Male-bias
LNC3082	483.248	-6.72735	1.23334e-101	7.23665e-98	22dpi	Male-bias
LNC3084	807.628	-1.25955	1.0592e-13	2.83137e-12	22dpi	Male-bias
LNC3088	17.9626	-1.4548	0.00277505	0.0114507	22dpi	Male-bias
LNC3165	23.2172	-1.28871	0.00051012	0.00262325	22dpi	Male-bias
LNC3175	23.6072	-1.89243	0.00216841	0.00925369	22dpi	Male-bias
LNC3205	3.08274	-2.96883	0.0157445	0.0497072	22dpi	Male-bias
LNC3337	2.74207	-4.84673	0.00357435	0.0142187	22dpi	Male-bias
LNC3448	1027.08	-1.42959	0.00713498	0.0257866	22dpi	Male-bias
LNC3538	10.2332	-1.65417	0.0103285	0.0352137	22dpi	Male-bias
LNC3805	6.79991	-6.76531	8.79418e-07	8.4938e-06	22dpi	Male-bias
LNC3952	36.7566	-2.7686	3.08894e-07	3.26565e-06	22dpi	Male-bias
LNC4086	2.08521	-5.22323	0.000726267	0.00356912	22dpi	Male-bias
LNC4087	60.3546	-1.17545	0.000893925	0.00427126	22dpi	Male-bias
LNC4093	84.0752	-1.01677	0.0142555	0.0458575	22dpi	Male-bias
LNC4155	30.209	-1.62454	0.00303461	0.0123521	22dpi	Male-bias
LNC4304	38.3757	-1.94027	1.46054e-07	1.64644e-06	22dpi	Male-bias
LNC4443	42.7284	-1.52767	8.01626e-06	6.39068e-05	22dpi	Male-bias
LNC4585	11.4032	-1.30975	0.0154917	0.0490808	22dpi	Male-bias
LNC4631	32.7267	-1.54761	4.39744e-05	0.000300723	22dpi	Male-bias
LNC4664	186.607	-1.04459	2.61612e-07	2.81912e-06	22dpi	Male-bias
LNC4700	14112.3	-1.49185	0.00267495	0.0110999	22dpi	Male-bias
LNC4770	10.6	-4.87119	0.00013775	0.000829826	22dpi	Male-bias
LNC4772	45.5509	-1.71754	3.25081e-06	2.82999e-05	22dpi	Male-bias
LNC4826	21.4361	-2.24258	1.34135e-05	0.000102612	22dpi	Male-bias
LNC0011	37.2372	-1.08565	0.0131579	0.0271179	26dpi	Male-bias
LNC0012	16.3779	-1.55614	0.00711035	0.015622	26dpi	Male-bias
LNC0032	39.953	-3.89127	9.2235e-07	3.65977e-06	26dpi	Male-bias
LNC0038	7.25472	-2.29328	0.0078593	0.0170869	26dpi	Male-bias
LNC0053	3.34222	-6.07787	0.0117532	0.0245391	26dpi	Male-bias
LNC0096	93.0067	-1.27559	0.00136226	0.00342279	26dpi	Male-bias
LNC0135	5.38643	-2.28813	0.00602569	0.0134377	26dpi	Male-bias
LNC0149	56.5279	-1.0385	0.0095435	0.0203443	26dpi	Male-bias
LNC0154	6.21559	-4.47236	1.65216e-05	5.60532e-05	26dpi	Male-bias
LNC0167	35.8201	-6.46357	9.22239e-10	5.13613e-09	26dpi	Male-bias
LNC0168	13.6624	-6.13512	5.91965e-08	2.73004e-07	26dpi	Male-bias
LNC0196	91.6542	-1.79003	2.89884e-09	1.52909e-08	26dpi	Male-bias
LNC0204	4.46086	-2.87637	0.0228198	0.0444391	26dpi	Male-bias
LNC0215	10.6078	-3.45964	0.000234441	0.000671099	26dpi	Male-bias
LNC0218	10.3841	-7.19453	0.00349383	0.00815902	26dpi	Male-bias
LNC0221	41.8429	-1.46557	2.4408e-06	9.21023e-06	26dpi	Male-bias
LNC0255	8.0391	-3.21458	0.0156534	0.0316648	26dpi	Male-bias
LNC0313	15.461	-6.45016	0.000345155	0.000961978	26dpi	Male-bias
LNC0318	625.077	-2.31478	3.88688e-12	2.67303e-11	26dpi	Male-bias
LNC0321	62.8083	-1.14125	0.00820841	0.0177611	26dpi	Male-bias
LNC0367	5.30581	-4.78988	0.000539862	0.00145303	26dpi	Male-bias
LNC0387	4.4478	-1.90976	0.0174133	0.0348853	26dpi	Male-bias
LNC0418	27.4591	-2.07018	1.55168e-06	6.01527e-06	26dpi	Male-bias
LNC0423	44.5796	-3.62118	2.8514e-17	2.95196e-16	26dpi	Male-bias
LNC0424	11.3379	-1.99542	0.00114015	0.00290806	26dpi	Male-bias
LNC0429	7.22014	-2.41749	0.0256591	0.0493851	26dpi	Male-bias
LNC0432	79.0839	-1.41467	2.99906e-05	9.82748e-05	26dpi	Male-bias
LNC0433	65.6829	-1.16248	0.0186852	0.0370761	26dpi	Male-bias
LNC0439	16.6566	-1.4557	0.00576109	0.0129099	26dpi	Male-bias
LNC0478	48.9623	-1.10525	0.00136907	0.00343852	26dpi	Male-bias
LNC0499	6.93905	-2.71651	0.022429	0.0437533	26dpi	Male-bias
LNC0558	9.27728	-2.22622	0.0048019	0.0109075	26dpi	Male-bias
LNC0580	28.0023	-1.27135	0.00452075	0.0103214	26dpi	Male-bias
LNC0594	185.62	-1.10889	2.30095e-05	7.68112e-05	26dpi	Male-bias
LNC0609	15.7788	-1.26276	0.0240084	0.0466011	26dpi	Male-bias
LNC0619	30.1989	-2.5921	1.13944e-07	5.06936e-07	26dpi	Male-bias
LNC0629	3938.27	-3.21861	1.63556e-15	1.47745e-14	26dpi	Male-bias
LNC0630	20.3825	-3.88484	5.2955e-07	2.15648e-06	26dpi	Male-bias
LNC0631	83.9145	-3.10676	2.12112e-08	1.02801e-07	26dpi	Male-bias
LNC0636	9.27362	-2.60347	3.67577e-05	0.000119228	26dpi	Male-bias
LNC0654	5.33506	-4.02962	0.0199873	0.0394154	26dpi	Male-bias
LNC0663	30.3344	-1.46342	0.00278377	0.00660972	26dpi	Male-bias
LNC0664	285.51	-1.31346	0.000103916	0.000314648	26dpi	Male-bias
LNC0677	2.3184	-3.68236	0.0217397	0.0425349	26dpi	Male-bias
LNC0681	14.3895	-1.68958	0.0114587	0.0239684	26dpi	Male-bias
LNC0694	4.7427	-2.53053	0.00899192	0.0192767	26dpi	Male-bias
LNC0715	10.8481	-2.59024	0.00517587	0.0116825	26dpi	Male-bias
LNC0716	5.08714	-3.2217	0.0113411	0.0237621	26dpi	Male-bias
LNC0754	8.63942	-2.42756	0.0147536	0.0300099	26dpi	Male-bias
LNC0758	243.77	-1.38639	1.69943e-18	1.92206e-17	26dpi	Male-bias
LNC0760	10.7746	-2.99936	0.0197433	0.039002	26dpi	Male-bias
LNC0765	44.2176	-3.30902	6.58392e-14	5.19509e-13	26dpi	Male-bias
LNC0766	13.7469	-1.82507	0.00419907	0.00964727	26dpi	Male-bias
LNC0771	19.9369	-2.4027	7.08581e-08	3.24506e-07	26dpi	Male-bias
LNC0785	43.0817	-2.54471	0.000452315	0.0012339	26dpi	Male-bias
LNC0803	56.8474	-2.56196	1.27217e-08	6.32537e-08	26dpi	Male-bias
LNC0804	208.751	-1.88147	8.02467e-06	2.84397e-05	26dpi	Male-bias
LNC0805	21.5775	-3.55202	6.10892e-06	2.20002e-05	26dpi	Male-bias
LNC0809	7.05892	-2.26095	0.00865819	0.018629	26dpi	Male-bias
LNC0826	15.738	-1.8323	0.0114412	0.0239397	26dpi	Male-bias
LNC0847	188.393	-3.35813	0.0124051	0.0257279	26dpi	Male-bias
LNC0857	34.7883	-4.32461	0.00200144	0.00489279	26dpi	Male-bias
LNC0917	2.07938	-4.7073	0.00261834	0.00625145	26dpi	Male-bias
LNC0918	9.86016	-2.10663	0.00158422	0.00393139	26dpi	Male-bias
LNC0922	4.99081	-1.74271	0.024132	0.0468046	26dpi	Male-bias
LNC0965	48.8816	-1.79699	8.68512e-05	0.000266602	26dpi	Male-bias
LNC0973	21.0756	-2.55365	0.00463178	0.0105614	26dpi	Male-bias
LNC0974	84.7351	-2.18241	9.08149e-09	4.56453e-08	26dpi	Male-bias
LNC0983	46.2318	-1.42421	0.0180701	0.0359865	26dpi	Male-bias
LNC1003	1.85297	-3.93199	0.0181371	0.0360978	26dpi	Male-bias
LNC1004	161.045	-1.35161	0.000296013	0.00083358	26dpi	Male-bias
LNC1043	8.56444	-2.75132	0.00281688	0.00668198	26dpi	Male-bias
LNC1116	47.3194	-1.70607	0.0114169	0.023893	26dpi	Male-bias
LNC1117	8.12146	-3.97115	0.00065411	0.00173433	26dpi	Male-bias
LNC1143	191.549	-1.2259	1.3356e-08	6.6144e-08	26dpi	Male-bias
LNC1144	48.1942	-1.03724	0.00775068	0.0168858	26dpi	Male-bias
LNC1151	10.3041	-2.5074	0.00336057	0.00786993	26dpi	Male-bias
LNC1205	18.2014	-1.9613	4.15906e-05	0.000133479	26dpi	Male-bias
LNC1224	69.1744	-1.40899	0.000975471	0.00251374	26dpi	Male-bias
LNC1229	42.5689	-1.64691	0.0250358	0.0483619	26dpi	Male-bias
LNC1254	9.7485	-5.00218	6.50008e-07	2.62507e-06	26dpi	Male-bias
LNC1259	18.4253	-3.08576	3.91139e-07	1.62054e-06	26dpi	Male-bias
LNC1284	305.128	-1.00834	0.000664922	0.00175888	26dpi	Male-bias
LNC1285	301.039	-1.07693	3.20324e-05	0.000104636	26dpi	Male-bias
LNC1292	74.5523	-1.6546	6.73163e-05	0.000209367	26dpi	Male-bias
LNC1351	13.4576	-1.6657	0.00752548	0.016427	26dpi	Male-bias
LNC1386	4.16055	-3.36061	0.0186934	0.0370866	26dpi	Male-bias
LNC1388	2.67083	-5.96326	0.000987615	0.0025424	26dpi	Male-bias
LNC1441	3.37559	-4.81217	0.00238307	0.00573582	26dpi	Male-bias
LNC1469	33.9265	-1.13238	0.00828274	0.0179009	26dpi	Male-bias
LNC1515	3.00643	-4.33697	0.00602146	0.0134307	26dpi	Male-bias
LNC1577	19.369	-1.84152	0.000606306	0.0016179	26dpi	Male-bias
LNC1598	15.2464	-2.86345	5.29657e-07	2.15648e-06	26dpi	Male-bias
LNC1601	80.8933	-1.01472	0.0237662	0.0461381	26dpi	Male-bias
LNC1694	29.8697	-1.72274	0.0013576	0.00341246	26dpi	Male-bias
LNC1699	15.8734	-1.85778	0.000186372	0.000544493	26dpi	Male-bias
LNC1702	3.30835	-2.39382	0.0217923	0.0426158	26dpi	Male-bias
LNC1713	47.6557	-2.23029	0.000391942	0.00108294	26dpi	Male-bias
LNC1714	3.19952	-3.73776	0.0186258	0.0369701	26dpi	Male-bias
LNC1722	14.1933	-1.64993	0.0103226	0.0218814	26dpi	Male-bias
LNC1724	50.4076	-1.32457	6.45665e-05	0.000201266	26dpi	Male-bias
LNC1733	2.82605	-3.66684	0.00979307	0.0208301	26dpi	Male-bias
LNC1736	32.4427	-1.21155	0.0211363	0.0414584	26dpi	Male-bias
LNC1737	40.9653	-1.76286	4.31111e-06	1.57994e-05	26dpi	Male-bias
LNC1738	10.5218	-2.85992	0.00281436	0.00667729	26dpi	Male-bias
LNC1743	291.026	-2.10081	0.00029209	0.000823276	26dpi	Male-bias
LNC1744	14.3332	-2.04024	0.0204971	0.0403187	26dpi	Male-bias
LNC1751	10.8231	-7.11773	3.475e-07	1.45325e-06	26dpi	Male-bias
LNC1753	27.5732	-2.58297	0.00926906	0.0198135	26dpi	Male-bias
LNC1777	192.196	-3.32561	1.32905e-17	1.41346e-16	26dpi	Male-bias
LNC1780	366.667	-1.29122	5.17747e-07	2.11559e-06	26dpi	Male-bias
LNC1790	32.6667	-2.19398	2.2869e-06	8.6583e-06	26dpi	Male-bias
LNC1797	86.2812	-1.26668	2.77712e-07	1.17719e-06	26dpi	Male-bias
LNC1799	18.2615	-1.33853	0.00587001	0.0131328	26dpi	Male-bias
LNC1801	140.568	-1.11776	0.00231285	0.00558839	26dpi	Male-bias
LNC1816	9.86605	-3.51683	0.000834876	0.00217252	26dpi	Male-bias
LNC1824	10.2563	-2.42172	0.0040465	0.00932916	26dpi	Male-bias
LNC1840	37.2669	-1.2748	0.00913931	0.0195596	26dpi	Male-bias
LNC1865	78.2661	-1.14191	0.00137367	0.00344869	26dpi	Male-bias
LNC1866	798.834	-1.64039	1.24323e-24	2.11587e-23	26dpi	Male-bias
LNC1867	67.333	-2.48075	3.54191e-12	2.44118e-11	26dpi	Male-bias
LNC1883	581.208	-1.21992	2.29954e-30	5.40239e-29	26dpi	Male-bias
LNC1884	31.6092	-2.03237	2.62336e-08	1.25677e-07	26dpi	Male-bias
LNC1885	27.7112	-1.12815	0.0255316	0.0492053	26dpi	Male-bias
LNC1894	164.201	-1.18508	0.000550528	0.00147886	26dpi	Male-bias
LNC1896	15.3598	-2.88877	0.000729521	0.00191757	26dpi	Male-bias
LNC1909	1054.98	-2.34221	6.60606e-28	1.34438e-26	26dpi	Male-bias
LNC1910	1279.36	-1.17816	0.0170511	0.0342533	26dpi	Male-bias
LNC1912	59.1258	-2.83657	9.07836e-07	3.60562e-06	26dpi	Male-bias
LNC1916	104.69	-1.55267	3.2413e-05	0.000105796	26dpi	Male-bias
LNC1917	8.76216	-2.91636	0.00324553	0.00762199	26dpi	Male-bias
LNC1920	24.6996	-1.35801	0.00370271	0.00860173	26dpi	Male-bias
LNC1923	11.1533	-1.75948	0.00450052	0.0102809	26dpi	Male-bias
LNC1924	33.3652	-1.40315	0.000656374	0.00173917	26dpi	Male-bias
LNC1926	34.3198	-5.12736	5.6447e-10	3.20517e-09	26dpi	Male-bias
LNC1929	359.107	-1.05236	0.000466223	0.00126768	26dpi	Male-bias
LNC1932	51.2764	-1.31344	2.22201e-06	8.43054e-06	26dpi	Male-bias
LNC1938	5.68135	-3.78491	0.000145094	0.000430041	26dpi	Male-bias
LNC1940	67.883	-1.84991	1.45136e-09	7.92472e-09	26dpi	Male-bias
LNC1942	3.65429	-5.23411	0.00199536	0.00487986	26dpi	Male-bias
LNC1965	5.85569	-5.64576	0.0042049	0.00965729	26dpi	Male-bias
LNC1971	10.7086	-3.72278	1.85885e-06	7.11979e-06	26dpi	Male-bias
LNC1973	73.7374	-3.29265	2.28641e-20	2.97424e-19	26dpi	Male-bias
LNC1984	2.22465	-5.81708	0.0106081	0.0223843	26dpi	Male-bias
LNC1986	21.9784	-1.2833	0.00323049	0.00759096	26dpi	Male-bias
LNC1988	145.38	-1.66357	2.11737e-12	1.48311e-11	26dpi	Male-bias
LNC1989	4.09041	-5.09759	0.0017933	0.00441687	26dpi	Male-bias
LNC1990	137.055	-2.16488	9.93028e-12	6.58587e-11	26dpi	Male-bias
LNC1996	655.551	-1.87733	9.98553e-15	8.4626e-14	26dpi	Male-bias
LNC2007	30.2523	-1.75354	0.00134229	0.00337875	26dpi	Male-bias
LNC2012	27.0724	-4.21141	1.55021e-19	1.87756e-18	26dpi	Male-bias
LNC2013	64.8082	-1.13966	2.77443e-05	9.15877e-05	26dpi	Male-bias
LNC2022	10.1361	-2.96144	0.00379374	0.00879354	26dpi	Male-bias
LNC2023	97.5785	-2.51607	5.98648e-10	3.39461e-09	26dpi	Male-bias
LNC2024	199.455	-1.35704	1.15944e-05	4.01443e-05	26dpi	Male-bias
LNC2029	517.977	-2.45229	2.57381e-67	3.14787e-65	26dpi	Male-bias
LNC2040	25.5711	-1.12968	0.0156684	0.0316899	26dpi	Male-bias
LNC2075	1.70897	-4.41486	0.0219647	0.0429145	26dpi	Male-bias
LNC2076	610.351	-1.03012	7.74798e-10	4.33241e-09	26dpi	Male-bias
LNC2083	14.6466	-6.99362	0.00248878	0.00595922	26dpi	Male-bias
LNC2096	34.4503	-1.00885	0.016647	0.0335117	26dpi	Male-bias
LNC2110	97.1783	-1.59733	0.00149441	0.00372632	26dpi	Male-bias
LNC2116	124.402	-1.12452	0.000107781	0.000325324	26dpi	Male-bias
LNC2134	17.8333	-2.33645	0.0049527	0.0112193	26dpi	Male-bias
LNC2140	29.5114	-1.48987	0.0132796	0.0273507	26dpi	Male-bias
LNC2146	12.8405	-1.5886	0.00484963	0.0109974	26dpi	Male-bias
LNC2148	409.731	-1.45568	5.63327e-09	2.8896e-08	26dpi	Male-bias
LNC2153	255.162	-1.30117	3.2803e-06	1.22191e-05	26dpi	Male-bias
LNC2164	38.8367	-1.60368	0.00292573	0.00691258	26dpi	Male-bias
LNC2165	25.7021	-2.49674	1.22491e-05	4.22472e-05	26dpi	Male-bias
LNC2166	22.3473	-1.63176	0.00705356	0.0155136	26dpi	Male-bias
LNC2173	31.2804	-3.20562	1.87941e-08	9.16204e-08	26dpi	Male-bias
LNC2178	38.1527	-1.93387	1.06002e-06	4.19137e-06	26dpi	Male-bias
LNC2184	2.278	-3.98992	0.0144972	0.0295512	26dpi	Male-bias
LNC2193	39.3653	-1.2306	0.000208488	0.000603176	26dpi	Male-bias
LNC2204	2.4438	-3.83834	0.0113581	0.0237858	26dpi	Male-bias
LNC2206	6.02973	-3.32853	0.00280919	0.00666629	26dpi	Male-bias
LNC2217	43.6684	-1.30322	1.12312e-05	3.89624e-05	26dpi	Male-bias
LNC2229	35.3675	-2.31723	1.09518e-07	4.8864e-07	26dpi	Male-bias
LNC2242	508.035	-2.28403	6.18885e-23	9.56703e-22	26dpi	Male-bias
LNC2243	62.3168	-2.5197	2.88659e-09	1.52456e-08	26dpi	Male-bias
LNC2245	242.027	-1.14983	4.38889e-11	2.76382e-10	26dpi	Male-bias
LNC2246	10.2268	-2.10469	0.0134722	0.0276926	26dpi	Male-bias
LNC2254	77.4085	-1.90051	1.90626e-10	1.13026e-09	26dpi	Male-bias
LNC2276	57.8071	-2.08241	1.05007e-09	5.82984e-09	26dpi	Male-bias
LNC2278	11.9925	-2.09272	0.00573175	0.0128488	26dpi	Male-bias
LNC2279	47.2508	-2.31605	3.27429e-05	0.000106789	26dpi	Male-bias
LNC2292	104.024	-2.28175	0.000406423	0.00111825	26dpi	Male-bias
LNC2297	32.7347	-4.01788	3.723e-14	3.00611e-13	26dpi	Male-bias
LNC2301	257.895	-1.71763	3.64272e-09	1.90058e-08	26dpi	Male-bias
LNC2310	18.2967	-1.86821	0.000204429	0.000592945	26dpi	Male-bias
LNC2335	7.10562	-2.01746	0.00652602	0.0144604	26dpi	Male-bias
LNC2356	7.31575	-2.12099	0.0145278	0.0296038	26dpi	Male-bias
LNC2361	63.7562	-1.48639	2.8911e-05	9.51623e-05	26dpi	Male-bias
LNC2390	581.402	-1.05852	4.17752e-05	0.000134005	26dpi	Male-bias
LNC2417	11.44	-1.9302	0.000947729	0.00244882	26dpi	Male-bias
LNC2445	82.8611	-1.06105	0.00280582	0.00665955	26dpi	Male-bias
LNC2475	29.5307	-1.32491	0.000227143	0.000652904	26dpi	Male-bias
LNC2482	88.1995	-1.03067	0.00525867	0.0118608	26dpi	Male-bias
LNC2487	10.6593	-2.86261	0.00167725	0.00414741	26dpi	Male-bias
LNC2546	103.048	-2.81468	1.35578e-19	1.64847e-18	26dpi	Male-bias
LNC2555	42.4993	-4.74284	4.34379e-29	9.54028e-28	26dpi	Male-bias
LNC2560	6.82338	-2.74623	0.0211913	0.0415598	26dpi	Male-bias
LNC2567	6.93675	-2.29895	0.00273377	0.00650587	26dpi	Male-bias
LNC2616	171.68	-1.73746	0.000251787	0.000716315	26dpi	Male-bias
LNC2643	4.12425	-2.25921	0.0226583	0.0441591	26dpi	Male-bias
LNC2651	13.3849	-1.99808	0.000929473	0.00240315	26dpi	Male-bias
LNC2657	74.2308	-1.54961	0.00729944	0.0159867	26dpi	Male-bias
LNC2666	22.9078	-4.35279	1.07675e-10	6.53965e-10	26dpi	Male-bias
LNC2675	43.5197	-1.2398	0.00953689	0.0203391	26dpi	Male-bias
LNC2676	7.82213	-2.816	0.0227822	0.0443729	26dpi	Male-bias
LNC2700	50.1473	-2.2857	5.8295e-12	3.93949e-11	26dpi	Male-bias
LNC2712	318.423	-2.00058	3.00147e-08	1.42914e-07	26dpi	Male-bias
LNC2714	199.838	-1.78257	3.68065e-07	1.53156e-06	26dpi	Male-bias
LNC2715	136.191	-1.94444	1.65049e-06	6.37063e-06	26dpi	Male-bias
LNC2761	2.23702	-3.46484	0.0174074	0.0348792	26dpi	Male-bias
LNC2810	284.034	-2.52427	9.1267e-27	1.74358e-25	26dpi	Male-bias
LNC2837	6.83451	-4.25051	0.00205193	0.00500643	26dpi	Male-bias
LNC2905	11.7876	-6.05006	3.67806e-08	1.74e-07	26dpi	Male-bias
LNC2915	40.4524	-1.90537	0.00139928	0.00350734	26dpi	Male-bias
LNC2916	7.8237	-2.55159	0.0023969	0.00576467	26dpi	Male-bias
LNC2917	21.7169	-2.10052	0.000193101	0.000562309	26dpi	Male-bias
LNC2918	5.16986	-1.92965	0.0126959	0.0262742	26dpi	Male-bias
LNC2920	6.11525	-3.64187	0.00033223	0.00092782	26dpi	Male-bias
LNC2923	2.7086	-4.91142	0.000721022	0.00189723	26dpi	Male-bias
LNC2973	5.9813	-2.2152	0.00989628	0.0210317	26dpi	Male-bias
LNC2978	19.8205	-2.13993	3.39042e-05	0.000110288	26dpi	Male-bias
LNC3021	33.9361	-1.73183	0.0142766	0.0291681	26dpi	Male-bias
LNC3054	2.00895	-5.67392	0.0207044	0.0406751	26dpi	Male-bias
LNC3081	14.2945	-7.20258	8.56169e-08	3.87825e-07	26dpi	Male-bias
LNC3082	483.248	-5.7448	1.18942e-123	8.24336e-121	26dpi	Male-bias
LNC3083	7.79886	-3.19637	0.000160707	0.000473392	26dpi	Male-bias
LNC3084	807.628	-3.1223	7.07947e-74	1.07703e-71	26dpi	Male-bias
LNC3088	17.9626	-2.97109	1.61779e-05	5.49318e-05	26dpi	Male-bias
LNC3148	865.436	-1.78364	1.90138e-09	1.02373e-08	26dpi	Male-bias
LNC3152	119.82	-1.44088	2.18976e-12	1.53123e-11	26dpi	Male-bias
LNC3153	10.3009	-2.67725	0.000465955	0.00126723	26dpi	Male-bias
LNC3165	23.2172	-1.6461	2.60574e-06	9.8059e-06	26dpi	Male-bias
LNC3167	3.90929	-4.95775	0.00316472	0.00744764	26dpi	Male-bias
LNC3175	23.6072	-2.1114	0.00816412	0.0176818	26dpi	Male-bias
LNC3176	13.3275	-1.34997	0.0034016	0.00795855	26dpi	Male-bias
LNC3178	48.7321	-2.75478	3.72e-10	2.16048e-09	26dpi	Male-bias
LNC3187	3.78	-3.22834	0.0225372	0.0439505	26dpi	Male-bias
LNC3218	25.4073	-1.03859	0.00706198	0.0155294	26dpi	Male-bias
LNC3281	2.04977	-4.44336	0.013274	0.027345	26dpi	Male-bias
LNC3318	84.1519	-1.88409	0.00062757	0.00166964	26dpi	Male-bias
LNC3320	3.23979	-5.8434	0.000332609	0.000928463	26dpi	Male-bias
LNC3324	1.63816	-4.90209	0.016801	0.0337999	26dpi	Male-bias
LNC3339	8.92575	-3.13538	6.39698e-06	2.29845e-05	26dpi	Male-bias
LNC3356	42.145	-3.54406	0.00449674	0.010276	26dpi	Male-bias
LNC3369	21.5482	-1.75618	0.0115874	0.0242253	26dpi	Male-bias
LNC3379	1847.33	-1.00265	2.9414e-08	1.40214e-07	26dpi	Male-bias
LNC3411	8.57756	-1.73844	0.0136188	0.0279523	26dpi	Male-bias
LNC3443	417.317	-2.33378	1.90328e-11	1.2315e-10	26dpi	Male-bias
LNC3445	37.1092	-1.87039	0.000974445	0.00251161	26dpi	Male-bias
LNC3446	232.534	-2.55855	9.52619e-08	4.28868e-07	26dpi	Male-bias
LNC3447	139.448	-2.58903	1.1689e-05	4.04607e-05	26dpi	Male-bias
LNC3448	1027.08	-3.81505	9.15023e-13	6.56406e-12	26dpi	Male-bias
LNC3449	198.346	-2.78014	1.49604e-07	6.56229e-07	26dpi	Male-bias
LNC3452	17.0139	-1.78598	0.0248528	0.0480382	26dpi	Male-bias
LNC3453	248.342	-2.47062	2.72804e-09	1.44327e-08	26dpi	Male-bias
LNC3454	584.834	-2.75759	1.29912e-06	5.09638e-06	26dpi	Male-bias
LNC3456	86.4902	-3.17843	1.47686e-06	5.74667e-06	26dpi	Male-bias
LNC3491	167.117	-1.04797	3.98349e-05	0.000128309	26dpi	Male-bias
LNC3498	140.249	-1.32234	0.000831886	0.00216565	26dpi	Male-bias
LNC3502	58.8856	-1.3671	2.86996e-05	9.44913e-05	26dpi	Male-bias
LNC3506	32.4697	-1.25992	0.0153958	0.0311941	26dpi	Male-bias
LNC3535	806.562	-1.09899	8.98057e-15	7.63685e-14	26dpi	Male-bias
LNC3538	10.2332	-2.20826	0.00784856	0.0170695	26dpi	Male-bias
LNC3576	828.304	-1.05781	0.000167327	0.000491616	26dpi	Male-bias
LNC3577	19.9352	-1.70694	0.00441911	0.0101172	26dpi	Male-bias
LNC3580	314.259	-1.10094	1.08159e-05	3.76368e-05	26dpi	Male-bias
LNC3653	40.2046	-1.07634	0.00569329	0.0127695	26dpi	Male-bias
LNC3657	8.41843	-2.13115	0.0121298	0.0252115	26dpi	Male-bias
LNC3662	10.087	-2.12533	0.0182564	0.0363062	26dpi	Male-bias
LNC3713	117.999	-1.12013	1.01747e-07	4.56417e-07	26dpi	Male-bias
LNC3715	528.36	-1.35092	0.000477937	0.00129671	26dpi	Male-bias
LNC3716	16.6061	-1.17143	0.0107454	0.0226471	26dpi	Male-bias
LNC3718	23.7227	-3.87546	1.71755e-07	7.46044e-07	26dpi	Male-bias
LNC3730	2.85378	-4.17478	0.01267	0.0262293	26dpi	Male-bias
LNC3765	140.922	-1.14608	7.29769e-07	2.93484e-06	26dpi	Male-bias
LNC3780	82.1831	-1.79318	1.57916e-06	6.11044e-06	26dpi	Male-bias
LNC3797	18.0358	-1.281	0.0250529	0.0483875	26dpi	Male-bias
LNC3799	25.9374	-2.11561	0.00953777	0.0203391	26dpi	Male-bias
LNC3805	6.79991	-3.6842	0.000745042	0.00195713	26dpi	Male-bias
LNC3832	6.08868	-2.49237	0.0141369	0.0289119	26dpi	Male-bias
LNC3886	177.484	-1.09532	0.00721103	0.0158265	26dpi	Male-bias
LNC3889	96.0479	-1.4253	0.00164389	0.00406895	26dpi	Male-bias
LNC3904	64.9663	-1.38495	0.000129692	0.00038734	26dpi	Male-bias
LNC3923	686.205	-1.34848	9.36329e-06	3.28756e-05	26dpi	Male-bias
LNC3928	550.132	-2.64034	3.19116e-31	7.79056e-30	26dpi	Male-bias
LNC3943	36.4835	-1.01443	0.0122734	0.0254802	26dpi	Male-bias
LNC3945	6.94515	-5.8912	3.74355e-05	0.000121301	26dpi	Male-bias
LNC3952	36.7566	-5.28658	2.23598e-11	1.43782e-10	26dpi	Male-bias
LNC3953	8.95088	-4.10266	0.00038987	0.00107769	26dpi	Male-bias
LNC4031	69.2679	-2.10243	1.69029e-06	6.50814e-06	26dpi	Male-bias
LNC4036	26.181	-1.52186	0.0118902	0.0247669	26dpi	Male-bias
LNC4040	142.992	-1.3702	0.00359132	0.00836789	26dpi	Male-bias
LNC4069	35.5717	-1.57897	0.000457263	0.00124576	26dpi	Male-bias
LNC4071	47.3825	-1.14226	0.0045737	0.0104366	26dpi	Male-bias
LNC4081	18.558	-1.10021	0.00978603	0.0208187	26dpi	Male-bias
LNC4086	2.08521	-4.66321	0.00266078	0.0063467	26dpi	Male-bias
LNC4087	60.3546	-1.47595	8.52055e-05	0.000261679	26dpi	Male-bias
LNC4103	8.08819	-2.18346	0.0159553	0.032244	26dpi	Male-bias
LNC4128	55.6108	-1.0917	0.000913987	0.00236556	26dpi	Male-bias
LNC4139	32.0345	-1.54396	0.00061966	0.00164976	26dpi	Male-bias
LNC4149	21.0777	-1.95246	9.62243e-06	3.37096e-05	26dpi	Male-bias
LNC4155	30.209	-1.73004	0.00271404	0.00646261	26dpi	Male-bias
LNC4194	126.065	-1.0796	0.00144577	0.0036195	26dpi	Male-bias
LNC4209	106.727	-1.4475	0.00144629	0.00362008	26dpi	Male-bias
LNC4242	10.3934	-2.98893	0.00136369	0.00342571	26dpi	Male-bias
LNC4249	27.9056	-1.32182	0.000763228	0.00200111	26dpi	Male-bias
LNC4262	10.0516	-1.63251	0.00241947	0.00580999	26dpi	Male-bias
LNC4304	38.3757	-4.43097	1.22166e-16	1.21146e-15	26dpi	Male-bias
LNC4309	8.15195	-3.17141	0.0209796	0.0411704	26dpi	Male-bias
LNC4310	135.263	-1.31637	0.00447044	0.0102215	26dpi	Male-bias
LNC4330	6.35423	-2.94275	0.0112314	0.0235679	26dpi	Male-bias
LNC4342	3.20301	-4.88963	0.00144866	0.00362454	26dpi	Male-bias
LNC4347	7.02153	-2.35518	0.0135278	0.0277839	26dpi	Male-bias
LNC4397	230.402	-1.7473	4.64188e-13	3.42242e-12	26dpi	Male-bias
LNC4405	221.481	-1.44081	9.46958e-19	1.08878e-17	26dpi	Male-bias
LNC4421	4.46169	-3.16298	0.00413767	0.00951825	26dpi	Male-bias
LNC4443	42.7284	-3.71674	3.21726e-11	2.04459e-10	26dpi	Male-bias
LNC4471	2.61513	-3.9531	0.00206158	0.00502897	26dpi	Male-bias
LNC4502	105.861	-1.84071	5.22755e-19	6.10615e-18	26dpi	Male-bias
LNC4515	3.238	-4.7782	0.000929087	0.00240264	26dpi	Male-bias
LNC4552	60.1913	-1.49511	5.47102e-05	0.000172569	26dpi	Male-bias
LNC4553	130.057	-3.0762	5.43821e-15	4.72106e-14	26dpi	Male-bias
LNC4556	277.582	-3.05439	0.00605718	0.0134959	26dpi	Male-bias
LNC4569	39.5191	-1.46763	3.72463e-06	1.37551e-05	26dpi	Male-bias
LNC4579	24.5466	-2.8086	4.37803e-06	1.60305e-05	26dpi	Male-bias
LNC4580	30.9978	-2.28924	0.000122368	0.000366341	26dpi	Male-bias
LNC4583	199.547	-3.14954	0.00656281	0.0145272	26dpi	Male-bias
LNC4585	11.4032	-2.94544	3.89413e-05	0.000125691	26dpi	Male-bias
LNC4594	2.97573	-3.67857	0.0207768	0.0408045	26dpi	Male-bias
LNC4607	6.33242	-5.48737	0.000121247	0.000363246	26dpi	Male-bias
LNC4631	32.7267	-3.22903	4.32273e-17	4.42017e-16	26dpi	Male-bias
LNC4632	14.1156	-4.25132	1.17618e-06	4.62865e-06	26dpi	Male-bias
LNC4634	14.9297	-1.82363	0.00406489	0.0093629	26dpi	Male-bias
LNC4640	4.97521	-2.80635	0.00287898	0.00681376	26dpi	Male-bias
LNC4645	36.9362	-3.14528	5.30092e-06	1.92124e-05	26dpi	Male-bias
LNC4664	186.607	-1.38518	2.96635e-11	1.89479e-10	26dpi	Male-bias
LNC4666	371.797	-1.2423	0.000319572	0.000895073	26dpi	Male-bias
LNC4668	509.992	-1.52428	8.67876e-09	4.36915e-08	26dpi	Male-bias
LNC4670	57.6543	-1.92664	0.000292883	0.000825139	26dpi	Male-bias
LNC4678	134.968	-1.35358	4.14819e-08	1.95352e-07	26dpi	Male-bias
LNC4680	450.208	-1.29455	3.85638e-06	1.42122e-05	26dpi	Male-bias
LNC4682	281.171	-1.02004	8.37444e-08	3.79895e-07	26dpi	Male-bias
LNC4699	24.197	-2.55841	6.1194e-05	0.000191567	26dpi	Male-bias
LNC4700	14112.3	-2.82404	1.3147e-08	6.52384e-08	26dpi	Male-bias
LNC4704	51.2451	-2.68827	0.0130178	0.0268602	26dpi	Male-bias
LNC4735	13.9127	-3.35017	1.22651e-05	4.22905e-05	26dpi	Male-bias
LNC4737	70.6762	-1.93248	0.000557887	0.00149702	26dpi	Male-bias
LNC4756	2.2638	-3.7219	0.0233088	0.0453065	26dpi	Male-bias
LNC4767	27.9678	-1.3785	0.00589627	0.0131868	26dpi	Male-bias
LNC4770	10.6	-4.27333	0.0027114	0.00645879	26dpi	Male-bias
LNC4772	45.5509	-1.45691	0.000111645	0.000336256	26dpi	Male-bias
LNC4775	63.9896	-1.03601	0.0192369	0.0380801	26dpi	Male-bias
LNC4826	21.4361	-2.22143	6.31498e-06	2.26965e-05	26dpi	Male-bias

## Sheet: Sex_bias_lncRNAsForHeatmap
Symbol	baseMean	log2FoldChange	pvalue	padj	Time	Group
LNC0167	35.8201	-1.9177	8.21249e-06	0.00010849	18dpi	Male-bias
LNC0168	13.6624	-4.90108	0.000150324	0.00147722	18dpi	Male-bias
LNC0418	27.4591	-1.30645	0.000809802	0.00630893	18dpi	Male-bias
LNC0423	44.5796	-2.27496	5.77175e-08	1.17761e-06	18dpi	Male-bias
LNC0424	11.3379	-1.9845	0.000620544	0.00503693	18dpi	Male-bias
LNC0619	30.1989	-1.16461	0.00900281	0.046038	18dpi	Male-bias
LNC0765	44.2176	-1.57281	0.000198597	0.00187615	18dpi	Male-bias
LNC1259	18.4253	-3.16485	4.82021e-08	9.9429e-07	18dpi	Male-bias
LNC1713	47.6557	-1.20266	0.00168928	0.0118693	18dpi	Male-bias
LNC1751	10.8231	-7.10571	3.70901e-07	6.44921e-06	18dpi	Male-bias
LNC1797	86.2812	-1.21422	5.24762e-07	8.87124e-06	18dpi	Male-bias
LNC1801	140.568	-1.46594	6.03209e-05	0.000652046	18dpi	Male-bias
LNC1909	1054.98	-1.47037	3.32642e-12	1.24238e-10	18dpi	Male-bias
LNC1912	59.1258	-1.7292	0.00182036	0.012609	18dpi	Male-bias
LNC1926	34.3198	-1.92204	0.00240575	0.0157975	18dpi	Male-bias
LNC1940	67.883	-2.12543	1.33127e-12	5.26977e-11	18dpi	Male-bias
LNC1990	137.055	-1.17679	8.14115e-06	0.000107674	18dpi	Male-bias
LNC2012	27.0724	-2.60576	3.49384e-07	6.11803e-06	18dpi	Male-bias
LNC2023	97.5785	-1.77225	1.57328e-07	2.93313e-06	18dpi	Male-bias
LNC2024	199.455	-2.33666	1.18434e-14	6.05198e-13	18dpi	Male-bias
LNC2029	517.977	-1.53171	9.01445e-29	1.84255e-26	18dpi	Male-bias
LNC2173	31.2804	-1.67996	0.000170316	0.0016506	18dpi	Male-bias
LNC2178	38.1527	-1.42143	1.30288e-05	0.000165502	18dpi	Male-bias
LNC2242	508.035	-1.11936	9.20439e-07	1.49748e-05	18dpi	Male-bias
LNC2245	242.027	-1.27924	1.2334e-13	5.70611e-12	18dpi	Male-bias
LNC2254	77.4085	-1.61916	7.07532e-08	1.4078e-06	18dpi	Male-bias
LNC2297	32.7347	-3.01676	2.17519e-11	7.36549e-10	18dpi	Male-bias
LNC2310	18.2967	-3.14092	1.17586e-07	2.23294e-06	18dpi	Male-bias
LNC2810	284.034	-1.01764	2.99024e-05	0.000345846	18dpi	Male-bias
LNC2915	40.4524	-2.17271	0.000153086	0.00149912	18dpi	Male-bias
LNC2916	7.8237	-3.72824	0.000271346	0.00246801	18dpi	Male-bias
LNC2917	21.7169	-3.04386	6.02529e-07	1.00798e-05	18dpi	Male-bias
LNC3081	14.2945	-6.73294	6.50303e-07	1.08467e-05	18dpi	Male-bias
LNC3082	483.248	-5.17567	2.9877e-34	9.32993e-32	18dpi	Male-bias
LNC3084	807.628	-2.49556	1.88768e-28	3.70578e-26	18dpi	Male-bias
LNC3088	17.9626	-1.49856	0.00176239	0.0122832	18dpi	Male-bias
LNC3805	6.79991	-3.84408	0.00226795	0.0150243	18dpi	Male-bias
LNC3952	36.7566	-3.35641	2.09489e-09	5.40184e-08	18dpi	Male-bias
LNC4155	30.209	-1.48293	0.00809469	0.0423455	18dpi	Male-bias
LNC4304	38.3757	-2.19414	6.37245e-10	1.75586e-08	18dpi	Male-bias
LNC4443	42.7284	-1.02701	0.000684431	0.005457	18dpi	Male-bias
LNC4585	11.4032	-3.3581	6.33247e-06	8.56675e-05	18dpi	Male-bias
LNC4631	32.7267	-1.67224	3.27108e-05	0.000376391	18dpi	Male-bias
LNC4826	21.4361	-1.33474	0.00235608	0.0154985	18dpi	Male-bias
LNC0167	35.8201	-1.95939	6.96401e-06	5.62054e-05	22dpi	Male-bias
LNC0168	13.6624	-4.04902	6.45538e-07	6.40895e-06	22dpi	Male-bias
LNC0418	27.4591	-1.2504	0.00200869	0.00864391	22dpi	Male-bias
LNC0423	44.5796	-2.69916	1.60555e-11	3.40092e-10	22dpi	Male-bias
LNC0424	11.3379	-1.48471	0.00770928	0.0275315	22dpi	Male-bias
LNC0619	30.1989	-2.52547	2.82346e-05	0.000200929	22dpi	Male-bias
LNC0765	44.2176	-1.27682	0.00096424	0.0045608	22dpi	Male-bias
LNC1259	18.4253	-2.29583	8.01149e-05	0.000513093	22dpi	Male-bias
LNC1713	47.6557	-1.50276	0.000234436	0.00132011	22dpi	Male-bias
LNC1751	10.8231	-6.06241	1.67336e-05	0.000124917	22dpi	Male-bias
LNC1797	86.2812	-1.13696	1.34561e-05	0.000102804	22dpi	Male-bias
LNC1801	140.568	-1.53479	3.14622e-05	0.000221348	22dpi	Male-bias
LNC1909	1054.98	-2.15221	5.12505e-24	3.75891e-22	22dpi	Male-bias
LNC1912	59.1258	-2.6939	6.02423e-06	4.93331e-05	22dpi	Male-bias
LNC1926	34.3198	-2.22786	0.000329369	0.00179258	22dpi	Male-bias
LNC1940	67.883	-1.91	2.58075e-10	4.55414e-09	22dpi	Male-bias
LNC1990	137.055	-1.17888	5.21327e-05	0.000351394	22dpi	Male-bias
LNC2012	27.0724	-5.75706	4.63266e-11	9.04564e-10	22dpi	Male-bias
LNC2023	97.5785	-1.36182	6.09564e-05	0.000403681	22dpi	Male-bias
LNC2024	199.455	-1.69637	9.89978e-08	1.15252e-06	22dpi	Male-bias
LNC2029	517.977	-1.8818	1.14885e-41	2.75137e-39	22dpi	Male-bias
LNC2173	31.2804	-1.90606	2.28306e-05	0.000165893	22dpi	Male-bias
LNC2178	38.1527	-1.22492	0.000191301	0.00109937	22dpi	Male-bias
LNC2242	508.035	-1.35915	1.5413e-09	2.43106e-08	22dpi	Male-bias
LNC2245	242.027	-1.10242	5.87746e-10	9.95268e-09	22dpi	Male-bias
LNC2254	77.4085	-1.12193	0.000165569	0.000964724	22dpi	Male-bias
LNC2297	32.7347	-2.16214	3.07252e-06	2.68474e-05	22dpi	Male-bias
LNC2310	18.2967	-1.34723	0.00492043	0.0187411	22dpi	Male-bias
LNC2810	284.034	-2.51873	1.54356e-24	1.21568e-22	22dpi	Male-bias
LNC2915	40.4524	-2.52316	1.86674e-05	0.000138296	22dpi	Male-bias
LNC2916	7.8237	-1.91705	0.0063184	0.0232216	22dpi	Male-bias
LNC2917	21.7169	-2.50442	3.9448e-06	3.379e-05	22dpi	Male-bias
LNC3081	14.2945	-5.56084	4.08838e-05	0.000281391	22dpi	Male-bias
LNC3082	483.248	-6.72735	1.23334e-101	7.23665e-98	22dpi	Male-bias
LNC3084	807.628	-1.25955	1.0592e-13	2.83137e-12	22dpi	Male-bias
LNC3088	17.9626	-1.4548	0.00277505	0.0114507	22dpi	Male-bias
LNC3805	6.79991	-6.76531	8.79418e-07	8.4938e-06	22dpi	Male-bias
LNC3952	36.7566	-2.7686	3.08894e-07	3.26565e-06	22dpi	Male-bias
LNC4155	30.209	-1.62454	0.00303461	0.0123521	22dpi	Male-bias
LNC4304	38.3757	-1.94027	1.46054e-07	1.64644e-06	22dpi	Male-bias
LNC4443	42.7284	-1.52767	8.01626e-06	6.39068e-05	22dpi	Male-bias
LNC4585	11.4032	-1.30975	0.0154917	0.0490808	22dpi	Male-bias
LNC4631	32.7267	-1.54761	4.39744e-05	0.000300723	22dpi	Male-bias
LNC4826	21.4361	-2.24258	1.34135e-05	0.000102612	22dpi	Male-bias
LNC0167	35.8201	-6.46357	9.22239e-10	5.13613e-09	26dpi	Male-bias
LNC0168	13.6624	-6.13512	5.91965e-08	2.73004e-07	26dpi	Male-bias
LNC0418	27.4591	-2.07018	1.55168e-06	6.01527e-06	26dpi	Male-bias
LNC0423	44.5796	-3.62118	2.8514e-17	2.95196e-16	26dpi	Male-bias
LNC0424	11.3379	-1.99542	0.00114015	0.00290806	26dpi	Male-bias
LNC0619	30.1989	-2.5921	1.13944e-07	5.06936e-07	26dpi	Male-bias
LNC0765	44.2176	-3.30902	6.58392e-14	5.19509e-13	26dpi	Male-bias
LNC1259	18.4253	-3.08576	3.91139e-07	1.62054e-06	26dpi	Male-bias
LNC1713	47.6557	-2.23029	0.000391942	0.00108294	26dpi	Male-bias
LNC1751	10.8231	-7.11773	3.475e-07	1.45325e-06	26dpi	Male-bias
LNC1797	86.2812	-1.26668	2.77712e-07	1.17719e-06	26dpi	Male-bias
LNC1801	140.568	-1.11776	0.00231285	0.00558839	26dpi	Male-bias
LNC1909	1054.98	-2.34221	6.60606e-28	1.34438e-26	26dpi	Male-bias
LNC1912	59.1258	-2.83657	9.07836e-07	3.60562e-06	26dpi	Male-bias
LNC1926	34.3198	-5.12736	5.6447e-10	3.20517e-09	26dpi	Male-bias
LNC1940	67.883	-1.84991	1.45136e-09	7.92472e-09	26dpi	Male-bias
LNC1990	137.055	-2.16488	9.93028e-12	6.58587e-11	26dpi	Male-bias
LNC2012	27.0724	-4.21141	1.55021e-19	1.87756e-18	26dpi	Male-bias
LNC2023	97.5785	-2.51607	5.98648e-10	3.39461e-09	26dpi	Male-bias
LNC2024	199.455	-1.35704	1.15944e-05	4.01443e-05	26dpi	Male-bias
LNC2029	517.977	-2.45229	2.57381e-67	3.14787e-65	26dpi	Male-bias
LNC2173	31.2804	-3.20562	1.87941e-08	9.16204e-08	26dpi	Male-bias
LNC2178	38.1527	-1.93387	1.06002e-06	4.19137e-06	26dpi	Male-bias
LNC2242	508.035	-2.28403	6.18885e-23	9.56703e-22	26dpi	Male-bias
LNC2245	242.027	-1.14983	4.38889e-11	2.76382e-10	26dpi	Male-bias
LNC2254	77.4085	-1.90051	1.90626e-10	1.13026e-09	26dpi	Male-bias
LNC2297	32.7347	-4.01788	3.723e-14	3.00611e-13	26dpi	Male-bias
LNC2310	18.2967	-1.86821	0.000204429	0.000592945	26dpi	Male-bias
LNC2810	284.034	-2.52427	9.1267e-27	1.74358e-25	26dpi	Male-bias
LNC2915	40.4524	-1.90537	0.00139928	0.00350734	26dpi	Male-bias
LNC2916	7.8237	-2.55159	0.0023969	0.00576467	26dpi	Male-bias
LNC2917	21.7169	-2.10052	0.000193101	0.000562309	26dpi	Male-bias
LNC3081	14.2945	-7.20258	8.56169e-08	3.87825e-07	26dpi	Male-bias
LNC3082	483.248	-5.7448	1.18942e-123	8.24336e-121	26dpi	Male-bias
LNC3084	807.628	-3.1223	7.07947e-74	1.07703e-71	26dpi	Male-bias
LNC3088	17.9626	-2.97109	1.61779e-05	5.49318e-05	26dpi	Male-bias
LNC3805	6.79991	-3.6842	0.000745042	0.00195713	26dpi	Male-bias
LNC3952	36.7566	-5.28658	2.23598e-11	1.43782e-10	26dpi	Male-bias
LNC4155	30.209	-1.73004	0.00271404	0.00646261	26dpi	Male-bias
LNC4304	38.3757	-4.43097	1.22166e-16	1.21146e-15	26dpi	Male-bias
LNC4443	42.7284	-3.71674	3.21726e-11	2.04459e-10	26dpi	Male-bias
LNC4585	11.4032	-2.94544	3.89413e-05	0.000125691	26dpi	Male-bias
LNC4631	32.7267	-3.22903	4.32273e-17	4.42017e-16	26dpi	Male-bias
LNC4826	21.4361	-2.22143	6.31498e-06	2.26965e-05	26dpi	Male-bias
LNC0285	51.2746	3.85583	1.49353e-15	8.19038e-14	18dpi	Female-bias
LNC0286	56.023	3.61528	3.04288e-18	2.15145e-16	18dpi	Female-bias
LNC0699	8.41377	4.08011	2.72296e-06	4.05988e-05	18dpi	Female-bias
LNC0756	14.9149	2.49578	2.68895e-05	0.000314233	18dpi	Female-bias
LNC0894	60.7171	3.13819	0.00176563	0.0122908	18dpi	Female-bias
LNC1201	36.1906	1.34832	0.00192915	0.0132322	18dpi	Female-bias
LNC1241	106.403	2.5289	2.78474e-10	8.11036e-09	18dpi	Female-bias
LNC1537	11.6468	3.66253	1.41068e-06	2.23364e-05	18dpi	Female-bias
LNC1624	111.416	2.03213	0.000115836	0.00116478	18dpi	Female-bias
LNC1625	21.0422	2.32022	0.000273089	0.00247986	18dpi	Female-bias
LNC1771	12.7418	3.08196	0.00029724	0.00266899	18dpi	Female-bias
LNC2017	121.039	1.88302	4.7779e-07	8.10153e-06	18dpi	Female-bias
LNC2155	25.4994	5.5462	4.34102e-13	1.86266e-11	18dpi	Female-bias
LNC2233	14.7246	4.38609	2.67897e-05	0.000313392	18dpi	Female-bias
LNC2265	6.67913	3.27439	0.000253611	0.00232742	18dpi	Female-bias
LNC2598	15.4652	1.34595	0.00868038	0.0447022	18dpi	Female-bias
LNC2660	40.8108	1.6928	0.000231305	0.00214548	18dpi	Female-bias
LNC2906	45.9992	1.59118	0.00389594	0.0233965	18dpi	Female-bias
LNC3125	7.10593	3.94567	0.0099797	0.0499741	18dpi	Female-bias
LNC3457	36.5128	1.2858	0.0033845	0.0207915	18dpi	Female-bias
LNC3470	20.7978	4.38651	1.54477e-08	3.4457e-07	18dpi	Female-bias
LNC3471	27.8505	7.43085	6.40497e-09	1.51909e-07	18dpi	Female-bias
LNC4779	25.2395	2.58852	3.84268e-09	9.51529e-08	18dpi	Female-bias
LNC0285	51.2746	2.81465	2.29904e-09	3.5175e-08	22dpi	Female-bias
LNC0286	56.023	4.03277	7.27006e-18	3.00402e-16	22dpi	Female-bias
LNC0699	8.41377	2.4799	0.000854328	0.00410378	22dpi	Female-bias
LNC0756	14.9149	2.3119	1.83327e-08	2.39837e-07	22dpi	Female-bias
LNC0894	60.7171	1.87239	0.00127647	0.00582177	22dpi	Female-bias
LNC1201	36.1906	2.31367	2.33741e-06	2.09866e-05	22dpi	Female-bias
LNC1241	106.403	2.42613	2.1226e-09	3.27746e-08	22dpi	Female-bias
LNC1537	11.6468	4.72596	2.63935e-07	2.83893e-06	22dpi	Female-bias
LNC1624	111.416	3.78901	5.23584e-12	1.15711e-10	22dpi	Female-bias
LNC1625	21.0422	3.24015	1.21636e-05	9.40312e-05	22dpi	Female-bias
LNC1771	12.7418	3.34969	0.00012517	0.000764239	22dpi	Female-bias
LNC2017	121.039	1.11842	0.00237101	0.0100158	22dpi	Female-bias
LNC2155	25.4994	4.08864	3.09445e-10	5.41183e-09	22dpi	Female-bias
LNC2233	14.7246	2.81145	0.00161848	0.00714019	22dpi	Female-bias
LNC2265	6.67913	3.23481	0.000723258	0.00356001	22dpi	Female-bias
LNC2598	15.4652	1.54461	0.00375337	0.0148103	22dpi	Female-bias
LNC2660	40.8108	1.30408	0.0118455	0.0394857	22dpi	Female-bias
LNC2906	45.9992	1.73911	0.0018472	0.0080404	22dpi	Female-bias
LNC3125	7.10593	3.96494	0.000383205	0.00204034	22dpi	Female-bias
LNC3457	36.5128	1.52504	0.000196703	0.00112765	22dpi	Female-bias
LNC3470	20.7978	5.63683	3.33973e-07	3.51866e-06	22dpi	Female-bias
LNC3471	27.8505	4.28422	1.10361e-09	1.76924e-08	22dpi	Female-bias
LNC4779	25.2395	1.21619	0.00987741	0.033947	22dpi	Female-bias
LNC0285	51.2746	2.56081	0.00363499	0.00846287	26dpi	Female-bias
LNC0286	56.023	2.86862	1.0292e-05	3.59342e-05	26dpi	Female-bias
LNC0699	8.41377	3.52875	1.19993e-05	4.14312e-05	26dpi	Female-bias
LNC0756	14.9149	1.45896	0.00290669	0.0068715	26dpi	Female-bias
LNC0894	60.7171	7.54256	1.33164e-23	2.12161e-22	26dpi	Female-bias
LNC1201	36.1906	1.88176	0.000116928	0.000350982	26dpi	Female-bias
LNC1241	106.403	1.37235	0.000496958	0.00134393	26dpi	Female-bias
LNC1537	11.6468	2.69166	4.06144e-05	0.000130617	26dpi	Female-bias
LNC1624	111.416	2.42566	2.67703e-05	8.85835e-05	26dpi	Female-bias
LNC1625	21.0422	1.99098	0.00895945	0.0192142	26dpi	Female-bias
LNC1771	12.7418	3.376	0.000485394	0.00131437	26dpi	Female-bias
LNC2017	121.039	1.13611	0.00220276	0.00534515	26dpi	Female-bias
LNC2155	25.4994	6.12715	6.20388e-09	3.17316e-08	26dpi	Female-bias
LNC2233	14.7246	7.38204	1.38955e-07	6.12532e-07	26dpi	Female-bias
LNC2265	6.67913	5.59088	3.29253e-05	0.000107328	26dpi	Female-bias
LNC2598	15.4652	2.90304	4.79225e-06	1.7455e-05	26dpi	Female-bias
LNC2660	40.8108	2.12807	0.000103366	0.000313136	26dpi	Female-bias
LNC2906	45.9992	1.72034	0.0072376	0.0158736	26dpi	Female-bias
LNC3125	7.10593	6.94952	1.912e-06	7.31661e-06	26dpi	Female-bias
LNC3457	36.5128	2.33079	6.16859e-07	2.5001e-06	26dpi	Female-bias
LNC3470	20.7978	7.94226	2.20829e-10	1.3013e-09	26dpi	Female-bias
LNC3471	27.8505	7.82996	8.50859e-10	4.74708e-09	26dpi	Female-bias
LNC4779	25.2395	1.5818	0.000402807	0.00111001	26dpi	Female-bias
