# Supplementary material for: Dynamic profiles of lncRNAs reveal a functional natural antisense RNA that regulates the development of Schistosoma japonicum
Source: PLoS Pathog. 2024 Jan 29;20(1):e1011949. doi: 10.1371/journal.ppat.1011949 (PMC10878521; doi:10.1371/journal.ppat.1011949)
Supplement: S4 Table — (XLSX) [file ppat.1011949.s017.xlsx]

## Sheet: Sheet1
S4 Table.WGCNA co-expression modules of lncRNAs and mRNAs in S. japonicum
IDs	moduleColors	Class
LNC0036	black	lncRNA
LNC0038	black	lncRNA
LNC0044	black	lncRNA
LNC0053	black	lncRNA
LNC0073	black	lncRNA
LNC0076	black	lncRNA
LNC0079	black	lncRNA
LNC0110	black	lncRNA
LNC0116	black	lncRNA
LNC0162	black	lncRNA
LNC0205	black	lncRNA
LNC0218	black	lncRNA
LNC0240	black	lncRNA
LNC0241	black	lncRNA
LNC0324	black	lncRNA
LNC0355	black	lncRNA
LNC0378	black	lncRNA
LNC0383	black	lncRNA
LNC0409	black	lncRNA
LNC0418	black	lncRNA
LNC0424	black	lncRNA
LNC0471	black	lncRNA
LNC0525	black	lncRNA
LNC0616	black	lncRNA
LNC0634	black	lncRNA
LNC0663	black	lncRNA
LNC0704	black	lncRNA
LNC0735	black	lncRNA
LNC0858	black	lncRNA
LNC0889	black	lncRNA
LNC0892	black	lncRNA
LNC0915	black	lncRNA
LNC0973	black	lncRNA
LNC1012	black	lncRNA
LNC1044	black	lncRNA
LNC1170	black	lncRNA
LNC1224	black	lncRNA
LNC1259	black	lncRNA
LNC1299	black	lncRNA
LNC1379	black	lncRNA
LNC1497	black	lncRNA
LNC1507	black	lncRNA
LNC1528	black	lncRNA
LNC1563	black	lncRNA
LNC1565	black	lncRNA
LNC1566	black	lncRNA
LNC1607	black	lncRNA
LNC1617	black	lncRNA
LNC1620	black	lncRNA
LNC1639	black	lncRNA
LNC1640	black	lncRNA
LNC1690	black	lncRNA
LNC1699	black	lncRNA
LNC1704	black	lncRNA
LNC1716	black	lncRNA
LNC1717	black	lncRNA
LNC1718	black	lncRNA
LNC1719	black	lncRNA
LNC1740	black	lncRNA
LNC1751	black	lncRNA
LNC1763	black	lncRNA
LNC1765	black	lncRNA
LNC1767	black	lncRNA
LNC1780	black	lncRNA
LNC1782	black	lncRNA
LNC1784	black	lncRNA
LNC1795	black	lncRNA
LNC1796	black	lncRNA
LNC1797	black	lncRNA
LNC1798	black	lncRNA
LNC1801	black	lncRNA
LNC1824	black	lncRNA
LNC1845	black	lncRNA
LNC1846	black	lncRNA
LNC1848	black	lncRNA
LNC1852	black	lncRNA
LNC1854	black	lncRNA
LNC1865	black	lncRNA
LNC1874	black	lncRNA
LNC1876	black	lncRNA
LNC1885	black	lncRNA
LNC1886	black	lncRNA
LNC1887	black	lncRNA
LNC1894	black	lncRNA
LNC1896	black	lncRNA
LNC1904	black	lncRNA
LNC1906	black	lncRNA
LNC1908	black	lncRNA
LNC1909	black	lncRNA
LNC1911	black	lncRNA
LNC1912	black	lncRNA
LNC1913	black	lncRNA
LNC1916	black	lncRNA
LNC1924	black	lncRNA
LNC1932	black	lncRNA
LNC1936	black	lncRNA
LNC1939	black	lncRNA
LNC1940	black	lncRNA
LNC1942	black	lncRNA
LNC1948	black	lncRNA
LNC1952	black	lncRNA
LNC1954	black	lncRNA
LNC1959	black	lncRNA
LNC1963	black	lncRNA
LNC1979	black	lncRNA
LNC1980	black	lncRNA
LNC1981	black	lncRNA
LNC1988	black	lncRNA
LNC1994	black	lncRNA
LNC1997	black	lncRNA
LNC1999	black	lncRNA
LNC2010	black	lncRNA
LNC2013	black	lncRNA
LNC2024	black	lncRNA
LNC2029	black	lncRNA
LNC2037	black	lncRNA
LNC2038	black	lncRNA
LNC2039	black	lncRNA
LNC2040	black	lncRNA
LNC2060	black	lncRNA
LNC2062	black	lncRNA
LNC2081	black	lncRNA
LNC2089	black	lncRNA
LNC2132	black	lncRNA
LNC2142	black	lncRNA
LNC2151	black	lncRNA
LNC2152	black	lncRNA
LNC2153	black	lncRNA
LNC2158	black	lncRNA
LNC2164	black	lncRNA
LNC2165	black	lncRNA
LNC2166	black	lncRNA
LNC2187	black	lncRNA
LNC2189	black	lncRNA
LNC2191	black	lncRNA
LNC2195	black	lncRNA
LNC2205	black	lncRNA
LNC2217	black	lncRNA
LNC2235	black	lncRNA
LNC2254	black	lncRNA
LNC2268	black	lncRNA
LNC2270	black	lncRNA
LNC2271	black	lncRNA
LNC2297	black	lncRNA
LNC2300	black	lncRNA
LNC2302	black	lncRNA
LNC2310	black	lncRNA
LNC2328	black	lncRNA
LNC2371	black	lncRNA
LNC2515	black	lncRNA
LNC2525	black	lncRNA
LNC2594	black	lncRNA
LNC2602	black	lncRNA
LNC2672	black	lncRNA
LNC2678	black	lncRNA
LNC2679	black	lncRNA
LNC2687	black	lncRNA
LNC2710	black	lncRNA
LNC2759	black	lncRNA
LNC2761	black	lncRNA
LNC2765	black	lncRNA
LNC2837	black	lncRNA
LNC2848	black	lncRNA
LNC2858	black	lncRNA
LNC2890	black	lncRNA
LNC2897	black	lncRNA
LNC2915	black	lncRNA
LNC3005	black	lncRNA
LNC3040	black	lncRNA
LNC3171	black	lncRNA
LNC3181	black	lncRNA
LNC3194	black	lncRNA
LNC3205	black	lncRNA
LNC3254	black	lncRNA
LNC3272	black	lncRNA
LNC3297	black	lncRNA
LNC3408	black	lncRNA
LNC3424	black	lncRNA
LNC3483	black	lncRNA
LNC3546	black	lncRNA
LNC3662	black	lncRNA
LNC3721	black	lncRNA
LNC3840	black	lncRNA
LNC3851	black	lncRNA
LNC3877	black	lncRNA
LNC3952	black	lncRNA
LNC4010	black	lncRNA
LNC4043	black	lncRNA
LNC4052	black	lncRNA
LNC4107	black	lncRNA
LNC4136	black	lncRNA
LNC4158	black	lncRNA
LNC4160	black	lncRNA
LNC4178	black	lncRNA
LNC4267	black	lncRNA
LNC4270	black	lncRNA
LNC4326	black	lncRNA
LNC4342	black	lncRNA
LNC4395	black	lncRNA
LNC4400	black	lncRNA
LNC4428	black	lncRNA
LNC4461	black	lncRNA
LNC4469	black	lncRNA
LNC4483	black	lncRNA
LNC4534	black	lncRNA
LNC4606	black	lncRNA
LNC4634	black	lncRNA
LNC4704	black	lncRNA
LNC4728	black	lncRNA
LNC4762	black	lncRNA
LNC4826	black	lncRNA
LNC4828	black	lncRNA
LNC4829	black	lncRNA
LNC4852	black	lncRNA
Sjc_0000017	black	mRNA
Sjc_0000027	black	mRNA
Sjc_0000119	black	mRNA
Sjc_0000122	black	mRNA
Sjc_0000244	black	mRNA
Sjc_0000280	black	mRNA
Sjc_0000297	black	mRNA
Sjc_0000316	black	mRNA
Sjc_0000443	black	mRNA
Sjc_0000653	black	mRNA
Sjc_0000679	black	mRNA
Sjc_0000685	black	mRNA
Sjc_0000800	black	mRNA
Sjc_0000821	black	mRNA
Sjc_0000853	black	mRNA
Sjc_0000864	black	mRNA
Sjc_0000901	black	mRNA
Sjc_0000963	black	mRNA
Sjc_0000973	black	mRNA
Sjc_0001048	black	mRNA
Sjc_0001283	black	mRNA
Sjc_0001356	black	mRNA
Sjc_0001390	black	mRNA
Sjc_0001813	black	mRNA
Sjc_0001842	black	mRNA
Sjc_0001939	black	mRNA
Sjc_0001940	black	mRNA
Sjc_0002059	black	mRNA
Sjc_0002063	black	mRNA
Sjc_0002065	black	mRNA
Sjc_0002224	black	mRNA
Sjc_0002262	black	mRNA
Sjc_0002272	black	mRNA
Sjc_0002275	black	mRNA
Sjc_0002677	black	mRNA
Sjc_0002688	black	mRNA
Sjc_0002748	black	mRNA
Sjc_0002835	black	mRNA
Sjc_0002837	black	mRNA
Sjc_0002838	black	mRNA
Sjc_0002841	black	mRNA
Sjc_0002845	black	mRNA
Sjc_0002850	black	mRNA
Sjc_0002853	black	mRNA
Sjc_0002858	black	mRNA
Sjc_0002860	black	mRNA
Sjc_0002863	black	mRNA
Sjc_0002864	black	mRNA
Sjc_0002876	black	mRNA
Sjc_0002879	black	mRNA
Sjc_0002880	black	mRNA
Sjc_0002881	black	mRNA
Sjc_0002883	black	mRNA
Sjc_0002885	black	mRNA
Sjc_0002886	black	mRNA
Sjc_0002887	black	mRNA
Sjc_0002891	black	mRNA
Sjc_0002892	black	mRNA
Sjc_0002893	black	mRNA
Sjc_0002894	black	mRNA
Sjc_0002895	black	mRNA
Sjc_0002900	black	mRNA
Sjc_0002901	black	mRNA
Sjc_0002902	black	mRNA
Sjc_0002904	black	mRNA
Sjc_0002906	black	mRNA
Sjc_0002910	black	mRNA
Sjc_0002914	black	mRNA
Sjc_0002915	black	mRNA
Sjc_0002916	black	mRNA
Sjc_0002918	black	mRNA
Sjc_0002920	black	mRNA
Sjc_0002921	black	mRNA
Sjc_0002923	black	mRNA
Sjc_0002925	black	mRNA
Sjc_0002927	black	mRNA
Sjc_0002928	black	mRNA
Sjc_0002932	black	mRNA
Sjc_0002933	black	mRNA
Sjc_0002941	black	mRNA
Sjc_0002942	black	mRNA
Sjc_0002946	black	mRNA
Sjc_0002948	black	mRNA
Sjc_0002949	black	mRNA
Sjc_0002951	black	mRNA
Sjc_0002952	black	mRNA
Sjc_0002957	black	mRNA
Sjc_0002958	black	mRNA
Sjc_0002959	black	mRNA
Sjc_0002960	black	mRNA
Sjc_0002963	black	mRNA
Sjc_0002964	black	mRNA
Sjc_0002965	black	mRNA
Sjc_0002966	black	mRNA
Sjc_0002970	black	mRNA
Sjc_0002972	black	mRNA
Sjc_0002973	black	mRNA
Sjc_0002974	black	mRNA
Sjc_0002976	black	mRNA
Sjc_0002979	black	mRNA
Sjc_0002980	black	mRNA
Sjc_0002982	black	mRNA
Sjc_0002988	black	mRNA
Sjc_0002995	black	mRNA
Sjc_0002998	black	mRNA
Sjc_0003000	black	mRNA
Sjc_0003001	black	mRNA
Sjc_0003002	black	mRNA
Sjc_0003004	black	mRNA
Sjc_0003005	black	mRNA
Sjc_0003007	black	mRNA
Sjc_0003008	black	mRNA
Sjc_0003009	black	mRNA
Sjc_0003011	black	mRNA
Sjc_0003013	black	mRNA
Sjc_0003014	black	mRNA
Sjc_0003015	black	mRNA
Sjc_0003018	black	mRNA
Sjc_0003019	black	mRNA
Sjc_0003020	black	mRNA
Sjc_0003021	black	mRNA
Sjc_0003022	black	mRNA
Sjc_0003023	black	mRNA
Sjc_0003025	black	mRNA
Sjc_0003030	black	mRNA
Sjc_0003031	black	mRNA
Sjc_0003033	black	mRNA
Sjc_0003034	black	mRNA
Sjc_0003035	black	mRNA
Sjc_0003039	black	mRNA
Sjc_0003041	black	mRNA
Sjc_0003042	black	mRNA
Sjc_0003044	black	mRNA
Sjc_0003047	black	mRNA
Sjc_0003050	black	mRNA
Sjc_0003051	black	mRNA
Sjc_0003052	black	mRNA
Sjc_0003053	black	mRNA
Sjc_0003054	black	mRNA
Sjc_0003055	black	mRNA
Sjc_0003056	black	mRNA
Sjc_0003060	black	mRNA
Sjc_0003064	black	mRNA
Sjc_0003065	black	mRNA
Sjc_0003067	black	mRNA
Sjc_0003075	black	mRNA
Sjc_0003076	black	mRNA
Sjc_0003077	black	mRNA
Sjc_0003082	black	mRNA
Sjc_0003083	black	mRNA
Sjc_0003084	black	mRNA
Sjc_0003087	black	mRNA
Sjc_0003089	black	mRNA
Sjc_0003090	black	mRNA
Sjc_0003094	black	mRNA
Sjc_0003095	black	mRNA
Sjc_0003096	black	mRNA
Sjc_0003101	black	mRNA
Sjc_0003102	black	mRNA
Sjc_0003103	black	mRNA
Sjc_0003105	black	mRNA
Sjc_0003106	black	mRNA
Sjc_0003107	black	mRNA
Sjc_0003108	black	mRNA
Sjc_0003110	black	mRNA
Sjc_0003111	black	mRNA
Sjc_0003112	black	mRNA
Sjc_0003115	black	mRNA
Sjc_0003116	black	mRNA
Sjc_0003117	black	mRNA
Sjc_0003119	black	mRNA
Sjc_0003120	black	mRNA
Sjc_0003121	black	mRNA
Sjc_0003122	black	mRNA
Sjc_0003126	black	mRNA
Sjc_0003128	black	mRNA
Sjc_0003129	black	mRNA
Sjc_0003131	black	mRNA
Sjc_0003133	black	mRNA
Sjc_0003134	black	mRNA
Sjc_0003135	black	mRNA
Sjc_0003136	black	mRNA
Sjc_0003137	black	mRNA
Sjc_0003138	black	mRNA
Sjc_0003139	black	mRNA
Sjc_0003140	black	mRNA
Sjc_0003141	black	mRNA
Sjc_0003142	black	mRNA
Sjc_0003146	black	mRNA
Sjc_0003147	black	mRNA
Sjc_0003148	black	mRNA
Sjc_0003149	black	mRNA
Sjc_0003151	black	mRNA
Sjc_0003153	black	mRNA
Sjc_0003158	black	mRNA
Sjc_0003160	black	mRNA
Sjc_0003161	black	mRNA
Sjc_0003163	black	mRNA
Sjc_0003165	black	mRNA
Sjc_0003166	black	mRNA
Sjc_0003168	black	mRNA
Sjc_0003169	black	mRNA
Sjc_0003170	black	mRNA
Sjc_0003171	black	mRNA
Sjc_0003172	black	mRNA
Sjc_0003175	black	mRNA
Sjc_0003181	black	mRNA
Sjc_0003182	black	mRNA
Sjc_0003185	black	mRNA
Sjc_0003187	black	mRNA
Sjc_0003190	black	mRNA
Sjc_0003191	black	mRNA
Sjc_0003192	black	mRNA
Sjc_0003194	black	mRNA
Sjc_0003196	black	mRNA
Sjc_0003197	black	mRNA
Sjc_0003199	black	mRNA
Sjc_0003200	black	mRNA
Sjc_0003201	black	mRNA
Sjc_0003202	black	mRNA
Sjc_0003203	black	mRNA
Sjc_0003204	black	mRNA
Sjc_0003205	black	mRNA
Sjc_0003210	black	mRNA
Sjc_0003211	black	mRNA
Sjc_0003214	black	mRNA
Sjc_0003215	black	mRNA
Sjc_0003226	black	mRNA
Sjc_0003230	black	mRNA
Sjc_0003231	black	mRNA
Sjc_0003232	black	mRNA
Sjc_0003238	black	mRNA
Sjc_0003240	black	mRNA
Sjc_0003241	black	mRNA
Sjc_0003244	black	mRNA
Sjc_0003245	black	mRNA
Sjc_0003252	black	mRNA
Sjc_0003254	black	mRNA
Sjc_0003255	black	mRNA
Sjc_0003259	black	mRNA
Sjc_0003260	black	mRNA
Sjc_0003261	black	mRNA
Sjc_0003266	black	mRNA
Sjc_0003267	black	mRNA
Sjc_0003269	black	mRNA
Sjc_0003270	black	mRNA
Sjc_0003271	black	mRNA
Sjc_0003272	black	mRNA
Sjc_0003274	black	mRNA
Sjc_0003275	black	mRNA
Sjc_0003276	black	mRNA
Sjc_0003278	black	mRNA
Sjc_0003279	black	mRNA
Sjc_0003280	black	mRNA
Sjc_0003281	black	mRNA
Sjc_0003283	black	mRNA
Sjc_0003287	black	mRNA
Sjc_0003288	black	mRNA
Sjc_0003292	black	mRNA
Sjc_0003295	black	mRNA
Sjc_0003296	black	mRNA
Sjc_0003297	black	mRNA
Sjc_0003298	black	mRNA
Sjc_0003299	black	mRNA
Sjc_0003300	black	mRNA
Sjc_0003302	black	mRNA
Sjc_0003303	black	mRNA
Sjc_0003307	black	mRNA
Sjc_0003308	black	mRNA
Sjc_0003309	black	mRNA
Sjc_0003310	black	mRNA
Sjc_0003311	black	mRNA
Sjc_0003312	black	mRNA
Sjc_0003315	black	mRNA
Sjc_0003317	black	mRNA
Sjc_0003320	black	mRNA
Sjc_0003322	black	mRNA
Sjc_0003329	black	mRNA
Sjc_0003334	black	mRNA
Sjc_0003336	black	mRNA
Sjc_0003337	black	mRNA
Sjc_0003343	black	mRNA
Sjc_0003345	black	mRNA
Sjc_0003347	black	mRNA
Sjc_0003348	black	mRNA
Sjc_0003349	black	mRNA
Sjc_0003350	black	mRNA
Sjc_0003353	black	mRNA
Sjc_0003354	black	mRNA
Sjc_0003357	black	mRNA
Sjc_0003359	black	mRNA
Sjc_0003360	black	mRNA
Sjc_0003364	black	mRNA
Sjc_0003367	black	mRNA
Sjc_0003369	black	mRNA
Sjc_0003370	black	mRNA
Sjc_0003373	black	mRNA
Sjc_0003374	black	mRNA
Sjc_0003378	black	mRNA
Sjc_0003379	black	mRNA
Sjc_0003382	black	mRNA
Sjc_0003383	black	mRNA
Sjc_0003384	black	mRNA
Sjc_0003386	black	mRNA
Sjc_0003402	black	mRNA
Sjc_0003403	black	mRNA
Sjc_0003409	black	mRNA
Sjc_0003411	black	mRNA
Sjc_0003414	black	mRNA
Sjc_0003415	black	mRNA
Sjc_0003419	black	mRNA
Sjc_0003424	black	mRNA
Sjc_0003427	black	mRNA
Sjc_0003428	black	mRNA
Sjc_0003431	black	mRNA
Sjc_0003434	black	mRNA
Sjc_0003439	black	mRNA
Sjc_0003443	black	mRNA
Sjc_0003444	black	mRNA
Sjc_0003446	black	mRNA
Sjc_0003448	black	mRNA
Sjc_0003452	black	mRNA
Sjc_0003453	black	mRNA
Sjc_0003456	black	mRNA
Sjc_0003461	black	mRNA
Sjc_0003462	black	mRNA
Sjc_0003467	black	mRNA
Sjc_0003468	black	mRNA
Sjc_0003472	black	mRNA
Sjc_0003474	black	mRNA
Sjc_0003475	black	mRNA
Sjc_0003476	black	mRNA
Sjc_0003479	black	mRNA
Sjc_0003482	black	mRNA
Sjc_0003485	black	mRNA
Sjc_0003487	black	mRNA
Sjc_0003488	black	mRNA
Sjc_0003489	black	mRNA
Sjc_0003495	black	mRNA
Sjc_0003497	black	mRNA
Sjc_0003499	black	mRNA
Sjc_0003500	black	mRNA
Sjc_0003501	black	mRNA
Sjc_0003502	black	mRNA
Sjc_0003506	black	mRNA
Sjc_0003508	black	mRNA
Sjc_0003510	black	mRNA
Sjc_0003514	black	mRNA
Sjc_0003515	black	mRNA
Sjc_0003516	black	mRNA
Sjc_0003517	black	mRNA
Sjc_0003519	black	mRNA
Sjc_0003524	black	mRNA
Sjc_0003525	black	mRNA
Sjc_0003529	black	mRNA
Sjc_0003533	black	mRNA
Sjc_0003536	black	mRNA
Sjc_0003539	black	mRNA
Sjc_0003540	black	mRNA
Sjc_0003541	black	mRNA
Sjc_0003543	black	mRNA
Sjc_0003547	black	mRNA
Sjc_0003548	black	mRNA
Sjc_0003551	black	mRNA
Sjc_0003560	black	mRNA
Sjc_0003564	black	mRNA
Sjc_0003566	black	mRNA
Sjc_0003569	black	mRNA
Sjc_0003570	black	mRNA
Sjc_0003571	black	mRNA
Sjc_0003577	black	mRNA
Sjc_0003580	black	mRNA
Sjc_0003582	black	mRNA
Sjc_0003586	black	mRNA
Sjc_0003587	black	mRNA
Sjc_0003592	black	mRNA
Sjc_0003602	black	mRNA
Sjc_0003606	black	mRNA
Sjc_0003608	black	mRNA
Sjc_0003612	black	mRNA
Sjc_0003613	black	mRNA
Sjc_0003615	black	mRNA
Sjc_0003640	black	mRNA
Sjc_0003675	black	mRNA
Sjc_0003707	black	mRNA
Sjc_0003852	black	mRNA
Sjc_0003854	black	mRNA
Sjc_0003929	black	mRNA
Sjc_0003964	black	mRNA
Sjc_0003978	black	mRNA
Sjc_0003985	black	mRNA
Sjc_0003986	black	mRNA
Sjc_0004010	black	mRNA
Sjc_0004093	black	mRNA
Sjc_0004098	black	mRNA
Sjc_0004101	black	mRNA
Sjc_0004150	black	mRNA
Sjc_0004155	black	mRNA
Sjc_0004336	black	mRNA
Sjc_0004392	black	mRNA
Sjc_0004407	black	mRNA
Sjc_0004418	black	mRNA
Sjc_0004460	black	mRNA
Sjc_0004461	black	mRNA
Sjc_0004463	black	mRNA
Sjc_0004468	black	mRNA
Sjc_0004479	black	mRNA
Sjc_0004487	black	mRNA
Sjc_0004506	black	mRNA
Sjc_0004543	black	mRNA
Sjc_0004584	black	mRNA
Sjc_0004589	black	mRNA
Sjc_0004640	black	mRNA
Sjc_0004779	black	mRNA
Sjc_0004849	black	mRNA
Sjc_0004873	black	mRNA
Sjc_0004958	black	mRNA
Sjc_0005039	black	mRNA
Sjc_0005628	black	mRNA
Sjc_0005891	black	mRNA
Sjc_0005897	black	mRNA
Sjc_0005905	black	mRNA
Sjc_0005943	black	mRNA
Sjc_0006007	black	mRNA
Sjc_0006068	black	mRNA
Sjc_0006187	black	mRNA
Sjc_0006189	black	mRNA
Sjc_0006220	black	mRNA
Sjc_0006398	black	mRNA
Sjc_0006470	black	mRNA
Sjc_0006517	black	mRNA
Sjc_0006649	black	mRNA
Sjc_0006742	black	mRNA
Sjc_0006754	black	mRNA
Sjc_0006755	black	mRNA
Sjc_0006760	black	mRNA
Sjc_0006830	black	mRNA
Sjc_0006907	black	mRNA
Sjc_0006977	black	mRNA
Sjc_0007027	black	mRNA
Sjc_0007170	black	mRNA
Sjc_0007300	black	mRNA
Sjc_0007396	black	mRNA
Sjc_0007459	black	mRNA
Sjc_0007496	black	mRNA
Sjc_0007541	black	mRNA
Sjc_0007582	black	mRNA
Sjc_0007588	black	mRNA
Sjc_0007751	black	mRNA
Sjc_0007788	black	mRNA
Sjc_0007790	black	mRNA
Sjc_0007861	black	mRNA
Sjc_0007947	black	mRNA
Sjc_0007997	black	mRNA
Sjc_0008093	black	mRNA
Sjc_0008140	black	mRNA
Sjc_0008149	black	mRNA
Sjc_0008164	black	mRNA
Sjc_0008269	black	mRNA
Sjc_0008291	black	mRNA
Sjc_0008375	black	mRNA
Sjc_0008541	black	mRNA
Sjc_0008657	black	mRNA
Sjc_0008943	black	mRNA
Sjc_0009035	black	mRNA
Sjc_0009061	black	mRNA
Sjc_0009144	black	mRNA
Sjc_0009165	black	mRNA
Sjc_0009287	black	mRNA
Sjc_0009411	black	mRNA
Sjc_0009419	black	mRNA
Sjc_0009547	black	mRNA
Sjc_0009731	black	mRNA
LNC0006	blue	lncRNA
LNC0049	blue	lncRNA
LNC0050	blue	lncRNA
LNC0056	blue	lncRNA
LNC0062	blue	lncRNA
LNC0070	blue	lncRNA
LNC0094	blue	lncRNA
LNC0095	blue	lncRNA
LNC0103	blue	lncRNA
LNC0106	blue	lncRNA
LNC0107	blue	lncRNA
LNC0126	blue	lncRNA
LNC0127	blue	lncRNA
LNC0157	blue	lncRNA
LNC0179	blue	lncRNA
LNC0180	blue	lncRNA
LNC0192	blue	lncRNA
LNC0193	blue	lncRNA
LNC0236	blue	lncRNA
LNC0261	blue	lncRNA
LNC0280	blue	lncRNA
LNC0283	blue	lncRNA
LNC0296	blue	lncRNA
LNC0303	blue	lncRNA
LNC0304	blue	lncRNA
LNC0305	blue	lncRNA
LNC0307	blue	lncRNA
LNC0308	blue	lncRNA
LNC0309	blue	lncRNA
LNC0322	blue	lncRNA
LNC0340	blue	lncRNA
LNC0350	blue	lncRNA
LNC0356	blue	lncRNA
LNC0373	blue	lncRNA
LNC0376	blue	lncRNA
LNC0377	blue	lncRNA
LNC0390	blue	lncRNA
LNC0404	blue	lncRNA
LNC0416	blue	lncRNA
LNC0434	blue	lncRNA
LNC0436	blue	lncRNA
LNC0457	blue	lncRNA
LNC0487	blue	lncRNA
LNC0511	blue	lncRNA
LNC0519	blue	lncRNA
LNC0523	blue	lncRNA
LNC0533	blue	lncRNA
LNC0538	blue	lncRNA
LNC0568	blue	lncRNA
LNC0570	blue	lncRNA
LNC0571	blue	lncRNA
LNC0583	blue	lncRNA
LNC0584	blue	lncRNA
LNC0596	blue	lncRNA
LNC0648	blue	lncRNA
LNC0652	blue	lncRNA
LNC0653	blue	lncRNA
LNC0667	blue	lncRNA
LNC0695	blue	lncRNA
LNC0697	blue	lncRNA
LNC0710	blue	lncRNA
LNC0719	blue	lncRNA
LNC0733	blue	lncRNA
LNC0737	blue	lncRNA
LNC0741	blue	lncRNA
LNC0742	blue	lncRNA
LNC0759	blue	lncRNA
LNC0763	blue	lncRNA
LNC0764	blue	lncRNA
LNC0779	blue	lncRNA
LNC0786	blue	lncRNA
LNC0788	blue	lncRNA
LNC0793	blue	lncRNA
LNC0795	blue	lncRNA
LNC0800	blue	lncRNA
LNC0808	blue	lncRNA
LNC0816	blue	lncRNA
LNC0819	blue	lncRNA
LNC0820	blue	lncRNA
LNC0840	blue	lncRNA
LNC0849	blue	lncRNA
LNC0852	blue	lncRNA
LNC0853	blue	lncRNA
LNC0855	blue	lncRNA
LNC0865	blue	lncRNA
LNC0874	blue	lncRNA
LNC0875	blue	lncRNA
LNC0877	blue	lncRNA
LNC0894	blue	lncRNA
LNC0896	blue	lncRNA
LNC0901	blue	lncRNA
LNC0907	blue	lncRNA
LNC0920	blue	lncRNA
LNC0943	blue	lncRNA
LNC0955	blue	lncRNA
LNC0956	blue	lncRNA
LNC0970	blue	lncRNA
LNC0984	blue	lncRNA
LNC0985	blue	lncRNA
LNC0986	blue	lncRNA
LNC0995	blue	lncRNA
LNC1038	blue	lncRNA
LNC1039	blue	lncRNA
LNC1041	blue	lncRNA
LNC1045	blue	lncRNA
LNC1061	blue	lncRNA
LNC1063	blue	lncRNA
LNC1077	blue	lncRNA
LNC1098	blue	lncRNA
LNC1114	blue	lncRNA
LNC1119	blue	lncRNA
LNC1120	blue	lncRNA
LNC1138	blue	lncRNA
LNC1139	blue	lncRNA
LNC1147	blue	lncRNA
LNC1155	blue	lncRNA
LNC1156	blue	lncRNA
LNC1177	blue	lncRNA
LNC1186	blue	lncRNA
LNC1192	blue	lncRNA
LNC1193	blue	lncRNA
LNC1195	blue	lncRNA
LNC1196	blue	lncRNA
LNC1199	blue	lncRNA
LNC1210	blue	lncRNA
LNC1213	blue	lncRNA
LNC1217	blue	lncRNA
LNC1218	blue	lncRNA
LNC1219	blue	lncRNA
LNC1234	blue	lncRNA
LNC1236	blue	lncRNA
LNC1245	blue	lncRNA
LNC1247	blue	lncRNA
LNC1251	blue	lncRNA
LNC1252	blue	lncRNA
LNC1262	blue	lncRNA
LNC1289	blue	lncRNA
LNC1340	blue	lncRNA
LNC1349	blue	lncRNA
LNC1353	blue	lncRNA
LNC1355	blue	lncRNA
LNC1365	blue	lncRNA
LNC1374	blue	lncRNA
LNC1375	blue	lncRNA
LNC1377	blue	lncRNA
LNC1381	blue	lncRNA
LNC1383	blue	lncRNA
LNC1399	blue	lncRNA
LNC1403	blue	lncRNA
LNC1427	blue	lncRNA
LNC1446	blue	lncRNA
LNC1447	blue	lncRNA
LNC1448	blue	lncRNA
LNC1450	blue	lncRNA
LNC1452	blue	lncRNA
LNC1455	blue	lncRNA
LNC1458	blue	lncRNA
LNC1464	blue	lncRNA
LNC1474	blue	lncRNA
LNC1483	blue	lncRNA
LNC1484	blue	lncRNA
LNC1491	blue	lncRNA
LNC1499	blue	lncRNA
LNC1505	blue	lncRNA
LNC1519	blue	lncRNA
LNC1520	blue	lncRNA
LNC1522	blue	lncRNA
LNC1532	blue	lncRNA
LNC1538	blue	lncRNA
LNC1540	blue	lncRNA
LNC1541	blue	lncRNA
LNC1551	blue	lncRNA
LNC1568	blue	lncRNA
LNC1572	blue	lncRNA
LNC1573	blue	lncRNA
LNC1576	blue	lncRNA
LNC1583	blue	lncRNA
LNC1605	blue	lncRNA
LNC1609	blue	lncRNA
LNC1613	blue	lncRNA
LNC1631	blue	lncRNA
LNC1646	blue	lncRNA
LNC1647	blue	lncRNA
LNC1651	blue	lncRNA
LNC1655	blue	lncRNA
LNC1658	blue	lncRNA
LNC1668	blue	lncRNA
LNC1687	blue	lncRNA
LNC1691	blue	lncRNA
LNC1709	blue	lncRNA
LNC1752	blue	lncRNA
LNC1800	blue	lncRNA
LNC1807	blue	lncRNA
LNC1810	blue	lncRNA
LNC1811	blue	lncRNA
LNC1849	blue	lncRNA
LNC1891	blue	lncRNA
LNC1901	blue	lncRNA
LNC1933	blue	lncRNA
LNC2046	blue	lncRNA
LNC2064	blue	lncRNA
LNC2098	blue	lncRNA
LNC2099	blue	lncRNA
LNC2102	blue	lncRNA
LNC2122	blue	lncRNA
LNC2160	blue	lncRNA
LNC2161	blue	lncRNA
LNC2179	blue	lncRNA
LNC2181	blue	lncRNA
LNC2188	blue	lncRNA
LNC2215	blue	lncRNA
LNC2224	blue	lncRNA
LNC2233	blue	lncRNA
LNC2234	blue	lncRNA
LNC2240	blue	lncRNA
LNC2247	blue	lncRNA
LNC2281	blue	lncRNA
LNC2287	blue	lncRNA
LNC2299	blue	lncRNA
LNC2312	blue	lncRNA
LNC2319	blue	lncRNA
LNC2333	blue	lncRNA
LNC2340	blue	lncRNA
LNC2352	blue	lncRNA
LNC2357	blue	lncRNA
LNC2368	blue	lncRNA
LNC2372	blue	lncRNA
LNC2375	blue	lncRNA
LNC2388	blue	lncRNA
LNC2397	blue	lncRNA
LNC2400	blue	lncRNA
LNC2408	blue	lncRNA
LNC2411	blue	lncRNA
LNC2413	blue	lncRNA
LNC2440	blue	lncRNA
LNC2442	blue	lncRNA
LNC2443	blue	lncRNA
LNC2446	blue	lncRNA
LNC2448	blue	lncRNA
LNC2449	blue	lncRNA
LNC2459	blue	lncRNA
LNC2461	blue	lncRNA
LNC2465	blue	lncRNA
LNC2466	blue	lncRNA
LNC2478	blue	lncRNA
LNC2491	blue	lncRNA
LNC2539	blue	lncRNA
LNC2540	blue	lncRNA
LNC2563	blue	lncRNA
LNC2576	blue	lncRNA
LNC2585	blue	lncRNA
LNC2589	blue	lncRNA
LNC2598	blue	lncRNA
LNC2601	blue	lncRNA
LNC2607	blue	lncRNA
LNC2615	blue	lncRNA
LNC2624	blue	lncRNA
LNC2644	blue	lncRNA
LNC2648	blue	lncRNA
LNC2652	blue	lncRNA
LNC2663	blue	lncRNA
LNC2694	blue	lncRNA
LNC2695	blue	lncRNA
LNC2725	blue	lncRNA
LNC2736	blue	lncRNA
LNC2742	blue	lncRNA
LNC2745	blue	lncRNA
LNC2746	blue	lncRNA
LNC2748	blue	lncRNA
LNC2754	blue	lncRNA
LNC2760	blue	lncRNA
LNC2762	blue	lncRNA
LNC2775	blue	lncRNA
LNC2790	blue	lncRNA
LNC2801	blue	lncRNA
LNC2814	blue	lncRNA
LNC2825	blue	lncRNA
LNC2826	blue	lncRNA
LNC2831	blue	lncRNA
LNC2844	blue	lncRNA
LNC2870	blue	lncRNA
LNC2882	blue	lncRNA
LNC2883	blue	lncRNA
LNC2902	blue	lncRNA
LNC2935	blue	lncRNA
LNC2941	blue	lncRNA
LNC2948	blue	lncRNA
LNC2949	blue	lncRNA
LNC2951	blue	lncRNA
LNC2953	blue	lncRNA
LNC2956	blue	lncRNA
LNC2989	blue	lncRNA
LNC3002	blue	lncRNA
LNC3006	blue	lncRNA
LNC3010	blue	lncRNA
LNC3037	blue	lncRNA
LNC3045	blue	lncRNA
LNC3046	blue	lncRNA
LNC3057	blue	lncRNA
LNC3060	blue	lncRNA
LNC3062	blue	lncRNA
LNC3068	blue	lncRNA
LNC3071	blue	lncRNA
LNC3072	blue	lncRNA
LNC3073	blue	lncRNA
LNC3074	blue	lncRNA
LNC3087	blue	lncRNA
LNC3104	blue	lncRNA
LNC3105	blue	lncRNA
LNC3114	blue	lncRNA
LNC3124	blue	lncRNA
LNC3125	blue	lncRNA
LNC3126	blue	lncRNA
LNC3127	blue	lncRNA
LNC3130	blue	lncRNA
LNC3142	blue	lncRNA
LNC3144	blue	lncRNA
LNC3145	blue	lncRNA
LNC3147	blue	lncRNA
LNC3163	blue	lncRNA
LNC3173	blue	lncRNA
LNC3179	blue	lncRNA
LNC3180	blue	lncRNA
LNC3200	blue	lncRNA
LNC3204	blue	lncRNA
LNC3212	blue	lncRNA
LNC3225	blue	lncRNA
LNC3226	blue	lncRNA
LNC3227	blue	lncRNA
LNC3228	blue	lncRNA
LNC3238	blue	lncRNA
LNC3253	blue	lncRNA
LNC3264	blue	lncRNA
LNC3266	blue	lncRNA
LNC3280	blue	lncRNA
LNC3294	blue	lncRNA
LNC3301	blue	lncRNA
LNC3305	blue	lncRNA
LNC3306	blue	lncRNA
LNC3307	blue	lncRNA
LNC3326	blue	lncRNA
LNC3328	blue	lncRNA
LNC3329	blue	lncRNA
LNC3331	blue	lncRNA
LNC3332	blue	lncRNA
LNC3334	blue	lncRNA
LNC3336	blue	lncRNA
LNC3343	blue	lncRNA
LNC3360	blue	lncRNA
LNC3373	blue	lncRNA
LNC3374	blue	lncRNA
LNC3450	blue	lncRNA
LNC3457	blue	lncRNA
LNC3463	blue	lncRNA
LNC3467	blue	lncRNA
LNC3468	blue	lncRNA
LNC3469	blue	lncRNA
LNC3474	blue	lncRNA
LNC3475	blue	lncRNA
LNC3476	blue	lncRNA
LNC3511	blue	lncRNA
LNC3518	blue	lncRNA
LNC3521	blue	lncRNA
LNC3522	blue	lncRNA
LNC3524	blue	lncRNA
LNC3549	blue	lncRNA
LNC3554	blue	lncRNA
LNC3555	blue	lncRNA
LNC3556	blue	lncRNA
LNC3557	blue	lncRNA
LNC3562	blue	lncRNA
LNC3578	blue	lncRNA
LNC3582	blue	lncRNA
LNC3588	blue	lncRNA
LNC3597	blue	lncRNA
LNC3598	blue	lncRNA
LNC3600	blue	lncRNA
LNC3602	blue	lncRNA
LNC3609	blue	lncRNA
LNC3618	blue	lncRNA
LNC3625	blue	lncRNA
LNC3626	blue	lncRNA
LNC3627	blue	lncRNA
LNC3630	blue	lncRNA
LNC3636	blue	lncRNA
LNC3637	blue	lncRNA
LNC3654	blue	lncRNA
LNC3673	blue	lncRNA
LNC3674	blue	lncRNA
LNC3679	blue	lncRNA
LNC3681	blue	lncRNA
LNC3683	blue	lncRNA
LNC3698	blue	lncRNA
LNC3700	blue	lncRNA
LNC3701	blue	lncRNA
LNC3723	blue	lncRNA
LNC3728	blue	lncRNA
LNC3729	blue	lncRNA
LNC3747	blue	lncRNA
LNC3757	blue	lncRNA
LNC3795	blue	lncRNA
LNC3804	blue	lncRNA
LNC3807	blue	lncRNA
LNC3810	blue	lncRNA
LNC3812	blue	lncRNA
LNC3813	blue	lncRNA
LNC3816	blue	lncRNA
LNC3828	blue	lncRNA
LNC3839	blue	lncRNA
LNC3852	blue	lncRNA
LNC3856	blue	lncRNA
LNC3865	blue	lncRNA
LNC3883	blue	lncRNA
LNC3898	blue	lncRNA
LNC3900	blue	lncRNA
LNC3907	blue	lncRNA
LNC3912	blue	lncRNA
LNC3940	blue	lncRNA
LNC3960	blue	lncRNA
LNC3971	blue	lncRNA
LNC3972	blue	lncRNA
LNC3982	blue	lncRNA
LNC3989	blue	lncRNA
LNC3993	blue	lncRNA
LNC3994	blue	lncRNA
LNC4007	blue	lncRNA
LNC4018	blue	lncRNA
LNC4024	blue	lncRNA
LNC4032	blue	lncRNA
LNC4033	blue	lncRNA
LNC4047	blue	lncRNA
LNC4058	blue	lncRNA
LNC4064	blue	lncRNA
LNC4112	blue	lncRNA
LNC4115	blue	lncRNA
LNC4119	blue	lncRNA
LNC4120	blue	lncRNA
LNC4137	blue	lncRNA
LNC4164	blue	lncRNA
LNC4176	blue	lncRNA
LNC4202	blue	lncRNA
LNC4204	blue	lncRNA
LNC4205	blue	lncRNA
LNC4223	blue	lncRNA
LNC4233	blue	lncRNA
LNC4241	blue	lncRNA
LNC4256	blue	lncRNA
LNC4264	blue	lncRNA
LNC4276	blue	lncRNA
LNC4288	blue	lncRNA
LNC4293	blue	lncRNA
LNC4316	blue	lncRNA
LNC4325	blue	lncRNA
LNC4332	blue	lncRNA
LNC4336	blue	lncRNA
LNC4348	blue	lncRNA
LNC4365	blue	lncRNA
LNC4369	blue	lncRNA
LNC4373	blue	lncRNA
LNC4388	blue	lncRNA
LNC4389	blue	lncRNA
LNC4403	blue	lncRNA
LNC4411	blue	lncRNA
LNC4419	blue	lncRNA
LNC4441	blue	lncRNA
LNC4482	blue	lncRNA
LNC4495	blue	lncRNA
LNC4505	blue	lncRNA
LNC4513	blue	lncRNA
LNC4517	blue	lncRNA
LNC4539	blue	lncRNA
LNC4578	blue	lncRNA
LNC4602	blue	lncRNA
LNC4608	blue	lncRNA
LNC4610	blue	lncRNA
LNC4611	blue	lncRNA
LNC4636	blue	lncRNA
LNC4642	blue	lncRNA
LNC4650	blue	lncRNA
LNC4662	blue	lncRNA
LNC4663	blue	lncRNA
LNC4676	blue	lncRNA
LNC4684	blue	lncRNA
LNC4685	blue	lncRNA
LNC4688	blue	lncRNA
LNC4692	blue	lncRNA
LNC4698	blue	lncRNA
LNC4723	blue	lncRNA
LNC4724	blue	lncRNA
LNC4745	blue	lncRNA
LNC4747	blue	lncRNA
LNC4748	blue	lncRNA
LNC4751	blue	lncRNA
LNC4752	blue	lncRNA
LNC4753	blue	lncRNA
LNC4760	blue	lncRNA
LNC4776	blue	lncRNA
LNC4778	blue	lncRNA
LNC4798	blue	lncRNA
LNC4799	blue	lncRNA
LNC4804	blue	lncRNA
LNC4806	blue	lncRNA
LNC4809	blue	lncRNA
LNC4810	blue	lncRNA
LNC4812	blue	lncRNA
LNC4817	blue	lncRNA
LNC4818	blue	lncRNA
LNC4820	blue	lncRNA
LNC4825	blue	lncRNA
LNC4827	blue	lncRNA
LNC4833	blue	lncRNA
LNC4835	blue	lncRNA
LNC4850	blue	lncRNA
LNC4856	blue	lncRNA
LNC4857	blue	lncRNA
LNC4859	blue	lncRNA
LNC4862	blue	lncRNA
LNC4871	blue	lncRNA
LNC4872	blue	lncRNA
LNC4873	blue	lncRNA
LNC4878	blue	lncRNA
LNC4881	blue	lncRNA
LNC4888	blue	lncRNA
LNC4891	blue	lncRNA
LNC4893	blue	lncRNA
LNC4895	blue	lncRNA
LNC4896	blue	lncRNA
LNC4897	blue	lncRNA
LNC4898	blue	lncRNA
LNC4899	blue	lncRNA
LNC4900	blue	lncRNA
LNC4901	blue	lncRNA
LNC4902	blue	lncRNA
LNC4903	blue	lncRNA
LNC4909	blue	lncRNA
LNC4915	blue	lncRNA
LNC4917	blue	lncRNA
Sjc_0000007	blue	mRNA
Sjc_0000012	blue	mRNA
Sjc_0000023	blue	mRNA
Sjc_0000029	blue	mRNA
Sjc_0000035	blue	mRNA
Sjc_0000036	blue	mRNA
Sjc_0000056	blue	mRNA
Sjc_0000057	blue	mRNA
Sjc_0000065	blue	mRNA
Sjc_0000079	blue	mRNA
Sjc_0000081	blue	mRNA
Sjc_0000082	blue	mRNA
Sjc_0000087	blue	mRNA
Sjc_0000089	blue	mRNA
Sjc_0000094	blue	mRNA
Sjc_0000108	blue	mRNA
Sjc_0000114	blue	mRNA
Sjc_0000142	blue	mRNA
Sjc_0000157	blue	mRNA
Sjc_0000159	blue	mRNA
Sjc_0000161	blue	mRNA
Sjc_0000176	blue	mRNA
Sjc_0000188	blue	mRNA
Sjc_0000199	blue	mRNA
Sjc_0000208	blue	mRNA
Sjc_0000209	blue	mRNA
Sjc_0000217	blue	mRNA
Sjc_0000218	blue	mRNA
Sjc_0000225	blue	mRNA
Sjc_0000248	blue	mRNA
Sjc_0000250	blue	mRNA
Sjc_0000253	blue	mRNA
Sjc_0000271	blue	mRNA
Sjc_0000278	blue	mRNA
Sjc_0000287	blue	mRNA
Sjc_0000296	blue	mRNA
Sjc_0000298	blue	mRNA
Sjc_0000305	blue	mRNA
Sjc_0000306	blue	mRNA
Sjc_0000311	blue	mRNA
Sjc_0000320	blue	mRNA
Sjc_0000324	blue	mRNA
Sjc_0000326	blue	mRNA
Sjc_0000336	blue	mRNA
Sjc_0000341	blue	mRNA
Sjc_0000345	blue	mRNA
Sjc_0000356	blue	mRNA
Sjc_0000369	blue	mRNA
Sjc_0000370	blue	mRNA
Sjc_0000371	blue	mRNA
Sjc_0000384	blue	mRNA
Sjc_0000385	blue	mRNA
Sjc_0000396	blue	mRNA
Sjc_0000397	blue	mRNA
Sjc_0000400	blue	mRNA
Sjc_0000410	blue	mRNA
Sjc_0000416	blue	mRNA
Sjc_0000430	blue	mRNA
Sjc_0000433	blue	mRNA
Sjc_0000445	blue	mRNA
Sjc_0000460	blue	mRNA
Sjc_0000468	blue	mRNA
Sjc_0000469	blue	mRNA
Sjc_0000478	blue	mRNA
Sjc_0000481	blue	mRNA
Sjc_0000483	blue	mRNA
Sjc_0000510	blue	mRNA
Sjc_0000517	blue	mRNA
Sjc_0000540	blue	mRNA
Sjc_0000544	blue	mRNA
Sjc_0000551	blue	mRNA
Sjc_0000557	blue	mRNA
Sjc_0000559	blue	mRNA
Sjc_0000563	blue	mRNA
Sjc_0000564	blue	mRNA
Sjc_0000565	blue	mRNA
Sjc_0000573	blue	mRNA
Sjc_0000574	blue	mRNA
Sjc_0000575	blue	mRNA
Sjc_0000581	blue	mRNA
Sjc_0000582	blue	mRNA
Sjc_0000585	blue	mRNA
Sjc_0000601	blue	mRNA
Sjc_0000605	blue	mRNA
Sjc_0000606	blue	mRNA
Sjc_0000607	blue	mRNA
Sjc_0000613	blue	mRNA
Sjc_0000616	blue	mRNA
Sjc_0000620	blue	mRNA
Sjc_0000625	blue	mRNA
Sjc_0000632	blue	mRNA
Sjc_0000634	blue	mRNA
Sjc_0000635	blue	mRNA
Sjc_0000636	blue	mRNA
Sjc_0000638	blue	mRNA
Sjc_0000643	blue	mRNA
Sjc_0000646	blue	mRNA
Sjc_0000647	blue	mRNA
Sjc_0000658	blue	mRNA
Sjc_0000660	blue	mRNA
Sjc_0000664	blue	mRNA
Sjc_0000666	blue	mRNA
Sjc_0000668	blue	mRNA
Sjc_0000673	blue	mRNA
Sjc_0000677	blue	mRNA
Sjc_0000681	blue	mRNA
Sjc_0000689	blue	mRNA
Sjc_0000699	blue	mRNA
Sjc_0000700	blue	mRNA
Sjc_0000708	blue	mRNA
Sjc_0000713	blue	mRNA
Sjc_0000715	blue	mRNA
Sjc_0000721	blue	mRNA
Sjc_0000727	blue	mRNA
Sjc_0000741	blue	mRNA
Sjc_0000745	blue	mRNA
Sjc_0000755	blue	mRNA
Sjc_0000759	blue	mRNA
Sjc_0000761	blue	mRNA
Sjc_0000766	blue	mRNA
Sjc_0000771	blue	mRNA
Sjc_0000773	blue	mRNA
Sjc_0000774	blue	mRNA
Sjc_0000778	blue	mRNA
Sjc_0000786	blue	mRNA
Sjc_0000795	blue	mRNA
Sjc_0000796	blue	mRNA
Sjc_0000797	blue	mRNA
Sjc_0000798	blue	mRNA
Sjc_0000799	blue	mRNA
Sjc_0000804	blue	mRNA
Sjc_0000807	blue	mRNA
Sjc_0000818	blue	mRNA
Sjc_0000824	blue	mRNA
Sjc_0000825	blue	mRNA
Sjc_0000826	blue	mRNA
Sjc_0000828	blue	mRNA
Sjc_0000835	blue	mRNA
Sjc_0000836	blue	mRNA
Sjc_0000849	blue	mRNA
Sjc_0000852	blue	mRNA
Sjc_0000854	blue	mRNA
Sjc_0000855	blue	mRNA
Sjc_0000870	blue	mRNA
Sjc_0000876	blue	mRNA
Sjc_0000884	blue	mRNA
Sjc_0000892	blue	mRNA
Sjc_0000895	blue	mRNA
Sjc_0000896	blue	mRNA
Sjc_0000906	blue	mRNA
Sjc_0000912	blue	mRNA
Sjc_0000918	blue	mRNA
Sjc_0000934	blue	mRNA
Sjc_0000943	blue	mRNA
Sjc_0000945	blue	mRNA
Sjc_0000946	blue	mRNA
Sjc_0000953	blue	mRNA
Sjc_0000957	blue	mRNA
Sjc_0000967	blue	mRNA
Sjc_0000969	blue	mRNA
Sjc_0000972	blue	mRNA
Sjc_0000975	blue	mRNA
Sjc_0000978	blue	mRNA
Sjc_0000981	blue	mRNA
Sjc_0000983	blue	mRNA
Sjc_0000984	blue	mRNA
Sjc_0000993	blue	mRNA
Sjc_0001004	blue	mRNA
Sjc_0001005	blue	mRNA
Sjc_0001016	blue	mRNA
Sjc_0001017	blue	mRNA
Sjc_0001022	blue	mRNA
Sjc_0001023	blue	mRNA
Sjc_0001029	blue	mRNA
Sjc_0001034	blue	mRNA
Sjc_0001036	blue	mRNA
Sjc_0001040	blue	mRNA
Sjc_0001046	blue	mRNA
Sjc_0001047	blue	mRNA
Sjc_0001052	blue	mRNA
Sjc_0001055	blue	mRNA
Sjc_0001056	blue	mRNA
Sjc_0001058	blue	mRNA
Sjc_0001059	blue	mRNA
Sjc_0001060	blue	mRNA
Sjc_0001064	blue	mRNA
Sjc_0001066	blue	mRNA
Sjc_0001070	blue	mRNA
Sjc_0001071	blue	mRNA
Sjc_0001076	blue	mRNA
Sjc_0001092	blue	mRNA
Sjc_0001099	blue	mRNA
Sjc_0001102	blue	mRNA
Sjc_0001105	blue	mRNA
Sjc_0001108	blue	mRNA
Sjc_0001114	blue	mRNA
Sjc_0001115	blue	mRNA
Sjc_0001116	blue	mRNA
Sjc_0001120	blue	mRNA
Sjc_0001128	blue	mRNA
Sjc_0001129	blue	mRNA
Sjc_0001130	blue	mRNA
Sjc_0001135	blue	mRNA
Sjc_0001137	blue	mRNA
Sjc_0001138	blue	mRNA
Sjc_0001144	blue	mRNA
Sjc_0001147	blue	mRNA
Sjc_0001152	blue	mRNA
Sjc_0001157	blue	mRNA
Sjc_0001158	blue	mRNA
Sjc_0001166	blue	mRNA
Sjc_0001167	blue	mRNA
Sjc_0001171	blue	mRNA
Sjc_0001176	blue	mRNA
Sjc_0001183	blue	mRNA
Sjc_0001189	blue	mRNA
Sjc_0001198	blue	mRNA
Sjc_0001207	blue	mRNA
Sjc_0001208	blue	mRNA
Sjc_0001210	blue	mRNA
Sjc_0001212	blue	mRNA
Sjc_0001213	blue	mRNA
Sjc_0001220	blue	mRNA
Sjc_0001226	blue	mRNA
Sjc_0001228	blue	mRNA
Sjc_0001231	blue	mRNA
Sjc_0001232	blue	mRNA
Sjc_0001233	blue	mRNA
Sjc_0001248	blue	mRNA
Sjc_0001253	blue	mRNA
Sjc_0001258	blue	mRNA
Sjc_0001261	blue	mRNA
Sjc_0001264	blue	mRNA
Sjc_0001269	blue	mRNA
Sjc_0001273	blue	mRNA
Sjc_0001282	blue	mRNA
Sjc_0001285	blue	mRNA
Sjc_0001293	blue	mRNA
Sjc_0001294	blue	mRNA
Sjc_0001296	blue	mRNA
Sjc_0001297	blue	mRNA
Sjc_0001298	blue	mRNA
Sjc_0001299	blue	mRNA
Sjc_0001302	blue	mRNA
Sjc_0001304	blue	mRNA
Sjc_0001309	blue	mRNA
Sjc_0001313	blue	mRNA
Sjc_0001315	blue	mRNA
Sjc_0001334	blue	mRNA
Sjc_0001337	blue	mRNA
Sjc_0001344	blue	mRNA
Sjc_0001346	blue	mRNA
Sjc_0001349	blue	mRNA
Sjc_0001350	blue	mRNA
Sjc_0001351	blue	mRNA
Sjc_0001357	blue	mRNA
Sjc_0001360	blue	mRNA
Sjc_0001361	blue	mRNA
Sjc_0001362	blue	mRNA
Sjc_0001366	blue	mRNA
Sjc_0001367	blue	mRNA
Sjc_0001371	blue	mRNA
Sjc_0001373	blue	mRNA
Sjc_0001374	blue	mRNA
Sjc_0001376	blue	mRNA
Sjc_0001378	blue	mRNA
Sjc_0001380	blue	mRNA
Sjc_0001381	blue	mRNA
Sjc_0001383	blue	mRNA
Sjc_0001384	blue	mRNA
Sjc_0001386	blue	mRNA
Sjc_0001389	blue	mRNA
Sjc_0001399	blue	mRNA
Sjc_0001400	blue	mRNA
Sjc_0001419	blue	mRNA
Sjc_0001421	blue	mRNA
Sjc_0001422	blue	mRNA
Sjc_0001427	blue	mRNA
Sjc_0001431	blue	mRNA
Sjc_0001432	blue	mRNA
Sjc_0001436	blue	mRNA
Sjc_0001437	blue	mRNA
Sjc_0001446	blue	mRNA
Sjc_0001453	blue	mRNA
Sjc_0001454	blue	mRNA
Sjc_0001455	blue	mRNA
Sjc_0001457	blue	mRNA
Sjc_0001458	blue	mRNA
Sjc_0001462	blue	mRNA
Sjc_0001463	blue	mRNA
Sjc_0001469	blue	mRNA
Sjc_0001471	blue	mRNA
Sjc_0001472	blue	mRNA
Sjc_0001473	blue	mRNA
Sjc_0001480	blue	mRNA
Sjc_0001482	blue	mRNA
Sjc_0001483	blue	mRNA
Sjc_0001486	blue	mRNA
Sjc_0001490	blue	mRNA
Sjc_0001494	blue	mRNA
Sjc_0001496	blue	mRNA
Sjc_0001506	blue	mRNA
Sjc_0001508	blue	mRNA
Sjc_0001518	blue	mRNA
Sjc_0001519	blue	mRNA
Sjc_0001523	blue	mRNA
Sjc_0001526	blue	mRNA
Sjc_0001527	blue	mRNA
Sjc_0001528	blue	mRNA
Sjc_0001534	blue	mRNA
Sjc_0001539	blue	mRNA
Sjc_0001564	blue	mRNA
Sjc_0001568	blue	mRNA
Sjc_0001571	blue	mRNA
Sjc_0001572	blue	mRNA
Sjc_0001573	blue	mRNA
Sjc_0001574	blue	mRNA
Sjc_0001576	blue	mRNA
Sjc_0001577	blue	mRNA
Sjc_0001583	blue	mRNA
Sjc_0001586	blue	mRNA
Sjc_0001587	blue	mRNA
Sjc_0001592	blue	mRNA
Sjc_0001594	blue	mRNA
Sjc_0001599	blue	mRNA
Sjc_0001600	blue	mRNA
Sjc_0001604	blue	mRNA
Sjc_0001607	blue	mRNA
Sjc_0001612	blue	mRNA
Sjc_0001617	blue	mRNA
Sjc_0001619	blue	mRNA
Sjc_0001624	blue	mRNA
Sjc_0001625	blue	mRNA
Sjc_0001626	blue	mRNA
Sjc_0001631	blue	mRNA
Sjc_0001641	blue	mRNA
Sjc_0001643	blue	mRNA
Sjc_0001650	blue	mRNA
Sjc_0001652	blue	mRNA
Sjc_0001657	blue	mRNA
Sjc_0001659	blue	mRNA
Sjc_0001661	blue	mRNA
Sjc_0001662	blue	mRNA
Sjc_0001671	blue	mRNA
Sjc_0001677	blue	mRNA
Sjc_0001688	blue	mRNA
Sjc_0001693	blue	mRNA
Sjc_0001699	blue	mRNA
Sjc_0001700	blue	mRNA
Sjc_0001716	blue	mRNA
Sjc_0001720	blue	mRNA
Sjc_0001724	blue	mRNA
Sjc_0001725	blue	mRNA
Sjc_0001726	blue	mRNA
Sjc_0001727	blue	mRNA
Sjc_0001732	blue	mRNA
Sjc_0001735	blue	mRNA
Sjc_0001736	blue	mRNA
Sjc_0001743	blue	mRNA
Sjc_0001748	blue	mRNA
Sjc_0001753	blue	mRNA
Sjc_0001754	blue	mRNA
Sjc_0001755	blue	mRNA
Sjc_0001756	blue	mRNA
Sjc_0001757	blue	mRNA
Sjc_0001760	blue	mRNA
Sjc_0001764	blue	mRNA
Sjc_0001766	blue	mRNA
Sjc_0001768	blue	mRNA
Sjc_0001778	blue	mRNA
Sjc_0001780	blue	mRNA
Sjc_0001784	blue	mRNA
Sjc_0001787	blue	mRNA
Sjc_0001796	blue	mRNA
Sjc_0001802	blue	mRNA
Sjc_0001816	blue	mRNA
Sjc_0001817	blue	mRNA
Sjc_0001818	blue	mRNA
Sjc_0001819	blue	mRNA
Sjc_0001820	blue	mRNA
Sjc_0001823	blue	mRNA
Sjc_0001827	blue	mRNA
Sjc_0001828	blue	mRNA
Sjc_0001840	blue	mRNA
Sjc_0001855	blue	mRNA
Sjc_0001862	blue	mRNA
Sjc_0001864	blue	mRNA
Sjc_0001866	blue	mRNA
Sjc_0001884	blue	mRNA
Sjc_0001886	blue	mRNA
Sjc_0001887	blue	mRNA
Sjc_0001888	blue	mRNA
Sjc_0001893	blue	mRNA
Sjc_0001902	blue	mRNA
Sjc_0001905	blue	mRNA
Sjc_0001906	blue	mRNA
Sjc_0001907	blue	mRNA
Sjc_0001908	blue	mRNA
Sjc_0001911	blue	mRNA
Sjc_0001914	blue	mRNA
Sjc_0001915	blue	mRNA
Sjc_0001917	blue	mRNA
Sjc_0001921	blue	mRNA
Sjc_0001923	blue	mRNA
Sjc_0001944	blue	mRNA
Sjc_0001945	blue	mRNA
Sjc_0001963	blue	mRNA
Sjc_0001964	blue	mRNA
Sjc_0001965	blue	mRNA
Sjc_0001972	blue	mRNA
Sjc_0001978	blue	mRNA
Sjc_0001989	blue	mRNA
Sjc_0001996	blue	mRNA
Sjc_0001998	blue	mRNA
Sjc_0002006	blue	mRNA
Sjc_0002010	blue	mRNA
Sjc_0002016	blue	mRNA
Sjc_0002017	blue	mRNA
Sjc_0002018	blue	mRNA
Sjc_0002019	blue	mRNA
Sjc_0002035	blue	mRNA
Sjc_0002038	blue	mRNA
Sjc_0002041	blue	mRNA
Sjc_0002042	blue	mRNA
Sjc_0002043	blue	mRNA
Sjc_0002044	blue	mRNA
Sjc_0002052	blue	mRNA
Sjc_0002058	blue	mRNA
Sjc_0002074	blue	mRNA
Sjc_0002081	blue	mRNA
Sjc_0002083	blue	mRNA
Sjc_0002084	blue	mRNA
Sjc_0002086	blue	mRNA
Sjc_0002087	blue	mRNA
Sjc_0002090	blue	mRNA
Sjc_0002098	blue	mRNA
Sjc_0002099	blue	mRNA
Sjc_0002103	blue	mRNA
Sjc_0002109	blue	mRNA
Sjc_0002110	blue	mRNA
Sjc_0002119	blue	mRNA
Sjc_0002121	blue	mRNA
Sjc_0002138	blue	mRNA
Sjc_0002144	blue	mRNA
Sjc_0002145	blue	mRNA
Sjc_0002149	blue	mRNA
Sjc_0002152	blue	mRNA
Sjc_0002154	blue	mRNA
Sjc_0002160	blue	mRNA
Sjc_0002171	blue	mRNA
Sjc_0002172	blue	mRNA
Sjc_0002184	blue	mRNA
Sjc_0002187	blue	mRNA
Sjc_0002202	blue	mRNA
Sjc_0002223	blue	mRNA
Sjc_0002225	blue	mRNA
Sjc_0002229	blue	mRNA
Sjc_0002232	blue	mRNA
Sjc_0002234	blue	mRNA
Sjc_0002236	blue	mRNA
Sjc_0002241	blue	mRNA
Sjc_0002242	blue	mRNA
Sjc_0002249	blue	mRNA
Sjc_0002254	blue	mRNA
Sjc_0002276	blue	mRNA
Sjc_0002281	blue	mRNA
Sjc_0002293	blue	mRNA
Sjc_0002296	blue	mRNA
Sjc_0002316	blue	mRNA
Sjc_0002323	blue	mRNA
Sjc_0002324	blue	mRNA
Sjc_0002334	blue	mRNA
Sjc_0002335	blue	mRNA
Sjc_0002336	blue	mRNA
Sjc_0002349	blue	mRNA
Sjc_0002360	blue	mRNA
Sjc_0002363	blue	mRNA
Sjc_0002364	blue	mRNA
Sjc_0002372	blue	mRNA
Sjc_0002379	blue	mRNA
Sjc_0002380	blue	mRNA
Sjc_0002381	blue	mRNA
Sjc_0002385	blue	mRNA
Sjc_0002393	blue	mRNA
Sjc_0002397	blue	mRNA
Sjc_0002401	blue	mRNA
Sjc_0002402	blue	mRNA
Sjc_0002405	blue	mRNA
Sjc_0002406	blue	mRNA
Sjc_0002407	blue	mRNA
Sjc_0002413	blue	mRNA
Sjc_0002414	blue	mRNA
Sjc_0002418	blue	mRNA
Sjc_0002427	blue	mRNA
Sjc_0002431	blue	mRNA
Sjc_0002433	blue	mRNA
Sjc_0002435	blue	mRNA
Sjc_0002437	blue	mRNA
Sjc_0002439	blue	mRNA
Sjc_0002440	blue	mRNA
Sjc_0002443	blue	mRNA
Sjc_0002452	blue	mRNA
Sjc_0002454	blue	mRNA
Sjc_0002455	blue	mRNA
Sjc_0002461	blue	mRNA
Sjc_0002473	blue	mRNA
Sjc_0002477	blue	mRNA
Sjc_0002478	blue	mRNA
Sjc_0002483	blue	mRNA
Sjc_0002487	blue	mRNA
Sjc_0002493	blue	mRNA
Sjc_0002495	blue	mRNA
Sjc_0002498	blue	mRNA
Sjc_0002507	blue	mRNA
Sjc_0002509	blue	mRNA
Sjc_0002514	blue	mRNA
Sjc_0002529	blue	mRNA
Sjc_0002537	blue	mRNA
Sjc_0002540	blue	mRNA
Sjc_0002547	blue	mRNA
Sjc_0002557	blue	mRNA
Sjc_0002559	blue	mRNA
Sjc_0002578	blue	mRNA
Sjc_0002580	blue	mRNA
Sjc_0002592	blue	mRNA
Sjc_0002599	blue	mRNA
Sjc_0002600	blue	mRNA
Sjc_0002609	blue	mRNA
Sjc_0002613	blue	mRNA
Sjc_0002619	blue	mRNA
Sjc_0002631	blue	mRNA
Sjc_0002636	blue	mRNA
Sjc_0002637	blue	mRNA
Sjc_0002638	blue	mRNA
Sjc_0002652	blue	mRNA
Sjc_0002661	blue	mRNA
Sjc_0002667	blue	mRNA
Sjc_0002673	blue	mRNA
Sjc_0002674	blue	mRNA
Sjc_0002679	blue	mRNA
Sjc_0002681	blue	mRNA
Sjc_0002690	blue	mRNA
Sjc_0002693	blue	mRNA
Sjc_0002694	blue	mRNA
Sjc_0002725	blue	mRNA
Sjc_0002726	blue	mRNA
Sjc_0002729	blue	mRNA
Sjc_0002736	blue	mRNA
Sjc_0002737	blue	mRNA
Sjc_0002747	blue	mRNA
Sjc_0002749	blue	mRNA
Sjc_0002757	blue	mRNA
Sjc_0002760	blue	mRNA
Sjc_0002765	blue	mRNA
Sjc_0002767	blue	mRNA
Sjc_0002772	blue	mRNA
Sjc_0002773	blue	mRNA
Sjc_0002774	blue	mRNA
Sjc_0002775	blue	mRNA
Sjc_0002779	blue	mRNA
Sjc_0002780	blue	mRNA
Sjc_0002786	blue	mRNA
Sjc_0002791	blue	mRNA
Sjc_0002793	blue	mRNA
Sjc_0002798	blue	mRNA
Sjc_0002805	blue	mRNA
Sjc_0002807	blue	mRNA
Sjc_0002814	blue	mRNA
Sjc_0002815	blue	mRNA
Sjc_0002817	blue	mRNA
Sjc_0002820	blue	mRNA
Sjc_0002828	blue	mRNA
Sjc_0002830	blue	mRNA
Sjc_0002831	blue	mRNA
Sjc_0002840	blue	mRNA
Sjc_0002843	blue	mRNA
Sjc_0002844	blue	mRNA
Sjc_0002984	blue	mRNA
Sjc_0003037	blue	mRNA
Sjc_0003040	blue	mRNA
Sjc_0003059	blue	mRNA
Sjc_0003109	blue	mRNA
Sjc_0003179	blue	mRNA
Sjc_0003219	blue	mRNA
Sjc_0003223	blue	mRNA
Sjc_0003229	blue	mRNA
Sjc_0003327	blue	mRNA
Sjc_0003332	blue	mRNA
Sjc_0003338	blue	mRNA
Sjc_0003387	blue	mRNA
Sjc_0003391	blue	mRNA
Sjc_0003393	blue	mRNA
Sjc_0003412	blue	mRNA
Sjc_0003422	blue	mRNA
Sjc_0003451	blue	mRNA
Sjc_0003480	blue	mRNA
Sjc_0003552	blue	mRNA
Sjc_0003561	blue	mRNA
Sjc_0003565	blue	mRNA
Sjc_0003572	blue	mRNA
Sjc_0003573	blue	mRNA
Sjc_0003574	blue	mRNA
Sjc_0003575	blue	mRNA
Sjc_0003576	blue	mRNA
Sjc_0003578	blue	mRNA
Sjc_0003581	blue	mRNA
Sjc_0003604	blue	mRNA
Sjc_0003610	blue	mRNA
Sjc_0003616	blue	mRNA
Sjc_0003617	blue	mRNA
Sjc_0003627	blue	mRNA
Sjc_0003634	blue	mRNA
Sjc_0003635	blue	mRNA
Sjc_0003636	blue	mRNA
Sjc_0003647	blue	mRNA
Sjc_0003672	blue	mRNA
Sjc_0003687	blue	mRNA
Sjc_0003689	blue	mRNA
Sjc_0003691	blue	mRNA
Sjc_0003692	blue	mRNA
Sjc_0003700	blue	mRNA
Sjc_0003709	blue	mRNA
Sjc_0003715	blue	mRNA
Sjc_0003716	blue	mRNA
Sjc_0003723	blue	mRNA
Sjc_0003725	blue	mRNA
Sjc_0003726	blue	mRNA
Sjc_0003739	blue	mRNA
Sjc_0003763	blue	mRNA
Sjc_0003771	blue	mRNA
Sjc_0003776	blue	mRNA
Sjc_0003791	blue	mRNA
Sjc_0003792	blue	mRNA
Sjc_0003799	blue	mRNA
Sjc_0003804	blue	mRNA
Sjc_0003806	blue	mRNA
Sjc_0003815	blue	mRNA
Sjc_0003820	blue	mRNA
Sjc_0003826	blue	mRNA
Sjc_0003832	blue	mRNA
Sjc_0003836	blue	mRNA
Sjc_0003838	blue	mRNA
Sjc_0003846	blue	mRNA
Sjc_0003855	blue	mRNA
Sjc_0003863	blue	mRNA
Sjc_0003864	blue	mRNA
Sjc_0003874	blue	mRNA
Sjc_0003885	blue	mRNA
Sjc_0003892	blue	mRNA
Sjc_0003893	blue	mRNA
Sjc_0003897	blue	mRNA
Sjc_0003908	blue	mRNA
Sjc_0003914	blue	mRNA
Sjc_0003921	blue	mRNA
Sjc_0003934	blue	mRNA
Sjc_0003936	blue	mRNA
Sjc_0003939	blue	mRNA
Sjc_0003941	blue	mRNA
Sjc_0003942	blue	mRNA
Sjc_0003950	blue	mRNA
Sjc_0003954	blue	mRNA
Sjc_0003958	blue	mRNA
Sjc_0003960	blue	mRNA
Sjc_0003961	blue	mRNA
Sjc_0003971	blue	mRNA
Sjc_0003973	blue	mRNA
Sjc_0003994	blue	mRNA
Sjc_0003999	blue	mRNA
Sjc_0004009	blue	mRNA
Sjc_0004022	blue	mRNA
Sjc_0004023	blue	mRNA
Sjc_0004030	blue	mRNA
Sjc_0004037	blue	mRNA
Sjc_0004041	blue	mRNA
Sjc_0004043	blue	mRNA
Sjc_0004047	blue	mRNA
Sjc_0004052	blue	mRNA
Sjc_0004059	blue	mRNA
Sjc_0004061	blue	mRNA
Sjc_0004065	blue	mRNA
Sjc_0004066	blue	mRNA
Sjc_0004068	blue	mRNA
Sjc_0004071	blue	mRNA
Sjc_0004074	blue	mRNA
Sjc_0004081	blue	mRNA
Sjc_0004085	blue	mRNA
Sjc_0004086	blue	mRNA
Sjc_0004092	blue	mRNA
Sjc_0004094	blue	mRNA
Sjc_0004096	blue	mRNA
Sjc_0004105	blue	mRNA
Sjc_0004114	blue	mRNA
Sjc_0004115	blue	mRNA
Sjc_0004131	blue	mRNA
Sjc_0004133	blue	mRNA
Sjc_0004137	blue	mRNA
Sjc_0004139	blue	mRNA
Sjc_0004142	blue	mRNA
Sjc_0004144	blue	mRNA
Sjc_0004157	blue	mRNA
Sjc_0004165	blue	mRNA
Sjc_0004166	blue	mRNA
Sjc_0004171	blue	mRNA
Sjc_0004177	blue	mRNA
Sjc_0004180	blue	mRNA
Sjc_0004187	blue	mRNA
Sjc_0004188	blue	mRNA
Sjc_0004198	blue	mRNA
Sjc_0004200	blue	mRNA
Sjc_0004201	blue	mRNA
Sjc_0004202	blue	mRNA
Sjc_0004210	blue	mRNA
Sjc_0004212	blue	mRNA
Sjc_0004223	blue	mRNA
Sjc_0004232	blue	mRNA
Sjc_0004233	blue	mRNA
Sjc_0004234	blue	mRNA
Sjc_0004241	blue	mRNA
Sjc_0004244	blue	mRNA
Sjc_0004249	blue	mRNA
Sjc_0004259	blue	mRNA
Sjc_0004270	blue	mRNA
Sjc_0004275	blue	mRNA
Sjc_0004276	blue	mRNA
Sjc_0004287	blue	mRNA
Sjc_0004290	blue	mRNA
Sjc_0004296	blue	mRNA
Sjc_0004305	blue	mRNA
Sjc_0004313	blue	mRNA
Sjc_0004315	blue	mRNA
Sjc_0004318	blue	mRNA
Sjc_0004324	blue	mRNA
Sjc_0004329	blue	mRNA
Sjc_0004330	blue	mRNA
Sjc_0004355	blue	mRNA
Sjc_0004356	blue	mRNA
Sjc_0004358	blue	mRNA
Sjc_0004369	blue	mRNA
Sjc_0004377	blue	mRNA
Sjc_0004378	blue	mRNA
Sjc_0004395	blue	mRNA
Sjc_0004416	blue	mRNA
Sjc_0004425	blue	mRNA
Sjc_0004426	blue	mRNA
Sjc_0004427	blue	mRNA
Sjc_0004428	blue	mRNA
Sjc_0004444	blue	mRNA
Sjc_0004445	blue	mRNA
Sjc_0004451	blue	mRNA
Sjc_0004453	blue	mRNA
Sjc_0004456	blue	mRNA
Sjc_0004458	blue	mRNA
Sjc_0004475	blue	mRNA
Sjc_0004478	blue	mRNA
Sjc_0004480	blue	mRNA
Sjc_0004489	blue	mRNA
Sjc_0004490	blue	mRNA
Sjc_0004501	blue	mRNA
Sjc_0004502	blue	mRNA
Sjc_0004512	blue	mRNA
Sjc_0004513	blue	mRNA
Sjc_0004514	blue	mRNA
Sjc_0004520	blue	mRNA
Sjc_0004527	blue	mRNA
Sjc_0004532	blue	mRNA
Sjc_0004550	blue	mRNA
Sjc_0004551	blue	mRNA
Sjc_0004554	blue	mRNA
Sjc_0004555	blue	mRNA
Sjc_0004562	blue	mRNA
Sjc_0004573	blue	mRNA
Sjc_0004581	blue	mRNA
Sjc_0004586	blue	mRNA
Sjc_0004593	blue	mRNA
[truncated: 10,725 more rows]
