# Supplementary material for: Dynamic profiles of lncRNAs reveal a functional natural antisense RNA that regulates the development of Schistosoma japonicum
Source: PLoS Pathog. 2024 Jan 29;20(1):e1011949. doi: 10.1371/journal.ppat.1011949 (PMC10878521; doi:10.1371/journal.ppat.1011949)
Supplement: S5 Table — (XLSX) [file ppat.1011949.s018.xlsx]

## Sheet: brown
ID	Description	GeneRatio	BgRatio	pvalue	p.adjust	qvalue	geneID	Count
GO:0044782	cilium organization	117/832	272/5650	3.33199e-31	1.46441e-27	1.10587e-27	Sjc_0000382/Sjc_0000454/Sjc_0000490/Sjc_0000533/Sjc_0000656/Sjc_0000698/Sjc_0000734/Sjc_0000873/Sjc_0001214/Sjc_0001404/Sjc_0001537/Sjc_0001682/Sjc_0001687/Sjc_0001804/Sjc_0001860/Sjc_0001916/Sjc_0001970/Sjc_0002064/Sjc_0002067/Sjc_0002085/Sjc_0002252/Sjc_0002308/Sjc_0002309/Sjc_0002398/Sjc_0002403/Sjc_0002448/Sjc_0002456/Sjc_0002548/Sjc_0002581/Sjc_0002763/Sjc_0002783/Sjc_0002800/Sjc_0002877/Sjc…	117
GO:0060271	cilium assembly	113/832	266/5650	1.56658e-29	3.44257e-26	2.5997e-26	Sjc_0000382/Sjc_0000454/Sjc_0000490/Sjc_0000533/Sjc_0000656/Sjc_0000698/Sjc_0000734/Sjc_0000873/Sjc_0001214/Sjc_0001404/Sjc_0001537/Sjc_0001682/Sjc_0001687/Sjc_0001804/Sjc_0001860/Sjc_0001916/Sjc_0001970/Sjc_0002064/Sjc_0002067/Sjc_0002085/Sjc_0002252/Sjc_0002308/Sjc_0002309/Sjc_0002398/Sjc_0002403/Sjc_0002448/Sjc_0002456/Sjc_0002548/Sjc_0002581/Sjc_0002763/Sjc_0002783/Sjc_0002800/Sjc_0002877/Sjc…	113
GO:0120031	plasma membrane bounded cell projection assembly	136/832	365/5650	1.59633e-28	2.33863e-25	1.76605e-25	Sjc_0000110/Sjc_0000201/Sjc_0000382/Sjc_0000454/Sjc_0000490/Sjc_0000533/Sjc_0000656/Sjc_0000698/Sjc_0000734/Sjc_0000873/Sjc_0001030/Sjc_0001214/Sjc_0001317/Sjc_0001404/Sjc_0001537/Sjc_0001682/Sjc_0001687/Sjc_0001804/Sjc_0001853/Sjc_0001860/Sjc_0001916/Sjc_0001970/Sjc_0002064/Sjc_0002067/Sjc_0002085/Sjc_0002163/Sjc_0002252/Sjc_0002308/Sjc_0002309/Sjc_0002398/Sjc_0002403/Sjc_0002448/Sjc_0002456/Sjc…	136
GO:0030031	cell projection assembly	139/832	383/5650	8.51972e-28	9.36104e-25	7.06912e-25	Sjc_0000110/Sjc_0000201/Sjc_0000382/Sjc_0000454/Sjc_0000490/Sjc_0000533/Sjc_0000656/Sjc_0000698/Sjc_0000734/Sjc_0000873/Sjc_0001030/Sjc_0001214/Sjc_0001317/Sjc_0001404/Sjc_0001537/Sjc_0001682/Sjc_0001687/Sjc_0001804/Sjc_0001853/Sjc_0001860/Sjc_0001916/Sjc_0001970/Sjc_0002064/Sjc_0002067/Sjc_0002085/Sjc_0002163/Sjc_0002252/Sjc_0002308/Sjc_0002309/Sjc_0002398/Sjc_0002403/Sjc_0002448/Sjc_0002456/Sjc…	139
GO:0007507	heart development	109/832	308/5650	9.57704e-21	8.41822e-18	6.35714e-18	Sjc_0000110/Sjc_0000527/Sjc_0000639/Sjc_0000698/Sjc_0000956/Sjc_0001214/Sjc_0001215/Sjc_0001396/Sjc_0001398/Sjc_0001602/Sjc_0001682/Sjc_0001876/Sjc_0001877/Sjc_0001878/Sjc_0001927/Sjc_0002085/Sjc_0002287/Sjc_0002601/Sjc_0002622/Sjc_0002623/Sjc_0002665/Sjc_0002680/Sjc_0002718/Sjc_0002800/Sjc_0002877/Sjc_0002890/Sjc_0002934/Sjc_0002935/Sjc_0003012/Sjc_0003070/Sjc_0003091/Sjc_0003239/Sjc_0003246/Sjc…	109
GO:0050877	nervous system process	138/832	456/5650	5.29116e-19	3.32209e-16	2.50873e-16	Sjc_0000197/Sjc_0000212/Sjc_0000279/Sjc_0000312/Sjc_0000313/Sjc_0000350/Sjc_0000406/Sjc_0000438/Sjc_0000580/Sjc_0000639/Sjc_0000698/Sjc_0000749/Sjc_0000887/Sjc_0001057/Sjc_0001335/Sjc_0001355/Sjc_0001396/Sjc_0001398/Sjc_0001525/Sjc_0001540/Sjc_0001590/Sjc_0001637/Sjc_0001653/Sjc_0001804/Sjc_0001927/Sjc_0002167/Sjc_0002352/Sjc_0002376/Sjc_0002581/Sjc_0002622/Sjc_0002623/Sjc_0002665/Sjc_0002676/Sjc…	138
GO:0007268	chemical synaptic transmission	123/832	390/5650	1.50507e-18	7.34974e-16	5.55026e-16	Sjc_0000009/Sjc_0000054/Sjc_0000138/Sjc_0000169/Sjc_0000170/Sjc_0000201/Sjc_0000256/Sjc_0000279/Sjc_0000406/Sjc_0000749/Sjc_0000782/Sjc_0000885/Sjc_0000887/Sjc_0000916/Sjc_0000954/Sjc_0001044/Sjc_0001328/Sjc_0001396/Sjc_0001398/Sjc_0001426/Sjc_0001481/Sjc_0001525/Sjc_0001590/Sjc_0001637/Sjc_0001653/Sjc_0001686/Sjc_0001853/Sjc_0001927/Sjc_0002167/Sjc_0002191/Sjc_0002376/Sjc_0002417/Sjc_0002622/Sjc…	123
GO:0098916	anterograde trans-synaptic signaling	123/832	390/5650	1.50507e-18	7.34974e-16	5.55026e-16	Sjc_0000009/Sjc_0000054/Sjc_0000138/Sjc_0000169/Sjc_0000170/Sjc_0000201/Sjc_0000256/Sjc_0000279/Sjc_0000406/Sjc_0000749/Sjc_0000782/Sjc_0000885/Sjc_0000887/Sjc_0000916/Sjc_0000954/Sjc_0001044/Sjc_0001328/Sjc_0001396/Sjc_0001398/Sjc_0001426/Sjc_0001481/Sjc_0001525/Sjc_0001590/Sjc_0001637/Sjc_0001653/Sjc_0001686/Sjc_0001853/Sjc_0001927/Sjc_0002167/Sjc_0002191/Sjc_0002376/Sjc_0002417/Sjc_0002622/Sjc…	123
GO:0035082	axoneme assembly	38/832	65/5650	3.07918e-16	1.041e-13	7.86126e-14	Sjc_0000698/Sjc_0000734/Sjc_0000873/Sjc_0001214/Sjc_0001687/Sjc_0001860/Sjc_0002064/Sjc_0002252/Sjc_0002308/Sjc_0002309/Sjc_0002448/Sjc_0002456/Sjc_0002800/Sjc_0003012/Sjc_0003164/Sjc_0003323/Sjc_0003361/Sjc_0003835/Sjc_0004164/Sjc_0004204/Sjc_0004312/Sjc_0004768/Sjc_0005047/Sjc_0005065/Sjc_0006133/Sjc_0006483/Sjc_0007127/Sjc_0007146/Sjc_0007210/Sjc_0007472/Sjc_0007950/Sjc_0008089/Sjc_0008275/Sjc…	38
GO:0003341	cilium movement	39/832	69/5650	6.10233e-16	1.91569e-13	1.44666e-13	Sjc_0000171/Sjc_0000698/Sjc_0001214/Sjc_0001404/Sjc_0001537/Sjc_0001687/Sjc_0002252/Sjc_0002308/Sjc_0002309/Sjc_0002403/Sjc_0002448/Sjc_0002456/Sjc_0002809/Sjc_0003012/Sjc_0003162/Sjc_0003164/Sjc_0003361/Sjc_0004164/Sjc_0004176/Sjc_0004632/Sjc_0004768/Sjc_0005047/Sjc_0005065/Sjc_0005354/Sjc_0006036/Sjc_0006440/Sjc_0007127/Sjc_0007146/Sjc_0007210/Sjc_0007243/Sjc_0007381/Sjc_0007950/Sjc_0008275/Sjc…	39
GO:0009799	specification of symmetry	46/832	92/5650	8.27753e-16	2.27373e-13	1.71704e-13	Sjc_0000698/Sjc_0000873/Sjc_0001214/Sjc_0001653/Sjc_0001860/Sjc_0002656/Sjc_0002800/Sjc_0002809/Sjc_0002877/Sjc_0002890/Sjc_0003012/Sjc_0003162/Sjc_0003164/Sjc_0003361/Sjc_0003445/Sjc_0003449/Sjc_0003775/Sjc_0003835/Sjc_0004632/Sjc_0004712/Sjc_0004798/Sjc_0004830/Sjc_0005027/Sjc_0005125/Sjc_0005207/Sjc_0006133/Sjc_0006445/Sjc_0006927/Sjc_0007025/Sjc_0007127/Sjc_0007146/Sjc_0007307/Sjc_0007863/Sjc…	46
GO:0009855	determination of bilateral symmetry	46/832	92/5650	8.27753e-16	2.27373e-13	1.71704e-13	Sjc_0000698/Sjc_0000873/Sjc_0001214/Sjc_0001653/Sjc_0001860/Sjc_0002656/Sjc_0002800/Sjc_0002809/Sjc_0002877/Sjc_0002890/Sjc_0003012/Sjc_0003162/Sjc_0003164/Sjc_0003361/Sjc_0003445/Sjc_0003449/Sjc_0003775/Sjc_0003835/Sjc_0004632/Sjc_0004712/Sjc_0004798/Sjc_0004830/Sjc_0005027/Sjc_0005125/Sjc_0005207/Sjc_0006133/Sjc_0006445/Sjc_0006927/Sjc_0007025/Sjc_0007127/Sjc_0007146/Sjc_0007307/Sjc_0007863/Sjc…	46
GO:0050804	modulation of chemical synaptic transmission	79/832	223/5650	3.11981e-15	6.85579e-13	5.17725e-13	Sjc_0000169/Sjc_0000170/Sjc_0000256/Sjc_0000406/Sjc_0000782/Sjc_0000954/Sjc_0001328/Sjc_0001396/Sjc_0001398/Sjc_0001481/Sjc_0001525/Sjc_0001590/Sjc_0001637/Sjc_0001653/Sjc_0001927/Sjc_0002167/Sjc_0002191/Sjc_0002376/Sjc_0002417/Sjc_0002622/Sjc_0002623/Sjc_0002676/Sjc_0002934/Sjc_0002935/Sjc_0002999/Sjc_0003070/Sjc_0003074/Sjc_0003246/Sjc_0003306/Sjc_0003470/Sjc_0003511/Sjc_0003555/Sjc_0003868/Sjc…	79
GO:0099177	regulation of trans-synaptic signaling	79/832	223/5650	3.11981e-15	6.85579e-13	5.17725e-13	Sjc_0000169/Sjc_0000170/Sjc_0000256/Sjc_0000406/Sjc_0000782/Sjc_0000954/Sjc_0001328/Sjc_0001396/Sjc_0001398/Sjc_0001481/Sjc_0001525/Sjc_0001590/Sjc_0001637/Sjc_0001653/Sjc_0001927/Sjc_0002167/Sjc_0002191/Sjc_0002376/Sjc_0002417/Sjc_0002622/Sjc_0002623/Sjc_0002676/Sjc_0002934/Sjc_0002935/Sjc_0002999/Sjc_0003070/Sjc_0003074/Sjc_0003246/Sjc_0003306/Sjc_0003470/Sjc_0003511/Sjc_0003555/Sjc_0003868/Sjc…	79
GO:0040012	regulation of locomotion	124/832	448/5650	8.63373e-14	1.80692e-11	1.36452e-11	Sjc_0000009/Sjc_0000011/Sjc_0000054/Sjc_0000241/Sjc_0000399/Sjc_0000639/Sjc_0000885/Sjc_0000887/Sjc_0000954/Sjc_0001030/Sjc_0001044/Sjc_0001317/Sjc_0001396/Sjc_0001398/Sjc_0001426/Sjc_0001590/Sjc_0001660/Sjc_0001853/Sjc_0001975/Sjc_0002163/Sjc_0002191/Sjc_0002622/Sjc_0002623/Sjc_0002665/Sjc_0002672/Sjc_0002675/Sjc_0002676/Sjc_0002746/Sjc_0002783/Sjc_0002799/Sjc_0002931/Sjc_0002934/Sjc_0002935/Sjc…	124
GO:0044057	regulation of system process	77/832	230/5650	2.30591e-13	4.60658e-11	3.47873e-11	Sjc_0000054/Sjc_0000241/Sjc_0000256/Sjc_0000580/Sjc_0000749/Sjc_0000885/Sjc_0000887/Sjc_0000982/Sjc_0001267/Sjc_0001335/Sjc_0001396/Sjc_0001398/Sjc_0001426/Sjc_0001540/Sjc_0001637/Sjc_0001653/Sjc_0001853/Sjc_0001876/Sjc_0001877/Sjc_0001878/Sjc_0002191/Sjc_0002622/Sjc_0002623/Sjc_0002665/Sjc_0002672/Sjc_0002676/Sjc_0002806/Sjc_0002934/Sjc_0002935/Sjc_0003070/Sjc_0003074/Sjc_0003091/Sjc_0003246/Sjc…	77
GO:0001578	microtubule bundle formation	39/832	80/5650	3.94744e-13	7.54304e-11	5.69624e-11	Sjc_0000698/Sjc_0000734/Sjc_0000873/Sjc_0001214/Sjc_0001687/Sjc_0001860/Sjc_0002064/Sjc_0002252/Sjc_0002308/Sjc_0002309/Sjc_0002448/Sjc_0002456/Sjc_0002800/Sjc_0003012/Sjc_0003164/Sjc_0003323/Sjc_0003361/Sjc_0003835/Sjc_0004164/Sjc_0004204/Sjc_0004312/Sjc_0004529/Sjc_0004768/Sjc_0005047/Sjc_0005065/Sjc_0006133/Sjc_0006483/Sjc_0007127/Sjc_0007146/Sjc_0007210/Sjc_0007472/Sjc_0007950/Sjc_0008089/Sjc…	39
GO:0048598	embryonic morphogenesis	114/832	407/5650	4.24178e-13	7.76775e-11	5.86593e-11	Sjc_0000038/Sjc_0000241/Sjc_0000406/Sjc_0000511/Sjc_0000527/Sjc_0000639/Sjc_0000887/Sjc_0000956/Sjc_0000979/Sjc_0001057/Sjc_0001215/Sjc_0001540/Sjc_0001664/Sjc_0001681/Sjc_0001876/Sjc_0001877/Sjc_0001878/Sjc_0001896/Sjc_0001927/Sjc_0002104/Sjc_0002163/Sjc_0002398/Sjc_0002424/Sjc_0002569/Sjc_0002625/Sjc_0002656/Sjc_0002665/Sjc_0002680/Sjc_0002746/Sjc_0002800/Sjc_0002806/Sjc_0002877/Sjc_0002890/Sjc…	114
GO:0007420	brain development	114/832	408/5650	5.09263e-13	8.95285e-11	6.76087e-11	Sjc_0000241/Sjc_0000285/Sjc_0000438/Sjc_0000454/Sjc_0000511/Sjc_0000639/Sjc_0000782/Sjc_0001030/Sjc_0001195/Sjc_0001396/Sjc_0001398/Sjc_0001402/Sjc_0001590/Sjc_0001636/Sjc_0001853/Sjc_0001927/Sjc_0002308/Sjc_0002309/Sjc_0002315/Sjc_0002417/Sjc_0002434/Sjc_0002622/Sjc_0002623/Sjc_0002665/Sjc_0002676/Sjc_0002877/Sjc_0002931/Sjc_0002934/Sjc_0002935/Sjc_0003074/Sjc_0003145/Sjc_0003239/Sjc_0003306/Sjc…	114
GO:0030029	actin filament-based process	108/832	381/5650	8.26623e-13	1.39731e-10	1.0552e-10	Sjc_0000011/Sjc_0000038/Sjc_0000110/Sjc_0000201/Sjc_0000241/Sjc_0000256/Sjc_0000423/Sjc_0000639/Sjc_0000868/Sjc_0000869/Sjc_0000887/Sjc_0000916/Sjc_0000954/Sjc_0000956/Sjc_0000982/Sjc_0001030/Sjc_0001057/Sjc_0001195/Sjc_0001215/Sjc_0001306/Sjc_0001307/Sjc_0001317/Sjc_0001355/Sjc_0001474/Sjc_0001481/Sjc_0001682/Sjc_0001712/Sjc_0001752/Sjc_0001876/Sjc_0001877/Sjc_0001878/Sjc_0002163/Sjc_0002542/Sjc…	108
GO:0006836	neurotransmitter transport	67/832	193/5650	1.36619e-12	2.22386e-10	1.67938e-10	Sjc_0000169/Sjc_0000170/Sjc_0000201/Sjc_0000782/Sjc_0000887/Sjc_0000954/Sjc_0001057/Sjc_0001328/Sjc_0001426/Sjc_0001525/Sjc_0001590/Sjc_0001637/Sjc_0001653/Sjc_0001927/Sjc_0002191/Sjc_0002417/Sjc_0002665/Sjc_0002672/Sjc_0002718/Sjc_0002999/Sjc_0003070/Sjc_0003246/Sjc_0003375/Sjc_0003555/Sjc_0003621/Sjc_0003706/Sjc_0003982/Sjc_0004643/Sjc_0004668/Sjc_0004793/Sjc_0004888/Sjc_0004889/Sjc_0004890/Sjc…	67
GO:0061061	muscle structure development	101/832	350/5650	1.51665e-12	2.3806e-10	1.79774e-10	Sjc_0000110/Sjc_0000241/Sjc_0000566/Sjc_0000580/Sjc_0000887/Sjc_0000982/Sjc_0001317/Sjc_0001355/Sjc_0001396/Sjc_0001398/Sjc_0001474/Sjc_0001481/Sjc_0001540/Sjc_0001602/Sjc_0001682/Sjc_0001686/Sjc_0001712/Sjc_0001876/Sjc_0001877/Sjc_0001878/Sjc_0002150/Sjc_0002352/Sjc_0002601/Sjc_0002656/Sjc_0002672/Sjc_0002680/Sjc_0002730/Sjc_0002799/Sjc_0002934/Sjc_0002935/Sjc_0002999/Sjc_0003070/Sjc_0003074/Sjc…	101
GO:0050808	synapse organization	96/832	328/5650	2.31669e-12	3.51098e-10	2.65137e-10	Sjc_0000197/Sjc_0000201/Sjc_0000212/Sjc_0000241/Sjc_0000373/Sjc_0000438/Sjc_0000509/Sjc_0000511/Sjc_0000639/Sjc_0000887/Sjc_0000916/Sjc_0000955/Sjc_0000982/Sjc_0001306/Sjc_0001307/Sjc_0001653/Sjc_0001686/Sjc_0001853/Sjc_0001927/Sjc_0002163/Sjc_0002167/Sjc_0002191/Sjc_0002622/Sjc_0002623/Sjc_0002672/Sjc_0002676/Sjc_0002934/Sjc_0002935/Sjc_0002999/Sjc_0003070/Sjc_0003091/Sjc_0003246/Sjc_0003306/Sjc…	96
GO:0022603	regulation of anatomical structure morphogenesis	123/832	467/5650	5.15735e-12	7.55551e-10	5.70565e-10	Sjc_0000038/Sjc_0000110/Sjc_0000197/Sjc_0000241/Sjc_0000350/Sjc_0000423/Sjc_0000639/Sjc_0000932/Sjc_0000954/Sjc_0000956/Sjc_0000971/Sjc_0001215/Sjc_0001306/Sjc_0001307/Sjc_0001317/Sjc_0001540/Sjc_0001582/Sjc_0001602/Sjc_0001660/Sjc_0001682/Sjc_0001686/Sjc_0001712/Sjc_0001853/Sjc_0002415/Sjc_0002417/Sjc_0002622/Sjc_0002623/Sjc_0002676/Sjc_0002680/Sjc_0002718/Sjc_0002799/Sjc_0002890/Sjc_0002931/Sjc…	123
GO:0007155	cell adhesion	104/832	378/5650	1.74305e-11	2.32142e-09	1.75306e-09	Sjc_0000201/Sjc_0000210/Sjc_0000241/Sjc_0000350/Sjc_0000462/Sjc_0000527/Sjc_0000639/Sjc_0000868/Sjc_0000869/Sjc_0000956/Sjc_0000982/Sjc_0001030/Sjc_0001215/Sjc_0001317/Sjc_0001375/Sjc_0001636/Sjc_0001682/Sjc_0001927/Sjc_0002163/Sjc_0002167/Sjc_0002434/Sjc_0002622/Sjc_0002623/Sjc_0002934/Sjc_0002935/Sjc_0003091/Sjc_0003306/Sjc_0003342/Sjc_0003365/Sjc_0003401/Sjc_0003449/Sjc_0003491/Sjc_0003511/Sjc…	104
GO:0022610	biological adhesion	104/832	378/5650	1.74305e-11	2.32142e-09	1.75306e-09	Sjc_0000201/Sjc_0000210/Sjc_0000241/Sjc_0000350/Sjc_0000462/Sjc_0000527/Sjc_0000639/Sjc_0000868/Sjc_0000869/Sjc_0000956/Sjc_0000982/Sjc_0001030/Sjc_0001215/Sjc_0001317/Sjc_0001375/Sjc_0001636/Sjc_0001682/Sjc_0001927/Sjc_0002163/Sjc_0002167/Sjc_0002434/Sjc_0002622/Sjc_0002623/Sjc_0002934/Sjc_0002935/Sjc_0003091/Sjc_0003306/Sjc_0003342/Sjc_0003365/Sjc_0003401/Sjc_0003449/Sjc_0003491/Sjc_0003511/Sjc…	104
GO:0060322	head development	115/832	434/5650	1.87436e-11	2.40994e-09	1.8199e-09	Sjc_0000241/Sjc_0000285/Sjc_0000438/Sjc_0000454/Sjc_0000511/Sjc_0000639/Sjc_0000782/Sjc_0001030/Sjc_0001195/Sjc_0001396/Sjc_0001398/Sjc_0001402/Sjc_0001590/Sjc_0001636/Sjc_0001853/Sjc_0001927/Sjc_0002308/Sjc_0002309/Sjc_0002315/Sjc_0002417/Sjc_0002434/Sjc_0002622/Sjc_0002623/Sjc_0002665/Sjc_0002676/Sjc_0002877/Sjc_0002931/Sjc_0002934/Sjc_0002935/Sjc_0003074/Sjc_0003145/Sjc_0003239/Sjc_0003306/Sjc…	115
GO:0007626	locomotory behavior	74/832	240/5650	6.52289e-11	7.80063e-09	5.89076e-09	Sjc_0000169/Sjc_0000170/Sjc_0000639/Sjc_0000749/Sjc_0000814/Sjc_0000887/Sjc_0001110/Sjc_0001209/Sjc_0001426/Sjc_0001540/Sjc_0001590/Sjc_0001653/Sjc_0001664/Sjc_0001853/Sjc_0002191/Sjc_0002376/Sjc_0002417/Sjc_0002665/Sjc_0002676/Sjc_0002999/Sjc_0003074/Sjc_0003246/Sjc_0003371/Sjc_0003372/Sjc_0003470/Sjc_0003491/Sjc_0003511/Sjc_0003555/Sjc_0003738/Sjc_0003868/Sjc_0003924/Sjc_0003937/Sjc_0004743/Sjc…	74
GO:0030048	actin filament-based movement	29/832	56/5650	6.56709e-11	7.80063e-09	5.89076e-09	Sjc_0000038/Sjc_0000256/Sjc_0000639/Sjc_0000887/Sjc_0001682/Sjc_0001876/Sjc_0001877/Sjc_0001878/Sjc_0002163/Sjc_0002625/Sjc_0002672/Sjc_0003070/Sjc_0004691/Sjc_0005006/Sjc_0005061/Sjc_0005395/Sjc_0005455/Sjc_0005456/Sjc_0005809/Sjc_0005810/Sjc_0005865/Sjc_0006136/Sjc_0006368/Sjc_0006535/Sjc_0008304/Sjc_0008398/Sjc_0008804/Sjc_0008898/Sjc_0009095	29
GO:0019932	second-messenger-mediated signaling	53/832	148/5650	8.88189e-11	1.02726e-08	7.75751e-09	Sjc_0000054/Sjc_0000438/Sjc_0000639/Sjc_0000723/Sjc_0000885/Sjc_0000887/Sjc_0001057/Sjc_0001236/Sjc_0001396/Sjc_0001398/Sjc_0001525/Sjc_0001637/Sjc_0001653/Sjc_0001876/Sjc_0001877/Sjc_0001878/Sjc_0002376/Sjc_0002622/Sjc_0002623/Sjc_0002676/Sjc_0002806/Sjc_0002934/Sjc_0002935/Sjc_0003070/Sjc_0003091/Sjc_0003306/Sjc_0003470/Sjc_0003666/Sjc_0004691/Sjc_0005105/Sjc_0005395/Sjc_0005455/Sjc_0005456/Sjc…	53
GO:0055001	muscle cell development	42/832	105/5650	1.57608e-10	1.68948e-08	1.27584e-08	Sjc_0000110/Sjc_0000887/Sjc_0001355/Sjc_0001396/Sjc_0001398/Sjc_0001474/Sjc_0001682/Sjc_0001712/Sjc_0001876/Sjc_0001877/Sjc_0001878/Sjc_0002601/Sjc_0002672/Sjc_0002730/Sjc_0002999/Sjc_0003070/Sjc_0003239/Sjc_0003365/Sjc_0003555/Sjc_0003666/Sjc_0003982/Sjc_0004360/Sjc_0004691/Sjc_0004743/Sjc_0005006/Sjc_0005043/Sjc_0005061/Sjc_0005105/Sjc_0005207/Sjc_0005455/Sjc_0005456/Sjc_0005865/Sjc_0006159/Sjc…	42
GO:0032970	regulation of actin filament-based process	61/832	186/5650	2.16086e-10	2.25937e-08	1.70619e-08	Sjc_0000011/Sjc_0000038/Sjc_0000110/Sjc_0000241/Sjc_0000916/Sjc_0000954/Sjc_0000956/Sjc_0000982/Sjc_0001057/Sjc_0001306/Sjc_0001307/Sjc_0001317/Sjc_0001355/Sjc_0001682/Sjc_0001712/Sjc_0001752/Sjc_0001876/Sjc_0001877/Sjc_0001878/Sjc_0002163/Sjc_0002622/Sjc_0002623/Sjc_0003070/Sjc_0003365/Sjc_0003491/Sjc_0003719/Sjc_0003805/Sjc_0003982/Sjc_0004628/Sjc_0004632/Sjc_0004743/Sjc_0005006/Sjc_0005061/Sjc…	61
GO:0007269	neurotransmitter secretion	52/832	147/5650	2.26194e-10	2.25937e-08	1.70619e-08	Sjc_0000169/Sjc_0000170/Sjc_0000201/Sjc_0000782/Sjc_0000954/Sjc_0001328/Sjc_0001426/Sjc_0001637/Sjc_0001653/Sjc_0001927/Sjc_0002191/Sjc_0002417/Sjc_0002718/Sjc_0003070/Sjc_0003246/Sjc_0003375/Sjc_0003621/Sjc_0003706/Sjc_0003982/Sjc_0004643/Sjc_0004793/Sjc_0004888/Sjc_0004889/Sjc_0004890/Sjc_0005137/Sjc_0005207/Sjc_0005455/Sjc_0005456/Sjc_0005786/Sjc_0005956/Sjc_0006142/Sjc_0006448/Sjc_0006526/Sjc…	52
GO:0099643	signal release from synapse	52/832	147/5650	2.26194e-10	2.25937e-08	1.70619e-08	Sjc_0000169/Sjc_0000170/Sjc_0000201/Sjc_0000782/Sjc_0000954/Sjc_0001328/Sjc_0001426/Sjc_0001637/Sjc_0001653/Sjc_0001927/Sjc_0002191/Sjc_0002417/Sjc_0002718/Sjc_0003070/Sjc_0003246/Sjc_0003375/Sjc_0003621/Sjc_0003706/Sjc_0003982/Sjc_0004643/Sjc_0004793/Sjc_0004888/Sjc_0004889/Sjc_0004890/Sjc_0005137/Sjc_0005207/Sjc_0005455/Sjc_0005456/Sjc_0005786/Sjc_0005956/Sjc_0006142/Sjc_0006448/Sjc_0006526/Sjc…	52
GO:0061512	protein localization to cilium	27/832	52/5650	2.79919e-10	2.73387e-08	2.06452e-08	Sjc_0001804/Sjc_0001916/Sjc_0002664/Sjc_0002783/Sjc_0002898/Sjc_0003012/Sjc_0003081/Sjc_0003445/Sjc_0003835/Sjc_0004158/Sjc_0004176/Sjc_0004303/Sjc_0004632/Sjc_0004744/Sjc_0004745/Sjc_0004798/Sjc_0005023/Sjc_0005024/Sjc_0005025/Sjc_0006796/Sjc_0006966/Sjc_0007307/Sjc_0008464/Sjc_0008535/Sjc_0008592/Sjc_0008652/Sjc_0008781	27
GO:0001505	regulation of neurotransmitter levels	70/832	229/5650	3.41126e-10	3.18989e-08	2.40889e-08	Sjc_0000009/Sjc_0000169/Sjc_0000170/Sjc_0000201/Sjc_0000782/Sjc_0000814/Sjc_0000954/Sjc_0001328/Sjc_0001426/Sjc_0001590/Sjc_0001637/Sjc_0001653/Sjc_0001883/Sjc_0001916/Sjc_0001927/Sjc_0002191/Sjc_0002417/Sjc_0002622/Sjc_0002623/Sjc_0002718/Sjc_0003070/Sjc_0003246/Sjc_0003375/Sjc_0003470/Sjc_0003621/Sjc_0003706/Sjc_0003982/Sjc_0004279/Sjc_0004643/Sjc_0004793/Sjc_0004888/Sjc_0004889/Sjc_0004890/Sjc…	70
GO:0120035	regulation of plasma membrane bounded cell projection organization	104/832	397/5650	4.08484e-10	3.74018e-08	2.82445e-08	Sjc_0000110/Sjc_0000197/Sjc_0000212/Sjc_0000241/Sjc_0000454/Sjc_0000639/Sjc_0000873/Sjc_0000932/Sjc_0000954/Sjc_0001030/Sjc_0001214/Sjc_0001215/Sjc_0001306/Sjc_0001307/Sjc_0001317/Sjc_0001525/Sjc_0001582/Sjc_0001602/Sjc_0001636/Sjc_0001637/Sjc_0001686/Sjc_0001804/Sjc_0001853/Sjc_0002085/Sjc_0002163/Sjc_0002417/Sjc_0002622/Sjc_0002623/Sjc_0002676/Sjc_0002701/Sjc_0002730/Sjc_0002783/Sjc_0002799/Sjc…	104
GO:0046928	regulation of neurotransmitter secretion	27/832	53/5650	4.91959e-10	4.17774e-08	3.15488e-08	Sjc_0000782/Sjc_0000954/Sjc_0001637/Sjc_0001653/Sjc_0002191/Sjc_0002417/Sjc_0003070/Sjc_0003246/Sjc_0004888/Sjc_0004889/Sjc_0004890/Sjc_0005207/Sjc_0005455/Sjc_0005456/Sjc_0005786/Sjc_0006142/Sjc_0006783/Sjc_0006808/Sjc_0006927/Sjc_0006963/Sjc_0007287/Sjc_0007567/Sjc_0008889/Sjc_0008890/Sjc_0009031/Sjc_0009404/Sjc_0009688	27
GO:0050803	regulation of synapse structure or activity	64/832	203/5650	4.94294e-10	4.17774e-08	3.15488e-08	Sjc_0000197/Sjc_0000201/Sjc_0000212/Sjc_0000241/Sjc_0000509/Sjc_0000916/Sjc_0000955/Sjc_0001306/Sjc_0001307/Sjc_0001590/Sjc_0001637/Sjc_0001653/Sjc_0001853/Sjc_0002163/Sjc_0002167/Sjc_0002191/Sjc_0002417/Sjc_0002622/Sjc_0002623/Sjc_0002672/Sjc_0002676/Sjc_0003070/Sjc_0003091/Sjc_0003246/Sjc_0003371/Sjc_0003372/Sjc_0003418/Sjc_0003470/Sjc_0003805/Sjc_0003868/Sjc_0003982/Sjc_0004337/Sjc_0005105/Sjc…	64
GO:0048667	cell morphogenesis involved in neuron differentiation	118/832	472/5650	5.60203e-10	4.64546e-08	3.50809e-08	Sjc_0000110/Sjc_0000197/Sjc_0000201/Sjc_0000241/Sjc_0000511/Sjc_0000639/Sjc_0000954/Sjc_0000982/Sjc_0001215/Sjc_0001306/Sjc_0001307/Sjc_0001355/Sjc_0001582/Sjc_0001588/Sjc_0001602/Sjc_0001636/Sjc_0001853/Sjc_0001883/Sjc_0002067/Sjc_0002163/Sjc_0002210/Sjc_0002622/Sjc_0002623/Sjc_0002656/Sjc_0002676/Sjc_0002680/Sjc_0002799/Sjc_0002931/Sjc_0002934/Sjc_0002935/Sjc_0003070/Sjc_0003074/Sjc_0003091/Sjc…	118
GO:0086014	atrial cardiac muscle cell action potential	11/832	11/5650	6.67149e-10	5.14407e-08	3.88462e-08	Sjc_0000256/Sjc_0000887/Sjc_0001876/Sjc_0001877/Sjc_0001878/Sjc_0005006/Sjc_0005809/Sjc_0005810/Sjc_0005865/Sjc_0006136/Sjc_0008804	11
GO:0086026	atrial cardiac muscle cell to AV node cell signaling	11/832	11/5650	6.67149e-10	5.14407e-08	3.88462e-08	Sjc_0000256/Sjc_0000887/Sjc_0001876/Sjc_0001877/Sjc_0001878/Sjc_0005006/Sjc_0005809/Sjc_0005810/Sjc_0005865/Sjc_0006136/Sjc_0008804	11
GO:0086066	atrial cardiac muscle cell to AV node cell communication	11/832	11/5650	6.67149e-10	5.14407e-08	3.88462e-08	Sjc_0000256/Sjc_0000887/Sjc_0001876/Sjc_0001877/Sjc_0001878/Sjc_0005006/Sjc_0005809/Sjc_0005810/Sjc_0005865/Sjc_0006136/Sjc_0008804	11
GO:0120039	plasma membrane bounded cell projection morphogenesis	122/832	496/5650	8.24417e-10	6.14121e-08	4.63762e-08	Sjc_0000110/Sjc_0000197/Sjc_0000201/Sjc_0000241/Sjc_0000438/Sjc_0000511/Sjc_0000561/Sjc_0000639/Sjc_0000954/Sjc_0000982/Sjc_0001030/Sjc_0001215/Sjc_0001306/Sjc_0001307/Sjc_0001317/Sjc_0001355/Sjc_0001582/Sjc_0001588/Sjc_0001602/Sjc_0001636/Sjc_0001686/Sjc_0001853/Sjc_0001883/Sjc_0001927/Sjc_0002163/Sjc_0002210/Sjc_0002417/Sjc_0002622/Sjc_0002623/Sjc_0002656/Sjc_0002676/Sjc_0002680/Sjc_0002799/Sjc…	122
GO:0003015	heart process	43/832	114/5650	8.65391e-10	6.33899e-08	4.78698e-08	Sjc_0000256/Sjc_0000580/Sjc_0000749/Sjc_0000887/Sjc_0001396/Sjc_0001398/Sjc_0001653/Sjc_0001876/Sjc_0001877/Sjc_0001878/Sjc_0001927/Sjc_0002665/Sjc_0002672/Sjc_0002806/Sjc_0002934/Sjc_0002935/Sjc_0003070/Sjc_0003239/Sjc_0003306/Sjc_0003371/Sjc_0003372/Sjc_0003666/Sjc_0004342/Sjc_0004691/Sjc_0004771/Sjc_0005006/Sjc_0005061/Sjc_0005207/Sjc_0005455/Sjc_0005456/Sjc_0005809/Sjc_0005810/Sjc_0005815/Sjc…	43
GO:0031344	regulation of cell projection organization	104/832	402/5650	8.85507e-10	6.38e-08	4.81795e-08	Sjc_0000110/Sjc_0000197/Sjc_0000212/Sjc_0000241/Sjc_0000454/Sjc_0000639/Sjc_0000873/Sjc_0000932/Sjc_0000954/Sjc_0001030/Sjc_0001214/Sjc_0001215/Sjc_0001306/Sjc_0001307/Sjc_0001317/Sjc_0001525/Sjc_0001582/Sjc_0001602/Sjc_0001636/Sjc_0001637/Sjc_0001686/Sjc_0001804/Sjc_0001853/Sjc_0002085/Sjc_0002163/Sjc_0002417/Sjc_0002622/Sjc_0002623/Sjc_0002676/Sjc_0002701/Sjc_0002730/Sjc_0002783/Sjc_0002799/Sjc…	104
GO:0007416	synapse assembly	61/832	192/5650	9.13748e-10	6.47729e-08	4.89142e-08	Sjc_0000197/Sjc_0000201/Sjc_0000509/Sjc_0000639/Sjc_0000916/Sjc_0000955/Sjc_0000982/Sjc_0001653/Sjc_0001853/Sjc_0001927/Sjc_0002163/Sjc_0002167/Sjc_0002191/Sjc_0002622/Sjc_0002623/Sjc_0002672/Sjc_0002676/Sjc_0003070/Sjc_0003091/Sjc_0003246/Sjc_0003418/Sjc_0003531/Sjc_0003532/Sjc_0003738/Sjc_0003805/Sjc_0003868/Sjc_0003982/Sjc_0004337/Sjc_0005207/Sjc_0005360/Sjc_0005479/Sjc_0005480/Sjc_0005786/Sjc…	61
GO:0010959	regulation of metal ion transport	48/832	135/5650	9.3562e-10	6.52706e-08	4.92901e-08	Sjc_0000241/Sjc_0000256/Sjc_0000887/Sjc_0001317/Sjc_0001396/Sjc_0001398/Sjc_0001653/Sjc_0001876/Sjc_0001877/Sjc_0001878/Sjc_0002622/Sjc_0002623/Sjc_0002672/Sjc_0002676/Sjc_0002890/Sjc_0003070/Sjc_0003511/Sjc_0003666/Sjc_0004447/Sjc_0004771/Sjc_0005006/Sjc_0005013/Sjc_0005100/Sjc_0005105/Sjc_0005455/Sjc_0005456/Sjc_0005809/Sjc_0005810/Sjc_0005815/Sjc_0005865/Sjc_0006136/Sjc_0006170/Sjc_0006200/Sjc…	48
GO:0003012	muscle system process	56/832	170/5650	1.01837e-09	6.99332e-08	5.28111e-08	Sjc_0000110/Sjc_0000241/Sjc_0000256/Sjc_0000580/Sjc_0000868/Sjc_0000887/Sjc_0001267/Sjc_0001396/Sjc_0001398/Sjc_0001426/Sjc_0001525/Sjc_0001853/Sjc_0001876/Sjc_0001877/Sjc_0001878/Sjc_0002191/Sjc_0002287/Sjc_0002622/Sjc_0002623/Sjc_0002672/Sjc_0002730/Sjc_0002999/Sjc_0003070/Sjc_0003246/Sjc_0003520/Sjc_0003666/Sjc_0003717/Sjc_0003982/Sjc_0004342/Sjc_0004691/Sjc_0004697/Sjc_0004720/Sjc_0004743/Sjc…	56
GO:0035050	embryonic heart tube development	27/832	55/5650	1.43673e-09	9.15132e-08	6.91075e-08	Sjc_0001396/Sjc_0001398/Sjc_0001876/Sjc_0001877/Sjc_0001878/Sjc_0002800/Sjc_0002890/Sjc_0003012/Sjc_0003361/Sjc_0003775/Sjc_0003835/Sjc_0004632/Sjc_0004712/Sjc_0004830/Sjc_0005027/Sjc_0005207/Sjc_0005479/Sjc_0005480/Sjc_0006445/Sjc_0006632/Sjc_0006796/Sjc_0006858/Sjc_0007025/Sjc_0007478/Sjc_0007863/Sjc_0008280/Sjc_0008392	27
GO:0008016	regulation of heart contraction	34/832	81/5650	2.03119e-09	1.23987e-07	9.36306e-08	Sjc_0000256/Sjc_0000580/Sjc_0000749/Sjc_0000887/Sjc_0001396/Sjc_0001398/Sjc_0001653/Sjc_0001876/Sjc_0001877/Sjc_0001878/Sjc_0002665/Sjc_0002672/Sjc_0002806/Sjc_0003070/Sjc_0003666/Sjc_0004342/Sjc_0004691/Sjc_0005006/Sjc_0005061/Sjc_0005207/Sjc_0005455/Sjc_0005456/Sjc_0005809/Sjc_0005810/Sjc_0005815/Sjc_0005865/Sjc_0006136/Sjc_0006235/Sjc_0006237/Sjc_0006368/Sjc_0006927/Sjc_0008280/Sjc_0008804/Sjc…	34
GO:0007588	excretion	29/832	63/5650	2.38963e-09	1.42072e-07	1.07288e-07	Sjc_0000054/Sjc_0000169/Sjc_0000170/Sjc_0000885/Sjc_0000982/Sjc_0001525/Sjc_0001853/Sjc_0001883/Sjc_0002417/Sjc_0003091/Sjc_0003246/Sjc_0003531/Sjc_0003532/Sjc_0005137/Sjc_0005730/Sjc_0006113/Sjc_0006200/Sjc_0006353/Sjc_0006377/Sjc_0007006/Sjc_0007274/Sjc_0007469/Sjc_0007518/Sjc_0007985/Sjc_0007987/Sjc_0009031/Sjc_0009206/Sjc_0009336/Sjc_0009404	29
GO:1905515	non-motile cilium assembly	27/832	56/5650	2.39211e-09	1.42072e-07	1.07288e-07	Sjc_0000873/Sjc_0001916/Sjc_0002064/Sjc_0002581/Sjc_0002877/Sjc_0003081/Sjc_0003342/Sjc_0003445/Sjc_0003775/Sjc_0004128/Sjc_0004176/Sjc_0004632/Sjc_0004712/Sjc_0004798/Sjc_0005023/Sjc_0005024/Sjc_0005025/Sjc_0006133/Sjc_0006196/Sjc_0006199/Sjc_0006796/Sjc_0006921/Sjc_0008464/Sjc_0008535/Sjc_0008546/Sjc_0008592/Sjc_0009342	27
GO:0045214	sarcomere organization	22/832	40/5650	3.10559e-09	1.81988e-07	1.37431e-07	Sjc_0000110/Sjc_0001355/Sjc_0001474/Sjc_0001682/Sjc_0001712/Sjc_0002601/Sjc_0002672/Sjc_0002730/Sjc_0002999/Sjc_0003365/Sjc_0003555/Sjc_0004691/Sjc_0004743/Sjc_0005006/Sjc_0005061/Sjc_0005207/Sjc_0005865/Sjc_0006159/Sjc_0006234/Sjc_0006368/Sjc_0007782/Sjc_0008898	22
GO:0006935	chemotaxis	86/832	320/5650	4.1883e-09	2.33007e-07	1.75959e-07	Sjc_0000197/Sjc_0000201/Sjc_0000241/Sjc_0000511/Sjc_0000639/Sjc_0000954/Sjc_0001215/Sjc_0001317/Sjc_0001355/Sjc_0001588/Sjc_0001636/Sjc_0001682/Sjc_0001853/Sjc_0001916/Sjc_0002163/Sjc_0002581/Sjc_0002622/Sjc_0002623/Sjc_0002656/Sjc_0002680/Sjc_0002799/Sjc_0002800/Sjc_0002931/Sjc_0002934/Sjc_0002935/Sjc_0003074/Sjc_0003091/Sjc_0003306/Sjc_0003335/Sjc_0003385/Sjc_0003511/Sjc_0003520/Sjc_0003554/Sjc…	86
GO:0060047	heart contraction	38/832	99/5650	4.77253e-09	2.49705e-07	1.88569e-07	Sjc_0000256/Sjc_0000580/Sjc_0000749/Sjc_0000887/Sjc_0001396/Sjc_0001398/Sjc_0001653/Sjc_0001876/Sjc_0001877/Sjc_0001878/Sjc_0002665/Sjc_0002672/Sjc_0002806/Sjc_0003070/Sjc_0003239/Sjc_0003371/Sjc_0003372/Sjc_0003666/Sjc_0004342/Sjc_0004691/Sjc_0004771/Sjc_0005006/Sjc_0005061/Sjc_0005207/Sjc_0005455/Sjc_0005456/Sjc_0005809/Sjc_0005810/Sjc_0005815/Sjc_0005865/Sjc_0006136/Sjc_0006235/Sjc_0006237/Sjc…	38
GO:0051588	regulation of neurotransmitter transport	32/832	76/5650	5.56334e-09	2.81045e-07	2.12235e-07	Sjc_0000782/Sjc_0000954/Sjc_0001525/Sjc_0001637/Sjc_0001653/Sjc_0002191/Sjc_0002417/Sjc_0003070/Sjc_0003246/Sjc_0004793/Sjc_0004888/Sjc_0004889/Sjc_0004890/Sjc_0005207/Sjc_0005455/Sjc_0005456/Sjc_0005786/Sjc_0006142/Sjc_0006783/Sjc_0006808/Sjc_0006927/Sjc_0006963/Sjc_0007274/Sjc_0007287/Sjc_0007567/Sjc_0008889/Sjc_0008890/Sjc_0009031/Sjc_0009169/Sjc_0009336/Sjc_0009404/Sjc_0009688	32
GO:0001508	action potential	28/832	62/5650	7.70731e-09	3.84928e-07	2.90684e-07	Sjc_0000256/Sjc_0000639/Sjc_0000749/Sjc_0000887/Sjc_0001396/Sjc_0001398/Sjc_0001653/Sjc_0001876/Sjc_0001877/Sjc_0001878/Sjc_0001927/Sjc_0002672/Sjc_0003070/Sjc_0003470/Sjc_0004979/Sjc_0005006/Sjc_0005013/Sjc_0005455/Sjc_0005456/Sjc_0005809/Sjc_0005810/Sjc_0005865/Sjc_0006136/Sjc_0006927/Sjc_0008398/Sjc_0008804/Sjc_0009298/Sjc_0009404	28
GO:0060562	epithelial tube morphogenesis	93/832	360/5650	8.30654e-09	4.10194e-07	3.09764e-07	Sjc_0000241/Sjc_0000350/Sjc_0000402/Sjc_0000639/Sjc_0001057/Sjc_0001215/Sjc_0001540/Sjc_0001664/Sjc_0001682/Sjc_0001876/Sjc_0001877/Sjc_0001878/Sjc_0002067/Sjc_0002104/Sjc_0002163/Sjc_0002376/Sjc_0002625/Sjc_0002656/Sjc_0002680/Sjc_0002769/Sjc_0002800/Sjc_0002877/Sjc_0002890/Sjc_0002934/Sjc_0002935/Sjc_0003012/Sjc_0003145/Sjc_0003239/Sjc_0003306/Sjc_0003361/Sjc_0003365/Sjc_0003371/Sjc_0003372/Sjc…	93
GO:0001539	cilium or flagellum-dependent cell motility	16/832	24/5650	9.85315e-09	4.75875e-07	3.59364e-07	Sjc_0000873/Sjc_0001404/Sjc_0001537/Sjc_0001687/Sjc_0001860/Sjc_0002456/Sjc_0002809/Sjc_0003361/Sjc_0004176/Sjc_0004632/Sjc_0007210/Sjc_0007243/Sjc_0007950/Sjc_0008089/Sjc_0008716/Sjc_0008781	16
GO:0060285	cilium-dependent cell motility	16/832	24/5650	9.85315e-09	4.75875e-07	3.59364e-07	Sjc_0000873/Sjc_0001404/Sjc_0001537/Sjc_0001687/Sjc_0001860/Sjc_0002456/Sjc_0002809/Sjc_0003361/Sjc_0004176/Sjc_0004632/Sjc_0007210/Sjc_0007243/Sjc_0007950/Sjc_0008089/Sjc_0008716/Sjc_0008781	16
GO:0035239	tube morphogenesis	118/832	496/5650	1.37072e-08	6.47776e-07	4.89178e-07	Sjc_0000241/Sjc_0000350/Sjc_0000402/Sjc_0000535/Sjc_0000536/Sjc_0000639/Sjc_0000723/Sjc_0001057/Sjc_0001215/Sjc_0001540/Sjc_0001660/Sjc_0001664/Sjc_0001681/Sjc_0001682/Sjc_0001876/Sjc_0001877/Sjc_0001878/Sjc_0002067/Sjc_0002104/Sjc_0002163/Sjc_0002376/Sjc_0002622/Sjc_0002623/Sjc_0002625/Sjc_0002656/Sjc_0002680/Sjc_0002718/Sjc_0002769/Sjc_0002800/Sjc_0002877/Sjc_0002890/Sjc_0002934/Sjc_0002935/Sjc…	118
GO:0007224	smoothened signaling pathway	40/832	111/5650	1.56659e-08	7.32466e-07	5.53132e-07	Sjc_0000511/Sjc_0000873/Sjc_0002067/Sjc_0002376/Sjc_0002398/Sjc_0002800/Sjc_0003081/Sjc_0003145/Sjc_0003385/Sjc_0003445/Sjc_0003449/Sjc_0003835/Sjc_0004158/Sjc_0004303/Sjc_0004508/Sjc_0004712/Sjc_0004798/Sjc_0005023/Sjc_0005024/Sjc_0005025/Sjc_0005045/Sjc_0005395/Sjc_0005716/Sjc_0006016/Sjc_0006075/Sjc_0006133/Sjc_0006170/Sjc_0006250/Sjc_0006458/Sjc_0006796/Sjc_0006921/Sjc_0007307/Sjc_0007744/Sjc…	40
GO:0007618	mating	33/832	83/5650	1.79972e-08	8.23936e-07	6.22207e-07	Sjc_0000110/Sjc_0000169/Sjc_0000170/Sjc_0000420/Sjc_0000580/Sjc_0000639/Sjc_0001057/Sjc_0001590/Sjc_0001653/Sjc_0002191/Sjc_0002420/Sjc_0002421/Sjc_0002448/Sjc_0002665/Sjc_0002676/Sjc_0002799/Sjc_0003070/Sjc_0003164/Sjc_0003717/Sjc_0004342/Sjc_0004825/Sjc_0006136/Sjc_0006170/Sjc_0006783/Sjc_0006808/Sjc_0006927/Sjc_0008147/Sjc_0008280/Sjc_0008398/Sjc_0008681/Sjc_0008889/Sjc_0009116/Sjc_0009688	33
GO:0051046	regulation of secretion	76/832	279/5650	1.91268e-08	8.6662e-07	6.54441e-07	Sjc_0000054/Sjc_0000782/Sjc_0000885/Sjc_0000954/Sjc_0000982/Sjc_0001267/Sjc_0001426/Sjc_0001525/Sjc_0001636/Sjc_0001637/Sjc_0001653/Sjc_0001790/Sjc_0001853/Sjc_0002191/Sjc_0002315/Sjc_0002417/Sjc_0002746/Sjc_0002783/Sjc_0002806/Sjc_0002934/Sjc_0002935/Sjc_0003070/Sjc_0003246/Sjc_0003306/Sjc_0003449/Sjc_0003470/Sjc_0003666/Sjc_0003775/Sjc_0004793/Sjc_0004888/Sjc_0004889/Sjc_0004890/Sjc_0004920/Sjc…	76
GO:0048638	regulation of developmental growth	85/832	325/5650	2.09768e-08	9.40743e-07	7.10416e-07	Sjc_0000169/Sjc_0000170/Sjc_0000197/Sjc_0000201/Sjc_0000639/Sjc_0000916/Sjc_0000954/Sjc_0001602/Sjc_0001637/Sjc_0001653/Sjc_0001853/Sjc_0002104/Sjc_0002150/Sjc_0002163/Sjc_0002191/Sjc_0002417/Sjc_0002622/Sjc_0002623/Sjc_0002656/Sjc_0002672/Sjc_0002675/Sjc_0002799/Sjc_0002931/Sjc_0002934/Sjc_0002935/Sjc_0002981/Sjc_0003070/Sjc_0003150/Sjc_0003246/Sjc_0003306/Sjc_0003385/Sjc_0003418/Sjc_0003589/Sjc…	85
GO:0050807	regulation of synapse organization	57/832	188/5650	2.24321e-08	9.9585e-07	7.5203e-07	Sjc_0000197/Sjc_0000201/Sjc_0000212/Sjc_0000241/Sjc_0000509/Sjc_0000916/Sjc_0000955/Sjc_0001306/Sjc_0001307/Sjc_0001653/Sjc_0001853/Sjc_0002163/Sjc_0002167/Sjc_0002191/Sjc_0002622/Sjc_0002623/Sjc_0002672/Sjc_0002676/Sjc_0003070/Sjc_0003091/Sjc_0003246/Sjc_0003371/Sjc_0003372/Sjc_0003418/Sjc_0003470/Sjc_0003805/Sjc_0003868/Sjc_0003982/Sjc_0004337/Sjc_0005105/Sjc_0005207/Sjc_0005360/Sjc_0005479/Sjc…	57
GO:0030001	metal ion transport	83/832	316/5650	2.53003e-08	1.10541e-06	8.34765e-07	Sjc_0000053/Sjc_0000241/Sjc_0000256/Sjc_0000406/Sjc_0000580/Sjc_0000749/Sjc_0000887/Sjc_0001317/Sjc_0001396/Sjc_0001398/Sjc_0001430/Sjc_0001590/Sjc_0001653/Sjc_0001790/Sjc_0001876/Sjc_0001877/Sjc_0001878/Sjc_0002097/Sjc_0002425/Sjc_0002622/Sjc_0002623/Sjc_0002672/Sjc_0002676/Sjc_0002701/Sjc_0002806/Sjc_0002890/Sjc_0003070/Sjc_0003177/Sjc_0003470/Sjc_0003511/Sjc_0003591/Sjc_0003666/Sjc_0003717/Sjc…	83
GO:0051962	positive regulation of nervous system development	82/832	311/5650	2.56545e-08	1.10541e-06	8.34765e-07	Sjc_0000197/Sjc_0000241/Sjc_0000579/Sjc_0000639/Sjc_0000954/Sjc_0001030/Sjc_0001215/Sjc_0001525/Sjc_0001636/Sjc_0001653/Sjc_0001686/Sjc_0001853/Sjc_0002167/Sjc_0002191/Sjc_0002417/Sjc_0002622/Sjc_0002623/Sjc_0002799/Sjc_0002931/Sjc_0003070/Sjc_0003091/Sjc_0003246/Sjc_0003335/Sjc_0003491/Sjc_0003511/Sjc_0003520/Sjc_0003775/Sjc_0003877/Sjc_0003924/Sjc_0003982/Sjc_0004337/Sjc_0004793/Sjc_0004951/Sjc…	82
GO:0035637	multicellular organismal signaling	26/832	58/5650	3.21919e-08	1.36042e-06	1.02734e-06	Sjc_0000256/Sjc_0000406/Sjc_0000639/Sjc_0000749/Sjc_0000887/Sjc_0001396/Sjc_0001398/Sjc_0001876/Sjc_0001877/Sjc_0001878/Sjc_0001927/Sjc_0003070/Sjc_0005006/Sjc_0005207/Sjc_0005455/Sjc_0005456/Sjc_0005809/Sjc_0005810/Sjc_0005815/Sjc_0005865/Sjc_0006136/Sjc_0006235/Sjc_0006237/Sjc_0008398/Sjc_0008804/Sjc_0009298	26
GO:0007617	mating behavior	30/832	73/5650	3.29206e-08	1.37796e-06	1.04059e-06	Sjc_0000110/Sjc_0000169/Sjc_0000170/Sjc_0000420/Sjc_0000580/Sjc_0000639/Sjc_0001057/Sjc_0001590/Sjc_0001653/Sjc_0002191/Sjc_0002420/Sjc_0002421/Sjc_0002665/Sjc_0002676/Sjc_0002799/Sjc_0003070/Sjc_0003717/Sjc_0004342/Sjc_0004825/Sjc_0006136/Sjc_0006170/Sjc_0006783/Sjc_0006808/Sjc_0006927/Sjc_0008280/Sjc_0008398/Sjc_0008681/Sjc_0008889/Sjc_0009116/Sjc_0009688	30
GO:1902903	regulation of supramolecular fiber organization	54/832	176/5650	3.39866e-08	1.40916e-06	1.06415e-06	Sjc_0000110/Sjc_0000241/Sjc_0000916/Sjc_0000932/Sjc_0000954/Sjc_0000982/Sjc_0001057/Sjc_0001306/Sjc_0001307/Sjc_0001317/Sjc_0001355/Sjc_0001682/Sjc_0001712/Sjc_0001752/Sjc_0002064/Sjc_0002163/Sjc_0002622/Sjc_0002623/Sjc_0003365/Sjc_0003491/Sjc_0003719/Sjc_0003805/Sjc_0003982/Sjc_0004529/Sjc_0004628/Sjc_0004632/Sjc_0004743/Sjc_0005006/Sjc_0005169/Sjc_0005207/Sjc_0005479/Sjc_0005480/Sjc_0005865/Sjc…	54
GO:0097553	calcium ion transmembrane import into cytosol	21/832	41/5650	3.82458e-08	1.57094e-06	1.18632e-06	Sjc_0001317/Sjc_0001396/Sjc_0001398/Sjc_0001876/Sjc_0001877/Sjc_0001878/Sjc_0002622/Sjc_0002623/Sjc_0002676/Sjc_0003070/Sjc_0003470/Sjc_0004447/Sjc_0005815/Sjc_0006200/Sjc_0006235/Sjc_0006237/Sjc_0006445/Sjc_0006780/Sjc_0008280/Sjc_0008804/Sjc_0009336	21
GO:0042073	intraciliary transport	26/832	59/5650	4.96364e-08	1.96873e-06	1.48671e-06	Sjc_0000490/Sjc_0000873/Sjc_0001916/Sjc_0002067/Sjc_0002800/Sjc_0003162/Sjc_0003342/Sjc_0003445/Sjc_0003837/Sjc_0004176/Sjc_0004508/Sjc_0004712/Sjc_0004744/Sjc_0004745/Sjc_0004798/Sjc_0005023/Sjc_0005024/Sjc_0005025/Sjc_0005998/Sjc_0006133/Sjc_0006196/Sjc_0006199/Sjc_0006250/Sjc_0006796/Sjc_0006921/Sjc_0009342	26
GO:0060538	skeletal muscle organ development	34/832	90/5650	4.97221e-08	1.96873e-06	1.48671e-06	Sjc_0000241/Sjc_0000982/Sjc_0001682/Sjc_0001686/Sjc_0001876/Sjc_0001877/Sjc_0001878/Sjc_0002601/Sjc_0002656/Sjc_0002730/Sjc_0002799/Sjc_0002934/Sjc_0002935/Sjc_0003239/Sjc_0003306/Sjc_0004319/Sjc_0004691/Sjc_0005006/Sjc_0005105/Sjc_0005207/Sjc_0005394/Sjc_0005567/Sjc_0005568/Sjc_0005865/Sjc_0006234/Sjc_0006368/Sjc_0006415/Sjc_0006445/Sjc_0006945/Sjc_0007287/Sjc_0007319/Sjc_0007469/Sjc_0008319/Sjc…	34
GO:0051270	regulation of cellular component movement	91/832	363/5650	5.8556e-08	2.2978e-06	1.73522e-06	Sjc_0000011/Sjc_0000241/Sjc_0000399/Sjc_0000639/Sjc_0001030/Sjc_0001317/Sjc_0001396/Sjc_0001398/Sjc_0001636/Sjc_0001660/Sjc_0001853/Sjc_0001876/Sjc_0001877/Sjc_0001878/Sjc_0002163/Sjc_0002622/Sjc_0002623/Sjc_0002665/Sjc_0002675/Sjc_0002746/Sjc_0002783/Sjc_0002799/Sjc_0002809/Sjc_0002931/Sjc_0002934/Sjc_0002935/Sjc_0003012/Sjc_0003070/Sjc_0003306/Sjc_0003323/Sjc_0003335/Sjc_0003385/Sjc_0003445/Sjc…	91
GO:0045664	regulation of neuron differentiation	96/832	391/5650	7.34383e-08	2.85629e-06	2.15697e-06	Sjc_0000197/Sjc_0000241/Sjc_0000350/Sjc_0000509/Sjc_0000639/Sjc_0000840/Sjc_0000932/Sjc_0000954/Sjc_0000955/Sjc_0000971/Sjc_0001030/Sjc_0001215/Sjc_0001306/Sjc_0001307/Sjc_0001525/Sjc_0001540/Sjc_0001582/Sjc_0001602/Sjc_0001636/Sjc_0001637/Sjc_0001686/Sjc_0001853/Sjc_0002417/Sjc_0002420/Sjc_0002421/Sjc_0002622/Sjc_0002623/Sjc_0002676/Sjc_0002680/Sjc_0002701/Sjc_0002799/Sjc_0002931/Sjc_0003070/Sjc…	96
GO:0030036	actin cytoskeleton organization	87/832	345/5650	8.83055e-08	3.37481e-06	2.54853e-06	Sjc_0000038/Sjc_0000110/Sjc_0000201/Sjc_0000241/Sjc_0000423/Sjc_0000868/Sjc_0000869/Sjc_0000916/Sjc_0000954/Sjc_0000956/Sjc_0000982/Sjc_0001057/Sjc_0001195/Sjc_0001215/Sjc_0001306/Sjc_0001307/Sjc_0001317/Sjc_0001355/Sjc_0001474/Sjc_0001481/Sjc_0001682/Sjc_0001712/Sjc_0001752/Sjc_0002163/Sjc_0002542/Sjc_0002601/Sjc_0002622/Sjc_0002623/Sjc_0002672/Sjc_0002730/Sjc_0002799/Sjc_0002806/Sjc_0002999/Sjc…	87
GO:0032956	regulation of actin cytoskeleton organization	50/832	163/5650	1.12023e-07	4.18511e-06	3.16045e-06	Sjc_0000038/Sjc_0000110/Sjc_0000241/Sjc_0000916/Sjc_0000954/Sjc_0000956/Sjc_0000982/Sjc_0001057/Sjc_0001306/Sjc_0001307/Sjc_0001317/Sjc_0001355/Sjc_0001682/Sjc_0001712/Sjc_0001752/Sjc_0002163/Sjc_0002622/Sjc_0002623/Sjc_0003365/Sjc_0003491/Sjc_0003719/Sjc_0003805/Sjc_0003982/Sjc_0004628/Sjc_0004632/Sjc_0004743/Sjc_0005006/Sjc_0005169/Sjc_0005207/Sjc_0005436/Sjc_0005479/Sjc_0005480/Sjc_0005865/Sjc…	50
GO:1904062	regulation of cation transmembrane transport	36/832	101/5650	1.1433e-07	4.18732e-06	3.16211e-06	Sjc_0000256/Sjc_0000887/Sjc_0001317/Sjc_0001396/Sjc_0001398/Sjc_0001876/Sjc_0001877/Sjc_0001878/Sjc_0002622/Sjc_0002623/Sjc_0002672/Sjc_0003070/Sjc_0003666/Sjc_0004447/Sjc_0004771/Sjc_0005006/Sjc_0005013/Sjc_0005100/Sjc_0005105/Sjc_0005207/Sjc_0005455/Sjc_0005456/Sjc_0005809/Sjc_0005810/Sjc_0005815/Sjc_0005865/Sjc_0006136/Sjc_0006200/Sjc_0006235/Sjc_0006237/Sjc_0006780/Sjc_0007319/Sjc_0008280/Sjc…	36
GO:0019098	reproductive behavior	49/832	159/5650	1.28162e-07	4.65513e-06	3.51539e-06	Sjc_0000054/Sjc_0000110/Sjc_0000169/Sjc_0000170/Sjc_0000420/Sjc_0000580/Sjc_0000639/Sjc_0000885/Sjc_0000954/Sjc_0001057/Sjc_0001426/Sjc_0001590/Sjc_0001653/Sjc_0002191/Sjc_0002420/Sjc_0002421/Sjc_0002601/Sjc_0002665/Sjc_0002672/Sjc_0002676/Sjc_0002799/Sjc_0002834/Sjc_0003070/Sjc_0003717/Sjc_0004342/Sjc_0004691/Sjc_0004771/Sjc_0004825/Sjc_0005002/Sjc_0005100/Sjc_0005956/Sjc_0006136/Sjc_0006170/Sjc…	49
GO:0023061	signal release	67/832	246/5650	1.40824e-07	5.07312e-06	3.83104e-06	Sjc_0000169/Sjc_0000170/Sjc_0000201/Sjc_0000782/Sjc_0000954/Sjc_0001057/Sjc_0001267/Sjc_0001328/Sjc_0001426/Sjc_0001637/Sjc_0001653/Sjc_0001790/Sjc_0001853/Sjc_0001927/Sjc_0002191/Sjc_0002315/Sjc_0002417/Sjc_0002718/Sjc_0002806/Sjc_0002934/Sjc_0002935/Sjc_0003070/Sjc_0003246/Sjc_0003306/Sjc_0003375/Sjc_0003621/Sjc_0003706/Sjc_0003982/Sjc_0004643/Sjc_0004793/Sjc_0004825/Sjc_0004888/Sjc_0004889/Sjc…	67
GO:0090066	regulation of anatomical structure size	82/832	323/5650	1.56981e-07	5.56395e-06	4.20169e-06	Sjc_0000110/Sjc_0000241/Sjc_0000527/Sjc_0000639/Sjc_0000916/Sjc_0000954/Sjc_0000982/Sjc_0001057/Sjc_0001317/Sjc_0001335/Sjc_0001355/Sjc_0001396/Sjc_0001398/Sjc_0001752/Sjc_0001853/Sjc_0001916/Sjc_0001927/Sjc_0002163/Sjc_0002420/Sjc_0002421/Sjc_0002424/Sjc_0002622/Sjc_0002623/Sjc_0002672/Sjc_0002769/Sjc_0002783/Sjc_0002799/Sjc_0002931/Sjc_0002934/Sjc_0002935/Sjc_0003074/Sjc_0003306/Sjc_0003365/Sjc…	82
GO:0003143	embryonic heart tube morphogenesis	19/832	37/5650	1.63486e-07	5.74816e-06	4.34081e-06	Sjc_0001876/Sjc_0001877/Sjc_0001878/Sjc_0002800/Sjc_0002890/Sjc_0003012/Sjc_0003361/Sjc_0003775/Sjc_0003835/Sjc_0004632/Sjc_0004712/Sjc_0004830/Sjc_0005027/Sjc_0005207/Sjc_0006445/Sjc_0007025/Sjc_0007863/Sjc_0008280/Sjc_0008392	19
GO:0051963	regulation of synapse assembly	43/832	133/5650	1.71768e-07	5.99144e-06	4.52452e-06	Sjc_0000197/Sjc_0000201/Sjc_0000509/Sjc_0000916/Sjc_0000955/Sjc_0001653/Sjc_0001853/Sjc_0002163/Sjc_0002167/Sjc_0002191/Sjc_0002622/Sjc_0002623/Sjc_0002672/Sjc_0002676/Sjc_0003070/Sjc_0003246/Sjc_0003418/Sjc_0003805/Sjc_0003868/Sjc_0003982/Sjc_0004337/Sjc_0005207/Sjc_0005360/Sjc_0005479/Sjc_0005480/Sjc_0005956/Sjc_0006109/Sjc_0006391/Sjc_0006445/Sjc_0006591/Sjc_0006632/Sjc_0006783/Sjc_0006808/Sjc…	43
GO:0007498	mesoderm development	36/832	103/5650	2.01801e-07	6.87531e-06	5.19199e-06	Sjc_0000038/Sjc_0000511/Sjc_0000956/Sjc_0001057/Sjc_0001540/Sjc_0001712/Sjc_0002352/Sjc_0002656/Sjc_0002680/Sjc_0002746/Sjc_0003074/Sjc_0003371/Sjc_0003372/Sjc_0003449/Sjc_0003772/Sjc_0004337/Sjc_0004743/Sjc_0005061/Sjc_0005207/Sjc_0005402/Sjc_0005479/Sjc_0005480/Sjc_0006391/Sjc_0006445/Sjc_0006858/Sjc_0007416/Sjc_0007634/Sjc_0007743/Sjc_0007782/Sjc_0007863/Sjc_0007985/Sjc_0007987/Sjc_0008087/Sjc…	36
GO:0048562	embryonic organ morphogenesis	43/832	134/5650	2.17984e-07	7.36954e-06	5.56521e-06	Sjc_0000406/Sjc_0001215/Sjc_0001681/Sjc_0001876/Sjc_0001877/Sjc_0001878/Sjc_0002104/Sjc_0002665/Sjc_0002680/Sjc_0002800/Sjc_0002877/Sjc_0002890/Sjc_0003012/Sjc_0003361/Sjc_0003445/Sjc_0003449/Sjc_0003491/Sjc_0003775/Sjc_0003835/Sjc_0004632/Sjc_0004712/Sjc_0004830/Sjc_0005023/Sjc_0005024/Sjc_0005025/Sjc_0005027/Sjc_0005045/Sjc_0005207/Sjc_0005402/Sjc_0005497/Sjc_0005815/Sjc_0006235/Sjc_0006237/Sjc…	43
GO:0040017	positive regulation of locomotion	65/832	239/5650	2.31471e-07	7.76577e-06	5.86443e-06	Sjc_0000241/Sjc_0000399/Sjc_0000887/Sjc_0001030/Sjc_0001044/Sjc_0001317/Sjc_0001396/Sjc_0001398/Sjc_0001590/Sjc_0001975/Sjc_0002163/Sjc_0002191/Sjc_0002622/Sjc_0002623/Sjc_0002672/Sjc_0002746/Sjc_0002799/Sjc_0002931/Sjc_0002934/Sjc_0002935/Sjc_0002999/Sjc_0003070/Sjc_0003091/Sjc_0003246/Sjc_0003293/Sjc_0003294/Sjc_0003306/Sjc_0003323/Sjc_0003335/Sjc_0003449/Sjc_0003555/Sjc_0003805/Sjc_0003924/Sjc…	65
GO:0010882	regulation of cardiac muscle contraction by calcium ion signaling	12/832	17/5650	2.92679e-07	9.52833e-06	7.19546e-06	Sjc_0001396/Sjc_0001398/Sjc_0001876/Sjc_0001877/Sjc_0001878/Sjc_0003070/Sjc_0004691/Sjc_0005455/Sjc_0005456/Sjc_0006368/Sjc_0008280/Sjc_0008804	12
GO:0061371	determination of heart left/right asymmetry	18/832	35/5650	3.38251e-07	1.08512e-05	8.19444e-06	Sjc_0001214/Sjc_0002800/Sjc_0002890/Sjc_0003012/Sjc_0003361/Sjc_0003775/Sjc_0003835/Sjc_0004632/Sjc_0004712/Sjc_0004830/Sjc_0005027/Sjc_0005125/Sjc_0005207/Sjc_0006445/Sjc_0007025/Sjc_0007863/Sjc_0008280/Sjc_0008392	18
GO:0048568	embryonic organ development	62/832	227/5650	3.78045e-07	1.19165e-05	8.99889e-06	Sjc_0000406/Sjc_0001215/Sjc_0001396/Sjc_0001398/Sjc_0001540/Sjc_0001660/Sjc_0001681/Sjc_0001876/Sjc_0001877/Sjc_0001878/Sjc_0002104/Sjc_0002656/Sjc_0002665/Sjc_0002680/Sjc_0002718/Sjc_0002800/Sjc_0002877/Sjc_0002890/Sjc_0002934/Sjc_0002935/Sjc_0003012/Sjc_0003144/Sjc_0003306/Sjc_0003361/Sjc_0003385/Sjc_0003445/Sjc_0003449/Sjc_0003491/Sjc_0003775/Sjc_0003835/Sjc_0004632/Sjc_0004712/Sjc_0004830/Sjc…	62
GO:0061564	axon development	94/832	393/5650	3.79591e-07	1.19165e-05	8.99889e-06	Sjc_0000197/Sjc_0000201/Sjc_0000241/Sjc_0000511/Sjc_0000639/Sjc_0000932/Sjc_0000954/Sjc_0000982/Sjc_0001215/Sjc_0001355/Sjc_0001588/Sjc_0001636/Sjc_0001853/Sjc_0001883/Sjc_0002163/Sjc_0002376/Sjc_0002622/Sjc_0002623/Sjc_0002656/Sjc_0002676/Sjc_0002680/Sjc_0002799/Sjc_0002931/Sjc_0002934/Sjc_0002935/Sjc_0003074/Sjc_0003091/Sjc_0003306/Sjc_0003335/Sjc_0003385/Sjc_0003511/Sjc_0003520/Sjc_0003554/Sjc…	94
GO:0051241	negative regulation of multicellular organismal process	111/832	486/5650	3.92429e-07	1.22321e-05	9.23723e-06	Sjc_0000241/Sjc_0000312/Sjc_0000313/Sjc_0000350/Sjc_0000509/Sjc_0000840/Sjc_0000916/Sjc_0000955/Sjc_0001030/Sjc_0001057/Sjc_0001110/Sjc_0001306/Sjc_0001307/Sjc_0001317/Sjc_0001525/Sjc_0001540/Sjc_0001590/Sjc_0001602/Sjc_0001637/Sjc_0001660/Sjc_0001853/Sjc_0002163/Sjc_0002191/Sjc_0002210/Sjc_0002622/Sjc_0002623/Sjc_0002656/Sjc_0002701/Sjc_0002718/Sjc_0002934/Sjc_0002935/Sjc_0003246/Sjc_0003306/Sjc…	111
GO:0033058	directional locomotion	13/832	20/5650	3.9795e-07	1.23168e-05	9.30124e-06	Sjc_0000009/Sjc_0001590/Sjc_0002191/Sjc_0002672/Sjc_0002676/Sjc_0002799/Sjc_0003470/Sjc_0003555/Sjc_0003924/Sjc_0004691/Sjc_0006142/Sjc_0006368/Sjc_0008681	13
GO:0099504	synaptic vesicle cycle	46/832	151/5650	4.55835e-07	1.37219e-05	1.03623e-05	Sjc_0000169/Sjc_0000170/Sjc_0000201/Sjc_0000511/Sjc_0000782/Sjc_0001044/Sjc_0001328/Sjc_0001426/Sjc_0001590/Sjc_0001637/Sjc_0001927/Sjc_0002417/Sjc_0002665/Sjc_0002718/Sjc_0003375/Sjc_0003621/Sjc_0003706/Sjc_0003733/Sjc_0004643/Sjc_0004793/Sjc_0005455/Sjc_0005456/Sjc_0005763/Sjc_0005786/Sjc_0006142/Sjc_0006183/Sjc_0006448/Sjc_0006526/Sjc_0006527/Sjc_0006591/Sjc_0006780/Sjc_0006783/Sjc_0006808/Sjc…	46
GO:0016079	synaptic vesicle exocytosis	31/832	85/5650	4.87861e-07	1.43903e-05	1.0867e-05	Sjc_0000169/Sjc_0000170/Sjc_0000201/Sjc_0000782/Sjc_0001328/Sjc_0001426/Sjc_0001637/Sjc_0001927/Sjc_0002417/Sjc_0003621/Sjc_0003706/Sjc_0004643/Sjc_0005455/Sjc_0005456/Sjc_0005786/Sjc_0006142/Sjc_0006448/Sjc_0006526/Sjc_0006527/Sjc_0006591/Sjc_0006780/Sjc_0006783/Sjc_0006808/Sjc_0007191/Sjc_0007567/Sjc_0008237/Sjc_0008847/Sjc_0008889/Sjc_0008890/Sjc_0009031/Sjc_0009688	31
GO:0086002	cardiac muscle cell action potential involved in contraction	12/832	18/5650	7.60627e-07	2.18494e-05	1.64999e-05	Sjc_0000256/Sjc_0000887/Sjc_0001876/Sjc_0001877/Sjc_0001878/Sjc_0002672/Sjc_0005006/Sjc_0005809/Sjc_0005810/Sjc_0005865/Sjc_0006136/Sjc_0008804	12
GO:0006874	cellular calcium ion homeostasis	41/832	131/5650	8.82754e-07	2.48699e-05	1.87809e-05	Sjc_0000285/Sjc_0001317/Sjc_0001396/Sjc_0001398/Sjc_0001653/Sjc_0001876/Sjc_0001877/Sjc_0001878/Sjc_0002167/Sjc_0002622/Sjc_0002623/Sjc_0002676/Sjc_0002806/Sjc_0002890/Sjc_0003070/Sjc_0003470/Sjc_0003666/Sjc_0003733/Sjc_0003810/Sjc_0003937/Sjc_0004447/Sjc_0004691/Sjc_0004907/Sjc_0005061/Sjc_0005083/Sjc_0005455/Sjc_0005456/Sjc_0005815/Sjc_0006136/Sjc_0006200/Sjc_0006235/Sjc_0006237/Sjc_0006368/Sjc…	41
GO:0044062	regulation of excretion	13/832	21/5650	9.04361e-07	2.53164e-05	1.9118e-05	Sjc_0000054/Sjc_0000885/Sjc_0000982/Sjc_0003246/Sjc_0005730/Sjc_0006200/Sjc_0006353/Sjc_0007469/Sjc_0007518/Sjc_0007985/Sjc_0007987/Sjc_0009336/Sjc_0009404	13
GO:1903530	regulation of secretion by cell	66/832	253/5650	9.75291e-07	2.71292e-05	2.0487e-05	Sjc_0000782/Sjc_0000954/Sjc_0001267/Sjc_0001426/Sjc_0001525/Sjc_0001636/Sjc_0001637/Sjc_0001653/Sjc_0001790/Sjc_0001853/Sjc_0002191/Sjc_0002315/Sjc_0002417/Sjc_0002746/Sjc_0002783/Sjc_0002806/Sjc_0002934/Sjc_0002935/Sjc_0003070/Sjc_0003246/Sjc_0003306/Sjc_0003449/Sjc_0003470/Sjc_0003666/Sjc_0003775/Sjc_0004793/Sjc_0004888/Sjc_0004889/Sjc_0004890/Sjc_0004920/Sjc_0005207/Sjc_0005455/Sjc_0005456/Sjc…	66
GO:0099003	vesicle-mediated transport in synapse	45/832	150/5650	9.83051e-07	2.7173e-05	2.05201e-05	Sjc_0000169/Sjc_0000170/Sjc_0000201/Sjc_0000511/Sjc_0000782/Sjc_0001044/Sjc_0001328/Sjc_0001426/Sjc_0001590/Sjc_0001637/Sjc_0001853/Sjc_0001927/Sjc_0002417/Sjc_0002718/Sjc_0003375/Sjc_0003621/Sjc_0003706/Sjc_0003733/Sjc_0003841/Sjc_0004643/Sjc_0005455/Sjc_0005456/Sjc_0005763/Sjc_0005786/Sjc_0005956/Sjc_0006142/Sjc_0006448/Sjc_0006526/Sjc_0006527/Sjc_0006591/Sjc_0006780/Sjc_0006783/Sjc_0006808/Sjc…	45
GO:0009612	response to mechanical stimulus	35/832	105/5650	1.08998e-06	2.94117e-05	2.22107e-05	Sjc_0000011/Sjc_0000241/Sjc_0000749/Sjc_0001396/Sjc_0001398/Sjc_0001525/Sjc_0001590/Sjc_0001804/Sjc_0001876/Sjc_0001877/Sjc_0001878/Sjc_0001927/Sjc_0002191/Sjc_0002448/Sjc_0002622/Sjc_0002623/Sjc_0002665/Sjc_0002701/Sjc_0002746/Sjc_0003164/Sjc_0003470/Sjc_0004304/Sjc_0005187/Sjc_0005815/Sjc_0006136/Sjc_0006170/Sjc_0006235/Sjc_0006237/Sjc_0007274/Sjc_0008280/Sjc_0008304/Sjc_0009062/Sjc_0009188/Sjc…	35
GO:0110053	regulation of actin filament organization	39/832	123/5650	1.13225e-06	3.0343e-05	2.29139e-05	Sjc_0000110/Sjc_0000241/Sjc_0000916/Sjc_0000954/Sjc_0000982/Sjc_0001057/Sjc_0001306/Sjc_0001307/Sjc_0001317/Sjc_0001355/Sjc_0001752/Sjc_0002163/Sjc_0002622/Sjc_0002623/Sjc_0003365/Sjc_0003491/Sjc_0003719/Sjc_0003805/Sjc_0003982/Sjc_0004628/Sjc_0004632/Sjc_0005006/Sjc_0005169/Sjc_0005479/Sjc_0005480/Sjc_0005865/Sjc_0005956/Sjc_0006075/Sjc_0006349/Sjc_0006350/Sjc_0006374/Sjc_0006375/Sjc_0006780/Sjc…	39
GO:0055074	calcium ion homeostasis	41/832	133/5650	1.37503e-06	3.64052e-05	2.74919e-05	Sjc_0000285/Sjc_0001317/Sjc_0001396/Sjc_0001398/Sjc_0001653/Sjc_0001876/Sjc_0001877/Sjc_0001878/Sjc_0002167/Sjc_0002622/Sjc_0002623/Sjc_0002676/Sjc_0002806/Sjc_0002890/Sjc_0003070/Sjc_0003470/Sjc_0003666/Sjc_0003733/Sjc_0003810/Sjc_0003937/Sjc_0004447/Sjc_0004691/Sjc_0004907/Sjc_0005061/Sjc_0005083/Sjc_0005455/Sjc_0005456/Sjc_0005815/Sjc_0006136/Sjc_0006200/Sjc_0006235/Sjc_0006237/Sjc_0006368/Sjc…	41
GO:0017156	calcium ion regulated exocytosis	32/832	93/5650	1.43382e-06	3.69095e-05	2.78727e-05	Sjc_0000169/Sjc_0000170/Sjc_0000201/Sjc_0000782/Sjc_0001328/Sjc_0001426/Sjc_0001637/Sjc_0001927/Sjc_0002417/Sjc_0003621/Sjc_0003706/Sjc_0004643/Sjc_0005455/Sjc_0005456/Sjc_0005786/Sjc_0006142/Sjc_0006448/Sjc_0006526/Sjc_0006527/Sjc_0006591/Sjc_0006780/Sjc_0006783/Sjc_0006808/Sjc_0007191/Sjc_0007518/Sjc_0007567/Sjc_0008237/Sjc_0008847/Sjc_0008889/Sjc_0008890/Sjc_0009031/Sjc_0009688	32
GO:0048489	synaptic vesicle transport	37/832	115/5650	1.43607e-06	3.69095e-05	2.78727e-05	Sjc_0000169/Sjc_0000170/Sjc_0000201/Sjc_0000782/Sjc_0001044/Sjc_0001328/Sjc_0001426/Sjc_0001637/Sjc_0001853/Sjc_0001927/Sjc_0002417/Sjc_0003375/Sjc_0003621/Sjc_0003706/Sjc_0003841/Sjc_0004643/Sjc_0005455/Sjc_0005456/Sjc_0005786/Sjc_0005956/Sjc_0006142/Sjc_0006448/Sjc_0006526/Sjc_0006527/Sjc_0006591/Sjc_0006780/Sjc_0006783/Sjc_0006808/Sjc_0007191/Sjc_0007567/Sjc_0008237/Sjc_0008464/Sjc_0008847/Sjc…	37
GO:0097480	establishment of synaptic vesicle localization	37/832	115/5650	1.43607e-06	3.69095e-05	2.78727e-05	Sjc_0000169/Sjc_0000170/Sjc_0000201/Sjc_0000782/Sjc_0001044/Sjc_0001328/Sjc_0001426/Sjc_0001637/Sjc_0001853/Sjc_0001927/Sjc_0002417/Sjc_0003375/Sjc_0003621/Sjc_0003706/Sjc_0003841/Sjc_0004643/Sjc_0005455/Sjc_0005456/Sjc_0005786/Sjc_0005956/Sjc_0006142/Sjc_0006448/Sjc_0006526/Sjc_0006527/Sjc_0006591/Sjc_0006780/Sjc_0006783/Sjc_0006808/Sjc_0007191/Sjc_0007567/Sjc_0008237/Sjc_0008464/Sjc_0008847/Sjc…	37
GO:0010720	positive regulation of cell development	77/832	313/5650	1.48212e-06	3.78717e-05	2.85994e-05	Sjc_0000110/Sjc_0000241/Sjc_0000579/Sjc_0000639/Sjc_0000954/Sjc_0001030/Sjc_0001215/Sjc_0001525/Sjc_0001636/Sjc_0001682/Sjc_0001686/Sjc_0001712/Sjc_0001790/Sjc_0002417/Sjc_0002622/Sjc_0002623/Sjc_0002799/Sjc_0002931/Sjc_0003070/Sjc_0003091/Sjc_0003150/Sjc_0003335/Sjc_0003491/Sjc_0003511/Sjc_0003520/Sjc_0003704/Sjc_0003775/Sjc_0003877/Sjc_0003924/Sjc_0003982/Sjc_0004743/Sjc_0004793/Sjc_0004951/Sjc…	77
GO:0060537	muscle tissue development	46/832	157/5650	1.55748e-06	3.93398e-05	2.9708e-05	Sjc_0000241/Sjc_0000982/Sjc_0001396/Sjc_0001398/Sjc_0001602/Sjc_0001876/Sjc_0001877/Sjc_0001878/Sjc_0002601/Sjc_0002656/Sjc_0002680/Sjc_0002730/Sjc_0002934/Sjc_0002935/Sjc_0003070/Sjc_0003091/Sjc_0003239/Sjc_0003306/Sjc_0003449/Sjc_0003491/Sjc_0003666/Sjc_0003982/Sjc_0004319/Sjc_0004376/Sjc_0004691/Sjc_0005006/Sjc_0005027/Sjc_0005045/Sjc_0005061/Sjc_0005105/Sjc_0005207/Sjc_0005567/Sjc_0005568/Sjc…	46
GO:0086003	cardiac muscle cell contraction	15/832	28/5650	1.67967e-06	4.1944e-05	3.16746e-05	Sjc_0000256/Sjc_0000887/Sjc_0001876/Sjc_0001877/Sjc_0001878/Sjc_0002672/Sjc_0003070/Sjc_0005006/Sjc_0005455/Sjc_0005456/Sjc_0005809/Sjc_0005810/Sjc_0005865/Sjc_0006136/Sjc_0008804	15
GO:0071363	cellular response to growth factor stimulus	77/832	314/5650	1.69292e-06	4.20362e-05	3.17442e-05	Sjc_0000241/Sjc_0000639/Sjc_0000749/Sjc_0001317/Sjc_0001456/Sjc_0001636/Sjc_0001653/Sjc_0001853/Sjc_0001876/Sjc_0001877/Sjc_0001878/Sjc_0002622/Sjc_0002623/Sjc_0002656/Sjc_0002665/Sjc_0002718/Sjc_0002934/Sjc_0002935/Sjc_0003145/Sjc_0003239/Sjc_0003306/Sjc_0003449/Sjc_0003470/Sjc_0003491/Sjc_0003704/Sjc_0003719/Sjc_0003787/Sjc_0003835/Sjc_0003982/Sjc_0004168/Sjc_0004376/Sjc_0004720/Sjc_0004798/Sjc…	77
GO:0007611	learning or memory	61/832	232/5650	1.92509e-06	4.74288e-05	3.58166e-05	Sjc_0000212/Sjc_0000350/Sjc_0000438/Sjc_0000580/Sjc_0000698/Sjc_0000749/Sjc_0001057/Sjc_0001355/Sjc_0001396/Sjc_0001398/Sjc_0001525/Sjc_0001590/Sjc_0001927/Sjc_0002167/Sjc_0002376/Sjc_0002665/Sjc_0002676/Sjc_0002746/Sjc_0002806/Sjc_0002934/Sjc_0002935/Sjc_0003070/Sjc_0003074/Sjc_0003239/Sjc_0003306/Sjc_0003371/Sjc_0003372/Sjc_0003470/Sjc_0003511/Sjc_0003787/Sjc_0003868/Sjc_0003982/Sjc_0004342/Sjc…	61
GO:0070848	response to growth factor	77/832	315/5650	1.93169e-06	4.74288e-05	3.58166e-05	Sjc_0000241/Sjc_0000639/Sjc_0000749/Sjc_0001317/Sjc_0001456/Sjc_0001636/Sjc_0001653/Sjc_0001853/Sjc_0001876/Sjc_0001877/Sjc_0001878/Sjc_0002622/Sjc_0002623/Sjc_0002656/Sjc_0002665/Sjc_0002718/Sjc_0002934/Sjc_0002935/Sjc_0003145/Sjc_0003239/Sjc_0003306/Sjc_0003449/Sjc_0003470/Sjc_0003491/Sjc_0003704/Sjc_0003719/Sjc_0003787/Sjc_0003835/Sjc_0003982/Sjc_0004168/Sjc_0004376/Sjc_0004720/Sjc_0004798/Sjc…	77
GO:0022604	regulation of cell morphogenesis	67/832	263/5650	2.01387e-06	4.86138e-05	3.67114e-05	Sjc_0000197/Sjc_0000241/Sjc_0000423/Sjc_0000639/Sjc_0000932/Sjc_0000954/Sjc_0001306/Sjc_0001307/Sjc_0001317/Sjc_0001582/Sjc_0001602/Sjc_0001682/Sjc_0001686/Sjc_0001853/Sjc_0002415/Sjc_0002417/Sjc_0002622/Sjc_0002623/Sjc_0002676/Sjc_0002799/Sjc_0002931/Sjc_0003070/Sjc_0003127/Sjc_0003145/Sjc_0003335/Sjc_0003491/Sjc_0003511/Sjc_0003589/Sjc_0003662/Sjc_0003704/Sjc_0003877/Sjc_0003924/Sjc_0003982/Sjc…	67
GO:0040013	negative regulation of locomotion	38/832	121/5650	2.02419e-06	4.86138e-05	3.67114e-05	Sjc_0000011/Sjc_0000054/Sjc_0000241/Sjc_0000885/Sjc_0001030/Sjc_0001317/Sjc_0001660/Sjc_0002163/Sjc_0002622/Sjc_0002623/Sjc_0002672/Sjc_0002783/Sjc_0002934/Sjc_0002935/Sjc_0003306/Sjc_0003666/Sjc_0004376/Sjc_0004469/Sjc_0004628/Sjc_0005027/Sjc_0005187/Sjc_0005207/Sjc_0005479/Sjc_0005480/Sjc_0006039/Sjc_0006075/Sjc_0006354/Sjc_0006445/Sjc_0006632/Sjc_0006945/Sjc_0007287/Sjc_0008163/Sjc_0008652/Sjc…	38
GO:0097479	synaptic vesicle localization	38/832	121/5650	2.02419e-06	4.86138e-05	3.67114e-05	Sjc_0000169/Sjc_0000170/Sjc_0000201/Sjc_0000782/Sjc_0001044/Sjc_0001328/Sjc_0001426/Sjc_0001637/Sjc_0001853/Sjc_0001927/Sjc_0002417/Sjc_0003375/Sjc_0003621/Sjc_0003706/Sjc_0003841/Sjc_0004035/Sjc_0004643/Sjc_0005455/Sjc_0005456/Sjc_0005786/Sjc_0005956/Sjc_0006142/Sjc_0006448/Sjc_0006526/Sjc_0006527/Sjc_0006591/Sjc_0006780/Sjc_0006783/Sjc_0006808/Sjc_0007191/Sjc_0007567/Sjc_0008237/Sjc_0008464/Sjc…	38
GO:0040008	regulation of growth	107/832	480/5650	2.27073e-06	5.33682e-05	4.03018e-05	Sjc_0000169/Sjc_0000170/Sjc_0000197/Sjc_0000201/Sjc_0000241/Sjc_0000639/Sjc_0000916/Sjc_0000954/Sjc_0001602/Sjc_0001637/Sjc_0001653/Sjc_0001853/Sjc_0002104/Sjc_0002150/Sjc_0002163/Sjc_0002167/Sjc_0002191/Sjc_0002417/Sjc_0002622/Sjc_0002623/Sjc_0002656/Sjc_0002672/Sjc_0002675/Sjc_0002799/Sjc_0002931/Sjc_0002934/Sjc_0002935/Sjc_0002981/Sjc_0003070/Sjc_0003074/Sjc_0003150/Sjc_0003177/Sjc_0003246/Sjc…	107
GO:0046530	photoreceptor cell differentiation	44/832	151/5650	3.09558e-06	7.12309e-05	5.3791e-05	Sjc_0000350/Sjc_0000971/Sjc_0000982/Sjc_0001602/Sjc_0002067/Sjc_0002665/Sjc_0002680/Sjc_0002877/Sjc_0002934/Sjc_0002935/Sjc_0003074/Sjc_0003091/Sjc_0003306/Sjc_0003371/Sjc_0003372/Sjc_0003445/Sjc_0003491/Sjc_0003520/Sjc_0003733/Sjc_0003738/Sjc_0003775/Sjc_0003937/Sjc_0004035/Sjc_0004176/Sjc_0004360/Sjc_0004508/Sjc_0004632/Sjc_0004830/Sjc_0005052/Sjc_0005956/Sjc_0006634/Sjc_0007025/Sjc_0007108/Sjc…	44
GO:0001764	neuron migration	36/832	114/5650	3.25855e-06	7.45903e-05	5.6328e-05	Sjc_0000639/Sjc_0000698/Sjc_0000954/Sjc_0001030/Sjc_0002139/Sjc_0002622/Sjc_0002623/Sjc_0002934/Sjc_0002935/Sjc_0003306/Sjc_0003335/Sjc_0003511/Sjc_0003666/Sjc_0003877/Sjc_0004176/Sjc_0004632/Sjc_0005006/Sjc_0005207/Sjc_0005479/Sjc_0005480/Sjc_0005567/Sjc_0005568/Sjc_0005865/Sjc_0006183/Sjc_0006445/Sjc_0006632/Sjc_0006858/Sjc_0006945/Sjc_0007006/Sjc_0007297/Sjc_0008304/Sjc_0008398/Sjc_0008405/Sjc…	36
GO:0010522	regulation of calcium ion transport into cytosol	17/832	36/5650	3.33117e-06	7.58575e-05	5.72849e-05	Sjc_0001317/Sjc_0001396/Sjc_0001398/Sjc_0001653/Sjc_0001876/Sjc_0001877/Sjc_0001878/Sjc_0002622/Sjc_0002623/Sjc_0002676/Sjc_0003070/Sjc_0004447/Sjc_0006200/Sjc_0006780/Sjc_0006927/Sjc_0008280/Sjc_0008804	17
GO:0043051	regulation of pharyngeal pumping	14/832	26/5650	3.4767e-06	7.85571e-05	5.93235e-05	Sjc_0000169/Sjc_0000170/Sjc_0001426/Sjc_0001590/Sjc_0001853/Sjc_0002417/Sjc_0003093/Sjc_0003246/Sjc_0004771/Sjc_0007002/Sjc_0007979/Sjc_0008889/Sjc_0009031/Sjc_0009404	14
GO:0060294	cilium movement involved in cell motility	11/832	17/5650	3.50334e-06	7.85571e-05	5.93235e-05	Sjc_0001404/Sjc_0001537/Sjc_0002456/Sjc_0003361/Sjc_0004176/Sjc_0004632/Sjc_0007210/Sjc_0007243/Sjc_0007950/Sjc_0008716/Sjc_0008781	11
GO:0060048	cardiac muscle contraction	21/832	51/5650	3.73678e-06	8.29452e-05	6.26373e-05	Sjc_0000256/Sjc_0000887/Sjc_0001396/Sjc_0001398/Sjc_0001876/Sjc_0001877/Sjc_0001878/Sjc_0002672/Sjc_0003070/Sjc_0004691/Sjc_0005006/Sjc_0005061/Sjc_0005455/Sjc_0005456/Sjc_0005809/Sjc_0005810/Sjc_0005865/Sjc_0006136/Sjc_0006368/Sjc_0008280/Sjc_0008804	21
GO:0008037	cell recognition	30/832	88/5650	3.80034e-06	8.39321e-05	6.33826e-05	Sjc_0000171/Sjc_0000639/Sjc_0000982/Sjc_0001588/Sjc_0001690/Sjc_0001927/Sjc_0002424/Sjc_0002656/Sjc_0003091/Sjc_0003511/Sjc_0004756/Sjc_0005479/Sjc_0005480/Sjc_0006113/Sjc_0006415/Sjc_0006445/Sjc_0006545/Sjc_0006546/Sjc_0006632/Sjc_0006945/Sjc_0007006/Sjc_0007351/Sjc_0007469/Sjc_0008127/Sjc_0008319/Sjc_0008348/Sjc_0008398/Sjc_0009097/Sjc_0009206/Sjc_0009404	30
GO:0060560	developmental growth involved in morphogenesis	47/832	167/5650	4.14492e-06	9.06315e-05	6.84417e-05	Sjc_0000639/Sjc_0000954/Sjc_0000982/Sjc_0001215/Sjc_0001853/Sjc_0002376/Sjc_0002417/Sjc_0002799/Sjc_0002931/Sjc_0003589/Sjc_0003738/Sjc_0003841/Sjc_0003924/Sjc_0003982/Sjc_0004035/Sjc_0005169/Sjc_0005479/Sjc_0005480/Sjc_0005504/Sjc_0005567/Sjc_0005568/Sjc_0005763/Sjc_0005956/Sjc_0006075/Sjc_0006136/Sjc_0006445/Sjc_0006592/Sjc_0006632/Sjc_0006634/Sjc_0006858/Sjc_0006945/Sjc_0007006/Sjc_0007072/Sjc…	47
GO:0043050	pharyngeal pumping	16/832	33/5650	4.21159e-06	9.16333e-05	6.91982e-05	Sjc_0000169/Sjc_0000170/Sjc_0001426/Sjc_0001590/Sjc_0001853/Sjc_0002417/Sjc_0003093/Sjc_0003246/Sjc_0004691/Sjc_0004771/Sjc_0006368/Sjc_0007002/Sjc_0007979/Sjc_0008889/Sjc_0009031/Sjc_0009404	16
GO:0030336	negative regulation of cell migration	32/832	98/5650	5.19191e-06	0.000109704	8.28447e-05	Sjc_0000011/Sjc_0000241/Sjc_0001030/Sjc_0001317/Sjc_0001660/Sjc_0002163/Sjc_0002622/Sjc_0002623/Sjc_0002783/Sjc_0002934/Sjc_0002935/Sjc_0003306/Sjc_0003666/Sjc_0004376/Sjc_0004469/Sjc_0004628/Sjc_0005027/Sjc_0005187/Sjc_0005207/Sjc_0005479/Sjc_0005480/Sjc_0006039/Sjc_0006075/Sjc_0006354/Sjc_0006632/Sjc_0007287/Sjc_0008652/Sjc_0008681/Sjc_0008847/Sjc_0008894/Sjc_0009336/Sjc_0009457	32
GO:0050795	regulation of behavior	41/832	140/5650	5.86052e-06	0.000122533	9.25325e-05	Sjc_0000054/Sjc_0000169/Sjc_0000170/Sjc_0000420/Sjc_0000885/Sjc_0001426/Sjc_0001525/Sjc_0001590/Sjc_0001853/Sjc_0001927/Sjc_0002191/Sjc_0002376/Sjc_0002417/Sjc_0002672/Sjc_0003074/Sjc_0003093/Sjc_0003246/Sjc_0003717/Sjc_0003775/Sjc_0003937/Sjc_0004771/Sjc_0005100/Sjc_0005105/Sjc_0005207/Sjc_0006133/Sjc_0006136/Sjc_0006200/Sjc_0006353/Sjc_0006858/Sjc_0006921/Sjc_0007002/Sjc_0007274/Sjc_0007319/Sjc…	41
GO:0051493	regulation of cytoskeleton organization	68/832	276/5650	5.9508e-06	0.000123367	9.31622e-05	Sjc_0000038/Sjc_0000110/Sjc_0000201/Sjc_0000241/Sjc_0000382/Sjc_0000454/Sjc_0000916/Sjc_0000932/Sjc_0000954/Sjc_0000956/Sjc_0000982/Sjc_0001057/Sjc_0001306/Sjc_0001307/Sjc_0001317/Sjc_0001355/Sjc_0001681/Sjc_0001682/Sjc_0001712/Sjc_0001752/Sjc_0002064/Sjc_0002163/Sjc_0002622/Sjc_0002623/Sjc_0002783/Sjc_0003162/Sjc_0003365/Sjc_0003421/Sjc_0003491/Sjc_0003719/Sjc_0003805/Sjc_0003982/Sjc_0004529/Sjc…	68
GO:0035418	protein localization to synapse	18/832	41/5650	6.26713e-06	0.000128112	9.67454e-05	Sjc_0000212/Sjc_0000954/Sjc_0000982/Sjc_0001637/Sjc_0001853/Sjc_0002676/Sjc_0003418/Sjc_0003470/Sjc_0003841/Sjc_0005105/Sjc_0006142/Sjc_0006445/Sjc_0006526/Sjc_0006527/Sjc_0006858/Sjc_0007469/Sjc_0008464/Sjc_0009404	18
GO:0048588	developmental cell growth	44/832	155/5650	6.59584e-06	0.000134207	0.000101348	Sjc_0000580/Sjc_0000639/Sjc_0000954/Sjc_0000982/Sjc_0001853/Sjc_0002376/Sjc_0002417/Sjc_0002799/Sjc_0002931/Sjc_0003070/Sjc_0003589/Sjc_0003666/Sjc_0003738/Sjc_0003841/Sjc_0003924/Sjc_0003982/Sjc_0004035/Sjc_0004342/Sjc_0005169/Sjc_0005479/Sjc_0005480/Sjc_0005504/Sjc_0005567/Sjc_0005568/Sjc_0005763/Sjc_0005956/Sjc_0006136/Sjc_0006445/Sjc_0006634/Sjc_0006858/Sjc_0006945/Sjc_0007006/Sjc_0007072/Sjc…	44
GO:0007622	rhythmic behavior	29/832	86/5650	7.04173e-06	0.000141965	0.000107207	Sjc_0000749/Sjc_0000814/Sjc_0001110/Sjc_0001209/Sjc_0001525/Sjc_0002376/Sjc_0002665/Sjc_0003371/Sjc_0003372/Sjc_0003491/Sjc_0003531/Sjc_0003532/Sjc_0003738/Sjc_0003924/Sjc_0003937/Sjc_0004907/Sjc_0004979/Sjc_0005100/Sjc_0005105/Sjc_0005207/Sjc_0005747/Sjc_0006136/Sjc_0006904/Sjc_0007274/Sjc_0007287/Sjc_0007319/Sjc_0007478/Sjc_0008304/Sjc_0009336	29
GO:0010817	regulation of hormone levels	48/832	175/5650	7.14482e-06	0.000143386	0.00010828	Sjc_0000009/Sjc_0000054/Sjc_0000885/Sjc_0000954/Sjc_0001057/Sjc_0001267/Sjc_0001637/Sjc_0001790/Sjc_0001853/Sjc_0002191/Sjc_0002200/Sjc_0002315/Sjc_0002672/Sjc_0002806/Sjc_0002890/Sjc_0002934/Sjc_0002935/Sjc_0002999/Sjc_0003070/Sjc_0003246/Sjc_0003247/Sjc_0003306/Sjc_0003555/Sjc_0003666/Sjc_0004176/Sjc_0004557/Sjc_0004558/Sjc_0004559/Sjc_0004793/Sjc_0004825/Sjc_0005069/Sjc_0005207/Sjc_0005786/Sjc…	48
GO:0030534	adult behavior	44/832	156/5650	7.91786e-06	0.000156049	0.000117843	Sjc_0000580/Sjc_0000639/Sjc_0000887/Sjc_0001540/Sjc_0001590/Sjc_0001653/Sjc_0001927/Sjc_0002376/Sjc_0002665/Sjc_0002676/Sjc_0002934/Sjc_0002935/Sjc_0003074/Sjc_0003306/Sjc_0003470/Sjc_0003491/Sjc_0003511/Sjc_0003868/Sjc_0003937/Sjc_0004176/Sjc_0004342/Sjc_0004632/Sjc_0004743/Sjc_0004907/Sjc_0004979/Sjc_0005006/Sjc_0005105/Sjc_0005455/Sjc_0005456/Sjc_0005747/Sjc_0005865/Sjc_0006136/Sjc_0006783/Sjc…	44
GO:0051050	positive regulation of transport	90/832	398/5650	8.60479e-06	0.000166599	0.00012581	Sjc_0000283/Sjc_0000348/Sjc_0000782/Sjc_0000887/Sjc_0000954/Sjc_0001426/Sjc_0001636/Sjc_0001637/Sjc_0001653/Sjc_0001664/Sjc_0001853/Sjc_0001876/Sjc_0001877/Sjc_0001878/Sjc_0002191/Sjc_0002315/Sjc_0002417/Sjc_0002542/Sjc_0002622/Sjc_0002623/Sjc_0002676/Sjc_0002746/Sjc_0002806/Sjc_0002877/Sjc_0002934/Sjc_0002935/Sjc_0003070/Sjc_0003246/Sjc_0003306/Sjc_0003375/Sjc_0003385/Sjc_0003445/Sjc_0003470/Sjc…	90
GO:0010927	cellular component assembly involved in morphogenesis	38/832	128/5650	9.05465e-06	0.00017454	0.000131807	Sjc_0000110/Sjc_0000639/Sjc_0001355/Sjc_0001474/Sjc_0001682/Sjc_0001712/Sjc_0001927/Sjc_0002601/Sjc_0002672/Sjc_0002730/Sjc_0002934/Sjc_0002935/Sjc_0002999/Sjc_0003091/Sjc_0003306/Sjc_0003365/Sjc_0003491/Sjc_0003555/Sjc_0003841/Sjc_0004691/Sjc_0004743/Sjc_0005006/Sjc_0005061/Sjc_0005187/Sjc_0005207/Sjc_0005865/Sjc_0006113/Sjc_0006159/Sjc_0006234/Sjc_0006368/Sjc_0006592/Sjc_0006880/Sjc_0006881/Sjc…	38
GO:0097722	sperm motility	19/832	46/5650	1.02838e-05	0.00019566	0.000147755	Sjc_0000533/Sjc_0001790/Sjc_0002456/Sjc_0002809/Sjc_0003012/Sjc_0003323/Sjc_0003361/Sjc_0004204/Sjc_0005815/Sjc_0006133/Sjc_0006235/Sjc_0006237/Sjc_0006440/Sjc_0007127/Sjc_0007472/Sjc_0007950/Sjc_0008716/Sjc_0008781/Sjc_0009406	19
GO:0034329	cell junction assembly	43/832	154/5650	1.32488e-05	0.000244657	0.000184757	Sjc_0000201/Sjc_0000241/Sjc_0000373/Sjc_0000527/Sjc_0000639/Sjc_0000868/Sjc_0000982/Sjc_0001317/Sjc_0001664/Sjc_0001927/Sjc_0002163/Sjc_0002424/Sjc_0002542/Sjc_0002622/Sjc_0002623/Sjc_0003401/Sjc_0003418/Sjc_0003511/Sjc_0003704/Sjc_0003982/Sjc_0004304/Sjc_0004376/Sjc_0004628/Sjc_0005006/Sjc_0005865/Sjc_0006075/Sjc_0006780/Sjc_0006879/Sjc_0006880/Sjc_0006881/Sjc_0006882/Sjc_0007006/Sjc_0007469/Sjc…	43
GO:0008277	regulation of G protein-coupled receptor signaling pathway	23/832	63/5650	1.4402e-05	0.000261558	0.000197519	Sjc_0000054/Sjc_0000438/Sjc_0000885/Sjc_0002898/Sjc_0003070/Sjc_0003074/Sjc_0003511/Sjc_0003747/Sjc_0004771/Sjc_0005100/Sjc_0005105/Sjc_0005395/Sjc_0005716/Sjc_0005815/Sjc_0006235/Sjc_0006237/Sjc_0006445/Sjc_0007518/Sjc_0008419/Sjc_0008464/Sjc_0008898/Sjc_0009336/Sjc_0009404	23
GO:0051606	detection of stimulus	37/832	126/5650	1.56021e-05	0.000278735	0.000210491	Sjc_0000197/Sjc_0000201/Sjc_0000283/Sjc_0000887/Sjc_0001396/Sjc_0001398/Sjc_0001525/Sjc_0001653/Sjc_0001876/Sjc_0001877/Sjc_0001878/Sjc_0002417/Sjc_0002701/Sjc_0002877/Sjc_0002898/Sjc_0003449/Sjc_0003470/Sjc_0003761/Sjc_0003837/Sjc_0003937/Sjc_0005395/Sjc_0005679/Sjc_0005815/Sjc_0006136/Sjc_0006170/Sjc_0006235/Sjc_0006237/Sjc_0006462/Sjc_0006879/Sjc_0006921/Sjc_0006927/Sjc_0007002/Sjc_0007274/Sjc…	37
GO:0140056	organelle localization by membrane tethering	32/832	103/5650	1.66429e-05	0.000291417	0.000220068	Sjc_0000348/Sjc_0000382/Sjc_0000490/Sjc_0001328/Sjc_0001637/Sjc_0001927/Sjc_0002417/Sjc_0002548/Sjc_0002877/Sjc_0003081/Sjc_0003706/Sjc_0003775/Sjc_0003877/Sjc_0004158/Sjc_0004303/Sjc_0005027/Sjc_0005747/Sjc_0006458/Sjc_0006483/Sjc_0006591/Sjc_0006783/Sjc_0006808/Sjc_0006904/Sjc_0007191/Sjc_0008237/Sjc_0008464/Sjc_0008546/Sjc_0008592/Sjc_0009031/Sjc_0009140/Sjc_0009142/Sjc_0009688	32
GO:0055080	cation homeostasis	63/832	258/5650	1.7944e-05	0.000311715	0.000235396	Sjc_0000285/Sjc_0001236/Sjc_0001317/Sjc_0001396/Sjc_0001398/Sjc_0001653/Sjc_0001790/Sjc_0001876/Sjc_0001877/Sjc_0001878/Sjc_0002167/Sjc_0002622/Sjc_0002623/Sjc_0002676/Sjc_0002806/Sjc_0002890/Sjc_0002934/Sjc_0002935/Sjc_0003070/Sjc_0003213/Sjc_0003293/Sjc_0003294/Sjc_0003306/Sjc_0003470/Sjc_0003591/Sjc_0003666/Sjc_0003719/Sjc_0003733/Sjc_0003782/Sjc_0003810/Sjc_0003937/Sjc_0004401/Sjc_0004409/Sjc…	63
GO:0055117	regulation of cardiac muscle contraction	14/832	29/5650	1.81097e-05	0.000313355	0.000236635	Sjc_0001396/Sjc_0001398/Sjc_0001876/Sjc_0001877/Sjc_0001878/Sjc_0003070/Sjc_0004691/Sjc_0005006/Sjc_0005455/Sjc_0005456/Sjc_0005865/Sjc_0006368/Sjc_0008280/Sjc_0008804	14
GO:0007519	skeletal muscle tissue development	24/832	68/5650	1.82374e-05	0.000314328	0.000237369	Sjc_0000241/Sjc_0000982/Sjc_0001876/Sjc_0001877/Sjc_0001878/Sjc_0002601/Sjc_0002656/Sjc_0002730/Sjc_0002934/Sjc_0002935/Sjc_0003239/Sjc_0003306/Sjc_0004319/Sjc_0004691/Sjc_0005006/Sjc_0005105/Sjc_0005207/Sjc_0005567/Sjc_0005568/Sjc_0005865/Sjc_0006368/Sjc_0007287/Sjc_0007319/Sjc_0007469	24
GO:0001503	ossification	29/832	90/5650	1.90843e-05	0.000323844	0.000244555	Sjc_0000241/Sjc_0000511/Sjc_0001110/Sjc_0001396/Sjc_0001398/Sjc_0001540/Sjc_0001876/Sjc_0001877/Sjc_0001878/Sjc_0002622/Sjc_0002623/Sjc_0002890/Sjc_0002934/Sjc_0002935/Sjc_0003306/Sjc_0003385/Sjc_0003491/Sjc_0003719/Sjc_0003787/Sjc_0005045/Sjc_0005207/Sjc_0006075/Sjc_0006445/Sjc_0006921/Sjc_0007287/Sjc_0008134/Sjc_0008145/Sjc_0008304/Sjc_0008711	29
GO:0009914	hormone transport	36/832	124/5650	2.67118e-05	0.000430031	0.000324744	Sjc_0000954/Sjc_0001057/Sjc_0001267/Sjc_0001637/Sjc_0001790/Sjc_0001853/Sjc_0002191/Sjc_0002315/Sjc_0002672/Sjc_0002806/Sjc_0002934/Sjc_0002935/Sjc_0002999/Sjc_0003070/Sjc_0003246/Sjc_0003306/Sjc_0003555/Sjc_0004793/Sjc_0004825/Sjc_0005207/Sjc_0005786/Sjc_0006075/Sjc_0006136/Sjc_0006142/Sjc_0006526/Sjc_0006527/Sjc_0006780/Sjc_0006783/Sjc_0006808/Sjc_0007029/Sjc_0007567/Sjc_0009169/Sjc_0009298/Sjc…	36
GO:0045927	positive regulation of growth	59/832	240/5650	2.69129e-05	0.000431687	0.000325995	Sjc_0000169/Sjc_0000170/Sjc_0000197/Sjc_0000241/Sjc_0000639/Sjc_0000954/Sjc_0001653/Sjc_0001853/Sjc_0002104/Sjc_0002191/Sjc_0002417/Sjc_0002622/Sjc_0002623/Sjc_0002675/Sjc_0002799/Sjc_0002931/Sjc_0002934/Sjc_0002935/Sjc_0002981/Sjc_0003150/Sjc_0003246/Sjc_0003306/Sjc_0003371/Sjc_0003372/Sjc_0003662/Sjc_0003775/Sjc_0003924/Sjc_0003982/Sjc_0004337/Sjc_0004632/Sjc_0005045/Sjc_0005066/Sjc_0005169/Sjc…	59
GO:0050680	negative regulation of epithelial cell proliferation	20/832	53/5650	2.97802e-05	0.000470805	0.000355535	Sjc_0001602/Sjc_0001660/Sjc_0002890/Sjc_0003385/Sjc_0003704/Sjc_0003719/Sjc_0004469/Sjc_0005207/Sjc_0006075/Sjc_0006133/Sjc_0006445/Sjc_0006632/Sjc_0006783/Sjc_0006796/Sjc_0006808/Sjc_0006921/Sjc_0007287/Sjc_0008847/Sjc_0009342/Sjc_0009688	20
GO:0016049	cell growth	73/832	316/5650	3.02709e-05	0.000476848	0.000360099	Sjc_0000241/Sjc_0000350/Sjc_0000580/Sjc_0000639/Sjc_0000954/Sjc_0000982/Sjc_0001853/Sjc_0002167/Sjc_0002376/Sjc_0002417/Sjc_0002622/Sjc_0002623/Sjc_0002799/Sjc_0002931/Sjc_0002934/Sjc_0002935/Sjc_0003070/Sjc_0003177/Sjc_0003306/Sjc_0003371/Sjc_0003372/Sjc_0003589/Sjc_0003666/Sjc_0003738/Sjc_0003841/Sjc_0003924/Sjc_0003982/Sjc_0004035/Sjc_0004337/Sjc_0004342/Sjc_0004376/Sjc_0004529/Sjc_0005027/Sjc…	73
GO:0032535	regulation of cellular component size	59/832	241/5650	3.07106e-05	0.00047685	0.0003601	Sjc_0000110/Sjc_0000241/Sjc_0000639/Sjc_0000916/Sjc_0000954/Sjc_0000982/Sjc_0001057/Sjc_0001317/Sjc_0001355/Sjc_0001752/Sjc_0001853/Sjc_0002163/Sjc_0002622/Sjc_0002623/Sjc_0002783/Sjc_0002799/Sjc_0002931/Sjc_0003074/Sjc_0003365/Sjc_0003375/Sjc_0003511/Sjc_0003589/Sjc_0003805/Sjc_0003924/Sjc_0003982/Sjc_0004632/Sjc_0005169/Sjc_0005479/Sjc_0005480/Sjc_0005567/Sjc_0005568/Sjc_0005579/Sjc_0005815/Sjc…	59
GO:0070296	sarcoplasmic reticulum calcium ion transport	9/832	14/5650	3.1139e-05	0.00047685	0.0003601	Sjc_0001396/Sjc_0001398/Sjc_0001876/Sjc_0001877/Sjc_0001878/Sjc_0003070/Sjc_0005455/Sjc_0005456/Sjc_0008804	9
GO:0051961	negative regulation of nervous system development	52/832	205/5650	3.29928e-05	0.000501741	0.000378897	Sjc_0000241/Sjc_0000312/Sjc_0000313/Sjc_0000350/Sjc_0000509/Sjc_0000840/Sjc_0000916/Sjc_0000955/Sjc_0001030/Sjc_0001306/Sjc_0001307/Sjc_0001540/Sjc_0001637/Sjc_0001853/Sjc_0002163/Sjc_0002622/Sjc_0002623/Sjc_0002701/Sjc_0002934/Sjc_0002935/Sjc_0003246/Sjc_0003306/Sjc_0003371/Sjc_0003372/Sjc_0003491/Sjc_0003511/Sjc_0003520/Sjc_0003589/Sjc_0003805/Sjc_0003883/Sjc_0004360/Sjc_0005006/Sjc_0005045/Sjc…	52
GO:0035725	sodium ion transmembrane transport	21/832	58/5650	3.90966e-05	0.00057855	0.000436901	Sjc_0001396/Sjc_0001398/Sjc_0001590/Sjc_0001790/Sjc_0002672/Sjc_0003070/Sjc_0003591/Sjc_0004401/Sjc_0004409/Sjc_0004907/Sjc_0005066/Sjc_0005815/Sjc_0005932/Sjc_0006235/Sjc_0006237/Sjc_0006780/Sjc_0008280/Sjc_0009118/Sjc_0009119/Sjc_0009120/Sjc_0009121	21
GO:1901880	negative regulation of protein depolymerization	14/832	31/5650	4.64229e-05	0.000673362	0.000508499	Sjc_0000110/Sjc_0000932/Sjc_0001355/Sjc_0002163/Sjc_0003365/Sjc_0004529/Sjc_0005169/Sjc_0006349/Sjc_0006350/Sjc_0006374/Sjc_0006375/Sjc_0007351/Sjc_0008681/Sjc_0008898	14
GO:1901379	regulation of potassium ion transmembrane transport	12/832	24/5650	4.69617e-05	0.000678937	0.000512709	Sjc_0000256/Sjc_0003666/Sjc_0005006/Sjc_0005013/Sjc_0005100/Sjc_0005809/Sjc_0005810/Sjc_0005865/Sjc_0006136/Sjc_0007319/Sjc_0008804/Sjc_0009298	12
GO:0048511	rhythmic process	46/832	177/5650	4.94611e-05	0.000710397	0.000536467	Sjc_0000749/Sjc_0000814/Sjc_0001110/Sjc_0001209/Sjc_0001525/Sjc_0002376/Sjc_0002665/Sjc_0002676/Sjc_0002934/Sjc_0002935/Sjc_0003306/Sjc_0003371/Sjc_0003372/Sjc_0003470/Sjc_0003491/Sjc_0003531/Sjc_0003532/Sjc_0003666/Sjc_0003738/Sjc_0003924/Sjc_0003937/Sjc_0004907/Sjc_0004979/Sjc_0005100/Sjc_0005105/Sjc_0005137/Sjc_0005207/Sjc_0005479/Sjc_0005480/Sjc_0005747/Sjc_0006136/Sjc_0006445/Sjc_0006632/Sjc…	46
GO:0140029	exocytic process	24/832	72/5650	5.35428e-05	0.000759099	0.000573244	Sjc_0000169/Sjc_0000170/Sjc_0000348/Sjc_0000782/Sjc_0001057/Sjc_0001328/Sjc_0001426/Sjc_0001637/Sjc_0001927/Sjc_0003621/Sjc_0003706/Sjc_0006142/Sjc_0006526/Sjc_0006527/Sjc_0006591/Sjc_0006783/Sjc_0006808/Sjc_0007191/Sjc_0007942/Sjc_0008237/Sjc_0008847/Sjc_0008889/Sjc_0008890/Sjc_0009688	24
GO:0015893	drug transport	31/832	104/5650	5.52388e-05	0.000778123	0.000587611	Sjc_0000954/Sjc_0001590/Sjc_0001834/Sjc_0002191/Sjc_0002417/Sjc_0002672/Sjc_0002783/Sjc_0002890/Sjc_0002999/Sjc_0003246/Sjc_0003326/Sjc_0003555/Sjc_0003591/Sjc_0004062/Sjc_0004793/Sjc_0004907/Sjc_0005066/Sjc_0005207/Sjc_0006136/Sjc_0006142/Sjc_0006377/Sjc_0007976/Sjc_0008652/Sjc_0009031/Sjc_0009169/Sjc_0009177/Sjc_0009178/Sjc_0009179/Sjc_0009301/Sjc_0009336/Sjc_0009404	31
GO:1903169	regulation of calcium ion transmembrane transport	19/832	51/5650	5.78056e-05	0.000811679	0.000612951	Sjc_0000887/Sjc_0001317/Sjc_0001396/Sjc_0001398/Sjc_0001876/Sjc_0001877/Sjc_0001878/Sjc_0002622/Sjc_0002623/Sjc_0003070/Sjc_0004447/Sjc_0004771/Sjc_0005455/Sjc_0005456/Sjc_0006200/Sjc_0006780/Sjc_0008280/Sjc_0008804/Sjc_0009336	19
GO:1905809	negative regulation of synapse organization	18/832	47/5650	5.9081e-05	0.00081912	0.00061857	Sjc_0000509/Sjc_0000916/Sjc_0000955/Sjc_0001306/Sjc_0001307/Sjc_0001853/Sjc_0002163/Sjc_0002622/Sjc_0002623/Sjc_0003470/Sjc_0003805/Sjc_0005479/Sjc_0005480/Sjc_0006445/Sjc_0006632/Sjc_0007287/Sjc_0007293/Sjc_0007979	18
GO:0010644	cell communication by electrical coupling	8/832	12/5650	6.10674e-05	0.000841571	0.000635525	Sjc_0001396/Sjc_0001398/Sjc_0001876/Sjc_0001877/Sjc_0001878/Sjc_0003070/Sjc_0006136/Sjc_0006879	8
GO:0150063	visual system development	83/832	378/5650	6.12748e-05	0.000841571	0.000635525	Sjc_0000350/Sjc_0000535/Sjc_0000536/Sjc_0000873/Sjc_0000971/Sjc_0000982/Sjc_0001306/Sjc_0001307/Sjc_0001481/Sjc_0001590/Sjc_0001602/Sjc_0002104/Sjc_0002163/Sjc_0002210/Sjc_0002376/Sjc_0002398/Sjc_0002542/Sjc_0002601/Sjc_0002665/Sjc_0002680/Sjc_0002877/Sjc_0002934/Sjc_0002935/Sjc_0003074/Sjc_0003081/Sjc_0003091/Sjc_0003306/Sjc_0003371/Sjc_0003372/Sjc_0003385/Sjc_0003445/Sjc_0003449/Sjc_0003454/Sjc…	83
GO:0010970	transport along microtubule	34/832	119/5650	6.37502e-05	0.000867437	0.000655057	Sjc_0000490/Sjc_0000873/Sjc_0001636/Sjc_0001853/Sjc_0001916/Sjc_0002067/Sjc_0002800/Sjc_0003162/Sjc_0003342/Sjc_0003445/Sjc_0003837/Sjc_0003841/Sjc_0003877/Sjc_0004035/Sjc_0004176/Sjc_0004508/Sjc_0004712/Sjc_0004744/Sjc_0004745/Sjc_0004798/Sjc_0005023/Sjc_0005024/Sjc_0005025/Sjc_0005065/Sjc_0005956/Sjc_0005998/Sjc_0006133/Sjc_0006196/Sjc_0006199/Sjc_0006250/Sjc_0006796/Sjc_0006921/Sjc_0007072/Sjc…	34
GO:0099111	microtubule-based transport	34/832	119/5650	6.37502e-05	0.000867437	0.000655057	Sjc_0000490/Sjc_0000873/Sjc_0001636/Sjc_0001853/Sjc_0001916/Sjc_0002067/Sjc_0002800/Sjc_0003162/Sjc_0003342/Sjc_0003445/Sjc_0003837/Sjc_0003841/Sjc_0003877/Sjc_0004035/Sjc_0004176/Sjc_0004508/Sjc_0004712/Sjc_0004744/Sjc_0004745/Sjc_0004798/Sjc_0005023/Sjc_0005024/Sjc_0005025/Sjc_0005065/Sjc_0005956/Sjc_0005998/Sjc_0006133/Sjc_0006196/Sjc_0006199/Sjc_0006250/Sjc_0006796/Sjc_0006921/Sjc_0007072/Sjc…	34
GO:0021904	dorsal/ventral neural tube patterning	10/832	18/5650	6.45705e-05	0.000870514	0.000657381	Sjc_0003385/Sjc_0004158/Sjc_0004303/Sjc_0004712/Sjc_0005023/Sjc_0005024/Sjc_0005025/Sjc_0005045/Sjc_0006796/Sjc_0008535	10
GO:0035640	exploration behavior	10/832	18/5650	6.45705e-05	0.000870514	0.000657381	Sjc_0000639/Sjc_0006133/Sjc_0006354/Sjc_0006780/Sjc_0008398/Sjc_0009118/Sjc_0009119/Sjc_0009120/Sjc_0009121/Sjc_0009298	10
GO:0050982	detection of mechanical stimulus	10/832	18/5650	6.45705e-05	0.000870514	0.000657381	Sjc_0001525/Sjc_0002701/Sjc_0003470/Sjc_0005815/Sjc_0006136/Sjc_0006170/Sjc_0006235/Sjc_0006237/Sjc_0007274/Sjc_0008280	10
GO:0048521	negative regulation of behavior	9/832	15/5650	6.76992e-05	0.000907128	0.000685031	Sjc_0001426/Sjc_0001525/Sjc_0001590/Sjc_0002191/Sjc_0003246/Sjc_0006200/Sjc_0007274/Sjc_0007429/Sjc_0009336	9
GO:0022406	membrane docking	32/832	110/5650	7.11346e-05	0.000950263	0.000717604	Sjc_0000348/Sjc_0000382/Sjc_0000490/Sjc_0001328/Sjc_0001637/Sjc_0001927/Sjc_0002417/Sjc_0002548/Sjc_0002877/Sjc_0003081/Sjc_0003706/Sjc_0003775/Sjc_0003877/Sjc_0004158/Sjc_0004303/Sjc_0005027/Sjc_0005747/Sjc_0006458/Sjc_0006483/Sjc_0006591/Sjc_0006783/Sjc_0006808/Sjc_0006904/Sjc_0007191/Sjc_0008237/Sjc_0008464/Sjc_0008546/Sjc_0008592/Sjc_0009031/Sjc_0009140/Sjc_0009142/Sjc_0009688	32
GO:0001667	ameboidal-type cell migration	60/832	253/5650	7.13873e-05	0.000950749	0.000717972	Sjc_0000038/Sjc_0000197/Sjc_0000201/Sjc_0000241/Sjc_0000350/Sjc_0000639/Sjc_0000954/Sjc_0000956/Sjc_0001030/Sjc_0001317/Sjc_0001396/Sjc_0001398/Sjc_0001660/Sjc_0002163/Sjc_0002542/Sjc_0002622/Sjc_0002623/Sjc_0002665/Sjc_0002746/Sjc_0002799/Sjc_0002931/Sjc_0002934/Sjc_0002935/Sjc_0003306/Sjc_0003385/Sjc_0003454/Sjc_0003491/Sjc_0003554/Sjc_0003738/Sjc_0003805/Sjc_0003877/Sjc_0003976/Sjc_0003982/Sjc…	60
GO:0060491	regulation of cell projection assembly	34/832	120/5650	7.67104e-05	0.00100941	0.000762268	Sjc_0000110/Sjc_0000454/Sjc_0000873/Sjc_0001030/Sjc_0001214/Sjc_0001317/Sjc_0001804/Sjc_0002085/Sjc_0002163/Sjc_0002730/Sjc_0002783/Sjc_0003070/Sjc_0003091/Sjc_0003342/Sjc_0003445/Sjc_0003805/Sjc_0003835/Sjc_0003910/Sjc_0004632/Sjc_0005169/Sjc_0005479/Sjc_0005480/Sjc_0005574/Sjc_0006133/Sjc_0006196/Sjc_0006199/Sjc_0006234/Sjc_0006858/Sjc_0007050/Sjc_0007799/Sjc_0008145/Sjc_0008546/Sjc_0008652/Sjc…	34
GO:0120032	regulation of plasma membrane bounded cell projection assembly	34/832	120/5650	7.67104e-05	0.00100941	0.000762268	Sjc_0000110/Sjc_0000454/Sjc_0000873/Sjc_0001030/Sjc_0001214/Sjc_0001317/Sjc_0001804/Sjc_0002085/Sjc_0002163/Sjc_0002730/Sjc_0002783/Sjc_0003070/Sjc_0003091/Sjc_0003342/Sjc_0003445/Sjc_0003805/Sjc_0003835/Sjc_0003910/Sjc_0004632/Sjc_0005169/Sjc_0005479/Sjc_0005480/Sjc_0005574/Sjc_0006133/Sjc_0006196/Sjc_0006199/Sjc_0006234/Sjc_0006858/Sjc_0007050/Sjc_0007799/Sjc_0008145/Sjc_0008546/Sjc_0008652/Sjc…	34
GO:0048512	circadian behavior	25/832	78/5650	7.84412e-05	0.00101827	0.000768961	Sjc_0000749/Sjc_0000814/Sjc_0001110/Sjc_0001209/Sjc_0001525/Sjc_0002376/Sjc_0002665/Sjc_0003371/Sjc_0003372/Sjc_0003491/Sjc_0003738/Sjc_0003924/Sjc_0003937/Sjc_0004907/Sjc_0004979/Sjc_0005105/Sjc_0005207/Sjc_0005747/Sjc_0006136/Sjc_0006904/Sjc_0007274/Sjc_0007287/Sjc_0007319/Sjc_0008304/Sjc_0009336	25
GO:0030705	cytoskeleton-dependent intracellular transport	35/832	125/5650	7.8774e-05	0.00101827	0.000768961	Sjc_0000490/Sjc_0000873/Sjc_0001636/Sjc_0001853/Sjc_0001916/Sjc_0002067/Sjc_0002800/Sjc_0003162/Sjc_0003342/Sjc_0003445/Sjc_0003837/Sjc_0003841/Sjc_0003877/Sjc_0004035/Sjc_0004176/Sjc_0004508/Sjc_0004712/Sjc_0004744/Sjc_0004745/Sjc_0004798/Sjc_0005023/Sjc_0005024/Sjc_0005025/Sjc_0005065/Sjc_0005956/Sjc_0005998/Sjc_0006133/Sjc_0006196/Sjc_0006199/Sjc_0006250/Sjc_0006796/Sjc_0006921/Sjc_0007072/Sjc…	35
GO:0050848	regulation of calcium-mediated signaling	18/832	49/5650	0.000111706	0.00140672	0.00106231	Sjc_0000639/Sjc_0000723/Sjc_0001236/Sjc_0002622/Sjc_0002623/Sjc_0002934/Sjc_0002935/Sjc_0003070/Sjc_0003306/Sjc_0005105/Sjc_0005815/Sjc_0006235/Sjc_0006237/Sjc_0007942/Sjc_0008146/Sjc_0008280/Sjc_0008398/Sjc_0009693	18
GO:0035641	locomotory exploration behavior	7/832	10/5650	0.000117061	0.00145746	0.00110062	Sjc_0006133/Sjc_0006780/Sjc_0009118/Sjc_0009119/Sjc_0009120/Sjc_0009121/Sjc_0009298	7
GO:0060117	auditory receptor cell development	7/832	10/5650	0.000117061	0.00145746	0.00110062	Sjc_0005815/Sjc_0006235/Sjc_0006237/Sjc_0009118/Sjc_0009119/Sjc_0009120/Sjc_0009121	7
GO:0009581	detection of external stimulus	25/832	80/5650	0.000124395	0.00153142	0.00115648	Sjc_0000197/Sjc_0000201/Sjc_0000887/Sjc_0001396/Sjc_0001398/Sjc_0001525/Sjc_0001653/Sjc_0002701/Sjc_0002898/Sjc_0003449/Sjc_0003470/Sjc_0003761/Sjc_0003937/Sjc_0005395/Sjc_0005815/Sjc_0006136/Sjc_0006170/Sjc_0006235/Sjc_0006237/Sjc_0006462/Sjc_0006879/Sjc_0006927/Sjc_0007274/Sjc_0008280/Sjc_0009404	25
GO:0051384	response to glucocorticoid	25/832	80/5650	0.000124395	0.00153142	0.00115648	Sjc_0000241/Sjc_0000639/Sjc_0001525/Sjc_0002315/Sjc_0002665/Sjc_0002709/Sjc_0002710/Sjc_0003246/Sjc_0003247/Sjc_0003470/Sjc_0004697/Sjc_0004793/Sjc_0005069/Sjc_0005479/Sjc_0005480/Sjc_0005815/Sjc_0006235/Sjc_0006237/Sjc_0006377/Sjc_0006445/Sjc_0006952/Sjc_0007274/Sjc_0007287/Sjc_0008398/Sjc_0009169	25
GO:0060359	response to ammonium ion	23/832	71/5650	0.000125447	0.00154005	0.00116299	Sjc_0001834/Sjc_0002191/Sjc_0002622/Sjc_0002623/Sjc_0002676/Sjc_0002746/Sjc_0003470/Sjc_0003491/Sjc_0004771/Sjc_0004793/Sjc_0005066/Sjc_0005105/Sjc_0005395/Sjc_0005747/Sjc_0006136/Sjc_0006377/Sjc_0006780/Sjc_0006904/Sjc_0007518/Sjc_0007979/Sjc_0009169/Sjc_0009336/Sjc_0009404	23
GO:0045744	negative regulation of G protein-coupled receptor signaling pathway	9/832	16/5650	0.0001346	0.00162519	0.00122728	Sjc_0000438/Sjc_0003070/Sjc_0005395/Sjc_0005815/Sjc_0006235/Sjc_0006237/Sjc_0007518/Sjc_0008464/Sjc_0009336	9
GO:0060027	convergent extension involved in gastrulation	9/832	16/5650	0.0001346	0.00162519	0.00122728	Sjc_0000038/Sjc_0000956/Sjc_0001896/Sjc_0002806/Sjc_0003361/Sjc_0006075/Sjc_0006445/Sjc_0007416/Sjc_0008392	9
GO:0051093	negative regulation of developmental process	91/832	432/5650	0.000136238	0.00164045	0.00123881	Sjc_0000241/Sjc_0000283/Sjc_0000312/Sjc_0000313/Sjc_0000350/Sjc_0000509/Sjc_0000840/Sjc_0000916/Sjc_0000955/Sjc_0001030/Sjc_0001110/Sjc_0001306/Sjc_0001307/Sjc_0001317/Sjc_0001540/Sjc_0001602/Sjc_0001637/Sjc_0001660/Sjc_0001853/Sjc_0002150/Sjc_0002163/Sjc_0002191/Sjc_0002622/Sjc_0002623/Sjc_0002656/Sjc_0002680/Sjc_0002701/Sjc_0002718/Sjc_0002934/Sjc_0002935/Sjc_0003145/Sjc_0003246/Sjc_0003306/Sjc…	91
GO:0003009	skeletal muscle contraction	8/832	13/5650	0.00013831	0.00165182	0.0012474	Sjc_0001396/Sjc_0001398/Sjc_0004691/Sjc_0005061/Sjc_0005105/Sjc_0005455/Sjc_0005456/Sjc_0006368	8
GO:0044089	positive regulation of cellular component biogenesis	71/832	320/5650	0.000152142	0.00180233	0.00136105	Sjc_0000110/Sjc_0000197/Sjc_0000241/Sjc_0000454/Sjc_0000954/Sjc_0000982/Sjc_0001306/Sjc_0001307/Sjc_0001317/Sjc_0001653/Sjc_0001682/Sjc_0001712/Sjc_0001752/Sjc_0001804/Sjc_0001853/Sjc_0002064/Sjc_0002163/Sjc_0002167/Sjc_0002191/Sjc_0002622/Sjc_0002623/Sjc_0002718/Sjc_0002783/Sjc_0002967/Sjc_0003091/Sjc_0003246/Sjc_0003342/Sjc_0003418/Sjc_0003491/Sjc_0003523/Sjc_0003704/Sjc_0003719/Sjc_0003805/Sjc…	71
GO:0030516	regulation of axon extension	21/832	63/5650	0.000155459	0.00183667	0.00138699	Sjc_0000639/Sjc_0000954/Sjc_0001853/Sjc_0002799/Sjc_0002931/Sjc_0003589/Sjc_0003924/Sjc_0003982/Sjc_0005169/Sjc_0005479/Sjc_0005480/Sjc_0005567/Sjc_0005568/Sjc_0005956/Sjc_0006445/Sjc_0006945/Sjc_0007072/Sjc_0008398/Sjc_0008405/Sjc_0008681/Sjc_0008932	21
GO:2000027	regulation of animal organ morphogenesis	37/832	139/5650	0.000157946	0.00185236	0.00139884	Sjc_0000241/Sjc_0000350/Sjc_0000971/Sjc_0001215/Sjc_0001540/Sjc_0002680/Sjc_0002890/Sjc_0002934/Sjc_0002935/Sjc_0003306/Sjc_0003371/Sjc_0003372/Sjc_0003454/Sjc_0003704/Sjc_0003775/Sjc_0003835/Sjc_0003937/Sjc_0004720/Sjc_0005045/Sjc_0005052/Sjc_0005402/Sjc_0005497/Sjc_0006075/Sjc_0006133/Sjc_0006159/Sjc_0006391/Sjc_0006445/Sjc_0006632/Sjc_0006634/Sjc_0006945/Sjc_0007308/Sjc_0007441/Sjc_0008783/Sjc…	37
GO:0003382	epithelial cell morphogenesis	14/832	34/5650	0.000158335	0.00185236	0.00139884	Sjc_0000038/Sjc_0000639/Sjc_0001970/Sjc_0002163/Sjc_0002625/Sjc_0003491/Sjc_0003550/Sjc_0003805/Sjc_0005006/Sjc_0005395/Sjc_0005865/Sjc_0006133/Sjc_0008398/Sjc_0009095	14
GO:1902017	regulation of cilium assembly	17/832	46/5650	0.000158473	0.00185236	0.00139884	Sjc_0000454/Sjc_0000873/Sjc_0001214/Sjc_0001804/Sjc_0002085/Sjc_0002783/Sjc_0003342/Sjc_0003445/Sjc_0003835/Sjc_0004632/Sjc_0006133/Sjc_0006196/Sjc_0006199/Sjc_0007050/Sjc_0007799/Sjc_0008546/Sjc_0008652	17
GO:0030855	epithelial cell differentiation	78/832	360/5650	0.000163767	0.00189409	0.00143035	Sjc_0000038/Sjc_0000201/Sjc_0000241/Sjc_0000350/Sjc_0000639/Sjc_0000982/Sjc_0001215/Sjc_0001602/Sjc_0001970/Sjc_0002163/Sjc_0002352/Sjc_0002398/Sjc_0002420/Sjc_0002421/Sjc_0002542/Sjc_0002625/Sjc_0002656/Sjc_0002680/Sjc_0002890/Sjc_0002934/Sjc_0002935/Sjc_0003081/Sjc_0003306/Sjc_0003385/Sjc_0003449/Sjc_0003454/Sjc_0003491/Sjc_0003523/Sjc_0003550/Sjc_0003554/Sjc_0003719/Sjc_0003738/Sjc_0003775/Sjc…	78
GO:2000241	regulation of reproductive process	46/832	186/5650	0.000178849	0.00205233	0.00154985	Sjc_0000054/Sjc_0000420/Sjc_0000885/Sjc_0001590/Sjc_0001637/Sjc_0001712/Sjc_0002191/Sjc_0002359/Sjc_0002376/Sjc_0002417/Sjc_0002672/Sjc_0002783/Sjc_0002993/Sjc_0003070/Sjc_0003150/Sjc_0003371/Sjc_0003372/Sjc_0003717/Sjc_0004168/Sjc_0004771/Sjc_0005100/Sjc_0005497/Sjc_0005747/Sjc_0005932/Sjc_0006075/Sjc_0006353/Sjc_0006445/Sjc_0006858/Sjc_0006880/Sjc_0006881/Sjc_0006882/Sjc_0006904/Sjc_0007072/Sjc…	46
GO:0002011	morphogenesis of an epithelial sheet	12/832	27/5650	0.000196942	0.00224821	0.00169777	Sjc_0000241/Sjc_0002622/Sjc_0002623/Sjc_0003910/Sjc_0004360/Sjc_0005006/Sjc_0005187/Sjc_0005865/Sjc_0006445/Sjc_0006634/Sjc_0008304/Sjc_0009095	12
GO:0018991	oviposition	29/832	101/5650	0.000197835	0.00225255	0.00170105	Sjc_0000054/Sjc_0000420/Sjc_0000580/Sjc_0000885/Sjc_0000954/Sjc_0001426/Sjc_0002191/Sjc_0002601/Sjc_0002672/Sjc_0002799/Sjc_0002834/Sjc_0003717/Sjc_0004342/Sjc_0004691/Sjc_0004771/Sjc_0005002/Sjc_0005100/Sjc_0005956/Sjc_0006353/Sjc_0006368/Sjc_0006783/Sjc_0006808/Sjc_0006858/Sjc_0007429/Sjc_0007979/Sjc_0008681/Sjc_0009404/Sjc_0009688/Sjc_0009693	29
GO:0060119	inner ear receptor cell development	10/832	20/5650	0.000205824	0.00231355	0.00174711	Sjc_0002890/Sjc_0004712/Sjc_0005815/Sjc_0006133/Sjc_0006235/Sjc_0006237/Sjc_0009118/Sjc_0009119/Sjc_0009120/Sjc_0009121	10
GO:0060341	regulation of cellular localization	99/832	484/5650	0.000219471	0.00244817	0.00184877	Sjc_0000212/Sjc_0000348/Sjc_0000423/Sjc_0000782/Sjc_0000794/Sjc_0000887/Sjc_0000954/Sjc_0001044/Sjc_0001317/Sjc_0001396/Sjc_0001398/Sjc_0001590/Sjc_0001636/Sjc_0001637/Sjc_0001653/Sjc_0001664/Sjc_0001681/Sjc_0001790/Sjc_0001804/Sjc_0001853/Sjc_0001876/Sjc_0001877/Sjc_0001878/Sjc_0002131/Sjc_0002191/Sjc_0002376/Sjc_0002417/Sjc_0002548/Sjc_0002622/Sjc_0002623/Sjc_0002676/Sjc_0002783/Sjc_0002877/Sjc…	99
GO:0010721	negative regulation of cell development	46/832	188/5650	0.000233314	0.00256996	0.00194074	Sjc_0000241/Sjc_0000312/Sjc_0000313/Sjc_0000350/Sjc_0000840/Sjc_0001030/Sjc_0001306/Sjc_0001307/Sjc_0001317/Sjc_0001540/Sjc_0001637/Sjc_0002622/Sjc_0002623/Sjc_0002701/Sjc_0002934/Sjc_0002935/Sjc_0003306/Sjc_0003371/Sjc_0003372/Sjc_0003454/Sjc_0003491/Sjc_0003511/Sjc_0003520/Sjc_0003589/Sjc_0003883/Sjc_0003937/Sjc_0003982/Sjc_0004360/Sjc_0005006/Sjc_0005045/Sjc_0005394/Sjc_0005479/Sjc_0005480/Sjc…	46
GO:0098901	regulation of cardiac muscle cell action potential	9/832	17/5650	0.000248857	0.00272071	0.00205459	Sjc_0001876/Sjc_0001877/Sjc_0001878/Sjc_0003070/Sjc_0005006/Sjc_0005455/Sjc_0005456/Sjc_0005865/Sjc_0008804	9
GO:1901374	acetate ester transport	9/832	17/5650	0.000248857	0.00272071	0.00205459	Sjc_0000954/Sjc_0002191/Sjc_0002672/Sjc_0002999/Sjc_0003246/Sjc_0003555/Sjc_0005207/Sjc_0006142/Sjc_0009404	9
GO:0042074	cell migration involved in gastrulation	11/832	24/5650	0.000261798	0.00280635	0.00211926	Sjc_0000038/Sjc_0000241/Sjc_0000639/Sjc_0000956/Sjc_0005436/Sjc_0005479/Sjc_0005480/Sjc_0006445/Sjc_0006858/Sjc_0007416/Sjc_0008398	11
GO:0048859	formation of anatomical boundary	11/832	24/5650	0.000261798	0.00280635	0.00211926	Sjc_0002163/Sjc_0002931/Sjc_0003805/Sjc_0005402/Sjc_0005479/Sjc_0005480/Sjc_0006391/Sjc_0006632/Sjc_0007478/Sjc_0008087/Sjc_0009659	11
GO:0071277	cellular response to calcium ion	11/832	24/5650	0.000261798	0.00280635	0.00211926	Sjc_0000580/Sjc_0001876/Sjc_0001877/Sjc_0001878/Sjc_0002417/Sjc_0003070/Sjc_0004342/Sjc_0005207/Sjc_0006445/Sjc_0008280/Sjc_0009031	11
GO:0030041	actin filament polymerization	28/832	98/5650	0.000277855	0.00292865	0.00221161	Sjc_0000110/Sjc_0000241/Sjc_0000916/Sjc_0000954/Sjc_0000982/Sjc_0001057/Sjc_0001317/Sjc_0001355/Sjc_0001752/Sjc_0002163/Sjc_0002622/Sjc_0002623/Sjc_0003719/Sjc_0003982/Sjc_0004632/Sjc_0005125/Sjc_0005169/Sjc_0005479/Sjc_0005480/Sjc_0005504/Sjc_0006349/Sjc_0006350/Sjc_0006780/Sjc_0006858/Sjc_0007006/Sjc_0007469/Sjc_0008898/Sjc_0009206	28
GO:0032102	negative regulation of response to external stimulus	28/832	98/5650	0.000277855	0.00292865	0.00221161	Sjc_0000350/Sjc_0001317/Sjc_0002163/Sjc_0002676/Sjc_0003449/Sjc_0003589/Sjc_0003666/Sjc_0003782/Sjc_0004447/Sjc_0004632/Sjc_0004706/Sjc_0005066/Sjc_0005394/Sjc_0005479/Sjc_0005480/Sjc_0005831/Sjc_0006039/Sjc_0006170/Sjc_0006445/Sjc_0006632/Sjc_0006783/Sjc_0006808/Sjc_0006945/Sjc_0007979/Sjc_0008304/Sjc_0009298/Sjc_0009336/Sjc_0009688	28
GO:0060831	smoothened signaling pathway involved in dorsal/ventral neural tube patterning	7/832	11/5650	0.000281013	0.00292865	0.00221161	Sjc_0003385/Sjc_0005023/Sjc_0005024/Sjc_0005025/Sjc_0005045/Sjc_0006796/Sjc_0008535	7
GO:0048857	neural nucleus development	8/832	14/5650	0.000281204	0.00292865	0.00221161	Sjc_0005567/Sjc_0005568/Sjc_0007006/Sjc_0009118/Sjc_0009119/Sjc_0009120/Sjc_0009121/Sjc_0009206	8
GO:0050974	detection of mechanical stimulus involved in sensory perception	8/832	14/5650	0.000281204	0.00292865	0.00221161	Sjc_0001525/Sjc_0003470/Sjc_0005815/Sjc_0006136/Sjc_0006170/Sjc_0006235/Sjc_0006237/Sjc_0007274	8
GO:0099172	presynapse organization	17/832	48/5650	0.000287766	0.00298286	0.00225255	Sjc_0000509/Sjc_0000955/Sjc_0001853/Sjc_0001927/Sjc_0003091/Sjc_0005956/Sjc_0006109/Sjc_0006445/Sjc_0006526/Sjc_0006527/Sjc_0006783/Sjc_0006808/Sjc_0006963/Sjc_0007072/Sjc_0008127/Sjc_0008464/Sjc_0009688	17
GO:0042063	gliogenesis	41/832	164/5650	0.000311577	0.00319203	0.0024105	Sjc_0000197/Sjc_0000241/Sjc_0000580/Sjc_0000639/Sjc_0001030/Sjc_0001396/Sjc_0001398/Sjc_0001927/Sjc_0002622/Sjc_0002623/Sjc_0002931/Sjc_0002934/Sjc_0002935/Sjc_0003091/Sjc_0003306/Sjc_0003491/Sjc_0003511/Sjc_0003520/Sjc_0003793/Sjc_0004304/Sjc_0004342/Sjc_0004360/Sjc_0005027/Sjc_0005045/Sjc_0005187/Sjc_0005479/Sjc_0005480/Sjc_0005497/Sjc_0005567/Sjc_0005568/Sjc_0006142/Sjc_0006170/Sjc_0006634/Sjc…	41
GO:0008589	regulation of smoothened signaling pathway	21/832	66/5650	0.000323507	0.00329022	0.00248466	Sjc_0000511/Sjc_0002376/Sjc_0003145/Sjc_0003385/Sjc_0003445/Sjc_0003835/Sjc_0004158/Sjc_0004303/Sjc_0004798/Sjc_0005045/Sjc_0005395/Sjc_0005716/Sjc_0006075/Sjc_0006133/Sjc_0006170/Sjc_0006796/Sjc_0006921/Sjc_0007307/Sjc_0007744/Sjc_0008464/Sjc_0008781	21
GO:0061387	regulation of extent of cell growth	21/832	66/5650	0.000323507	0.00329022	0.00248466	Sjc_0000639/Sjc_0000954/Sjc_0001853/Sjc_0002799/Sjc_0002931/Sjc_0003589/Sjc_0003924/Sjc_0003982/Sjc_0005169/Sjc_0005479/Sjc_0005480/Sjc_0005567/Sjc_0005568/Sjc_0005956/Sjc_0006445/Sjc_0006945/Sjc_0007072/Sjc_0008398/Sjc_0008405/Sjc_0008681/Sjc_0008932	21
GO:0110111	negative regulation of animal organ morphogenesis	14/832	36/5650	0.000324156	0.00329022	0.00248466	Sjc_0000350/Sjc_0002934/Sjc_0002935/Sjc_0003306/Sjc_0003371/Sjc_0003372/Sjc_0003454/Sjc_0003704/Sjc_0003937/Sjc_0006391/Sjc_0006445/Sjc_0008783/Sjc_0009404/Sjc_0009659	14
GO:0007016	cytoskeletal anchoring at plasma membrane	10/832	21/5650	0.000341524	0.00344265	0.00259977	Sjc_0000201/Sjc_0000402/Sjc_0000868/Sjc_0001474/Sjc_0002622/Sjc_0002623/Sjc_0005006/Sjc_0005187/Sjc_0005865/Sjc_0007499	10
GO:0097711	ciliary basal body-plasma membrane docking	18/832	53/5650	0.000349529	0.00349132	0.00263652	Sjc_0000382/Sjc_0000490/Sjc_0002548/Sjc_0002877/Sjc_0003081/Sjc_0003775/Sjc_0003877/Sjc_0004158/Sjc_0004303/Sjc_0005747/Sjc_0006458/Sjc_0006483/Sjc_0006904/Sjc_0008464/Sjc_0008546/Sjc_0008592/Sjc_0009140/Sjc_0009142	18
GO:0001754	eye photoreceptor cell differentiation	34/832	129/5650	0.000353281	0.00351283	0.00265276	Sjc_0000350/Sjc_0000971/Sjc_0000982/Sjc_0001602/Sjc_0002665/Sjc_0002680/Sjc_0002877/Sjc_0002934/Sjc_0002935/Sjc_0003074/Sjc_0003091/Sjc_0003306/Sjc_0003491/Sjc_0003520/Sjc_0003738/Sjc_0003775/Sjc_0003937/Sjc_0004035/Sjc_0004360/Sjc_0004632/Sjc_0004830/Sjc_0005052/Sjc_0005956/Sjc_0006634/Sjc_0007108/Sjc_0007441/Sjc_0007469/Sjc_0008087/Sjc_0008464/Sjc_0008783/Sjc_0009118/Sjc_0009119/Sjc_0009120/Sjc…	34
GO:0021700	developmental maturation	60/832	268/5650	0.000385891	0.00381122	0.00287809	Sjc_0000110/Sjc_0000169/Sjc_0000170/Sjc_0000201/Sjc_0000241/Sjc_0000509/Sjc_0000639/Sjc_0000782/Sjc_0000814/Sjc_0000887/Sjc_0000955/Sjc_0001057/Sjc_0001306/Sjc_0001307/Sjc_0001590/Sjc_0001637/Sjc_0001653/Sjc_0001853/Sjc_0001876/Sjc_0001877/Sjc_0001878/Sjc_0001927/Sjc_0002376/Sjc_0002417/Sjc_0002622/Sjc_0002623/Sjc_0002656/Sjc_0002665/Sjc_0002676/Sjc_0002701/Sjc_0002934/Sjc_0002935/Sjc_0003070/Sjc…	60
GO:0071867	response to monoamine	11/832	25/5650	0.000405966	0.00399154	0.00301427	Sjc_0000438/Sjc_0001876/Sjc_0001877/Sjc_0001878/Sjc_0002191/Sjc_0003491/Sjc_0004907/Sjc_0005815/Sjc_0006136/Sjc_0006235/Sjc_0006237	11
GO:0061326	renal tubule development	21/832	67/5650	0.00040724	0.00399514	0.00301698	Sjc_0000982/Sjc_0001540/Sjc_0001602/Sjc_0002680/Sjc_0002934/Sjc_0002935/Sjc_0003306/Sjc_0003385/Sjc_0003662/Sjc_0003719/Sjc_0003775/Sjc_0004628/Sjc_0005045/Sjc_0005207/Sjc_0006391/Sjc_0006634/Sjc_0007469/Sjc_0007478/Sjc_0008280/Sjc_0009095/Sjc_0009659	21
GO:0071559	response to transforming growth factor beta	31/832	115/5650	0.000416836	0.00405308	0.00306074	Sjc_0000241/Sjc_0000639/Sjc_0001653/Sjc_0002622/Sjc_0002623/Sjc_0002656/Sjc_0003145/Sjc_0003491/Sjc_0003704/Sjc_0003982/Sjc_0004376/Sjc_0004798/Sjc_0005207/Sjc_0005362/Sjc_0006075/Sjc_0006391/Sjc_0006445/Sjc_0006634/Sjc_0006921/Sjc_0006927/Sjc_0007002/Sjc_0007634/Sjc_0007787/Sjc_0008172/Sjc_0008225/Sjc_0008398/Sjc_0008711/Sjc_0008847/Sjc_0009095/Sjc_0009659/Sjc_0009693	31
GO:0071560	cellular response to transforming growth factor beta stimulus	31/832	115/5650	0.000416836	0.00405308	0.00306074	Sjc_0000241/Sjc_0000639/Sjc_0001653/Sjc_0002622/Sjc_0002623/Sjc_0002656/Sjc_0003145/Sjc_0003491/Sjc_0003704/Sjc_0003982/Sjc_0004376/Sjc_0004798/Sjc_0005207/Sjc_0005362/Sjc_0006075/Sjc_0006391/Sjc_0006445/Sjc_0006634/Sjc_0006921/Sjc_0006927/Sjc_0007002/Sjc_0007634/Sjc_0007787/Sjc_0008172/Sjc_0008225/Sjc_0008398/Sjc_0008711/Sjc_0008847/Sjc_0009095/Sjc_0009659/Sjc_0009693	31
GO:0086004	regulation of cardiac muscle cell contraction	9/832	18/5650	0.000433144	0.0041931	0.00316648	Sjc_0001876/Sjc_0001877/Sjc_0001878/Sjc_0003070/Sjc_0005006/Sjc_0005455/Sjc_0005456/Sjc_0005865/Sjc_0008804	9
GO:0099622	cardiac muscle cell membrane repolarization	9/832	18/5650	0.000433144	0.0041931	0.00316648	Sjc_0000256/Sjc_0000749/Sjc_0002672/Sjc_0005006/Sjc_0005809/Sjc_0005810/Sjc_0005865/Sjc_0006136/Sjc_0008804	9
GO:0061180	mammary gland epithelium development	15/832	41/5650	0.000435374	0.00420542	0.00317579	Sjc_0002890/Sjc_0002934/Sjc_0002935/Sjc_0003306/Sjc_0003385/Sjc_0003449/Sjc_0003491/Sjc_0005045/Sjc_0005402/Sjc_0005479/Sjc_0005480/Sjc_0005497/Sjc_0006445/Sjc_0006632/Sjc_0006634	15
GO:0051494	negative regulation of cytoskeleton organization	23/832	77/5650	0.000478345	0.00458023	0.00345883	Sjc_0000110/Sjc_0000932/Sjc_0001317/Sjc_0001355/Sjc_0002163/Sjc_0003365/Sjc_0003421/Sjc_0004529/Sjc_0004628/Sjc_0004632/Sjc_0005169/Sjc_0005479/Sjc_0005480/Sjc_0005956/Sjc_0006349/Sjc_0006350/Sjc_0006374/Sjc_0006375/Sjc_0007351/Sjc_0008546/Sjc_0008681/Sjc_0008898/Sjc_0009402	23
GO:0043113	receptor clustering	17/832	50/5650	0.00049997	0.00477689	0.00360734	Sjc_0000794/Sjc_0001686/Sjc_0001853/Sjc_0002131/Sjc_0003470/Sjc_0003982/Sjc_0005006/Sjc_0005023/Sjc_0005024/Sjc_0005025/Sjc_0005865/Sjc_0005956/Sjc_0006783/Sjc_0006796/Sjc_0006808/Sjc_0006963/Sjc_0009688	17
GO:0009582	detection of abiotic stimulus	24/832	82/5650	0.000506181	0.00482574	0.00364423	Sjc_0000197/Sjc_0000201/Sjc_0000887/Sjc_0001396/Sjc_0001398/Sjc_0001525/Sjc_0001653/Sjc_0002701/Sjc_0002898/Sjc_0003470/Sjc_0003761/Sjc_0003937/Sjc_0005395/Sjc_0005815/Sjc_0006136/Sjc_0006170/Sjc_0006235/Sjc_0006237/Sjc_0006462/Sjc_0006879/Sjc_0006927/Sjc_0007274/Sjc_0008280/Sjc_0009404	24
GO:0030833	regulation of actin filament polymerization	25/832	87/5650	0.000528967	0.00503206	0.00380003	Sjc_0000110/Sjc_0000241/Sjc_0000916/Sjc_0000954/Sjc_0000982/Sjc_0001057/Sjc_0001317/Sjc_0001355/Sjc_0001752/Sjc_0002163/Sjc_0002622/Sjc_0002623/Sjc_0003982/Sjc_0004632/Sjc_0005169/Sjc_0005479/Sjc_0005480/Sjc_0006349/Sjc_0006350/Sjc_0006780/Sjc_0006858/Sjc_0007006/Sjc_0007469/Sjc_0008898/Sjc_0009206	25
GO:0040018	positive regulation of multicellular organism growth	20/832	64/5650	0.000580343	0.00547225	0.00413245	Sjc_0000169/Sjc_0000170/Sjc_0001853/Sjc_0002104/Sjc_0002675/Sjc_0002799/Sjc_0002981/Sjc_0003662/Sjc_0004632/Sjc_0005066/Sjc_0005932/Sjc_0006142/Sjc_0006391/Sjc_0006921/Sjc_0007287/Sjc_0008681/Sjc_0008802/Sjc_0008803/Sjc_0009336/Sjc_0009659	20
GO:0022029	telencephalon cell migration	15/832	42/5650	0.000586651	0.00547225	0.00413245	Sjc_0000241/Sjc_0000285/Sjc_0001030/Sjc_0002622/Sjc_0002623/Sjc_0002934/Sjc_0002935/Sjc_0003306/Sjc_0003511/Sjc_0003793/Sjc_0005045/Sjc_0005479/Sjc_0005480/Sjc_0006632/Sjc_0009336	15
GO:0050906	detection of stimulus involved in sensory perception	15/832	42/5650	0.000586651	0.00547225	0.00413245	Sjc_0000197/Sjc_0000887/Sjc_0001525/Sjc_0001653/Sjc_0003470/Sjc_0003837/Sjc_0005815/Sjc_0006136/Sjc_0006170/Sjc_0006235/Sjc_0006237/Sjc_0006462/Sjc_0006927/Sjc_0007274/Sjc_0008280	15
GO:0007432	salivary gland boundary specification	7/832	12/5650	0.000588936	0.00547225	0.00413245	Sjc_0002931/Sjc_0005402/Sjc_0005479/Sjc_0005480/Sjc_0006391/Sjc_0006632/Sjc_0009659	7
GO:0050922	negative regulation of chemotaxis	7/832	12/5650	0.000588936	0.00547225	0.00413245	Sjc_0001317/Sjc_0002163/Sjc_0005479/Sjc_0005480/Sjc_0006445/Sjc_0006632/Sjc_0006945	7
GO:0048563	post-embryonic animal organ morphogenesis	49/832	212/5650	0.000616361	0.00571499	0.00431576	Sjc_0000350/Sjc_0000402/Sjc_0000639/Sjc_0001057/Sjc_0001215/Sjc_0001682/Sjc_0002104/Sjc_0002376/Sjc_0002625/Sjc_0002656/Sjc_0002680/Sjc_0002769/Sjc_0002934/Sjc_0002935/Sjc_0003091/Sjc_0003145/Sjc_0003239/Sjc_0003306/Sjc_0003365/Sjc_0003371/Sjc_0003372/Sjc_0003385/Sjc_0003454/Sjc_0003491/Sjc_0003704/Sjc_0003738/Sjc_0003924/Sjc_0003976/Sjc_0003982/Sjc_0004168/Sjc_0004628/Sjc_0005395/Sjc_0005497/Sjc…	49
GO:0071772	response to BMP	21/832	69/5650	0.000632803	0.00583054	0.00440302	Sjc_0000749/Sjc_0001456/Sjc_0001876/Sjc_0001877/Sjc_0001878/Sjc_0002656/Sjc_0003145/Sjc_0003449/Sjc_0003491/Sjc_0003787/Sjc_0003835/Sjc_0004720/Sjc_0005497/Sjc_0005567/Sjc_0005568/Sjc_0006075/Sjc_0006391/Sjc_0006445/Sjc_0007744/Sjc_0009062/Sjc_0009659	21
GO:0071773	cellular response to BMP stimulus	21/832	69/5650	0.000632803	0.00583054	0.00440302	Sjc_0000749/Sjc_0001456/Sjc_0001876/Sjc_0001877/Sjc_0001878/Sjc_0002656/Sjc_0003145/Sjc_0003449/Sjc_0003491/Sjc_0003787/Sjc_0003835/Sjc_0004720/Sjc_0005497/Sjc_0005567/Sjc_0005568/Sjc_0006075/Sjc_0006391/Sjc_0006445/Sjc_0007744/Sjc_0009062/Sjc_0009659	21
GO:0009611	response to wounding	60/832	273/5650	0.000640913	0.00588061	0.00444082	Sjc_0000011/Sjc_0000054/Sjc_0000197/Sjc_0000201/Sjc_0000241/Sjc_0000438/Sjc_0000639/Sjc_0000885/Sjc_0001057/Sjc_0001215/Sjc_0001317/Sjc_0001435/Sjc_0001582/Sjc_0001660/Sjc_0002163/Sjc_0002376/Sjc_0002622/Sjc_0002623/Sjc_0002665/Sjc_0002806/Sjc_0002934/Sjc_0002935/Sjc_0003306/Sjc_0003449/Sjc_0003470/Sjc_0003589/Sjc_0003666/Sjc_0003738/Sjc_0003805/Sjc_0003910/Sjc_0003924/Sjc_0003982/Sjc_0004447/Sjc…	60
GO:0098693	regulation of synaptic vesicle cycle	17/832	51/5650	0.00064909	0.00594323	0.00448812	Sjc_0000782/Sjc_0001044/Sjc_0001590/Sjc_0001637/Sjc_0005455/Sjc_0005456/Sjc_0005763/Sjc_0006142/Sjc_0006183/Sjc_0006783/Sjc_0006808/Sjc_0007567/Sjc_0008464/Sjc_0008889/Sjc_0008890/Sjc_0009402/Sjc_0009688	17
GO:0072347	response to anesthetic	19/832	60/5650	0.000658613	0.00601789	0.0045445	Sjc_0001426/Sjc_0002622/Sjc_0002623/Sjc_0002676/Sjc_0002746/Sjc_0003246/Sjc_0003470/Sjc_0004793/Sjc_0004979/Sjc_0005066/Sjc_0005105/Sjc_0005395/Sjc_0005747/Sjc_0006377/Sjc_0006780/Sjc_0006904/Sjc_0009169/Sjc_0009336/Sjc_0009404	19
GO:0051495	positive regulation of cytoskeleton organization	33/832	129/5650	0.000763625	0.00693416	0.00523643	Sjc_0000110/Sjc_0000241/Sjc_0000454/Sjc_0000954/Sjc_0000982/Sjc_0001306/Sjc_0001307/Sjc_0001317/Sjc_0001682/Sjc_0001712/Sjc_0001752/Sjc_0002064/Sjc_0002163/Sjc_0002622/Sjc_0002623/Sjc_0002783/Sjc_0003491/Sjc_0003719/Sjc_0003982/Sjc_0004743/Sjc_0005006/Sjc_0005865/Sjc_0006075/Sjc_0006780/Sjc_0006858/Sjc_0007006/Sjc_0007371/Sjc_0007469/Sjc_0007782/Sjc_0008304/Sjc_0008652/Sjc_0008681/Sjc_0009206	33
GO:0071695	anatomical structure maturation	32/832	124/5650	0.000776657	0.00703796	0.00531481	Sjc_0000169/Sjc_0000170/Sjc_0000241/Sjc_0000509/Sjc_0000639/Sjc_0000887/Sjc_0000955/Sjc_0001653/Sjc_0001853/Sjc_0001876/Sjc_0001877/Sjc_0001878/Sjc_0001927/Sjc_0002622/Sjc_0002623/Sjc_0002676/Sjc_0003371/Sjc_0003372/Sjc_0003511/Sjc_0003924/Sjc_0005187/Sjc_0005402/Sjc_0005747/Sjc_0006445/Sjc_0006904/Sjc_0006927/Sjc_0007287/Sjc_0007744/Sjc_0008299/Sjc_0008304/Sjc_0008398/Sjc_0009404	32
GO:0051592	response to calcium ion	21/832	70/5650	0.000781484	0.00705261	0.00532588	Sjc_0000580/Sjc_0001876/Sjc_0001877/Sjc_0001878/Sjc_0002417/Sjc_0002622/Sjc_0002623/Sjc_0002676/Sjc_0002890/Sjc_0002934/Sjc_0002935/Sjc_0003070/Sjc_0003306/Sjc_0003470/Sjc_0004342/Sjc_0005061/Sjc_0005105/Sjc_0005207/Sjc_0006445/Sjc_0008280/Sjc_0009031	21
GO:0045785	positive regulation of cell adhesion	30/832	114/5650	0.000794413	0.0071546	0.0054029	Sjc_0000241/Sjc_0000350/Sjc_0000639/Sjc_0001317/Sjc_0002622/Sjc_0002623/Sjc_0002934/Sjc_0002935/Sjc_0003091/Sjc_0003306/Sjc_0003342/Sjc_0003449/Sjc_0003704/Sjc_0003982/Sjc_0004376/Sjc_0005006/Sjc_0005045/Sjc_0005187/Sjc_0005479/Sjc_0005480/Sjc_0005865/Sjc_0006075/Sjc_0006445/Sjc_0006632/Sjc_0006780/Sjc_0007567/Sjc_0007942/Sjc_0008398/Sjc_0009298/Sjc_0009342	30
GO:0120192	tight junction assembly	19/832	61/5650	0.000827407	0.00740148	0.00558933	Sjc_0000373/Sjc_0000527/Sjc_0000639/Sjc_0001664/Sjc_0001927/Sjc_0002424/Sjc_0003401/Sjc_0003418/Sjc_0003511/Sjc_0003982/Sjc_0004304/Sjc_0006780/Sjc_0007979/Sjc_0008127/Sjc_0008398/Sjc_0008847/Sjc_0009095/Sjc_0009341/Sjc_0009375	19
GO:0120193	tight junction organization	19/832	61/5650	0.000827407	0.00740148	0.00558933	Sjc_0000373/Sjc_0000527/Sjc_0000639/Sjc_0001664/Sjc_0001927/Sjc_0002424/Sjc_0003401/Sjc_0003418/Sjc_0003511/Sjc_0003982/Sjc_0004304/Sjc_0006780/Sjc_0007979/Sjc_0008127/Sjc_0008398/Sjc_0008847/Sjc_0009095/Sjc_0009341/Sjc_0009375	19
GO:0120033	negative regulation of plasma membrane bounded cell projection assembly	10/832	23/5650	0.000837386	0.00743054	0.00561128	Sjc_0001030/Sjc_0002163/Sjc_0003342/Sjc_0003910/Sjc_0005479/Sjc_0005480/Sjc_0006196/Sjc_0006199/Sjc_0007799/Sjc_0009095	10
GO:0060485	mesenchyme development	27/832	100/5650	0.000937819	0.00814252	0.00614894	Sjc_0001215/Sjc_0001317/Sjc_0001540/Sjc_0002352/Sjc_0002934/Sjc_0002935/Sjc_0003306/Sjc_0003449/Sjc_0004720/Sjc_0005006/Sjc_0005187/Sjc_0005207/Sjc_0005402/Sjc_0005497/Sjc_0005567/Sjc_0005568/Sjc_0005865/Sjc_0006075/Sjc_0006445/Sjc_0006632/Sjc_0006634/Sjc_0006858/Sjc_0007863/Sjc_0008172/Sjc_0008280/Sjc_0008711/Sjc_0008847	27
GO:1905114	cell surface receptor signaling pathway involved in cell-cell signaling	53/832	238/5650	0.000954465	0.00825763	0.00623587	Sjc_0000241/Sjc_0000509/Sjc_0000511/Sjc_0000955/Sjc_0001215/Sjc_0001590/Sjc_0001637/Sjc_0001664/Sjc_0001681/Sjc_0001876/Sjc_0001877/Sjc_0001878/Sjc_0002622/Sjc_0002623/Sjc_0002676/Sjc_0002934/Sjc_0002935/Sjc_0003070/Sjc_0003127/Sjc_0003246/Sjc_0003306/Sjc_0003454/Sjc_0003470/Sjc_0003531/Sjc_0003532/Sjc_0003883/Sjc_0004360/Sjc_0004469/Sjc_0004712/Sjc_0005045/Sjc_0005052/Sjc_0005207/Sjc_0005436/Sjc…	53
GO:0050673	epithelial cell proliferation	33/832	131/5650	0.00101848	0.00877693	0.00662803	Sjc_0001602/Sjc_0001660/Sjc_0002680/Sjc_0002890/Sjc_0002934/Sjc_0002935/Sjc_0003306/Sjc_0003371/Sjc_0003372/Sjc_0003385/Sjc_0003491/Sjc_0003704/Sjc_0003719/Sjc_0003976/Sjc_0004469/Sjc_0004712/Sjc_0005045/Sjc_0005207/Sjc_0005402/Sjc_0006075/Sjc_0006133/Sjc_0006445/Sjc_0006632/Sjc_0006634/Sjc_0006783/Sjc_0006796/Sjc_0006808/Sjc_0006921/Sjc_0007287/Sjc_0008847/Sjc_0009298/Sjc_0009342/Sjc_0009688	33
GO:0048738	cardiac muscle tissue development	26/832	96/5650	0.00110217	0.00944258	0.0071307	Sjc_0001396/Sjc_0001398/Sjc_0001602/Sjc_0001876/Sjc_0001877/Sjc_0001878/Sjc_0002601/Sjc_0002934/Sjc_0002935/Sjc_0003070/Sjc_0003091/Sjc_0003239/Sjc_0003306/Sjc_0003491/Sjc_0003666/Sjc_0003982/Sjc_0004691/Sjc_0005027/Sjc_0005045/Sjc_0005061/Sjc_0005207/Sjc_0006133/Sjc_0006368/Sjc_0006445/Sjc_0006634/Sjc_0009312	26
GO:0034405	response to fluid shear stress	7/832	13/5650	0.00111467	0.0094941	0.00716961	Sjc_0000350/Sjc_0002622/Sjc_0002623/Sjc_0003719/Sjc_0005207/Sjc_0006133/Sjc_0008280	7
GO:0035902	response to immobilization stress	7/832	13/5650	0.00111467	0.0094941	0.00716961	Sjc_0001396/Sjc_0001398/Sjc_0002622/Sjc_0002623/Sjc_0002665/Sjc_0002746/Sjc_0006354	7
GO:0031646	positive regulation of neurological system process	9/832	20/5650	0.00113412	0.00956709	0.00722472	Sjc_0001637/Sjc_0002622/Sjc_0002623/Sjc_0002676/Sjc_0003091/Sjc_0003470/Sjc_0005187/Sjc_0006183/Sjc_0009095	9
GO:0002164	larval development	76/832	371/5650	0.00116483	0.0098073	0.00740613	Sjc_0000009/Sjc_0000438/Sjc_0000868/Sjc_0000954/Sjc_0000979/Sjc_0000982/Sjc_0001209/Sjc_0001853/Sjc_0002139/Sjc_0002191/Sjc_0002680/Sjc_0002934/Sjc_0002935/Sjc_0003074/Sjc_0003150/Sjc_0003306/Sjc_0003445/Sjc_0003589/Sjc_0003738/Sjc_0003841/Sjc_0003982/Sjc_0004168/Sjc_0004798/Sjc_0005002/Sjc_0005006/Sjc_0005043/Sjc_0005061/Sjc_0005231/Sjc_0005402/Sjc_0005455/Sjc_0005456/Sjc_0005500/Sjc_0005579/Sjc…	76
GO:0003300	cardiac muscle hypertrophy	18/832	58/5650	0.00118029	0.00988074	0.00746158	Sjc_0001876/Sjc_0001877/Sjc_0001878/Sjc_0002622/Sjc_0002623/Sjc_0003070/Sjc_0003520/Sjc_0003666/Sjc_0003982/Sjc_0004697/Sjc_0004720/Sjc_0005169/Sjc_0005207/Sjc_0005455/Sjc_0005456/Sjc_0005815/Sjc_0006235/Sjc_0006237	18
GO:0007560	imaginal disc morphogenesis	47/832	207/5650	0.00118791	0.00991663	0.00748868	Sjc_0000350/Sjc_0000402/Sjc_0000639/Sjc_0001057/Sjc_0001215/Sjc_0001682/Sjc_0002104/Sjc_0002376/Sjc_0002625/Sjc_0002656/Sjc_0002680/Sjc_0002769/Sjc_0002934/Sjc_0002935/Sjc_0003145/Sjc_0003239/Sjc_0003306/Sjc_0003365/Sjc_0003371/Sjc_0003372/Sjc_0003385/Sjc_0003454/Sjc_0003491/Sjc_0003704/Sjc_0003738/Sjc_0003924/Sjc_0003976/Sjc_0003982/Sjc_0004168/Sjc_0004628/Sjc_0005395/Sjc_0005497/Sjc_0006023/Sjc…	47
GO:0022409	positive regulation of cell-cell adhesion	16/832	49/5650	0.00119586	0.00991663	0.00748868	Sjc_0000241/Sjc_0000350/Sjc_0000639/Sjc_0001317/Sjc_0003091/Sjc_0003342/Sjc_0003982/Sjc_0005045/Sjc_0005479/Sjc_0005480/Sjc_0006445/Sjc_0006632/Sjc_0007567/Sjc_0007942/Sjc_0008398/Sjc_0009298	16
GO:0045475	locomotor rhythm	16/832	49/5650	0.00119586	0.00991663	0.00748868	Sjc_0000749/Sjc_0000814/Sjc_0001110/Sjc_0001209/Sjc_0002376/Sjc_0003371/Sjc_0003372/Sjc_0003491/Sjc_0003738/Sjc_0003924/Sjc_0004979/Sjc_0005207/Sjc_0005747/Sjc_0006904/Sjc_0007287/Sjc_0008304	16
GO:0050866	negative regulation of cell activation	16/832	49/5650	0.00119586	0.00991663	0.00748868	Sjc_0000350/Sjc_0000723/Sjc_0001057/Sjc_0002934/Sjc_0002935/Sjc_0003306/Sjc_0003449/Sjc_0003491/Sjc_0003666/Sjc_0004128/Sjc_0004447/Sjc_0005045/Sjc_0006039/Sjc_0006075/Sjc_0006170/Sjc_0008225	16
GO:0010171	body morphogenesis	22/832	77/5650	0.00121976	0.0100827	0.0076141	Sjc_0000438/Sjc_0000887/Sjc_0000979/Sjc_0002569/Sjc_0002981/Sjc_0003091/Sjc_0003365/Sjc_0003982/Sjc_0004691/Sjc_0005187/Sjc_0005394/Sjc_0005404/Sjc_0005436/Sjc_0005497/Sjc_0006113/Sjc_0006368/Sjc_0006445/Sjc_0006796/Sjc_0006858/Sjc_0007351/Sjc_0008802/Sjc_0008803	22
GO:0032026	response to magnesium ion	6/832	10/5650	0.00123654	0.0100827	0.0076141	Sjc_0001876/Sjc_0001877/Sjc_0001878/Sjc_0003470/Sjc_0005932/Sjc_0006136	6
GO:0048789	cytoskeletal matrix organization at active zone	6/832	10/5650	0.00123654	0.0100827	0.0076141	Sjc_0004035/Sjc_0004557/Sjc_0004558/Sjc_0004559/Sjc_0008889/Sjc_0008890	6
GO:0060297	regulation of sarcomere organization	6/832	10/5650	0.00123654	0.0100827	0.0076141	Sjc_0000110/Sjc_0001682/Sjc_0001712/Sjc_0004743/Sjc_0005207/Sjc_0007782	6
GO:0071872	cellular response to epinephrine stimulus	6/832	10/5650	0.00123654	0.0100827	0.0076141	Sjc_0001876/Sjc_0001877/Sjc_0001878/Sjc_0005815/Sjc_0006235/Sjc_0006237	6
GO:2000463	positive regulation of excitatory postsynaptic potential	6/832	10/5650	0.00123654	0.0100827	0.0076141	Sjc_0001637/Sjc_0002622/Sjc_0002623/Sjc_0002676/Sjc_0003470/Sjc_0006183	6
GO:0071868	cellular response to monoamine stimulus	10/832	24/5650	0.00124852	0.0100868	0.00761723	Sjc_0000438/Sjc_0001876/Sjc_0001877/Sjc_0001878/Sjc_0003491/Sjc_0004907/Sjc_0005815/Sjc_0006136/Sjc_0006235/Sjc_0006237	10
GO:0071869	response to catecholamine	10/832	24/5650	0.00124852	0.0100868	0.00761723	Sjc_0000438/Sjc_0001876/Sjc_0001877/Sjc_0001878/Sjc_0003491/Sjc_0004907/Sjc_0005815/Sjc_0006136/Sjc_0006235/Sjc_0006237	10
GO:0032271	regulation of protein polymerization	30/832	117/5650	0.00125378	0.0101108	0.0076353	Sjc_0000110/Sjc_0000241/Sjc_0000916/Sjc_0000932/Sjc_0000954/Sjc_0000982/Sjc_0001057/Sjc_0001317/Sjc_0001355/Sjc_0001752/Sjc_0002064/Sjc_0002163/Sjc_0002622/Sjc_0002623/Sjc_0003982/Sjc_0004632/Sjc_0005169/Sjc_0005479/Sjc_0005480/Sjc_0006349/Sjc_0006350/Sjc_0006780/Sjc_0006858/Sjc_0007006/Sjc_0007469/Sjc_0008304/Sjc_0008681/Sjc_0008898/Sjc_0009206/Sjc_0009402	30
GO:1902115	regulation of organelle assembly	34/832	138/5650	0.00130439	0.0104804	0.00791444	Sjc_0000110/Sjc_0000241/Sjc_0000348/Sjc_0000382/Sjc_0000454/Sjc_0000873/Sjc_0001214/Sjc_0001636/Sjc_0001682/Sjc_0001712/Sjc_0001804/Sjc_0002085/Sjc_0002783/Sjc_0002967/Sjc_0003342/Sjc_0003421/Sjc_0003445/Sjc_0003483/Sjc_0003835/Sjc_0004632/Sjc_0004743/Sjc_0004951/Sjc_0005207/Sjc_0006133/Sjc_0006142/Sjc_0006196/Sjc_0006199/Sjc_0007050/Sjc_0007782/Sjc_0007799/Sjc_0008172/Sjc_0008304/Sjc_0008546/Sjc…	34
GO:0015844	monoamine transport	15/832	45/5650	0.00133374	0.0106772	0.00806303	Sjc_0001426/Sjc_0001525/Sjc_0001637/Sjc_0002417/Sjc_0002783/Sjc_0004793/Sjc_0004907/Sjc_0005066/Sjc_0006136/Sjc_0007274/Sjc_0007942/Sjc_0008652/Sjc_0009031/Sjc_0009169/Sjc_0009336	15
GO:0030324	lung development	17/832	54/5650	0.0013443	0.0107422	0.00811214	Sjc_0000402/Sjc_0001215/Sjc_0001602/Sjc_0002104/Sjc_0003012/Sjc_0003449/Sjc_0003491/Sjc_0003550/Sjc_0005045/Sjc_0005187/Sjc_0005402/Sjc_0006133/Sjc_0006250/Sjc_0006445/Sjc_0006634/Sjc_0008392/Sjc_0008779	17
GO:0009410	response to xenobiotic stimulus	30/832	118/5650	0.00145128	0.0115342	0.00871018	Sjc_0000197/Sjc_0000639/Sjc_0001396/Sjc_0001398/Sjc_0001834/Sjc_0001876/Sjc_0001877/Sjc_0001878/Sjc_0002622/Sjc_0002623/Sjc_0002665/Sjc_0002676/Sjc_0002746/Sjc_0002890/Sjc_0003470/Sjc_0004697/Sjc_0004793/Sjc_0005066/Sjc_0005100/Sjc_0005105/Sjc_0005395/Sjc_0005747/Sjc_0006354/Sjc_0006377/Sjc_0006780/Sjc_0006904/Sjc_0007287/Sjc_0008398/Sjc_0009169/Sjc_0009336	30
GO:0140238	presynaptic endocytosis	18/832	59/5650	0.00147002	0.0115786	0.00874372	Sjc_0000201/Sjc_0000511/Sjc_0001044/Sjc_0001590/Sjc_0002417/Sjc_0002718/Sjc_0003375/Sjc_0003733/Sjc_0005763/Sjc_0006142/Sjc_0006783/Sjc_0006808/Sjc_0006963/Sjc_0008127/Sjc_0008464/Sjc_0009031/Sjc_0009402/Sjc_0009688	18
GO:0046666	retinal cell programmed cell death	14/832	41/5650	0.00147268	0.0115786	0.00874372	Sjc_0001602/Sjc_0002934/Sjc_0002935/Sjc_0003306/Sjc_0003454/Sjc_0003937/Sjc_0004360/Sjc_0007006/Sjc_0009118/Sjc_0009119/Sjc_0009120/Sjc_0009121/Sjc_0009206/Sjc_0009404	14
GO:0044319	wound healing, spreading of cells	8/832	17/5650	0.00150867	0.0117773	0.00889378	Sjc_0000241/Sjc_0002622/Sjc_0002623/Sjc_0003910/Sjc_0005006/Sjc_0005865/Sjc_0008304/Sjc_0009095	8
GO:0055008	cardiac muscle tissue morphogenesis	8/832	17/5650	0.00150867	0.0117773	0.00889378	Sjc_0001876/Sjc_0001877/Sjc_0001878/Sjc_0004691/Sjc_0005061/Sjc_0006368/Sjc_0006445/Sjc_0006634	8
GO:0090505	epiboly involved in wound healing	8/832	17/5650	0.00150867	0.0117773	0.00889378	Sjc_0000241/Sjc_0002622/Sjc_0002623/Sjc_0003910/Sjc_0005006/Sjc_0005865/Sjc_0008304/Sjc_0009095	8
GO:0048149	behavioral response to ethanol	15/832	46/5650	0.00171525	0.0131415	0.00992399	Sjc_0002376/Sjc_0002676/Sjc_0002934/Sjc_0002935/Sjc_0003306/Sjc_0003868/Sjc_0005006/Sjc_0005105/Sjc_0005747/Sjc_0005865/Sjc_0006783/Sjc_0006808/Sjc_0006904/Sjc_0009336/Sjc_0009688	15
GO:0010812	negative regulation of cell-substrate adhesion	9/832	21/5650	0.00172857	0.0131893	0.0099601	Sjc_0000241/Sjc_0001317/Sjc_0002622/Sjc_0002623/Sjc_0004628/Sjc_0006783/Sjc_0006808/Sjc_0007287/Sjc_0009688	9
GO:0008544	epidermis development	33/832	135/5650	0.00175863	0.0133582	0.0100877	Sjc_0000201/Sjc_0001602/Sjc_0002139/Sjc_0002890/Sjc_0002934/Sjc_0002935/Sjc_0003306/Sjc_0003385/Sjc_0003550/Sjc_0004712/Sjc_0005006/Sjc_0005045/Sjc_0005455/Sjc_0005456/Sjc_0005815/Sjc_0005865/Sjc_0006133/Sjc_0006235/Sjc_0006237/Sjc_0006445/Sjc_0006780/Sjc_0007287/Sjc_0007293/Sjc_0007297/Sjc_0007567/Sjc_0007979/Sjc_0008127/Sjc_0008847/Sjc_0009118/Sjc_0009119/Sjc_0009120/Sjc_0009121/Sjc_0009342	33
GO:0010470	regulation of gastrulation	11/832	29/5650	0.00179534	0.0134846	0.0101831	Sjc_0000038/Sjc_0000956/Sjc_0001540/Sjc_0003091/Sjc_0003150/Sjc_0004168/Sjc_0005187/Sjc_0005402/Sjc_0006391/Sjc_0007416/Sjc_0009659	11
GO:0031670	cellular response to nutrient	11/832	29/5650	0.00179534	0.0134846	0.0101831	Sjc_0001236/Sjc_0001876/Sjc_0001877/Sjc_0001878/Sjc_0002890/Sjc_0002993/Sjc_0005083/Sjc_0005815/Sjc_0006075/Sjc_0006235/Sjc_0006237	11
GO:0014888	striated muscle adaptation	10/832	25/5650	0.00181022	0.0134846	0.0101831	Sjc_0003070/Sjc_0003520/Sjc_0004691/Sjc_0005207/Sjc_0005455/Sjc_0005456/Sjc_0005815/Sjc_0006235/Sjc_0006237/Sjc_0006368	10
GO:0030042	actin filament depolymerization	10/832	25/5650	0.00181022	0.0134846	0.0101831	Sjc_0000110/Sjc_0001355/Sjc_0002163/Sjc_0003365/Sjc_0005169/Sjc_0006349/Sjc_0006350/Sjc_0006374/Sjc_0006375/Sjc_0008898	10
GO:0060278	regulation of ovulation	7/832	14/5650	0.00194813	0.0142939	0.0107942	Sjc_0001712/Sjc_0003070/Sjc_0006880/Sjc_0006881/Sjc_0006882/Sjc_0007499/Sjc_0007782	7
GO:0050678	regulation of epithelial cell proliferation	29/832	115/5650	0.00197801	0.0144889	0.0109415	Sjc_0001602/Sjc_0001660/Sjc_0002680/Sjc_0002890/Sjc_0002934/Sjc_0002935/Sjc_0003306/Sjc_0003385/Sjc_0003491/Sjc_0003704/Sjc_0003719/Sjc_0004469/Sjc_0004712/Sjc_0005045/Sjc_0005207/Sjc_0005402/Sjc_0006075/Sjc_0006133/Sjc_0006445/Sjc_0006632/Sjc_0006634/Sjc_0006783/Sjc_0006796/Sjc_0006808/Sjc_0006921/Sjc_0007287/Sjc_0008847/Sjc_0009342/Sjc_0009688	29
GO:0050878	regulation of body fluid levels	33/832	136/5650	0.00200401	0.0146549	0.0110669	Sjc_0000054/Sjc_0000201/Sjc_0000885/Sjc_0001057/Sjc_0001435/Sjc_0002163/Sjc_0002746/Sjc_0002890/Sjc_0002934/Sjc_0002935/Sjc_0003306/Sjc_0003666/Sjc_0004401/Sjc_0004409/Sjc_0004447/Sjc_0004720/Sjc_0005006/Sjc_0005066/Sjc_0005730/Sjc_0005747/Sjc_0005815/Sjc_0005865/Sjc_0006170/Sjc_0006235/Sjc_0006237/Sjc_0006780/Sjc_0006904/Sjc_0006952/Sjc_0007518/Sjc_0007942/Sjc_0009298/Sjc_0009336/Sjc_0009404	33
GO:0051051	negative regulation of transport	50/832	229/5650	0.00206364	0.015066	0.0113773	Sjc_0000011/Sjc_0001317/Sjc_0001525/Sjc_0001637/Sjc_0001853/Sjc_0002191/Sjc_0002622/Sjc_0002623/Sjc_0002672/Sjc_0002783/Sjc_0002934/Sjc_0002935/Sjc_0003070/Sjc_0003162/Sjc_0003306/Sjc_0003371/Sjc_0003372/Sjc_0003449/Sjc_0003666/Sjc_0003775/Sjc_0004771/Sjc_0004793/Sjc_0005395/Sjc_0005763/Sjc_0005786/Sjc_0006039/Sjc_0006075/Sjc_0006136/Sjc_0006170/Sjc_0006183/Sjc_0006200/Sjc_0006377/Sjc_0006780/Sjc…	50
GO:0001763	morphogenesis of a branching structure	26/832	100/5650	0.00209116	0.0152415	0.0115099	Sjc_0001540/Sjc_0002104/Sjc_0002680/Sjc_0002890/Sjc_0003246/Sjc_0003385/Sjc_0003449/Sjc_0003520/Sjc_0003982/Sjc_0004168/Sjc_0004508/Sjc_0005045/Sjc_0005187/Sjc_0005402/Sjc_0005479/Sjc_0005480/Sjc_0006075/Sjc_0006445/Sjc_0006634/Sjc_0007006/Sjc_0008280/Sjc_0008546/Sjc_0008847/Sjc_0009095/Sjc_0009206/Sjc_0009336	26
GO:0051258	protein polymerization	37/832	158/5650	0.00217525	0.0157759	0.0119134	Sjc_0000110/Sjc_0000241/Sjc_0000916/Sjc_0000932/Sjc_0000954/Sjc_0000982/Sjc_0001057/Sjc_0001317/Sjc_0001355/Sjc_0001752/Sjc_0002064/Sjc_0002163/Sjc_0002622/Sjc_0002623/Sjc_0003719/Sjc_0003877/Sjc_0003982/Sjc_0004632/Sjc_0005125/Sjc_0005169/Sjc_0005479/Sjc_0005480/Sjc_0005504/Sjc_0006349/Sjc_0006350/Sjc_0006780/Sjc_0006858/Sjc_0007006/Sjc_0007307/Sjc_0007469/Sjc_0007950/Sjc_0008304/Sjc_0008681/Sjc…	37
GO:1903035	negative regulation of response to wounding	12/832	34/5650	0.00230644	0.016645	0.0125697	Sjc_0003589/Sjc_0003666/Sjc_0004447/Sjc_0004643/Sjc_0005394/Sjc_0006170/Sjc_0006783/Sjc_0006808/Sjc_0007979/Sjc_0008304/Sjc_0009298/Sjc_0009688	12
GO:0035845	photoreceptor cell outer segment organization	6/832	11/5650	0.00238317	0.0168664	0.0127369	Sjc_0002067/Sjc_0003445/Sjc_0003775/Sjc_0004632/Sjc_0007025/Sjc_0008546	6
GO:0045668	negative regulation of osteoblast differentiation	6/832	11/5650	0.00238317	0.0168664	0.0127369	Sjc_0001110/Sjc_0003385/Sjc_0003491/Sjc_0003787/Sjc_0006075/Sjc_0008711	6
GO:0071498	cellular response to fluid shear stress	6/832	11/5650	0.00238317	0.0168664	0.0127369	Sjc_0000350/Sjc_0002622/Sjc_0002623/Sjc_0003719/Sjc_0005207/Sjc_0008280	6
GO:1902473	regulation of protein localization to synapse	6/832	11/5650	0.00238317	0.0168664	0.0127369	Sjc_0000212/Sjc_0000954/Sjc_0001853/Sjc_0006445/Sjc_0006858/Sjc_0009404	6
GO:0045807	positive regulation of endocytosis	27/832	106/5650	0.00238845	0.0168766	0.0127446	Sjc_0002542/Sjc_0002622/Sjc_0002623/Sjc_0003375/Sjc_0003775/Sjc_0004712/Sjc_0004920/Sjc_0004945/Sjc_0005679/Sjc_0005763/Sjc_0005815/Sjc_0006142/Sjc_0006235/Sjc_0006237/Sjc_0006354/Sjc_0006445/Sjc_0006783/Sjc_0006808/Sjc_0006858/Sjc_0007478/Sjc_0007567/Sjc_0007942/Sjc_0008464/Sjc_0009095/Sjc_0009336/Sjc_0009402/Sjc_0009688	27
GO:0042552	myelination	16/832	52/5650	0.00240666	0.0169237	0.0127801	Sjc_0000639/Sjc_0001396/Sjc_0001398/Sjc_0001927/Sjc_0002934/Sjc_0002935/Sjc_0003091/Sjc_0003306/Sjc_0003401/Sjc_0003511/Sjc_0005027/Sjc_0005187/Sjc_0005852/Sjc_0007287/Sjc_0008398/Sjc_0009095	16
GO:0032963	collagen metabolic process	11/832	30/5650	0.00246412	0.0171358	0.0129403	Sjc_0000402/Sjc_0003491/Sjc_0003550/Sjc_0005231/Sjc_0007094/Sjc_0007567/Sjc_0007665/Sjc_0007666/Sjc_0008280/Sjc_0008779/Sjc_0009298	11
GO:1903421	regulation of synaptic vesicle recycling	11/832	30/5650	0.00246412	0.0171358	0.0129403	Sjc_0001044/Sjc_0001590/Sjc_0001637/Sjc_0005763/Sjc_0006142/Sjc_0006183/Sjc_0006783/Sjc_0006808/Sjc_0008464/Sjc_0009402/Sjc_0009688	11
GO:0050879	multicellular organismal movement	10/832	26/5650	0.00255963	0.01755	0.0132532	Sjc_0000009/Sjc_0001396/Sjc_0001398/Sjc_0002569/Sjc_0004691/Sjc_0005061/Sjc_0005105/Sjc_0005455/Sjc_0005456/Sjc_0006368	10
GO:0060856	establishment of blood-brain barrier	10/832	26/5650	0.00255963	0.01755	0.0132532	Sjc_0000639/Sjc_0001927/Sjc_0002420/Sjc_0002421/Sjc_0003511/Sjc_0004304/Sjc_0007979/Sjc_0008398/Sjc_0009341/Sjc_0009375	10
GO:0030168	platelet activation	13/832	39/5650	0.00275617	0.0186935	0.0141166	Sjc_0000054/Sjc_0000201/Sjc_0000885/Sjc_0001057/Sjc_0002163/Sjc_0003666/Sjc_0004447/Sjc_0005006/Sjc_0005865/Sjc_0006170/Sjc_0006780/Sjc_0007942/Sjc_0009404	13
GO:1903426	regulation of reactive oxygen species biosynthetic process	13/832	39/5650	0.00275617	0.0186935	0.0141166	Sjc_0000241/Sjc_0001916/Sjc_0002622/Sjc_0002623/Sjc_0002676/Sjc_0002806/Sjc_0004793/Sjc_0005815/Sjc_0006235/Sjc_0006237/Sjc_0008280/Sjc_0008304/Sjc_0009169	13
GO:0051656	establishment of organelle localization	71/832	353/5650	0.00277235	0.0187742	0.0141776	Sjc_0000169/Sjc_0000170/Sjc_0000201/Sjc_0000241/Sjc_0000454/Sjc_0000639/Sjc_0000782/Sjc_0001044/Sjc_0001057/Sjc_0001328/Sjc_0001426/Sjc_0001636/Sjc_0001637/Sjc_0001681/Sjc_0001804/Sjc_0001853/Sjc_0001927/Sjc_0002191/Sjc_0002417/Sjc_0002622/Sjc_0002623/Sjc_0002783/Sjc_0003162/Sjc_0003342/Sjc_0003375/Sjc_0003449/Sjc_0003621/Sjc_0003706/Sjc_0003775/Sjc_0003841/Sjc_0003877/Sjc_0004128/Sjc_0004628/Sjc…	71
GO:0030431	sleep	19/832	67/5650	0.00282398	0.0190651	0.0143973	Sjc_0000053/Sjc_0001525/Sjc_0002376/Sjc_0002934/Sjc_0002935/Sjc_0003306/Sjc_0003470/Sjc_0003937/Sjc_0004628/Sjc_0004907/Sjc_0005105/Sjc_0005730/Sjc_0006136/Sjc_0006963/Sjc_0007274/Sjc_0007319/Sjc_0008163/Sjc_0009336/Sjc_0009693	19
GO:0007635	chemosensory behavior	25/832	97/5650	0.00287288	0.0193063	0.0145794	Sjc_0000580/Sjc_0001426/Sjc_0002167/Sjc_0002376/Sjc_0002676/Sjc_0002800/Sjc_0002934/Sjc_0002935/Sjc_0003074/Sjc_0003306/Sjc_0004176/Sjc_0004342/Sjc_0004798/Sjc_0005023/Sjc_0005024/Sjc_0005025/Sjc_0006136/Sjc_0006780/Sjc_0006945/Sjc_0007287/Sjc_0007489/Sjc_0008419/Sjc_0009402/Sjc_0009404/Sjc_0009693	25
GO:0051668	localization within membrane	25/832	97/5650	0.00287288	0.0193063	0.0145794	Sjc_0000794/Sjc_0001355/Sjc_0001637/Sjc_0001686/Sjc_0001853/Sjc_0001970/Sjc_0002131/Sjc_0003070/Sjc_0003470/Sjc_0003982/Sjc_0005006/Sjc_0005023/Sjc_0005024/Sjc_0005025/Sjc_0005865/Sjc_0005956/Sjc_0006142/Sjc_0006783/Sjc_0006796/Sjc_0006808/Sjc_0006963/Sjc_0007307/Sjc_0008464/Sjc_0008847/Sjc_0009688	25
GO:0051952	regulation of amine transport	14/832	44/5650	0.00313461	0.0209053	0.0157869	Sjc_0000954/Sjc_0001637/Sjc_0002191/Sjc_0002417/Sjc_0003246/Sjc_0003470/Sjc_0003666/Sjc_0004793/Sjc_0005207/Sjc_0006136/Sjc_0009031/Sjc_0009169/Sjc_0009336/Sjc_0009404	14
GO:0042220	response to cocaine	11/832	31/5650	0.00332074	0.0217831	0.0164498	Sjc_0002622/Sjc_0002623/Sjc_0003470/Sjc_0004793/Sjc_0005066/Sjc_0005105/Sjc_0005395/Sjc_0005747/Sjc_0006904/Sjc_0009169/Sjc_0009336	11
GO:0099175	regulation of postsynapse organization	11/832	31/5650	0.00332074	0.0217831	0.0164498	Sjc_0000212/Sjc_0001306/Sjc_0001307/Sjc_0002676/Sjc_0003070/Sjc_0003470/Sjc_0003982/Sjc_0005105/Sjc_0006783/Sjc_0006808/Sjc_0009688	11
GO:0032409	regulation of transporter activity	22/832	83/5650	0.00346478	0.0225262	0.017011	Sjc_0000887/Sjc_0001876/Sjc_0001877/Sjc_0001878/Sjc_0002622/Sjc_0002623/Sjc_0002672/Sjc_0003070/Sjc_0003666/Sjc_0004771/Sjc_0005105/Sjc_0005207/Sjc_0005395/Sjc_0005455/Sjc_0005456/Sjc_0006136/Sjc_0006780/Sjc_0007319/Sjc_0008280/Sjc_0008804/Sjc_0009336/Sjc_0009693	22
GO:0033198	response to ATP	8/832	19/5650	0.00357106	0.0230129	0.0173785	Sjc_0000054/Sjc_0000885/Sjc_0001396/Sjc_0001398/Sjc_0001876/Sjc_0001877/Sjc_0001878/Sjc_0005083	8
GO:0045860	positive regulation of protein kinase activity	42/832	190/5650	0.00360659	0.0232079	0.0175258	Sjc_0000054/Sjc_0000241/Sjc_0000509/Sjc_0000656/Sjc_0000885/Sjc_0000955/Sjc_0001752/Sjc_0001792/Sjc_0002150/Sjc_0002622/Sjc_0002623/Sjc_0002934/Sjc_0002935/Sjc_0003074/Sjc_0003306/Sjc_0003523/Sjc_0003589/Sjc_0003982/Sjc_0004128/Sjc_0004168/Sjc_0004337/Sjc_0004360/Sjc_0004945/Sjc_0005187/Sjc_0005207/Sjc_0005327/Sjc_0005679/Sjc_0005747/Sjc_0005815/Sjc_0006109/Sjc_0006235/Sjc_0006237/Sjc_0006445/Sjc…	42
GO:0106030	neuron projection fasciculation	9/832	23/5650	0.00364838	0.0234082	0.0176771	Sjc_0000639/Sjc_0001588/Sjc_0003091/Sjc_0003511/Sjc_0006113/Sjc_0006415/Sjc_0006445/Sjc_0008319/Sjc_0008398	9
GO:0032231	regulation of actin filament bundle assembly	14/832	45/5650	0.0039479	0.0252562	0.0190726	Sjc_0000241/Sjc_0001306/Sjc_0001307/Sjc_0002163/Sjc_0003491/Sjc_0003719/Sjc_0003982/Sjc_0004628/Sjc_0004632/Sjc_0005006/Sjc_0005865/Sjc_0005956/Sjc_0006075/Sjc_0007371	14
GO:0009886	post-embryonic animal morphogenesis	54/832	259/5650	0.00401228	0.0255565	0.0192993	Sjc_0000350/Sjc_0000402/Sjc_0000639/Sjc_0001057/Sjc_0001195/Sjc_0001215/Sjc_0001682/Sjc_0002104/Sjc_0002376/Sjc_0002625/Sjc_0002656/Sjc_0002680/Sjc_0002769/Sjc_0002934/Sjc_0002935/Sjc_0003091/Sjc_0003145/Sjc_0003239/Sjc_0003306/Sjc_0003365/Sjc_0003371/Sjc_0003372/Sjc_0003385/Sjc_0003454/Sjc_0003491/Sjc_0003704/Sjc_0003738/Sjc_0003924/Sjc_0003976/Sjc_0003982/Sjc_0004168/Sjc_0004628/Sjc_0004691/Sjc…	54
GO:0070372	regulation of ERK1 and ERK2 cascade	22/832	84/5650	0.00406006	0.0257488	0.0194446	Sjc_0000639/Sjc_0000723/Sjc_0002622/Sjc_0002623/Sjc_0002934/Sjc_0002935/Sjc_0003070/Sjc_0003074/Sjc_0003306/Sjc_0003371/Sjc_0003372/Sjc_0004168/Sjc_0004376/Sjc_0005027/Sjc_0006200/Sjc_0006354/Sjc_0007518/Sjc_0007567/Sjc_0007942/Sjc_0008398/Sjc_0009336/Sjc_0009412	22
GO:0001708	cell fate specification	31/832	131/5650	0.00406976	0.0257714	0.0194616	Sjc_0000868/Sjc_0001540/Sjc_0001602/Sjc_0001681/Sjc_0002680/Sjc_0002718/Sjc_0002934/Sjc_0002935/Sjc_0003091/Sjc_0003306/Sjc_0003371/Sjc_0003372/Sjc_0003385/Sjc_0003520/Sjc_0003738/Sjc_0003924/Sjc_0004168/Sjc_0004360/Sjc_0005045/Sjc_0005402/Sjc_0005497/Sjc_0005831/Sjc_0006391/Sjc_0006445/Sjc_0006632/Sjc_0007478/Sjc_0007634/Sjc_0007985/Sjc_0007987/Sjc_0008350/Sjc_0009659	31
GO:0090130	tissue migration	43/832	197/5650	0.00415452	0.0260421	0.019666	Sjc_0000197/Sjc_0000241/Sjc_0000350/Sjc_0001317/Sjc_0001660/Sjc_0002163/Sjc_0002542/Sjc_0002622/Sjc_0002623/Sjc_0002665/Sjc_0002746/Sjc_0002934/Sjc_0002935/Sjc_0003306/Sjc_0003385/Sjc_0003449/Sjc_0003454/Sjc_0003491/Sjc_0003554/Sjc_0003738/Sjc_0003805/Sjc_0003877/Sjc_0003976/Sjc_0004360/Sjc_0004469/Sjc_0004628/Sjc_0005207/Sjc_0005479/Sjc_0005480/Sjc_0006354/Sjc_0006445/Sjc_0006591/Sjc_0006632/Sjc…	43
GO:0045836	positive regulation of meiotic nuclear division	6/832	12/5650	0.0041774	0.0260421	0.019666	Sjc_0002359/Sjc_0002783/Sjc_0003070/Sjc_0005497/Sjc_0006445/Sjc_0008652	6
GO:0070121	Kupffer's vesicle development	6/832	12/5650	0.0041774	0.0260421	0.019666	Sjc_0003162/Sjc_0003775/Sjc_0004830/Sjc_0007307/Sjc_0008280/Sjc_0008847	6
GO:0072132	mesenchyme morphogenesis	6/832	12/5650	0.0041774	0.0260421	0.019666	Sjc_0003449/Sjc_0004720/Sjc_0005497/Sjc_0006445/Sjc_0006632/Sjc_0006858	6
GO:0099054	presynapse assembly	6/832	12/5650	0.0041774	0.0260421	0.019666	Sjc_0001853/Sjc_0001927/Sjc_0005956/Sjc_0006445/Sjc_0006963/Sjc_0008127	6
GO:0043502	regulation of muscle adaptation	15/832	50/5650	0.00426273	0.0264989	0.020011	Sjc_0002622/Sjc_0002623/Sjc_0003070/Sjc_0003982/Sjc_0004691/Sjc_0004697/Sjc_0004720/Sjc_0005169/Sjc_0005207/Sjc_0005455/Sjc_0005456/Sjc_0005815/Sjc_0006235/Sjc_0006237/Sjc_0006368	15
GO:0048332	mesoderm morphogenesis	16/832	55/5650	0.00449732	0.0277189	0.0209323	Sjc_0001540/Sjc_0002656/Sjc_0002680/Sjc_0002746/Sjc_0003449/Sjc_0005402/Sjc_0005479/Sjc_0005480/Sjc_0006391/Sjc_0006445/Sjc_0006858/Sjc_0007634/Sjc_0007985/Sjc_0007987/Sjc_0008711/Sjc_0009659	16
GO:0001649	osteoblast differentiation	13/832	41/5650	0.00450669	0.0277189	0.0209323	Sjc_0001110/Sjc_0002622/Sjc_0002623/Sjc_0002890/Sjc_0003385/Sjc_0003491/Sjc_0003787/Sjc_0005045/Sjc_0005207/Sjc_0006075/Sjc_0006921/Sjc_0007287/Sjc_0008711	13
GO:0051216	cartilage development	13/832	41/5650	0.00450669	0.0277189	0.0209323	Sjc_0000639/Sjc_0002656/Sjc_0004176/Sjc_0005045/Sjc_0005207/Sjc_0005402/Sjc_0005497/Sjc_0006445/Sjc_0006634/Sjc_0006921/Sjc_0007567/Sjc_0008398/Sjc_0008711	13
GO:0060627	regulation of vesicle-mediated transport	62/832	307/5650	0.00459	0.0281747	0.0212765	Sjc_0000011/Sjc_0000348/Sjc_0000723/Sjc_0000782/Sjc_0001044/Sjc_0001317/Sjc_0001426/Sjc_0001590/Sjc_0001636/Sjc_0001637/Sjc_0001664/Sjc_0002417/Sjc_0002542/Sjc_0002622/Sjc_0002623/Sjc_0002718/Sjc_0002783/Sjc_0003375/Sjc_0003449/Sjc_0003775/Sjc_0004712/Sjc_0004920/Sjc_0004945/Sjc_0005027/Sjc_0005362/Sjc_0005455/Sjc_0005456/Sjc_0005679/Sjc_0005763/Sjc_0005786/Sjc_0005815/Sjc_0005956/Sjc_0006039/Sjc…	62
GO:0035264	multicellular organism growth	37/832	165/5650	0.00475784	0.0291642	0.0220238	Sjc_0000169/Sjc_0000170/Sjc_0000402/Sjc_0001602/Sjc_0001637/Sjc_0001792/Sjc_0001853/Sjc_0002104/Sjc_0002150/Sjc_0002675/Sjc_0002799/Sjc_0002981/Sjc_0003385/Sjc_0003662/Sjc_0003837/Sjc_0004632/Sjc_0005066/Sjc_0005402/Sjc_0005679/Sjc_0005932/Sjc_0006039/Sjc_0006142/Sjc_0006391/Sjc_0006921/Sjc_0007072/Sjc_0007287/Sjc_0008681/Sjc_0008802/Sjc_0008803/Sjc_0008847/Sjc_0009118/Sjc_0009119/Sjc_0009120/Sjc…	37
GO:0050920	regulation of chemotaxis	21/832	80/5650	0.00479566	0.0293142	0.022137	Sjc_0000639/Sjc_0001317/Sjc_0002163/Sjc_0002622/Sjc_0002623/Sjc_0002799/Sjc_0003335/Sjc_0003662/Sjc_0003924/Sjc_0005479/Sjc_0005480/Sjc_0005956/Sjc_0006133/Sjc_0006445/Sjc_0006632/Sjc_0006780/Sjc_0006945/Sjc_0008398/Sjc_0008681/Sjc_0009404/Sjc_0009693	21
GO:0050849	negative regulation of calcium-mediated signaling	7/832	16/5650	0.00496447	0.0301365	0.022758	Sjc_0000723/Sjc_0005105/Sjc_0005815/Sjc_0006235/Sjc_0006237/Sjc_0008280/Sjc_0009693	7
GO:0060603	mammary gland duct morphogenesis	7/832	16/5650	0.00496447	0.0301365	0.022758	Sjc_0002890/Sjc_0003385/Sjc_0005045/Sjc_0005479/Sjc_0005480/Sjc_0006445/Sjc_0006632	7
GO:0051412	response to corticosterone	9/832	24/5650	0.0050883	0.0307185	0.0231975	Sjc_0001525/Sjc_0002665/Sjc_0003470/Sjc_0004793/Sjc_0005815/Sjc_0006235/Sjc_0006237/Sjc_0007274/Sjc_0009169	9
GO:0045428	regulation of nitric oxide biosynthetic process	8/832	20/5650	0.00519569	0.0311954	0.0235577	Sjc_0001916/Sjc_0002622/Sjc_0002623/Sjc_0005815/Sjc_0006235/Sjc_0006237/Sjc_0008280/Sjc_0008304	8
GO:0051446	positive regulation of meiotic cell cycle	8/832	20/5650	0.00519569	0.0311954	0.0235577	Sjc_0002359/Sjc_0002783/Sjc_0003070/Sjc_0005497/Sjc_0005747/Sjc_0006445/Sjc_0006904/Sjc_0008652	8
GO:2001224	positive regulation of neuron migration	8/832	20/5650	0.00519569	0.0311954	0.0235577	Sjc_0001030/Sjc_0003335/Sjc_0005006/Sjc_0005865/Sjc_0006183/Sjc_0006445/Sjc_0006945/Sjc_0008304	8
GO:0006897	endocytosis	69/832	350/5650	0.00525491	0.031465	0.0237613	Sjc_0000011/Sjc_0000201/Sjc_0000511/Sjc_0000954/Sjc_0001044/Sjc_0001317/Sjc_0001590/Sjc_0001637/Sjc_0001790/Sjc_0002417/Sjc_0002424/Sjc_0002542/Sjc_0002622/Sjc_0002623/Sjc_0002718/Sjc_0002898/Sjc_0002934/Sjc_0002935/Sjc_0003127/Sjc_0003306/Sjc_0003375/Sjc_0003385/Sjc_0003511/Sjc_0003733/Sjc_0003775/Sjc_0003782/Sjc_0003982/Sjc_0004175/Sjc_0004712/Sjc_0004920/Sjc_0004936/Sjc_0004945/Sjc_0005083/Sjc…	69
GO:0007623	circadian rhythm	33/832	144/5650	0.00526309	0.0314711	0.0237659	Sjc_0000749/Sjc_0000814/Sjc_0001110/Sjc_0001209/Sjc_0001525/Sjc_0002376/Sjc_0002665/Sjc_0002934/Sjc_0002935/Sjc_0003306/Sjc_0003371/Sjc_0003372/Sjc_0003491/Sjc_0003666/Sjc_0003738/Sjc_0003924/Sjc_0003937/Sjc_0004907/Sjc_0004979/Sjc_0005105/Sjc_0005207/Sjc_0005747/Sjc_0006136/Sjc_0006632/Sjc_0006904/Sjc_0007274/Sjc_0007287/Sjc_0007319/Sjc_0008304/Sjc_0009312/Sjc_0009336/Sjc_0009402/Sjc_0009404	33
GO:1990778	protein localization to cell periphery	37/832	166/5650	0.00528354	0.0315505	0.0238258	Sjc_0000201/Sjc_0000423/Sjc_0000639/Sjc_0000887/Sjc_0001247/Sjc_0001637/Sjc_0001853/Sjc_0001970/Sjc_0002676/Sjc_0002898/Sjc_0002934/Sjc_0002935/Sjc_0003070/Sjc_0003213/Sjc_0003306/Sjc_0003385/Sjc_0003470/Sjc_0003782/Sjc_0004176/Sjc_0005006/Sjc_0005865/Sjc_0005956/Sjc_0006780/Sjc_0006783/Sjc_0006796/Sjc_0006808/Sjc_0007307/Sjc_0007351/Sjc_0007478/Sjc_0007518/Sjc_0007836/Sjc_0008398/Sjc_0008464/Sjc…	37
GO:0010631	epithelial cell migration	42/832	194/5650	0.00534434	0.0318702	0.0240673	Sjc_0000197/Sjc_0000241/Sjc_0000350/Sjc_0001317/Sjc_0001660/Sjc_0002163/Sjc_0002542/Sjc_0002622/Sjc_0002623/Sjc_0002665/Sjc_0002746/Sjc_0002934/Sjc_0002935/Sjc_0003306/Sjc_0003385/Sjc_0003454/Sjc_0003491/Sjc_0003554/Sjc_0003738/Sjc_0003805/Sjc_0003877/Sjc_0003976/Sjc_0004360/Sjc_0004469/Sjc_0004628/Sjc_0005207/Sjc_0005479/Sjc_0005480/Sjc_0006354/Sjc_0006445/Sjc_0006591/Sjc_0006632/Sjc_0006780/Sjc…	42
GO:0007179	transforming growth factor beta receptor signaling pathway	23/832	91/5650	0.00538978	0.0320977	0.024239	Sjc_0000241/Sjc_0001653/Sjc_0002622/Sjc_0002623/Sjc_0002656/Sjc_0003145/Sjc_0003491/Sjc_0004376/Sjc_0004798/Sjc_0005362/Sjc_0006391/Sjc_0006921/Sjc_0006927/Sjc_0007002/Sjc_0007634/Sjc_0007787/Sjc_0008172/Sjc_0008225/Sjc_0008711/Sjc_0008847/Sjc_0009095/Sjc_0009659/Sjc_0009693	23
GO:0051261	protein depolymerization	16/832	56/5650	0.00545827	0.0324615	0.0245138	Sjc_0000110/Sjc_0000932/Sjc_0001355/Sjc_0002163/Sjc_0003365/Sjc_0004529/Sjc_0005169/Sjc_0005763/Sjc_0006142/Sjc_0006349/Sjc_0006350/Sjc_0006374/Sjc_0006375/Sjc_0007351/Sjc_0008681/Sjc_0008898	16
GO:0070371	ERK1 and ERK2 cascade	22/832	86/5650	0.00550788	0.0326682	0.0246699	Sjc_0000639/Sjc_0000723/Sjc_0002622/Sjc_0002623/Sjc_0002934/Sjc_0002935/Sjc_0003070/Sjc_0003074/Sjc_0003306/Sjc_0003371/Sjc_0003372/Sjc_0004168/Sjc_0004376/Sjc_0005027/Sjc_0006200/Sjc_0006354/Sjc_0007518/Sjc_0007567/Sjc_0007942/Sjc_0008398/Sjc_0009336/Sjc_0009412	22
GO:0030509	BMP signaling pathway	17/832	61/5650	0.00559973	0.0331682	0.0250474	Sjc_0001456/Sjc_0001876/Sjc_0001877/Sjc_0001878/Sjc_0002656/Sjc_0003145/Sjc_0003449/Sjc_0003491/Sjc_0003787/Sjc_0003835/Sjc_0005497/Sjc_0006075/Sjc_0006391/Sjc_0006445/Sjc_0007744/Sjc_0009062/Sjc_0009659	17
GO:1902117	positive regulation of organelle assembly	20/832	76/5650	0.00566639	0.0333936	0.0252177	Sjc_0000110/Sjc_0000241/Sjc_0000454/Sjc_0001682/Sjc_0001712/Sjc_0001804/Sjc_0002783/Sjc_0002967/Sjc_0003342/Sjc_0003835/Sjc_0004632/Sjc_0004743/Sjc_0006142/Sjc_0006196/Sjc_0006199/Sjc_0007782/Sjc_0008172/Sjc_0008304/Sjc_0008546/Sjc_0008652	20
GO:0002695	negative regulation of leukocyte activation	13/832	42/5650	0.00566818	0.0333936	0.0252177	Sjc_0000350/Sjc_0000723/Sjc_0001057/Sjc_0002934/Sjc_0002935/Sjc_0003306/Sjc_0003449/Sjc_0003491/Sjc_0004128/Sjc_0005045/Sjc_0006039/Sjc_0006075/Sjc_0008225	13
GO:1903409	reactive oxygen species biosynthetic process	13/832	42/5650	0.00566818	0.0333936	0.0252177	Sjc_0000241/Sjc_0001916/Sjc_0002622/Sjc_0002623/Sjc_0002676/Sjc_0002806/Sjc_0004793/Sjc_0005815/Sjc_0006235/Sjc_0006237/Sjc_0008280/Sjc_0008304/Sjc_0009169	13
GO:0016525	negative regulation of angiogenesis	11/832	33/5650	0.00574158	0.0336456	0.025408	Sjc_0000241/Sjc_0001660/Sjc_0002718/Sjc_0003867/Sjc_0004376/Sjc_0004628/Sjc_0005402/Sjc_0006880/Sjc_0006881/Sjc_0006882/Sjc_0007287	11
GO:0035335	peptidyl-tyrosine dephosphorylation	11/832	33/5650	0.00574158	0.0336456	0.025408	Sjc_0000399/Sjc_0002680/Sjc_0002763/Sjc_0004168/Sjc_0004447/Sjc_0004888/Sjc_0004889/Sjc_0004890/Sjc_0006354/Sjc_0008225/Sjc_0009280	11
GO:0046940	nucleoside monophosphate phosphorylation	11/832	33/5650	0.00574158	0.0336456	0.025408	Sjc_0001402/Sjc_0001686/Sjc_0002308/Sjc_0002309/Sjc_0003433/Sjc_0004135/Sjc_0004136/Sjc_0006783/Sjc_0006808/Sjc_0007599/Sjc_0009688	11
GO:0098657	import into cell	76/832	393/5650	0.00576268	0.0337243	0.0254674	Sjc_0000011/Sjc_0000201/Sjc_0000511/Sjc_0000749/Sjc_0000954/Sjc_0001044/Sjc_0001317/Sjc_0001396/Sjc_0001398/Sjc_0001590/Sjc_0001637/Sjc_0001790/Sjc_0002417/Sjc_0002424/Sjc_0002542/Sjc_0002622/Sjc_0002623/Sjc_0002718/Sjc_0002898/Sjc_0002934/Sjc_0002935/Sjc_0003127/Sjc_0003306/Sjc_0003375/Sjc_0003385/Sjc_0003511/Sjc_0003733/Sjc_0003775/Sjc_0003782/Sjc_0003982/Sjc_0004175/Sjc_0004712/Sjc_0004793/Sjc…	76
GO:0051129	negative regulation of cellular component organization	78/832	405/5650	0.00577278	0.0337385	0.0254781	Sjc_0000011/Sjc_0000110/Sjc_0000201/Sjc_0000241/Sjc_0000509/Sjc_0000916/Sjc_0000932/Sjc_0000955/Sjc_0001030/Sjc_0001306/Sjc_0001307/Sjc_0001317/Sjc_0001355/Sjc_0001636/Sjc_0001637/Sjc_0001853/Sjc_0002163/Sjc_0002622/Sjc_0002623/Sjc_0002701/Sjc_0002907/Sjc_0003342/Sjc_0003365/Sjc_0003371/Sjc_0003372/Sjc_0003421/Sjc_0003470/Sjc_0003491/Sjc_0003520/Sjc_0003523/Sjc_0003589/Sjc_0003805/Sjc_0003883/Sjc…	78
GO:0007163	establishment or maintenance of cell polarity	53/832	258/5650	0.00595602	0.0347171	0.0262171	Sjc_0000038/Sjc_0000201/Sjc_0000241/Sjc_0000639/Sjc_0000956/Sjc_0000979/Sjc_0000982/Sjc_0001215/Sjc_0001636/Sjc_0001681/Sjc_0001682/Sjc_0001686/Sjc_0001927/Sjc_0002352/Sjc_0002376/Sjc_0002622/Sjc_0002623/Sjc_0002877/Sjc_0002934/Sjc_0002935/Sjc_0003213/Sjc_0003306/Sjc_0003342/Sjc_0003418/Sjc_0003433/Sjc_0003449/Sjc_0003511/Sjc_0003704/Sjc_0003738/Sjc_0003877/Sjc_0003982/Sjc_0004337/Sjc_0004628/Sjc…	53
GO:0046883	regulation of hormone secretion	24/832	97/5650	0.00603566	0.0351347	0.0265325	Sjc_0000954/Sjc_0001267/Sjc_0001637/Sjc_0001790/Sjc_0001853/Sjc_0002191/Sjc_0002315/Sjc_0002806/Sjc_0002934/Sjc_0002935/Sjc_0003246/Sjc_0003306/Sjc_0005207/Sjc_0006075/Sjc_0006136/Sjc_0006780/Sjc_0006783/Sjc_0006808/Sjc_0007029/Sjc_0007567/Sjc_0009298/Sjc_0009336/Sjc_0009404/Sjc_0009688	24
GO:0099174	regulation of presynapse organization	10/832	29/5650	0.00636859	0.0370238	0.027959	Sjc_0000509/Sjc_0000955/Sjc_0001853/Sjc_0003091/Sjc_0005956/Sjc_0006783/Sjc_0006808/Sjc_0007072/Sjc_0008464/Sjc_0009688	10
GO:0048762	mesenchymal cell differentiation	21/832	82/5650	0.00651712	0.0377872	0.0285356	Sjc_0001317/Sjc_0001540/Sjc_0002934/Sjc_0002935/Sjc_0003306/Sjc_0003449/Sjc_0004720/Sjc_0005006/Sjc_0005187/Sjc_0005207/Sjc_0005497/Sjc_0005567/Sjc_0005568/Sjc_0005865/Sjc_0006075/Sjc_0006445/Sjc_0006634/Sjc_0007863/Sjc_0008172/Sjc_0008711/Sjc_0008847	21
GO:0035152	regulation of tube architecture, open tracheal system	16/832	57/5650	0.00657932	0.0380475	0.0287321	Sjc_0000527/Sjc_0000639/Sjc_0000723/Sjc_0001927/Sjc_0002424/Sjc_0002934/Sjc_0002935/Sjc_0003306/Sjc_0003706/Sjc_0004168/Sjc_0004304/Sjc_0004628/Sjc_0008127/Sjc_0008398/Sjc_0009341/Sjc_0009375	16
GO:1990868	response to chemokine	6/832	13/5650	0.00680259	0.0389797	0.0294361	Sjc_0000241/Sjc_0002622/Sjc_0002623/Sjc_0005479/Sjc_0005480/Sjc_0006632	6
GO:1990869	cellular response to chemokine	6/832	13/5650	0.00680259	0.0389797	0.0294361	Sjc_0000241/Sjc_0002622/Sjc_0002623/Sjc_0005479/Sjc_0005480/Sjc_0006632	6
GO:0042303	molting cycle	27/832	114/5650	0.0069872	0.0396754	0.0299615	Sjc_0000438/Sjc_0000814/Sjc_0001602/Sjc_0001792/Sjc_0001853/Sjc_0002665/Sjc_0002701/Sjc_0002934/Sjc_0002935/Sjc_0002981/Sjc_0003306/Sjc_0003385/Sjc_0003738/Sjc_0004945/Sjc_0005231/Sjc_0005679/Sjc_0006039/Sjc_0006200/Sjc_0006445/Sjc_0007094/Sjc_0007287/Sjc_0007665/Sjc_0007666/Sjc_0007985/Sjc_0007987/Sjc_0008711/Sjc_0008847	27
GO:0009593	detection of chemical stimulus	8/832	21/5650	0.0073293	0.0411485	0.0310738	Sjc_0000283/Sjc_0001876/Sjc_0001877/Sjc_0001878/Sjc_0002417/Sjc_0006921/Sjc_0008280/Sjc_0009031	8
GO:0019226	transmission of nerve impulse	8/832	21/5650	0.0073293	0.0411485	0.0310738	Sjc_0000406/Sjc_0000639/Sjc_0000749/Sjc_0000887/Sjc_0001927/Sjc_0006136/Sjc_0008398/Sjc_0009298	8
GO:0001964	startle response	7/832	17/5650	0.00738353	0.0411485	0.0310738	Sjc_0000580/Sjc_0002676/Sjc_0003470/Sjc_0004342/Sjc_0005066/Sjc_0006136/Sjc_0009336	7
GO:0071300	cellular response to retinoic acid	7/832	17/5650	0.00738353	0.0411485	0.0310738	Sjc_0001215/Sjc_0002622/Sjc_0002623/Sjc_0005169/Sjc_0005207/Sjc_0006445/Sjc_0006634	7
GO:0086010	membrane depolarization during action potential	7/832	17/5650	0.00738353	0.0411485	0.0310738	Sjc_0000887/Sjc_0001396/Sjc_0001398/Sjc_0001653/Sjc_0004979/Sjc_0006927/Sjc_0008804	7
GO:0014909	smooth muscle cell migration	11/832	34/5650	0.00738447	0.0411485	0.0310738	Sjc_0001317/Sjc_0001682/Sjc_0002622/Sjc_0002623/Sjc_0003070/Sjc_0003666/Sjc_0003982/Sjc_0005027/Sjc_0005207/Sjc_0005479/Sjc_0005480	11
GO:0046662	regulation of oviposition	14/832	48/5650	0.00746029	0.041399	0.031263	Sjc_0000054/Sjc_0000420/Sjc_0000885/Sjc_0002191/Sjc_0002672/Sjc_0003717/Sjc_0004771/Sjc_0005100/Sjc_0006353/Sjc_0006858/Sjc_0007429/Sjc_0007979/Sjc_0009404/Sjc_0009693	14
GO:0048278	vesicle docking	14/832	48/5650	0.00746029	0.041399	0.031263	Sjc_0000348/Sjc_0001328/Sjc_0001637/Sjc_0001927/Sjc_0002417/Sjc_0003706/Sjc_0005027/Sjc_0006591/Sjc_0006783/Sjc_0006808/Sjc_0007191/Sjc_0008237/Sjc_0009031/Sjc_0009688	14
GO:0061063	positive regulation of nematode larval development	16/832	58/5650	0.00787878	0.0435015	0.0328508	Sjc_0002934/Sjc_0002935/Sjc_0003150/Sjc_0003306/Sjc_0004168/Sjc_0004798/Sjc_0005402/Sjc_0005932/Sjc_0006196/Sjc_0006199/Sjc_0006783/Sjc_0006796/Sjc_0006808/Sjc_0007985/Sjc_0007987/Sjc_0009688	16
GO:0090287	regulation of cellular response to growth factor stimulus	29/832	126/5650	0.00806519	0.0443081	0.0334599	Sjc_0001456/Sjc_0001653/Sjc_0002656/Sjc_0002718/Sjc_0003145/Sjc_0003787/Sjc_0003835/Sjc_0004168/Sjc_0004376/Sjc_0004798/Sjc_0005479/Sjc_0005480/Sjc_0005497/Sjc_0006075/Sjc_0006391/Sjc_0006445/Sjc_0006632/Sjc_0006634/Sjc_0006783/Sjc_0006808/Sjc_0006921/Sjc_0006927/Sjc_0008172/Sjc_0008711/Sjc_0008779/Sjc_0009062/Sjc_0009659/Sjc_0009688/Sjc_0009693	29
GO:0007595	lactation	10/832	30/5650	0.00832083	0.045204	0.0341365	Sjc_0002890/Sjc_0002934/Sjc_0002935/Sjc_0003306/Sjc_0005066/Sjc_0005815/Sjc_0006235/Sjc_0006237/Sjc_0006952/Sjc_0009336	10
GO:0010633	negative regulation of epithelial cell migration	10/832	30/5650	0.00832083	0.045204	0.0341365	Sjc_0000241/Sjc_0001317/Sjc_0001660/Sjc_0002163/Sjc_0004469/Sjc_0004628/Sjc_0005207/Sjc_0005479/Sjc_0005480/Sjc_0006354	10
GO:0015872	dopamine transport	10/832	30/5650	0.00832083	0.045204	0.0341365	Sjc_0002417/Sjc_0002783/Sjc_0004793/Sjc_0004907/Sjc_0005066/Sjc_0006136/Sjc_0008652/Sjc_0009031/Sjc_0009169/Sjc_0009336	10
GO:0021675	nerve development	13/832	44/5650	0.00870156	0.0470978	0.0355665	Sjc_0000639/Sjc_0001927/Sjc_0002934/Sjc_0002935/Sjc_0003306/Sjc_0003511/Sjc_0005045/Sjc_0005187/Sjc_0005567/Sjc_0005568/Sjc_0006136/Sjc_0006170/Sjc_0008398	13
GO:0043009	chordate embryonic development	63/832	322/5650	0.00889129	0.0480129	0.0362576	Sjc_0000511/Sjc_0000579/Sjc_0001215/Sjc_0001396/Sjc_0001398/Sjc_0001435/Sjc_0001540/Sjc_0001660/Sjc_0002104/Sjc_0002163/Sjc_0002287/Sjc_0002352/Sjc_0002398/Sjc_0002680/Sjc_0002718/Sjc_0002746/Sjc_0002800/Sjc_0002806/Sjc_0002934/Sjc_0002935/Sjc_0003081/Sjc_0003306/Sjc_0003385/Sjc_0003445/Sjc_0003449/Sjc_0003470/Sjc_0003520/Sjc_0003550/Sjc_0003704/Sjc_0003719/Sjc_0003805/Sjc_0004158/Sjc_0004303/Sjc…	63
GO:0006700	C21-steroid hormone biosynthetic process	5/832	10/5650	0.00905635	0.0480129	0.0362576	Sjc_0000054/Sjc_0000885/Sjc_0004557/Sjc_0004558/Sjc_0004559	5
GO:0008207	C21-steroid hormone metabolic process	5/832	10/5650	0.00905635	0.0480129	0.0362576	Sjc_0000054/Sjc_0000885/Sjc_0004557/Sjc_0004558/Sjc_0004559	5
GO:0061526	acetylcholine secretion	5/832	10/5650	0.00905635	0.0480129	0.0362576	Sjc_0000954/Sjc_0002191/Sjc_0003246/Sjc_0005207/Sjc_0009404	5
GO:0099068	postsynapse assembly	5/832	10/5650	0.00905635	0.0480129	0.0362576	Sjc_0003531/Sjc_0003532/Sjc_0006445/Sjc_0006963/Sjc_0008127	5
GO:2000479	regulation of cAMP-dependent protein kinase activity	5/832	10/5650	0.00905635	0.0480129	0.0362576	Sjc_0005747/Sjc_0005815/Sjc_0006235/Sjc_0006237/Sjc_0006904	5
GO:0035690	cellular response to drug	36/832	166/5650	0.00923783	0.0489063	0.0369323	Sjc_0000241/Sjc_0000639/Sjc_0000749/Sjc_0001396/Sjc_0001398/Sjc_0001426/Sjc_0001834/Sjc_0001876/Sjc_0001877/Sjc_0001878/Sjc_0001916/Sjc_0002150/Sjc_0002665/Sjc_0003246/Sjc_0003470/Sjc_0003491/Sjc_0004697/Sjc_0004771/Sjc_0004793/Sjc_0005083/Sjc_0005207/Sjc_0005479/Sjc_0005480/Sjc_0006075/Sjc_0006136/Sjc_0006377/Sjc_0006780/Sjc_0007287/Sjc_0007518/Sjc_0007567/Sjc_0007942/Sjc_0007979/Sjc_0008304/Sjc…	36
GO:0010453	regulation of cell fate commitment	15/832	54/5650	0.00928333	0.0489799	0.0369879	Sjc_0000350/Sjc_0001540/Sjc_0002680/Sjc_0002718/Sjc_0003371/Sjc_0003372/Sjc_0004168/Sjc_0005402/Sjc_0005497/Sjc_0006391/Sjc_0007985/Sjc_0007987/Sjc_0008350/Sjc_0008783/Sjc_0009659	15
GO:0048771	tissue remodeling	15/832	54/5650	0.00928333	0.0489799	0.0369879	Sjc_0001236/Sjc_0002622/Sjc_0002623/Sjc_0002890/Sjc_0002934/Sjc_0002935/Sjc_0003306/Sjc_0004447/Sjc_0005006/Sjc_0005207/Sjc_0005865/Sjc_0006075/Sjc_0007287/Sjc_0007942/Sjc_0009336	15

## Sheet: turquoise
ID	Description	GeneRatio	BgRatio	pvalue	p.adjust	qvalue	geneID	Count
GO:0007156	homophilic cell adhesion via plasma membrane adhesion molecules	29/655	60/5650	1.39363e-12	6.00931e-09	4.53148e-09	Sjc_0001117/Sjc_0001440/Sjc_0001543/Sjc_0004021/Sjc_0004545/Sjc_0004715/Sjc_0004747/Sjc_0004751/Sjc_0005176/Sjc_0005292/Sjc_0005787/Sjc_0005856/Sjc_0006045/Sjc_0006048/Sjc_0006049/Sjc_0006098/Sjc_0006207/Sjc_0006414/Sjc_0006596/Sjc_0006913/Sjc_0007262/Sjc_0007368/Sjc_0007413/Sjc_0007545/Sjc_0007590/Sjc_0008079/Sjc_0009204/Sjc_0009205/Sjc_0009290	29
GO:0007423	sensory organ development	102/655	458/5650	7.81858e-12	1.12379e-08	8.47425e-09	Sjc_0000043/Sjc_0000044/Sjc_0000180/Sjc_0000187/Sjc_0000189/Sjc_0000372/Sjc_0000495/Sjc_0000522/Sjc_0000546/Sjc_0000624/Sjc_0000739/Sjc_0000860/Sjc_0000893/Sjc_0001008/Sjc_0001009/Sjc_0001069/Sjc_0001250/Sjc_0001281/Sjc_0001336/Sjc_0001407/Sjc_0001440/Sjc_0001803/Sjc_0001861/Sjc_0001928/Sjc_0002164/Sjc_0002208/Sjc_0002339/Sjc_0002468/Sjc_0002492/Sjc_0003184/Sjc_0003406/Sjc_0003513/Sjc_0003645/Sjc…	102
GO:0045944	positive regulation of transcription by RNA polymerase II	99/655	442/5650	1.17523e-11	1.2669e-08	9.55342e-09	Sjc_0000041/Sjc_0000042/Sjc_0000043/Sjc_0000044/Sjc_0000099/Sjc_0000180/Sjc_0000187/Sjc_0000229/Sjc_0000232/Sjc_0000304/Sjc_0000452/Sjc_0000522/Sjc_0000525/Sjc_0000603/Sjc_0000777/Sjc_0000813/Sjc_0000860/Sjc_0000937/Sjc_0001025/Sjc_0001069/Sjc_0001106/Sjc_0001342/Sjc_0001546/Sjc_0001665/Sjc_0001856/Sjc_0001861/Sjc_0001890/Sjc_0001928/Sjc_0001936/Sjc_0001973/Sjc_0002069/Sjc_0002136/Sjc_0002148/Sjc…	99
GO:0120039	plasma membrane bounded cell projection morphogenesis	107/655	496/5650	1.81482e-11	1.48838e-08	1.12235e-08	Sjc_0000041/Sjc_0000042/Sjc_0000043/Sjc_0000044/Sjc_0000099/Sjc_0000180/Sjc_0000192/Sjc_0000309/Sjc_0000351/Sjc_0000404/Sjc_0000506/Sjc_0000522/Sjc_0000603/Sjc_0000624/Sjc_0000688/Sjc_0000718/Sjc_0000777/Sjc_0000860/Sjc_0000871/Sjc_0000937/Sjc_0001008/Sjc_0001009/Sjc_0001025/Sjc_0001033/Sjc_0001069/Sjc_0001287/Sjc_0001318/Sjc_0001342/Sjc_0001407/Sjc_0001440/Sjc_0001803/Sjc_0001845/Sjc_0001861/Sjc…	107
GO:0048858	cell projection morphogenesis	107/655	497/5650	2.07102e-11	1.48838e-08	1.12235e-08	Sjc_0000041/Sjc_0000042/Sjc_0000043/Sjc_0000044/Sjc_0000099/Sjc_0000180/Sjc_0000192/Sjc_0000309/Sjc_0000351/Sjc_0000404/Sjc_0000506/Sjc_0000522/Sjc_0000603/Sjc_0000624/Sjc_0000688/Sjc_0000718/Sjc_0000777/Sjc_0000860/Sjc_0000871/Sjc_0000937/Sjc_0001008/Sjc_0001009/Sjc_0001025/Sjc_0001033/Sjc_0001069/Sjc_0001287/Sjc_0001318/Sjc_0001342/Sjc_0001407/Sjc_0001440/Sjc_0001803/Sjc_0001845/Sjc_0001861/Sjc…	107
GO:0045165	cell fate commitment	76/655	309/5650	3.64319e-11	1.74549e-08	1.31623e-08	Sjc_0000043/Sjc_0000099/Sjc_0000187/Sjc_0000229/Sjc_0000299/Sjc_0000372/Sjc_0000520/Sjc_0000521/Sjc_0000525/Sjc_0000546/Sjc_0000624/Sjc_0000688/Sjc_0000718/Sjc_0000777/Sjc_0000860/Sjc_0001025/Sjc_0001033/Sjc_0001336/Sjc_0001342/Sjc_0001644/Sjc_0001645/Sjc_0001803/Sjc_0001861/Sjc_0001890/Sjc_0001928/Sjc_0001957/Sjc_0002069/Sjc_0002173/Sjc_0002288/Sjc_0002303/Sjc_0002339/Sjc_0003184/Sjc_0003406/Sjc…	76
GO:0150063	visual system development	87/655	378/5650	5.53213e-11	2.16859e-08	1.63529e-08	Sjc_0000043/Sjc_0000044/Sjc_0000180/Sjc_0000189/Sjc_0000372/Sjc_0000495/Sjc_0000522/Sjc_0000624/Sjc_0000739/Sjc_0000893/Sjc_0001008/Sjc_0001009/Sjc_0001069/Sjc_0001250/Sjc_0001407/Sjc_0001440/Sjc_0001803/Sjc_0001928/Sjc_0002164/Sjc_0002208/Sjc_0002339/Sjc_0002468/Sjc_0002492/Sjc_0003184/Sjc_0003406/Sjc_0003513/Sjc_0003645/Sjc_0003748/Sjc_0003768/Sjc_0003769/Sjc_0004021/Sjc_0004026/Sjc_0004060/Sjc…	87
GO:0045892	negative regulation of transcription, DNA-templated	98/655	448/5650	6.50908e-11	2.33893e-08	1.76373e-08	Sjc_0000041/Sjc_0000042/Sjc_0000044/Sjc_0000099/Sjc_0000180/Sjc_0000192/Sjc_0000229/Sjc_0000232/Sjc_0000351/Sjc_0000379/Sjc_0000522/Sjc_0000622/Sjc_0000718/Sjc_0000777/Sjc_0000813/Sjc_0000837/Sjc_0000860/Sjc_0001025/Sjc_0001068/Sjc_0001069/Sjc_0001106/Sjc_0001250/Sjc_0001336/Sjc_0001342/Sjc_0001489/Sjc_0001644/Sjc_0001665/Sjc_0001803/Sjc_0001856/Sjc_0001890/Sjc_0001928/Sjc_0002069/Sjc_0002136/Sjc…	98
GO:1905114	cell surface receptor signaling pathway involved in cell-cell signaling	63/655	238/5650	7.55933e-11	2.48072e-08	1.87066e-08	Sjc_0000041/Sjc_0000042/Sjc_0000043/Sjc_0000044/Sjc_0000180/Sjc_0000506/Sjc_0000624/Sjc_0000718/Sjc_0000860/Sjc_0000871/Sjc_0000937/Sjc_0001069/Sjc_0001263/Sjc_0001281/Sjc_0001305/Sjc_0001336/Sjc_0001338/Sjc_0001546/Sjc_0001665/Sjc_0001928/Sjc_0002339/Sjc_0002356/Sjc_0002784/Sjc_0002789/Sjc_0002897/Sjc_0003768/Sjc_0003769/Sjc_0004000/Sjc_0004220/Sjc_0004373/Sjc_0004530/Sjc_0004816/Sjc_0004980/Sjc…	63
GO:0048880	sensory system development	88/655	387/5650	8.39329e-11	2.48072e-08	1.87066e-08	Sjc_0000043/Sjc_0000044/Sjc_0000180/Sjc_0000189/Sjc_0000372/Sjc_0000495/Sjc_0000522/Sjc_0000624/Sjc_0000739/Sjc_0000860/Sjc_0000893/Sjc_0001008/Sjc_0001009/Sjc_0001069/Sjc_0001250/Sjc_0001407/Sjc_0001440/Sjc_0001803/Sjc_0001928/Sjc_0002164/Sjc_0002208/Sjc_0002339/Sjc_0002468/Sjc_0002492/Sjc_0003184/Sjc_0003406/Sjc_0003513/Sjc_0003645/Sjc_0003748/Sjc_0003768/Sjc_0003769/Sjc_0004021/Sjc_0004026/Sjc…	88
GO:0048663	neuron fate commitment	29/655	69/5650	1.03555e-10	2.48072e-08	1.87066e-08	Sjc_0000187/Sjc_0000372/Sjc_0000777/Sjc_0000860/Sjc_0001025/Sjc_0001342/Sjc_0001803/Sjc_0001861/Sjc_0001890/Sjc_0001928/Sjc_0002069/Sjc_0002339/Sjc_0003406/Sjc_0003645/Sjc_0004526/Sjc_0005062/Sjc_0006032/Sjc_0006386/Sjc_0006688/Sjc_0007340/Sjc_0007479/Sjc_0008959/Sjc_0008960/Sjc_0008961/Sjc_0009290/Sjc_0009317/Sjc_0009704/Sjc_0009705/Sjc_0009713	29
GO:0007365	periodic partitioning	21/655	40/5650	2.53519e-10	5.75355e-08	4.33862e-08	Sjc_0000043/Sjc_0000044/Sjc_0000180/Sjc_0000813/Sjc_0001678/Sjc_0002339/Sjc_0002784/Sjc_0003184/Sjc_0004900/Sjc_0005801/Sjc_0007283/Sjc_0007805/Sjc_0008936/Sjc_0008959/Sjc_0008960/Sjc_0008961/Sjc_0009290/Sjc_0009317/Sjc_0009704/Sjc_0009705/Sjc_0009713	21
GO:0048667	cell morphogenesis involved in neuron differentiation	100/655	472/5650	2.81074e-10	6.05996e-08	4.56967e-08	Sjc_0000041/Sjc_0000042/Sjc_0000043/Sjc_0000044/Sjc_0000099/Sjc_0000180/Sjc_0000309/Sjc_0000351/Sjc_0000404/Sjc_0000522/Sjc_0000603/Sjc_0000624/Sjc_0000688/Sjc_0000718/Sjc_0000777/Sjc_0000860/Sjc_0000871/Sjc_0000937/Sjc_0001008/Sjc_0001009/Sjc_0001025/Sjc_0001033/Sjc_0001069/Sjc_0001287/Sjc_0001342/Sjc_0001407/Sjc_0001440/Sjc_0001803/Sjc_0001845/Sjc_0001861/Sjc_0001869/Sjc_0001928/Sjc_0002036/Sjc…	100
GO:0050767	regulation of neurogenesis	100/655	473/5650	3.18933e-10	6.32558e-08	4.76997e-08	Sjc_0000044/Sjc_0000077/Sjc_0000180/Sjc_0000187/Sjc_0000229/Sjc_0000404/Sjc_0000506/Sjc_0000522/Sjc_0000718/Sjc_0000762/Sjc_0000777/Sjc_0000860/Sjc_0000871/Sjc_0000893/Sjc_0000937/Sjc_0001008/Sjc_0001009/Sjc_0001033/Sjc_0001069/Sjc_0001440/Sjc_0001713/Sjc_0001845/Sjc_0001890/Sjc_0001928/Sjc_0002353/Sjc_0002356/Sjc_0003406/Sjc_0003645/Sjc_0003685/Sjc_0003744/Sjc_0003748/Sjc_0003768/Sjc_0003769/Sjc…	100
GO:0022610	biological adhesion	85/655	378/5650	3.37404e-10	6.32558e-08	4.76997e-08	Sjc_0000043/Sjc_0000404/Sjc_0000669/Sjc_0000718/Sjc_0001117/Sjc_0001318/Sjc_0001338/Sjc_0001440/Sjc_0001543/Sjc_0001565/Sjc_0001845/Sjc_0001890/Sjc_0001928/Sjc_0002164/Sjc_0002492/Sjc_0003537/Sjc_0003744/Sjc_0003768/Sjc_0003769/Sjc_0003779/Sjc_0004021/Sjc_0004060/Sjc_0004119/Sjc_0004530/Sjc_0004533/Sjc_0004545/Sjc_0004636/Sjc_0004715/Sjc_0004747/Sjc_0004751/Sjc_0004923/Sjc_0004980/Sjc_0004981/Sjc…	85
GO:2000027	regulation of animal organ morphogenesis	43/655	139/5650	4.97606e-10	8.94031e-08	6.74168e-08	Sjc_0000043/Sjc_0000044/Sjc_0000180/Sjc_0000718/Sjc_0000860/Sjc_0000937/Sjc_0001281/Sjc_0001305/Sjc_0001342/Sjc_0001546/Sjc_0001928/Sjc_0003406/Sjc_0003645/Sjc_0003768/Sjc_0003769/Sjc_0004026/Sjc_0004077/Sjc_0004530/Sjc_0004842/Sjc_0004980/Sjc_0004981/Sjc_0005224/Sjc_0005403/Sjc_0006032/Sjc_0007320/Sjc_0007479/Sjc_0007805/Sjc_0008738/Sjc_0008739/Sjc_0008875/Sjc_0008876/Sjc_0008878/Sjc_0008879/Sjc…	43
GO:0048737	imaginal disc-derived appendage development	51/655	184/5650	9.44932e-10	1.35818e-07	1.02417e-07	Sjc_0000452/Sjc_0000624/Sjc_0000813/Sjc_0001342/Sjc_0001803/Sjc_0001845/Sjc_0002050/Sjc_0002339/Sjc_0002657/Sjc_0002784/Sjc_0003406/Sjc_0003768/Sjc_0003769/Sjc_0004026/Sjc_0004060/Sjc_0004220/Sjc_0004533/Sjc_0004636/Sjc_0004842/Sjc_0005224/Sjc_0005267/Sjc_0005442/Sjc_0005801/Sjc_0005964/Sjc_0006032/Sjc_0006414/Sjc_0006603/Sjc_0006803/Sjc_0007283/Sjc_0007805/Sjc_0007814/Sjc_0007815/Sjc_0008137/Sjc…	51
GO:0007560	imaginal disc morphogenesis	55/655	207/5650	1.12898e-09	1.57037e-07	1.18418e-07	Sjc_0000624/Sjc_0000813/Sjc_0001342/Sjc_0001803/Sjc_0001845/Sjc_0002036/Sjc_0002050/Sjc_0002339/Sjc_0002462/Sjc_0002657/Sjc_0002784/Sjc_0003406/Sjc_0003768/Sjc_0003769/Sjc_0003988/Sjc_0004021/Sjc_0004026/Sjc_0004060/Sjc_0004220/Sjc_0004533/Sjc_0004636/Sjc_0004842/Sjc_0005224/Sjc_0005267/Sjc_0005442/Sjc_0005801/Sjc_0005964/Sjc_0006032/Sjc_0006414/Sjc_0006603/Sjc_0006803/Sjc_0007026/Sjc_0007283/Sjc…	55
GO:0016055	Wnt signaling pathway	55/655	210/5650	2.0078e-09	2.61245e-07	1.96998e-07	Sjc_0000041/Sjc_0000042/Sjc_0000043/Sjc_0000044/Sjc_0000180/Sjc_0000624/Sjc_0000718/Sjc_0000860/Sjc_0000937/Sjc_0001069/Sjc_0001263/Sjc_0001281/Sjc_0001305/Sjc_0001336/Sjc_0001338/Sjc_0001546/Sjc_0001665/Sjc_0001928/Sjc_0002339/Sjc_0002784/Sjc_0002789/Sjc_0002897/Sjc_0003768/Sjc_0003769/Sjc_0004000/Sjc_0004220/Sjc_0004373/Sjc_0004530/Sjc_0004980/Sjc_0004981/Sjc_0005267/Sjc_0005559/Sjc_0005801/Sjc…	55
GO:0001736	establishment of planar polarity	33/655	95/5650	2.05991e-09	2.61245e-07	1.96998e-07	Sjc_0000044/Sjc_0000180/Sjc_0000624/Sjc_0001281/Sjc_0001305/Sjc_0001407/Sjc_0001440/Sjc_0001546/Sjc_0002036/Sjc_0003768/Sjc_0003769/Sjc_0004530/Sjc_0004980/Sjc_0004981/Sjc_0005267/Sjc_0005432/Sjc_0005434/Sjc_0005442/Sjc_0005713/Sjc_0006048/Sjc_0006207/Sjc_0007320/Sjc_0007805/Sjc_0008807/Sjc_0008959/Sjc_0008960/Sjc_0008961/Sjc_0009290/Sjc_0009317/Sjc_0009362/Sjc_0009704/Sjc_0009705/Sjc_0009713	33
GO:0060562	epithelial tube morphogenesis	80/655	360/5650	2.16605e-09	2.66858e-07	2.01231e-07	Sjc_0000624/Sjc_0000669/Sjc_0000718/Sjc_0000813/Sjc_0001025/Sjc_0001281/Sjc_0001336/Sjc_0001342/Sjc_0001665/Sjc_0001803/Sjc_0001845/Sjc_0001890/Sjc_0001928/Sjc_0002036/Sjc_0002050/Sjc_0002069/Sjc_0002164/Sjc_0002339/Sjc_0002462/Sjc_0002657/Sjc_0002784/Sjc_0003406/Sjc_0003459/Sjc_0003513/Sjc_0003744/Sjc_0003768/Sjc_0003769/Sjc_0003988/Sjc_0004021/Sjc_0004026/Sjc_0004060/Sjc_0004077/Sjc_0004220/Sjc…	80
GO:0061564	axon development	85/655	393/5650	2.62211e-09	3.14071e-07	2.36833e-07	Sjc_0000041/Sjc_0000042/Sjc_0000043/Sjc_0000044/Sjc_0000099/Sjc_0000180/Sjc_0000309/Sjc_0000404/Sjc_0000603/Sjc_0000624/Sjc_0000688/Sjc_0000718/Sjc_0000777/Sjc_0000860/Sjc_0000937/Sjc_0001008/Sjc_0001009/Sjc_0001025/Sjc_0001287/Sjc_0001342/Sjc_0001407/Sjc_0001440/Sjc_0001803/Sjc_0001845/Sjc_0001861/Sjc_0001869/Sjc_0001928/Sjc_0002036/Sjc_0002069/Sjc_0002164/Sjc_0002657/Sjc_0003184/Sjc_0003645/Sjc…	85
GO:0007164	establishment of tissue polarity	33/655	96/5650	2.8007e-09	3.26395e-07	2.46127e-07	Sjc_0000044/Sjc_0000180/Sjc_0000624/Sjc_0001281/Sjc_0001305/Sjc_0001407/Sjc_0001440/Sjc_0001546/Sjc_0002036/Sjc_0003768/Sjc_0003769/Sjc_0004530/Sjc_0004980/Sjc_0004981/Sjc_0005267/Sjc_0005432/Sjc_0005434/Sjc_0005442/Sjc_0005713/Sjc_0006048/Sjc_0006207/Sjc_0007320/Sjc_0007805/Sjc_0008807/Sjc_0008959/Sjc_0008960/Sjc_0008961/Sjc_0009290/Sjc_0009317/Sjc_0009362/Sjc_0009704/Sjc_0009705/Sjc_0009713	33
GO:0048563	post-embryonic animal organ morphogenesis	55/655	212/5650	2.92229e-09	3.31603e-07	2.50054e-07	Sjc_0000624/Sjc_0000813/Sjc_0001342/Sjc_0001803/Sjc_0001845/Sjc_0002036/Sjc_0002050/Sjc_0002339/Sjc_0002462/Sjc_0002657/Sjc_0002784/Sjc_0003406/Sjc_0003768/Sjc_0003769/Sjc_0003988/Sjc_0004021/Sjc_0004026/Sjc_0004060/Sjc_0004220/Sjc_0004533/Sjc_0004636/Sjc_0004842/Sjc_0005224/Sjc_0005267/Sjc_0005442/Sjc_0005801/Sjc_0005964/Sjc_0006032/Sjc_0006414/Sjc_0006603/Sjc_0006803/Sjc_0007026/Sjc_0007283/Sjc…	55
GO:0007369	gastrulation	44/655	154/5650	5.07591e-09	5.21127e-07	3.92969e-07	Sjc_0000043/Sjc_0000229/Sjc_0000525/Sjc_0000718/Sjc_0001019/Sjc_0001041/Sjc_0001336/Sjc_0001338/Sjc_0001342/Sjc_0001440/Sjc_0001546/Sjc_0001553/Sjc_0001645/Sjc_0001890/Sjc_0002069/Sjc_0002339/Sjc_0002657/Sjc_0002784/Sjc_0003184/Sjc_0003768/Sjc_0003769/Sjc_0004530/Sjc_0004842/Sjc_0004900/Sjc_0004923/Sjc_0005267/Sjc_0005403/Sjc_0005673/Sjc_0005801/Sjc_0006032/Sjc_0006240/Sjc_0006570/Sjc_0006951/Sjc…	44
GO:0001764	neuron migration	36/655	114/5650	7.24565e-09	7.10074e-07	5.3545e-07	Sjc_0000041/Sjc_0000042/Sjc_0000044/Sjc_0000180/Sjc_0000372/Sjc_0000718/Sjc_0000777/Sjc_0000937/Sjc_0001025/Sjc_0001567/Sjc_0001928/Sjc_0002069/Sjc_0002353/Sjc_0004067/Sjc_0004077/Sjc_0004326/Sjc_0005494/Sjc_0006048/Sjc_0006099/Sjc_0006100/Sjc_0006386/Sjc_0006688/Sjc_0006779/Sjc_0007320/Sjc_0007693/Sjc_0007805/Sjc_0008046/Sjc_0008959/Sjc_0008960/Sjc_0008961/Sjc_0009204/Sjc_0009205/Sjc_0009271/Sjc…	36
GO:0022603	regulation of anatomical structure morphogenesis	95/655	467/5650	8.014e-09	7.67919e-07	5.7907e-07	Sjc_0000043/Sjc_0000044/Sjc_0000180/Sjc_0000506/Sjc_0000522/Sjc_0000718/Sjc_0000777/Sjc_0000860/Sjc_0000871/Sjc_0000937/Sjc_0001008/Sjc_0001009/Sjc_0001018/Sjc_0001019/Sjc_0001033/Sjc_0001281/Sjc_0001287/Sjc_0001305/Sjc_0001318/Sjc_0001338/Sjc_0001342/Sjc_0001440/Sjc_0001546/Sjc_0001845/Sjc_0001890/Sjc_0001928/Sjc_0002036/Sjc_0003406/Sjc_0003645/Sjc_0003744/Sjc_0003748/Sjc_0003768/Sjc_0003769/Sjc…	95
GO:0198738	cell-cell signaling by wnt	55/655	219/5650	1.03278e-08	9.4626e-07	7.13553e-07	Sjc_0000041/Sjc_0000042/Sjc_0000043/Sjc_0000044/Sjc_0000180/Sjc_0000624/Sjc_0000718/Sjc_0000860/Sjc_0000937/Sjc_0001069/Sjc_0001263/Sjc_0001281/Sjc_0001305/Sjc_0001336/Sjc_0001338/Sjc_0001546/Sjc_0001665/Sjc_0001928/Sjc_0002339/Sjc_0002784/Sjc_0002789/Sjc_0002897/Sjc_0003768/Sjc_0003769/Sjc_0004000/Sjc_0004220/Sjc_0004373/Sjc_0004530/Sjc_0004980/Sjc_0004981/Sjc_0005267/Sjc_0005559/Sjc_0005801/Sjc…	55
GO:0035239	tube morphogenesis	99/655	496/5650	1.05335e-08	9.4626e-07	7.13553e-07	Sjc_0000043/Sjc_0000044/Sjc_0000180/Sjc_0000624/Sjc_0000669/Sjc_0000718/Sjc_0000813/Sjc_0000860/Sjc_0001025/Sjc_0001281/Sjc_0001305/Sjc_0001336/Sjc_0001342/Sjc_0001665/Sjc_0001803/Sjc_0001845/Sjc_0001890/Sjc_0001928/Sjc_0002036/Sjc_0002050/Sjc_0002069/Sjc_0002164/Sjc_0002339/Sjc_0002462/Sjc_0002657/Sjc_0002784/Sjc_0003406/Sjc_0003459/Sjc_0003513/Sjc_0003744/Sjc_0003768/Sjc_0003769/Sjc_0003988/Sjc…	99
GO:0043009	chordate embryonic development	72/655	322/5650	1.14177e-08	1.00476e-06	7.57664e-07	Sjc_0000044/Sjc_0000180/Sjc_0000189/Sjc_0000190/Sjc_0000229/Sjc_0000525/Sjc_0000718/Sjc_0000860/Sjc_0001068/Sjc_0001250/Sjc_0001281/Sjc_0001336/Sjc_0001342/Sjc_0001737/Sjc_0001856/Sjc_0001890/Sjc_0001928/Sjc_0001930/Sjc_0002164/Sjc_0002339/Sjc_0002784/Sjc_0002789/Sjc_0003406/Sjc_0003513/Sjc_0003768/Sjc_0003769/Sjc_0003895/Sjc_0004220/Sjc_0004530/Sjc_0004539/Sjc_0004627/Sjc_0004923/Sjc_0005108/Sjc…	72
GO:0021536	diencephalon development	19/655	40/5650	1.59625e-08	1.34962e-06	1.01771e-06	Sjc_0000041/Sjc_0000042/Sjc_0000718/Sjc_0000762/Sjc_0000777/Sjc_0000860/Sjc_0000937/Sjc_0001025/Sjc_0001069/Sjc_0001861/Sjc_0001928/Sjc_0002560/Sjc_0006032/Sjc_0006386/Sjc_0006688/Sjc_0007340/Sjc_0008243/Sjc_0008986/Sjc_0009317	19
GO:0007444	imaginal disc development	67/655	295/5650	2.00286e-08	1.66083e-06	1.25239e-06	Sjc_0000043/Sjc_0000372/Sjc_0000452/Sjc_0000522/Sjc_0000624/Sjc_0000813/Sjc_0000860/Sjc_0001342/Sjc_0001803/Sjc_0001845/Sjc_0001909/Sjc_0002036/Sjc_0002050/Sjc_0002069/Sjc_0002339/Sjc_0002462/Sjc_0002657/Sjc_0002784/Sjc_0003406/Sjc_0003768/Sjc_0003769/Sjc_0003988/Sjc_0004021/Sjc_0004026/Sjc_0004060/Sjc_0004220/Sjc_0004533/Sjc_0004636/Sjc_0004819/Sjc_0004842/Sjc_0005224/Sjc_0005267/Sjc_0005442/Sjc…	67
GO:0043087	regulation of GTPase activity	57/655	237/5650	2.95191e-08	2.3143e-06	1.74516e-06	Sjc_0000043/Sjc_0000466/Sjc_0000672/Sjc_0000718/Sjc_0000787/Sjc_0001018/Sjc_0001019/Sjc_0001318/Sjc_0001407/Sjc_0001424/Sjc_0001546/Sjc_0001665/Sjc_0001852/Sjc_0001957/Sjc_0002050/Sjc_0002235/Sjc_0002339/Sjc_0002819/Sjc_0003748/Sjc_0004326/Sjc_0004372/Sjc_0004373/Sjc_0004394/Sjc_0004449/Sjc_0004923/Sjc_0004975/Sjc_0004976/Sjc_0005001/Sjc_0005259/Sjc_0005777/Sjc_0006040/Sjc_0006124/Sjc_0006347/Sjc…	57
GO:0002165	instar larval or pupal development	63/655	277/5650	5.19265e-08	3.73178e-06	2.81405e-06	Sjc_0000043/Sjc_0000044/Sjc_0000180/Sjc_0000452/Sjc_0000624/Sjc_0000813/Sjc_0001336/Sjc_0001342/Sjc_0001546/Sjc_0001803/Sjc_0001845/Sjc_0001890/Sjc_0002036/Sjc_0002050/Sjc_0002339/Sjc_0002462/Sjc_0002657/Sjc_0002784/Sjc_0003406/Sjc_0003768/Sjc_0003769/Sjc_0003988/Sjc_0004021/Sjc_0004026/Sjc_0004060/Sjc_0004220/Sjc_0004533/Sjc_0004636/Sjc_0004842/Sjc_0005224/Sjc_0005267/Sjc_0005442/Sjc_0005801/Sjc…	63
GO:0007552	metamorphosis	58/655	247/5650	5.54587e-08	3.80416e-06	2.86863e-06	Sjc_0000624/Sjc_0000813/Sjc_0001336/Sjc_0001342/Sjc_0001803/Sjc_0001845/Sjc_0001890/Sjc_0002036/Sjc_0002050/Sjc_0002339/Sjc_0002462/Sjc_0002657/Sjc_0002784/Sjc_0003406/Sjc_0003768/Sjc_0003769/Sjc_0003988/Sjc_0004021/Sjc_0004026/Sjc_0004060/Sjc_0004220/Sjc_0004533/Sjc_0004636/Sjc_0004842/Sjc_0005224/Sjc_0005267/Sjc_0005442/Sjc_0005801/Sjc_0005964/Sjc_0006032/Sjc_0006414/Sjc_0006603/Sjc_0006803/Sjc…	58
GO:0060560	developmental growth involved in morphogenesis	44/655	167/5650	7.34469e-08	4.87235e-06	3.67413e-06	Sjc_0000044/Sjc_0000180/Sjc_0000456/Sjc_0000506/Sjc_0000669/Sjc_0000718/Sjc_0000860/Sjc_0001287/Sjc_0001440/Sjc_0001845/Sjc_0001869/Sjc_0003406/Sjc_0003768/Sjc_0003769/Sjc_0003988/Sjc_0004026/Sjc_0004326/Sjc_0004530/Sjc_0004980/Sjc_0004981/Sjc_0005713/Sjc_0006032/Sjc_0006099/Sjc_0006100/Sjc_0006318/Sjc_0006623/Sjc_0007249/Sjc_0007285/Sjc_0007320/Sjc_0007949/Sjc_0008046/Sjc_0008682/Sjc_0008683/Sjc…	44
GO:0042330	taxis	75/655	356/5650	8.16729e-08	5.33596e-06	4.02372e-06	Sjc_0000044/Sjc_0000099/Sjc_0000180/Sjc_0000309/Sjc_0000404/Sjc_0000624/Sjc_0000688/Sjc_0000718/Sjc_0000777/Sjc_0000860/Sjc_0001008/Sjc_0001009/Sjc_0001025/Sjc_0001250/Sjc_0001318/Sjc_0001342/Sjc_0001407/Sjc_0001440/Sjc_0001546/Sjc_0001665/Sjc_0001803/Sjc_0001845/Sjc_0001861/Sjc_0001928/Sjc_0002036/Sjc_0002069/Sjc_0002164/Sjc_0002657/Sjc_0003184/Sjc_0003645/Sjc_0003685/Sjc_0003744/Sjc_0004021/Sjc…	75
GO:0008544	epidermis development	38/655	135/5650	9.01439e-08	5.8015e-06	4.37478e-06	Sjc_0000043/Sjc_0000624/Sjc_0001338/Sjc_0001342/Sjc_0001567/Sjc_0001928/Sjc_0003406/Sjc_0003768/Sjc_0003769/Sjc_0003895/Sjc_0004636/Sjc_0004896/Sjc_0005442/Sjc_0006099/Sjc_0006100/Sjc_0006386/Sjc_0006447/Sjc_0006688/Sjc_0007771/Sjc_0007780/Sjc_0007805/Sjc_0008137/Sjc_0008738/Sjc_0008739/Sjc_0008807/Sjc_0008875/Sjc_0008876/Sjc_0008878/Sjc_0008879/Sjc_0008959/Sjc_0008960/Sjc_0008961/Sjc_0009290/Sjc…	38
GO:0007389	pattern specification process	90/655	456/5650	9.5392e-08	6.04898e-06	4.56139e-06	Sjc_0000043/Sjc_0000044/Sjc_0000099/Sjc_0000180/Sjc_0000622/Sjc_0000624/Sjc_0000777/Sjc_0000813/Sjc_0000860/Sjc_0001025/Sjc_0001033/Sjc_0001041/Sjc_0001069/Sjc_0001250/Sjc_0001281/Sjc_0001336/Sjc_0001342/Sjc_0001407/Sjc_0001440/Sjc_0001553/Sjc_0001678/Sjc_0001713/Sjc_0001803/Sjc_0001861/Sjc_0001890/Sjc_0001909/Sjc_0002050/Sjc_0002069/Sjc_0002164/Sjc_0002208/Sjc_0002339/Sjc_0002657/Sjc_0002784/Sjc…	90
GO:1905330	regulation of morphogenesis of an epithelium	21/655	53/5650	1.40611e-07	8.30565e-06	6.2631e-06	Sjc_0000044/Sjc_0000180/Sjc_0000718/Sjc_0001281/Sjc_0001305/Sjc_0001338/Sjc_0001546/Sjc_0001928/Sjc_0003768/Sjc_0003769/Sjc_0004077/Sjc_0004530/Sjc_0004980/Sjc_0004981/Sjc_0006032/Sjc_0007320/Sjc_0007805/Sjc_0008986/Sjc_0009290/Sjc_0009317/Sjc_0009362	21
GO:0007548	sex differentiation	60/655	269/5650	2.29717e-07	1.33856e-05	1.00938e-05	Sjc_0000044/Sjc_0000180/Sjc_0000187/Sjc_0000232/Sjc_0000372/Sjc_0000718/Sjc_0000860/Sjc_0001025/Sjc_0001342/Sjc_0001546/Sjc_0001718/Sjc_0001719/Sjc_0001803/Sjc_0001845/Sjc_0001928/Sjc_0002069/Sjc_0002164/Sjc_0002314/Sjc_0003184/Sjc_0003406/Sjc_0003753/Sjc_0003988/Sjc_0004021/Sjc_0004026/Sjc_0004117/Sjc_0004118/Sjc_0004170/Sjc_0004220/Sjc_0004326/Sjc_0004530/Sjc_0004842/Sjc_0005306/Sjc_0005314/Sjc…	60
GO:0051241	negative regulation of multicellular organismal process	93/655	486/5650	2.60324e-07	1.47265e-05	1.11049e-05	Sjc_0000043/Sjc_0000077/Sjc_0000229/Sjc_0000404/Sjc_0000522/Sjc_0000525/Sjc_0000718/Sjc_0000777/Sjc_0000780/Sjc_0000860/Sjc_0000871/Sjc_0000917/Sjc_0000937/Sjc_0001025/Sjc_0001069/Sjc_0001250/Sjc_0001318/Sjc_0001342/Sjc_0001440/Sjc_0001546/Sjc_0001553/Sjc_0001845/Sjc_0001890/Sjc_0001928/Sjc_0001930/Sjc_0002164/Sjc_0002208/Sjc_0002339/Sjc_0002356/Sjc_0002657/Sjc_0003380/Sjc_0003645/Sjc_0003748/Sjc…	93
GO:0051093	negative regulation of developmental process	85/655	432/5650	2.62973e-07	1.47265e-05	1.11049e-05	Sjc_0000043/Sjc_0000077/Sjc_0000229/Sjc_0000404/Sjc_0000522/Sjc_0000525/Sjc_0000718/Sjc_0000777/Sjc_0000860/Sjc_0000871/Sjc_0000917/Sjc_0000937/Sjc_0001025/Sjc_0001069/Sjc_0001250/Sjc_0001318/Sjc_0001342/Sjc_0001440/Sjc_0001546/Sjc_0001553/Sjc_0001845/Sjc_0001890/Sjc_0001928/Sjc_0001930/Sjc_0002148/Sjc_0002164/Sjc_0002339/Sjc_0002657/Sjc_0003645/Sjc_0003748/Sjc_0003768/Sjc_0003769/Sjc_0003794/Sjc…	85
GO:2001222	regulation of neuron migration	18/655	42/5650	2.72279e-07	1.50521e-05	1.13505e-05	Sjc_0000044/Sjc_0000180/Sjc_0000718/Sjc_0001928/Sjc_0002353/Sjc_0004067/Sjc_0006099/Sjc_0006100/Sjc_0006386/Sjc_0006688/Sjc_0006779/Sjc_0008046/Sjc_0008959/Sjc_0008960/Sjc_0008961/Sjc_0009704/Sjc_0009705/Sjc_0009713	18
GO:0007517	muscle organ development	46/655	186/5650	2.85402e-07	1.54605e-05	1.16584e-05	Sjc_0000043/Sjc_0000099/Sjc_0000187/Sjc_0000404/Sjc_0000718/Sjc_0000860/Sjc_0001342/Sjc_0001546/Sjc_0001845/Sjc_0002069/Sjc_0002534/Sjc_0002657/Sjc_0002782/Sjc_0004117/Sjc_0004118/Sjc_0004220/Sjc_0004299/Sjc_0004627/Sjc_0005298/Sjc_0005306/Sjc_0005989/Sjc_0006032/Sjc_0006207/Sjc_0006240/Sjc_0006570/Sjc_0006846/Sjc_0007203/Sjc_0007479/Sjc_0008243/Sjc_0008682/Sjc_0008683/Sjc_0008685/Sjc_0008730/Sjc…	46
GO:0030855	epithelial cell differentiation	74/655	360/5650	2.86836e-07	1.54605e-05	1.16584e-05	Sjc_0000043/Sjc_0000187/Sjc_0000232/Sjc_0000546/Sjc_0000624/Sjc_0000688/Sjc_0000718/Sjc_0000860/Sjc_0001025/Sjc_0001069/Sjc_0001342/Sjc_0001407/Sjc_0001440/Sjc_0001678/Sjc_0001737/Sjc_0001869/Sjc_0001890/Sjc_0001928/Sjc_0002069/Sjc_0002077/Sjc_0002164/Sjc_0002657/Sjc_0003406/Sjc_0003753/Sjc_0003768/Sjc_0003769/Sjc_0003895/Sjc_0003988/Sjc_0004220/Sjc_0004636/Sjc_0004842/Sjc_0004896/Sjc_0004980/Sjc…	74
GO:0060322	head development	85/655	434/5650	3.24713e-07	1.70752e-05	1.2876e-05	Sjc_0000041/Sjc_0000042/Sjc_0000043/Sjc_0000189/Sjc_0000190/Sjc_0000372/Sjc_0000404/Sjc_0000718/Sjc_0000762/Sjc_0000777/Sjc_0000860/Sjc_0000871/Sjc_0000907/Sjc_0000937/Sjc_0001025/Sjc_0001068/Sjc_0001069/Sjc_0001104/Sjc_0001106/Sjc_0001281/Sjc_0001407/Sjc_0001546/Sjc_0001553/Sjc_0001803/Sjc_0001845/Sjc_0001861/Sjc_0001890/Sjc_0001928/Sjc_0002339/Sjc_0002467/Sjc_0002534/Sjc_0002560/Sjc_0002784/Sjc…	85
GO:0060573	cell fate specification involved in pattern specification	13/655	24/5650	4.49856e-07	2.30926e-05	1.74136e-05	Sjc_0000860/Sjc_0001861/Sjc_0001890/Sjc_0006386/Sjc_0006688/Sjc_0008959/Sjc_0008960/Sjc_0008961/Sjc_0008986/Sjc_0009317/Sjc_0009704/Sjc_0009705/Sjc_0009713	13
GO:0046661	male sex differentiation	31/655	106/5650	5.63429e-07	2.82501e-05	2.13027e-05	Sjc_0000187/Sjc_0000232/Sjc_0000718/Sjc_0001025/Sjc_0001342/Sjc_0001928/Sjc_0002069/Sjc_0002314/Sjc_0003184/Sjc_0003406/Sjc_0003753/Sjc_0003988/Sjc_0004021/Sjc_0004170/Sjc_0004326/Sjc_0004530/Sjc_0004842/Sjc_0006032/Sjc_0006386/Sjc_0006688/Sjc_0007283/Sjc_0007629/Sjc_0008046/Sjc_0008959/Sjc_0008960/Sjc_0008961/Sjc_0008986/Sjc_0009416/Sjc_0009704/Sjc_0009705/Sjc_0009713	31
GO:0016318	ommatidial rotation	12/655	21/5650	5.83254e-07	2.8908e-05	2.17988e-05	Sjc_0001440/Sjc_0005267/Sjc_0005713/Sjc_0008807/Sjc_0008959/Sjc_0008960/Sjc_0008961/Sjc_0009290/Sjc_0009362/Sjc_0009704/Sjc_0009705/Sjc_0009713	12
GO:0007391	dorsal closure	26/655	82/5650	8.43207e-07	4.08529e-05	3.08062e-05	Sjc_0000860/Sjc_0001665/Sjc_0001845/Sjc_0002036/Sjc_0002164/Sjc_0003768/Sjc_0003769/Sjc_0003988/Sjc_0004060/Sjc_0004373/Sjc_0004842/Sjc_0007320/Sjc_0008738/Sjc_0008739/Sjc_0008807/Sjc_0008875/Sjc_0008876/Sjc_0008878/Sjc_0008879/Sjc_0008959/Sjc_0008960/Sjc_0008961/Sjc_0009317/Sjc_0009704/Sjc_0009705/Sjc_0009713	26
GO:0043547	positive regulation of GTPase activity	43/655	175/5650	8.53204e-07	4.0878e-05	3.08251e-05	Sjc_0000043/Sjc_0000466/Sjc_0000718/Sjc_0001018/Sjc_0001019/Sjc_0001318/Sjc_0001546/Sjc_0001665/Sjc_0001852/Sjc_0001957/Sjc_0002339/Sjc_0002819/Sjc_0004373/Sjc_0004394/Sjc_0004449/Sjc_0004923/Sjc_0004975/Sjc_0004976/Sjc_0005777/Sjc_0006040/Sjc_0006124/Sjc_0006347/Sjc_0006348/Sjc_0006447/Sjc_0007689/Sjc_0007814/Sjc_0007815/Sjc_0008357/Sjc_0008730/Sjc_0008807/Sjc_0008875/Sjc_0008876/Sjc_0008878/Sjc…	43
GO:0050890	cognition	55/655	248/5650	9.15814e-07	4.33955e-05	3.27236e-05	Sjc_0000372/Sjc_0000386/Sjc_0000466/Sjc_0000522/Sjc_0000739/Sjc_0000751/Sjc_0000871/Sjc_0000937/Sjc_0001250/Sjc_0001407/Sjc_0001845/Sjc_0002356/Sjc_0002468/Sjc_0003380/Sjc_0004021/Sjc_0004026/Sjc_0004117/Sjc_0004118/Sjc_0004220/Sjc_0004923/Sjc_0004939/Sjc_0004980/Sjc_0004981/Sjc_0005224/Sjc_0005432/Sjc_0005434/Sjc_0005944/Sjc_0006160/Sjc_0006386/Sjc_0006414/Sjc_0006447/Sjc_0006688/Sjc_0006829/Sjc…	55
GO:0007264	small GTPase mediated signal transduction	52/655	231/5650	1.13916e-06	5.06825e-05	3.82185e-05	Sjc_0000456/Sjc_0000466/Sjc_0000672/Sjc_0001008/Sjc_0001009/Sjc_0001018/Sjc_0001019/Sjc_0001424/Sjc_0001546/Sjc_0001845/Sjc_0001869/Sjc_0001957/Sjc_0002036/Sjc_0002050/Sjc_0002235/Sjc_0003744/Sjc_0003748/Sjc_0003768/Sjc_0003769/Sjc_0004326/Sjc_0004372/Sjc_0004394/Sjc_0005001/Sjc_0005259/Sjc_0006124/Sjc_0006311/Sjc_0006313/Sjc_0006347/Sjc_0006348/Sjc_0006446/Sjc_0006807/Sjc_0006943/Sjc_0007132/Sjc…	52
GO:0051056	regulation of small GTPase mediated signal transduction	38/655	148/5650	1.1779e-06	5.18277e-05	3.90821e-05	Sjc_0000466/Sjc_0000672/Sjc_0001008/Sjc_0001009/Sjc_0001018/Sjc_0001019/Sjc_0001424/Sjc_0001546/Sjc_0001869/Sjc_0002036/Sjc_0002050/Sjc_0002235/Sjc_0003748/Sjc_0004326/Sjc_0004372/Sjc_0004394/Sjc_0005001/Sjc_0005259/Sjc_0006124/Sjc_0006347/Sjc_0006348/Sjc_0006807/Sjc_0007132/Sjc_0007320/Sjc_0007474/Sjc_0007689/Sjc_0007814/Sjc_0007815/Sjc_0007949/Sjc_0008959/Sjc_0008960/Sjc_0008961/Sjc_0009086/Sjc…	38
GO:0030334	regulation of cell migration	61/655	289/5650	1.36846e-06	5.87869e-05	4.43298e-05	Sjc_0000043/Sjc_0000044/Sjc_0000077/Sjc_0000180/Sjc_0000718/Sjc_0000937/Sjc_0001025/Sjc_0001318/Sjc_0001565/Sjc_0001718/Sjc_0001719/Sjc_0001803/Sjc_0001845/Sjc_0001928/Sjc_0002036/Sjc_0002069/Sjc_0002164/Sjc_0002353/Sjc_0003098/Sjc_0003380/Sjc_0003406/Sjc_0003653/Sjc_0003744/Sjc_0003768/Sjc_0003769/Sjc_0004067/Sjc_0004530/Sjc_0004627/Sjc_0004816/Sjc_0004980/Sjc_0004981/Sjc_0005306/Sjc_0005431/Sjc…	61
GO:0072006	nephron development	18/655	46/5650	1.38277e-06	5.87869e-05	4.43298e-05	Sjc_0000669/Sjc_0000718/Sjc_0001342/Sjc_0001928/Sjc_0002468/Sjc_0003406/Sjc_0003459/Sjc_0004026/Sjc_0004980/Sjc_0004981/Sjc_0006032/Sjc_0006447/Sjc_0008532/Sjc_0008730/Sjc_0008986/Sjc_0009204/Sjc_0009205/Sjc_0009317	18
GO:0050808	synapse organization	67/655	328/5650	1.39695e-06	5.87869e-05	4.43298e-05	Sjc_0000044/Sjc_0000180/Sjc_0000506/Sjc_0000672/Sjc_0000688/Sjc_0000871/Sjc_0000917/Sjc_0000937/Sjc_0001006/Sjc_0001287/Sjc_0001342/Sjc_0001845/Sjc_0001909/Sjc_0001973/Sjc_0002164/Sjc_0002356/Sjc_0002671/Sjc_0002897/Sjc_0003645/Sjc_0003748/Sjc_0004021/Sjc_0004060/Sjc_0004117/Sjc_0004118/Sjc_0004143/Sjc_0004220/Sjc_0004636/Sjc_0004816/Sjc_0004842/Sjc_0004939/Sjc_0004980/Sjc_0004981/Sjc_0005267/Sjc…	67
GO:0016202	regulation of striated muscle tissue development	24/655	74/5650	1.41354e-06	5.87869e-05	4.43298e-05	Sjc_0000043/Sjc_0000404/Sjc_0000718/Sjc_0001342/Sjc_0001546/Sjc_0001845/Sjc_0002069/Sjc_0002657/Sjc_0004299/Sjc_0005298/Sjc_0006032/Sjc_0006207/Sjc_0006846/Sjc_0008243/Sjc_0008959/Sjc_0008960/Sjc_0008961/Sjc_0009099/Sjc_0009204/Sjc_0009205/Sjc_0009290/Sjc_0009704/Sjc_0009705/Sjc_0009713	24
GO:0048332	mesoderm morphogenesis	20/655	55/5650	1.41786e-06	5.87869e-05	4.43298e-05	Sjc_0001336/Sjc_0001342/Sjc_0001645/Sjc_0001890/Sjc_0002069/Sjc_0002339/Sjc_0002657/Sjc_0002784/Sjc_0004530/Sjc_0004842/Sjc_0004900/Sjc_0005267/Sjc_0005403/Sjc_0006032/Sjc_0006240/Sjc_0006570/Sjc_0008936/Sjc_0008986/Sjc_0009290/Sjc_0009317	20
GO:0051270	regulation of cellular component movement	72/655	363/5650	1.75137e-06	6.99249e-05	5.27287e-05	Sjc_0000043/Sjc_0000044/Sjc_0000077/Sjc_0000180/Sjc_0000189/Sjc_0000190/Sjc_0000718/Sjc_0000777/Sjc_0000937/Sjc_0001025/Sjc_0001318/Sjc_0001407/Sjc_0001440/Sjc_0001553/Sjc_0001565/Sjc_0001718/Sjc_0001719/Sjc_0001803/Sjc_0001845/Sjc_0001928/Sjc_0002036/Sjc_0002069/Sjc_0002164/Sjc_0002353/Sjc_0003098/Sjc_0003380/Sjc_0003406/Sjc_0003653/Sjc_0003744/Sjc_0003768/Sjc_0003769/Sjc_0004067/Sjc_0004530/Sjc…	72
GO:1901861	regulation of muscle tissue development	24/655	75/5650	1.85579e-06	7.34143e-05	5.536e-05	Sjc_0000043/Sjc_0000404/Sjc_0000718/Sjc_0001342/Sjc_0001546/Sjc_0001845/Sjc_0002069/Sjc_0002657/Sjc_0004299/Sjc_0005298/Sjc_0006032/Sjc_0006207/Sjc_0006846/Sjc_0008243/Sjc_0008959/Sjc_0008960/Sjc_0008961/Sjc_0009099/Sjc_0009204/Sjc_0009205/Sjc_0009290/Sjc_0009704/Sjc_0009705/Sjc_0009713	24
GO:0007611	learning or memory	51/655	232/5650	3.05716e-06	0.000112671	8.49624e-05	Sjc_0000372/Sjc_0000386/Sjc_0000466/Sjc_0000522/Sjc_0000739/Sjc_0000751/Sjc_0000871/Sjc_0000937/Sjc_0001250/Sjc_0001407/Sjc_0001845/Sjc_0002468/Sjc_0003380/Sjc_0004021/Sjc_0004026/Sjc_0004117/Sjc_0004118/Sjc_0004220/Sjc_0004923/Sjc_0004939/Sjc_0004980/Sjc_0004981/Sjc_0005224/Sjc_0005432/Sjc_0005434/Sjc_0005944/Sjc_0006160/Sjc_0006386/Sjc_0006414/Sjc_0006447/Sjc_0006688/Sjc_0006829/Sjc_0006846/Sjc…	51
GO:0061061	muscle structure development	69/655	350/5650	3.67678e-06	0.000132119	9.96277e-05	Sjc_0000043/Sjc_0000099/Sjc_0000187/Sjc_0000404/Sjc_0000452/Sjc_0000522/Sjc_0000718/Sjc_0000860/Sjc_0001106/Sjc_0001318/Sjc_0001338/Sjc_0001342/Sjc_0001546/Sjc_0001645/Sjc_0001845/Sjc_0002069/Sjc_0002148/Sjc_0002339/Sjc_0002534/Sjc_0002657/Sjc_0002671/Sjc_0002782/Sjc_0003556/Sjc_0003768/Sjc_0003769/Sjc_0003816/Sjc_0004117/Sjc_0004118/Sjc_0004220/Sjc_0004299/Sjc_0004627/Sjc_0005267/Sjc_0005298/Sjc…	69
GO:0045596	negative regulation of cell differentiation	59/655	286/5650	4.47348e-06	0.0001507	0.00011364	Sjc_0000043/Sjc_0000077/Sjc_0000229/Sjc_0000404/Sjc_0000522/Sjc_0000525/Sjc_0000718/Sjc_0000777/Sjc_0000860/Sjc_0001025/Sjc_0001069/Sjc_0001318/Sjc_0001342/Sjc_0001440/Sjc_0001546/Sjc_0001845/Sjc_0001890/Sjc_0001928/Sjc_0001930/Sjc_0002148/Sjc_0002339/Sjc_0003645/Sjc_0003748/Sjc_0003816/Sjc_0004021/Sjc_0004299/Sjc_0004530/Sjc_0004533/Sjc_0005224/Sjc_0005284/Sjc_0005403/Sjc_0005444/Sjc_0006032/Sjc…	59
GO:0014016	neuroblast differentiation	12/655	25/5650	6.63238e-06	0.000218312	0.000164624	Sjc_0000187/Sjc_0000624/Sjc_0001069/Sjc_0001957/Sjc_0002069/Sjc_0003184/Sjc_0003645/Sjc_0006062/Sjc_0007249/Sjc_0007479/Sjc_0008986/Sjc_0009317	12
GO:0007469	antennal development	10/655	19/5650	1.42375e-05	0.000428953	0.000323464	Sjc_0001803/Sjc_0004026/Sjc_0008137/Sjc_0008959/Sjc_0008960/Sjc_0008961/Sjc_0008986/Sjc_0009704/Sjc_0009705/Sjc_0009713	10
GO:0072578	neurotransmitter-gated ion channel clustering	10/655	19/5650	1.42375e-05	0.000428953	0.000323464	Sjc_0000672/Sjc_0002356/Sjc_0004816/Sjc_0005944/Sjc_0006099/Sjc_0006100/Sjc_0007164/Sjc_0008133/Sjc_0009644/Sjc_0009751	10
GO:0048864	stem cell development	18/655	53/5650	1.44244e-05	0.000428953	0.000323464	Sjc_0000525/Sjc_0000546/Sjc_0000860/Sjc_0001318/Sjc_0002069/Sjc_0003098/Sjc_0003406/Sjc_0006062/Sjc_0006386/Sjc_0006688/Sjc_0007249/Sjc_0008959/Sjc_0008960/Sjc_0008961/Sjc_0009317/Sjc_0009704/Sjc_0009705/Sjc_0009713	18
GO:0048608	reproductive structure development	60/655	304/5650	1.59161e-05	0.000466872	0.000352057	Sjc_0000043/Sjc_0000044/Sjc_0000180/Sjc_0000187/Sjc_0000232/Sjc_0000372/Sjc_0000603/Sjc_0000718/Sjc_0000860/Sjc_0001025/Sjc_0001342/Sjc_0001546/Sjc_0001718/Sjc_0001719/Sjc_0001737/Sjc_0001845/Sjc_0001861/Sjc_0001890/Sjc_0001928/Sjc_0001930/Sjc_0002069/Sjc_0002164/Sjc_0002314/Sjc_0003406/Sjc_0003753/Sjc_0003988/Sjc_0004021/Sjc_0004026/Sjc_0004117/Sjc_0004118/Sjc_0004170/Sjc_0004220/Sjc_0004326/Sjc…	60
GO:0040012	regulation of locomotion	81/655	448/5650	1.66966e-05	0.000483193	0.000364365	Sjc_0000043/Sjc_0000044/Sjc_0000077/Sjc_0000180/Sjc_0000688/Sjc_0000718/Sjc_0000777/Sjc_0000937/Sjc_0001008/Sjc_0001009/Sjc_0001025/Sjc_0001068/Sjc_0001318/Sjc_0001440/Sjc_0001553/Sjc_0001565/Sjc_0001718/Sjc_0001719/Sjc_0001803/Sjc_0001845/Sjc_0001928/Sjc_0002036/Sjc_0002069/Sjc_0002164/Sjc_0002353/Sjc_0002671/Sjc_0003098/Sjc_0003380/Sjc_0003406/Sjc_0003556/Sjc_0003653/Sjc_0003744/Sjc_0003768/Sjc…	81
GO:0045995	regulation of embryonic development	31/655	123/5650	1.71874e-05	0.000487581	0.000367673	Sjc_0000043/Sjc_0000718/Sjc_0001019/Sjc_0001106/Sjc_0001186/Sjc_0001250/Sjc_0001281/Sjc_0001287/Sjc_0001338/Sjc_0001342/Sjc_0001890/Sjc_0001928/Sjc_0002036/Sjc_0003988/Sjc_0004077/Sjc_0004530/Sjc_0004842/Sjc_0005403/Sjc_0006032/Sjc_0006608/Sjc_0006951/Sjc_0006964/Sjc_0007026/Sjc_0007771/Sjc_0008807/Sjc_0008875/Sjc_0008876/Sjc_0008878/Sjc_0008879/Sjc_0009290/Sjc_0009317	31
GO:0030177	positive regulation of Wnt signaling pathway	22/655	74/5650	1.87948e-05	0.000529694	0.00039943	Sjc_0000043/Sjc_0000624/Sjc_0000718/Sjc_0001263/Sjc_0001338/Sjc_0002339/Sjc_0002789/Sjc_0004530/Sjc_0005801/Sjc_0007203/Sjc_0007320/Sjc_0007780/Sjc_0007805/Sjc_0008959/Sjc_0008960/Sjc_0008961/Sjc_0008986/Sjc_0009317/Sjc_0009362/Sjc_0009704/Sjc_0009705/Sjc_0009713	22
GO:0019827	stem cell population maintenance	31/655	124/5650	2.0452e-05	0.000568961	0.00042904	Sjc_0000043/Sjc_0000187/Sjc_0000229/Sjc_0000232/Sjc_0000525/Sjc_0000546/Sjc_0000777/Sjc_0001342/Sjc_0001856/Sjc_0001928/Sjc_0002339/Sjc_0003406/Sjc_0004842/Sjc_0006032/Sjc_0007203/Sjc_0007479/Sjc_0007483/Sjc_0007993/Sjc_0008346/Sjc_0008875/Sjc_0008876/Sjc_0008878/Sjc_0008879/Sjc_0008959/Sjc_0008960/Sjc_0008961/Sjc_0008986/Sjc_0009290/Sjc_0009704/Sjc_0009705/Sjc_0009713	31
GO:0098727	maintenance of cell number	31/655	125/5650	2.42721e-05	0.000666633	0.000502692	Sjc_0000043/Sjc_0000187/Sjc_0000229/Sjc_0000232/Sjc_0000525/Sjc_0000546/Sjc_0000777/Sjc_0001342/Sjc_0001856/Sjc_0001928/Sjc_0002339/Sjc_0003406/Sjc_0004842/Sjc_0006032/Sjc_0007203/Sjc_0007479/Sjc_0007483/Sjc_0007993/Sjc_0008346/Sjc_0008875/Sjc_0008876/Sjc_0008878/Sjc_0008879/Sjc_0008959/Sjc_0008960/Sjc_0008961/Sjc_0008986/Sjc_0009290/Sjc_0009704/Sjc_0009705/Sjc_0009713	31
GO:0042303	molting cycle	29/655	114/5650	2.65543e-05	0.000720139	0.00054304	Sjc_0000041/Sjc_0000042/Sjc_0000043/Sjc_0000044/Sjc_0000180/Sjc_0000452/Sjc_0001342/Sjc_0002339/Sjc_0003406/Sjc_0004627/Sjc_0007091/Sjc_0007283/Sjc_0007693/Sjc_0007771/Sjc_0007949/Sjc_0008018/Sjc_0008875/Sjc_0008876/Sjc_0008878/Sjc_0008879/Sjc_0008936/Sjc_0008959/Sjc_0008960/Sjc_0008961/Sjc_0009290/Sjc_0009317/Sjc_0009704/Sjc_0009705/Sjc_0009713	29
GO:0010001	glial cell differentiation	30/655	120/5650	2.77758e-05	0.000748558	0.00056447	Sjc_0000404/Sjc_0000495/Sjc_0000525/Sjc_0000624/Sjc_0001025/Sjc_0001890/Sjc_0001973/Sjc_0003406/Sjc_0003645/Sjc_0003779/Sjc_0005494/Sjc_0006386/Sjc_0006623/Sjc_0006688/Sjc_0006908/Sjc_0007099/Sjc_0007203/Sjc_0007249/Sjc_0007320/Sjc_0007479/Sjc_0007771/Sjc_0008807/Sjc_0008959/Sjc_0008960/Sjc_0008961/Sjc_0008986/Sjc_0009271/Sjc_0009704/Sjc_0009705/Sjc_0009713	30
GO:0033077	T cell differentiation in thymus	14/655	37/5650	3.27601e-05	0.000866195	0.000653177	Sjc_0000043/Sjc_0000044/Sjc_0000180/Sjc_0000718/Sjc_0001928/Sjc_0004533/Sjc_0008959/Sjc_0008960/Sjc_0008961/Sjc_0009290/Sjc_0009317/Sjc_0009704/Sjc_0009705/Sjc_0009713	14
GO:1905477	positive regulation of protein localization to membrane	19/655	61/5650	3.38115e-05	0.000879121	0.000662925	Sjc_0000871/Sjc_0001006/Sjc_0001407/Sjc_0001845/Sjc_0004816/Sjc_0005284/Sjc_0006838/Sjc_0007174/Sjc_0007175/Sjc_0008655/Sjc_0008959/Sjc_0008960/Sjc_0008961/Sjc_0009104/Sjc_0009235/Sjc_0009400/Sjc_0009704/Sjc_0009705/Sjc_0009713	19
GO:0110116	regulation of compound eye photoreceptor cell differentiation	9/655	17/5650	3.68005e-05	0.000944547	0.000712261	Sjc_0003645/Sjc_0004026/Sjc_0007479/Sjc_0008738/Sjc_0008739/Sjc_0008875/Sjc_0008876/Sjc_0008878/Sjc_0008879	9
GO:0001763	morphogenesis of a branching structure	26/655	100/5650	4.61147e-05	0.0011428	0.000861757	Sjc_0000044/Sjc_0000180/Sjc_0000718/Sjc_0000937/Sjc_0001025/Sjc_0001281/Sjc_0001342/Sjc_0001845/Sjc_0001890/Sjc_0002069/Sjc_0003406/Sjc_0003459/Sjc_0004026/Sjc_0004530/Sjc_0004900/Sjc_0005403/Sjc_0006032/Sjc_0006447/Sjc_0007320/Sjc_0007479/Sjc_0007629/Sjc_0008986/Sjc_0009204/Sjc_0009205/Sjc_0009317/Sjc_0009416	26
GO:0046845	branched duct epithelial cell fate determination, open tracheal system	8/655	14/5650	4.95934e-05	0.00121504	0.000916232	Sjc_0002173/Sjc_0008959/Sjc_0008960/Sjc_0008961/Sjc_0008986/Sjc_0009704/Sjc_0009705/Sjc_0009713	8
GO:0035162	embryonic hemopoiesis	13/655	34/5650	5.52075e-05	0.00134494	0.00101419	Sjc_0001068/Sjc_0001928/Sjc_0002069/Sjc_0002657/Sjc_0004026/Sjc_0006063/Sjc_0007099/Sjc_0007993/Sjc_0008137/Sjc_0008875/Sjc_0008876/Sjc_0008878/Sjc_0008879	13
GO:0001503	ossification	24/655	90/5650	5.78902e-05	0.00140237	0.0010575	Sjc_0000043/Sjc_0000522/Sjc_0000718/Sjc_0001342/Sjc_0002288/Sjc_0002303/Sjc_0002339/Sjc_0003380/Sjc_0003406/Sjc_0003744/Sjc_0004530/Sjc_0005494/Sjc_0007203/Sjc_0007771/Sjc_0008687/Sjc_0008730/Sjc_0008959/Sjc_0008960/Sjc_0008961/Sjc_0009133/Sjc_0009290/Sjc_0009704/Sjc_0009705/Sjc_0009713	24
GO:0007628	adult walking behavior	12/655	30/5650	6.35977e-05	0.00149458	0.00112703	Sjc_0000937/Sjc_0001546/Sjc_0002356/Sjc_0004117/Sjc_0004118/Sjc_0004220/Sjc_0006160/Sjc_0006623/Sjc_0007320/Sjc_0008133/Sjc_0009644/Sjc_0009751	12
GO:0090659	walking behavior	12/655	30/5650	6.35977e-05	0.00149458	0.00112703	Sjc_0000937/Sjc_0001546/Sjc_0002356/Sjc_0004117/Sjc_0004118/Sjc_0004220/Sjc_0006160/Sjc_0006623/Sjc_0007320/Sjc_0008133/Sjc_0009644/Sjc_0009751	12
GO:0060795	cell fate commitment involved in formation of primary germ layer	14/655	39/5650	6.48158e-05	0.00149458	0.00112703	Sjc_0000043/Sjc_0000229/Sjc_0000525/Sjc_0001342/Sjc_0001645/Sjc_0004530/Sjc_0004842/Sjc_0005267/Sjc_0005403/Sjc_0005801/Sjc_0006240/Sjc_0006570/Sjc_0008936/Sjc_0009290	14
GO:0042676	compound eye cone cell fate commitment	9/655	18/5650	6.60806e-05	0.00150762	0.00113686	Sjc_0003645/Sjc_0005224/Sjc_0007479/Sjc_0008959/Sjc_0008960/Sjc_0008961/Sjc_0009704/Sjc_0009705/Sjc_0009713	9
GO:0021675	nerve development	15/655	44/5650	7.11355e-05	0.0016144	0.00121738	Sjc_0000404/Sjc_0000506/Sjc_0000777/Sjc_0000860/Sjc_0003406/Sjc_0003645/Sjc_0004220/Sjc_0007479/Sjc_0008959/Sjc_0008960/Sjc_0008961/Sjc_0008986/Sjc_0009704/Sjc_0009705/Sjc_0009713	15
GO:0071392	cellular response to estradiol stimulus	10/655	22/5650	7.19184e-05	0.00161517	0.00121796	Sjc_0000718/Sjc_0000871/Sjc_0004682/Sjc_0005298/Sjc_0008959/Sjc_0008960/Sjc_0008961/Sjc_0009704/Sjc_0009705/Sjc_0009713	10
GO:0090314	positive regulation of protein targeting to membrane	10/655	22/5650	7.19184e-05	0.00161517	0.00121796	Sjc_0001845/Sjc_0006838/Sjc_0008959/Sjc_0008960/Sjc_0008961/Sjc_0009104/Sjc_0009235/Sjc_0009704/Sjc_0009705/Sjc_0009713	10
GO:0010817	regulation of hormone levels	38/655	175/5650	7.55598e-05	0.00167084	0.00125994	Sjc_0000718/Sjc_0000860/Sjc_0000937/Sjc_0001342/Sjc_0001546/Sjc_0001890/Sjc_0001928/Sjc_0002193/Sjc_0002671/Sjc_0002784/Sjc_0003380/Sjc_0003406/Sjc_0003556/Sjc_0003649/Sjc_0004117/Sjc_0004118/Sjc_0004220/Sjc_0004326/Sjc_0005144/Sjc_0005432/Sjc_0005434/Sjc_0006032/Sjc_0006099/Sjc_0006100/Sjc_0006386/Sjc_0006688/Sjc_0007283/Sjc_0007483/Sjc_0007629/Sjc_0008018/Sjc_0008346/Sjc_0008959/Sjc_0008960/Sjc…	38
GO:0045927	positive regulation of growth	48/655	240/5650	8.19605e-05	0.00180313	0.0013597	Sjc_0000477/Sjc_0000506/Sjc_0000688/Sjc_0000937/Sjc_0001263/Sjc_0001342/Sjc_0001546/Sjc_0001553/Sjc_0001845/Sjc_0002069/Sjc_0002560/Sjc_0003184/Sjc_0003653/Sjc_0003988/Sjc_0004026/Sjc_0004211/Sjc_0004220/Sjc_0004326/Sjc_0004530/Sjc_0004842/Sjc_0005213/Sjc_0005267/Sjc_0005272/Sjc_0005298/Sjc_0006032/Sjc_0006099/Sjc_0006100/Sjc_0006129/Sjc_0006318/Sjc_0006362/Sjc_0006623/Sjc_0006964/Sjc_0007132/Sjc…	48
GO:0007585	respiratory gaseous exchange	14/655	40/5650	8.92548e-05	0.00194377	0.00146575	Sjc_0000041/Sjc_0000042/Sjc_0001336/Sjc_0001803/Sjc_0002356/Sjc_0002784/Sjc_0004539/Sjc_0005403/Sjc_0007514/Sjc_0007789/Sjc_0007791/Sjc_0008133/Sjc_0009644/Sjc_0009751	14
GO:0031128	developmental induction	8/655	15/5650	9.55252e-05	0.00201914	0.00152259	Sjc_0000044/Sjc_0000180/Sjc_0000718/Sjc_0001025/Sjc_0001069/Sjc_0003406/Sjc_0008986/Sjc_0009317	8
GO:0035310	notum cell fate specification	8/655	15/5650	9.55252e-05	0.00201914	0.00152259	Sjc_0000860/Sjc_0008959/Sjc_0008960/Sjc_0008961/Sjc_0008986/Sjc_0009704/Sjc_0009705/Sjc_0009713	8
GO:0001755	neural crest cell migration	11/655	27/5650	0.000105895	0.00222741	0.00167964	Sjc_0000860/Sjc_0001318/Sjc_0003098/Sjc_0006386/Sjc_0006688/Sjc_0008959/Sjc_0008960/Sjc_0008961/Sjc_0009704/Sjc_0009705/Sjc_0009713	11
GO:0110111	negative regulation of animal organ morphogenesis	13/655	36/5650	0.000110238	0.00229635	0.00173162	Sjc_0000043/Sjc_0001342/Sjc_0001928/Sjc_0004842/Sjc_0005224/Sjc_0006032/Sjc_0008959/Sjc_0008960/Sjc_0008961/Sjc_0008986/Sjc_0009704/Sjc_0009705/Sjc_0009713	13
GO:0022604	regulation of cell morphogenesis	51/655	263/5650	0.000113293	0.00230434	0.00173765	Sjc_0000043/Sjc_0000506/Sjc_0000522/Sjc_0000718/Sjc_0000777/Sjc_0000871/Sjc_0001008/Sjc_0001009/Sjc_0001018/Sjc_0001033/Sjc_0001287/Sjc_0001318/Sjc_0001440/Sjc_0001845/Sjc_0002036/Sjc_0003645/Sjc_0003748/Sjc_0003768/Sjc_0003769/Sjc_0003988/Sjc_0004021/Sjc_0004026/Sjc_0004326/Sjc_0004816/Sjc_0005377/Sjc_0005432/Sjc_0005434/Sjc_0005713/Sjc_0005976/Sjc_0006099/Sjc_0006100/Sjc_0006318/Sjc_0006623/Sjc…	51
GO:0001941	postsynaptic membrane organization	10/655	23/5650	0.000114155	0.00231096	0.00174264	Sjc_0000672/Sjc_0001006/Sjc_0004636/Sjc_0004816/Sjc_0004980/Sjc_0004981/Sjc_0005944/Sjc_0006099/Sjc_0006100/Sjc_0007164	10
GO:0001754	eye photoreceptor cell differentiation	30/655	129/5650	0.000118242	0.00236047	0.00177998	Sjc_0000189/Sjc_0000495/Sjc_0001069/Sjc_0001407/Sjc_0001440/Sjc_0001803/Sjc_0003513/Sjc_0003645/Sjc_0004026/Sjc_0006032/Sjc_0006207/Sjc_0006386/Sjc_0006688/Sjc_0007479/Sjc_0008137/Sjc_0008738/Sjc_0008739/Sjc_0008875/Sjc_0008876/Sjc_0008878/Sjc_0008879/Sjc_0008959/Sjc_0008960/Sjc_0008961/Sjc_0008986/Sjc_0009236/Sjc_0009290/Sjc_0009704/Sjc_0009705/Sjc_0009713	30
GO:0048638	regulation of developmental growth	60/655	325/5650	0.000122995	0.00244403	0.00184299	Sjc_0000043/Sjc_0000506/Sjc_0000688/Sjc_0000718/Sjc_0000917/Sjc_0000937/Sjc_0001342/Sjc_0001440/Sjc_0001553/Sjc_0001845/Sjc_0001890/Sjc_0002069/Sjc_0002148/Sjc_0002164/Sjc_0002560/Sjc_0002657/Sjc_0002671/Sjc_0002784/Sjc_0003184/Sjc_0003768/Sjc_0003769/Sjc_0003816/Sjc_0003988/Sjc_0004021/Sjc_0004026/Sjc_0004060/Sjc_0004220/Sjc_0004299/Sjc_0004326/Sjc_0004530/Sjc_0004533/Sjc_0004842/Sjc_0005267/Sjc…	60
GO:0034329	cell junction assembly	34/655	154/5650	0.000127522	0.00250516	0.00188908	Sjc_0000043/Sjc_0000044/Sjc_0000180/Sjc_0000404/Sjc_0000718/Sjc_0001318/Sjc_0001665/Sjc_0001845/Sjc_0002077/Sjc_0002164/Sjc_0002321/Sjc_0002492/Sjc_0003768/Sjc_0003769/Sjc_0003779/Sjc_0004119/Sjc_0004373/Sjc_0004636/Sjc_0005494/Sjc_0006062/Sjc_0006207/Sjc_0006447/Sjc_0006908/Sjc_0007320/Sjc_0007670/Sjc_0007780/Sjc_0008137/Sjc_0008875/Sjc_0008876/Sjc_0008878/Sjc_0008879/Sjc_0009204/Sjc_0009205/Sjc…	34
GO:0002118	aggressive behavior	7/655	12/5650	0.000127814	0.00250516	0.00188908	Sjc_0003380/Sjc_0003406/Sjc_0005944/Sjc_0007320/Sjc_0009204/Sjc_0009205/Sjc_0009416	7
GO:0006383	transcription by RNA polymerase III	12/655	32/5650	0.000133278	0.0025656	0.00193466	Sjc_0001478/Sjc_0001597/Sjc_0001890/Sjc_0004220/Sjc_0005173/Sjc_0007492/Sjc_0008959/Sjc_0008960/Sjc_0008961/Sjc_0009704/Sjc_0009705/Sjc_0009713	12
GO:0007442	hindgut morphogenesis	12/655	32/5650	0.000133278	0.0025656	0.00193466	Sjc_0000813/Sjc_0001890/Sjc_0002069/Sjc_0004842/Sjc_0006048/Sjc_0008959/Sjc_0008960/Sjc_0008961/Sjc_0009317/Sjc_0009704/Sjc_0009705/Sjc_0009713	12
GO:0008038	neuron recognition	19/655	67/5650	0.000140165	0.00266253	0.00200775	Sjc_0000044/Sjc_0000180/Sjc_0000404/Sjc_0000688/Sjc_0000777/Sjc_0001008/Sjc_0001009/Sjc_0001440/Sjc_0002069/Sjc_0002657/Sjc_0004021/Sjc_0004636/Sjc_0006099/Sjc_0006100/Sjc_0006347/Sjc_0006348/Sjc_0007320/Sjc_0009204/Sjc_0009205	19
GO:0001667	ameboidal-type cell migration	49/655	253/5650	0.000159408	0.00298856	0.0022536	Sjc_0000718/Sjc_0000860/Sjc_0001318/Sjc_0001440/Sjc_0001845/Sjc_0001869/Sjc_0001928/Sjc_0002164/Sjc_0002173/Sjc_0002784/Sjc_0003098/Sjc_0003380/Sjc_0003744/Sjc_0003768/Sjc_0003769/Sjc_0004220/Sjc_0004326/Sjc_0004627/Sjc_0004636/Sjc_0004900/Sjc_0004923/Sjc_0005284/Sjc_0005306/Sjc_0005964/Sjc_0006032/Sjc_0006048/Sjc_0006386/Sjc_0006688/Sjc_0006779/Sjc_0006803/Sjc_0006979/Sjc_0007320/Sjc_0007479/Sjc…	49
GO:0070459	prolactin secretion	8/655	16/5650	0.000171759	0.00316506	0.0023867	Sjc_0000937/Sjc_0003380/Sjc_0008959/Sjc_0008960/Sjc_0008961/Sjc_0009704/Sjc_0009705/Sjc_0009713	8
GO:0010638	positive regulation of organelle organization	64/655	359/5650	0.000208932	0.0036772	0.00277289	Sjc_0000043/Sjc_0000192/Sjc_0000229/Sjc_0000232/Sjc_0000456/Sjc_0000718/Sjc_0000860/Sjc_0000893/Sjc_0000937/Sjc_0001287/Sjc_0001318/Sjc_0001342/Sjc_0001407/Sjc_0001489/Sjc_0001546/Sjc_0001737/Sjc_0001845/Sjc_0001909/Sjc_0001928/Sjc_0001957/Sjc_0001997/Sjc_0002148/Sjc_0002164/Sjc_0003380/Sjc_0003744/Sjc_0003748/Sjc_0003768/Sjc_0003769/Sjc_0003816/Sjc_0004326/Sjc_0004719/Sjc_0005821/Sjc_0005944/Sjc…	64
GO:0046620	regulation of organ growth	21/655	80/5650	0.000211838	0.0037132	0.00280004	Sjc_0000043/Sjc_0001342/Sjc_0001845/Sjc_0002069/Sjc_0002784/Sjc_0004026/Sjc_0004220/Sjc_0004299/Sjc_0004533/Sjc_0004842/Sjc_0006032/Sjc_0006846/Sjc_0007479/Sjc_0007805/Sjc_0008346/Sjc_0008959/Sjc_0008960/Sjc_0008961/Sjc_0009704/Sjc_0009705/Sjc_0009713	21
GO:1904377	positive regulation of protein localization to cell periphery	14/655	43/5650	0.000216267	0.00373083	0.00281333	Sjc_0000871/Sjc_0001006/Sjc_0001407/Sjc_0001957/Sjc_0005284/Sjc_0007132/Sjc_0008655/Sjc_0008959/Sjc_0008960/Sjc_0008961/Sjc_0009400/Sjc_0009704/Sjc_0009705/Sjc_0009713	14
GO:0040013	negative regulation of locomotion	28/655	121/5650	0.000216748	0.00373083	0.00281333	Sjc_0000077/Sjc_0000718/Sjc_0000937/Sjc_0001025/Sjc_0001318/Sjc_0001803/Sjc_0001928/Sjc_0002164/Sjc_0002671/Sjc_0003098/Sjc_0004530/Sjc_0004627/Sjc_0004980/Sjc_0004981/Sjc_0005306/Sjc_0005431/Sjc_0006779/Sjc_0007320/Sjc_0007483/Sjc_0007780/Sjc_0008682/Sjc_0008683/Sjc_0008959/Sjc_0008960/Sjc_0008961/Sjc_0009704/Sjc_0009705/Sjc_0009713	28
GO:0030278	regulation of ossification	15/655	48/5650	0.000216895	0.00373083	0.00281333	Sjc_0000043/Sjc_0000522/Sjc_0000718/Sjc_0002288/Sjc_0002303/Sjc_0002339/Sjc_0003380/Sjc_0003406/Sjc_0003744/Sjc_0004530/Sjc_0005494/Sjc_0007203/Sjc_0008687/Sjc_0009133/Sjc_0009290	15
GO:0060004	reflex	7/655	13/5650	0.00024934	0.00424963	0.00320454	Sjc_0000190/Sjc_0002356/Sjc_0005238/Sjc_0006979/Sjc_0008133/Sjc_0009644/Sjc_0009751	7
GO:0060043	regulation of cardiac muscle cell proliferation	10/655	25/5650	0.000262616	0.00436512	0.00329163	Sjc_0000043/Sjc_0002069/Sjc_0006032/Sjc_0006846/Sjc_0008959/Sjc_0008960/Sjc_0008961/Sjc_0009704/Sjc_0009705/Sjc_0009713	10
GO:1905208	negative regulation of cardiocyte differentiation	10/655	25/5650	0.000262616	0.00436512	0.00329163	Sjc_0001342/Sjc_0001845/Sjc_0004299/Sjc_0008959/Sjc_0008960/Sjc_0008961/Sjc_0009290/Sjc_0009704/Sjc_0009705/Sjc_0009713	10
GO:0007416	synapse assembly	39/655	192/5650	0.000272733	0.00448865	0.00338478	Sjc_0000044/Sjc_0000180/Sjc_0000688/Sjc_0000871/Sjc_0000917/Sjc_0000937/Sjc_0001342/Sjc_0001845/Sjc_0001973/Sjc_0002164/Sjc_0002356/Sjc_0002671/Sjc_0002897/Sjc_0003645/Sjc_0004021/Sjc_0004060/Sjc_0004220/Sjc_0004636/Sjc_0004842/Sjc_0004939/Sjc_0004980/Sjc_0004981/Sjc_0005267/Sjc_0005272/Sjc_0005306/Sjc_0005494/Sjc_0006099/Sjc_0006100/Sjc_0006318/Sjc_0007320/Sjc_0007479/Sjc_0008133/Sjc_0008346/Sjc…	39
GO:0042659	regulation of cell fate specification	15/655	49/5650	0.000279761	0.0045868	0.0034588	Sjc_0001342/Sjc_0002069/Sjc_0003645/Sjc_0004530/Sjc_0004842/Sjc_0005224/Sjc_0005403/Sjc_0006386/Sjc_0006510/Sjc_0006688/Sjc_0007479/Sjc_0008936/Sjc_0008986/Sjc_0009290/Sjc_0009317	15
GO:0060420	regulation of heart growth	14/655	44/5650	0.000283995	0.00463858	0.00349785	Sjc_0000043/Sjc_0001845/Sjc_0002069/Sjc_0004026/Sjc_0004299/Sjc_0006032/Sjc_0006846/Sjc_0007479/Sjc_0008959/Sjc_0008960/Sjc_0008961/Sjc_0009704/Sjc_0009705/Sjc_0009713	14
GO:0001964	startle response	8/655	17/5650	0.000291722	0.00469441	0.00353995	Sjc_0000937/Sjc_0002356/Sjc_0002560/Sjc_0004220/Sjc_0007486/Sjc_0008133/Sjc_0009644/Sjc_0009751	8
GO:0021551	central nervous system morphogenesis	8/655	17/5650	0.000291722	0.00469441	0.00353995	Sjc_0005397/Sjc_0008959/Sjc_0008960/Sjc_0008961/Sjc_0009317/Sjc_0009704/Sjc_0009705/Sjc_0009713	8
GO:0008285	negative regulation of cell proliferation	50/655	266/5650	0.000292488	0.00469441	0.00353995	Sjc_0000043/Sjc_0000044/Sjc_0000077/Sjc_0000180/Sjc_0000192/Sjc_0000229/Sjc_0000622/Sjc_0000777/Sjc_0000860/Sjc_0000937/Sjc_0001336/Sjc_0001342/Sjc_0001665/Sjc_0001803/Sjc_0001845/Sjc_0001890/Sjc_0001928/Sjc_0002339/Sjc_0003406/Sjc_0003513/Sjc_0003645/Sjc_0003698/Sjc_0004220/Sjc_0004373/Sjc_0004394/Sjc_0004530/Sjc_0004980/Sjc_0004981/Sjc_0005298/Sjc_0005989/Sjc_0006180/Sjc_0006386/Sjc_0006688/Sjc…	50
GO:0050806	positive regulation of synaptic transmission	25/655	105/5650	0.000292856	0.00469441	0.00353995	Sjc_0000506/Sjc_0000688/Sjc_0000871/Sjc_0000937/Sjc_0001033/Sjc_0001546/Sjc_0001845/Sjc_0002468/Sjc_0003380/Sjc_0003556/Sjc_0004326/Sjc_0004816/Sjc_0005272/Sjc_0006414/Sjc_0006807/Sjc_0007320/Sjc_0008346/Sjc_0008959/Sjc_0008960/Sjc_0008961/Sjc_0009086/Sjc_0009087/Sjc_0009704/Sjc_0009705/Sjc_0009713	25
GO:0030307	positive regulation of cell growth	29/655	130/5650	0.000328145	0.00514177	0.00387729	Sjc_0000477/Sjc_0000506/Sjc_0001263/Sjc_0001342/Sjc_0001845/Sjc_0003653/Sjc_0003988/Sjc_0004326/Sjc_0004530/Sjc_0004842/Sjc_0006099/Sjc_0006100/Sjc_0006318/Sjc_0006623/Sjc_0006964/Sjc_0007132/Sjc_0007285/Sjc_0008046/Sjc_0008682/Sjc_0008683/Sjc_0008685/Sjc_0008959/Sjc_0008960/Sjc_0008961/Sjc_0009273/Sjc_0009290/Sjc_0009704/Sjc_0009705/Sjc_0009713	29
GO:0042478	regulation of eye photoreceptor cell development	6/655	10/5650	0.000330304	0.00514177	0.00387729	Sjc_0008738/Sjc_0008739/Sjc_0008875/Sjc_0008876/Sjc_0008878/Sjc_0008879	6
GO:1904886	beta-catenin destruction complex disassembly	6/655	10/5650	0.000330304	0.00514177	0.00387729	Sjc_0000043/Sjc_0000044/Sjc_0000180/Sjc_0002339/Sjc_0009290/Sjc_0009317	6
GO:0009914	hormone transport	28/655	124/5650	0.000334873	0.00519415	0.00391679	Sjc_0000860/Sjc_0000937/Sjc_0001342/Sjc_0001546/Sjc_0001890/Sjc_0001928/Sjc_0002671/Sjc_0003380/Sjc_0003406/Sjc_0003556/Sjc_0003649/Sjc_0004220/Sjc_0004326/Sjc_0005144/Sjc_0005432/Sjc_0005434/Sjc_0006032/Sjc_0006386/Sjc_0006688/Sjc_0007483/Sjc_0007629/Sjc_0008959/Sjc_0008960/Sjc_0008961/Sjc_0009160/Sjc_0009704/Sjc_0009705/Sjc_0009713	28
GO:0018108	peptidyl-tyrosine phosphorylation	27/655	118/5650	0.000339732	0.00525062	0.00395937	Sjc_0000860/Sjc_0001250/Sjc_0001546/Sjc_0001845/Sjc_0002051/Sjc_0003653/Sjc_0004060/Sjc_0004295/Sjc_0004316/Sjc_0004317/Sjc_0004530/Sjc_0005272/Sjc_0005284/Sjc_0005444/Sjc_0005989/Sjc_0006062/Sjc_0006447/Sjc_0007174/Sjc_0007175/Sjc_0007320/Sjc_0008959/Sjc_0008960/Sjc_0008961/Sjc_0009236/Sjc_0009704/Sjc_0009705/Sjc_0009713	27
GO:0016049	cell growth	57/655	316/5650	0.000342774	0.00527872	0.00398056	Sjc_0000044/Sjc_0000180/Sjc_0000456/Sjc_0000477/Sjc_0000506/Sjc_0000622/Sjc_0000669/Sjc_0000718/Sjc_0000860/Sjc_0000871/Sjc_0001263/Sjc_0001287/Sjc_0001342/Sjc_0001440/Sjc_0001845/Sjc_0001869/Sjc_0001890/Sjc_0003653/Sjc_0003988/Sjc_0004299/Sjc_0004326/Sjc_0004530/Sjc_0004842/Sjc_0005713/Sjc_0005789/Sjc_0006099/Sjc_0006100/Sjc_0006318/Sjc_0006623/Sjc_0006964/Sjc_0007132/Sjc_0007249/Sjc_0007285/Sjc…	57
GO:0042698	ovulation cycle	12/655	35/5650	0.000354512	0.00542077	0.00408767	Sjc_0001546/Sjc_0004117/Sjc_0004118/Sjc_0005314/Sjc_0007283/Sjc_0008346/Sjc_0008959/Sjc_0008960/Sjc_0008961/Sjc_0009704/Sjc_0009705/Sjc_0009713	12
GO:0033138	positive regulation of peptidyl-serine phosphorylation	14/655	45/5650	0.000369133	0.00557068	0.00420072	Sjc_0001546/Sjc_0001845/Sjc_0002339/Sjc_0003744/Sjc_0004077/Sjc_0004530/Sjc_0006124/Sjc_0007079/Sjc_0008959/Sjc_0008960/Sjc_0008961/Sjc_0009704/Sjc_0009705/Sjc_0009713	14
GO:0042246	tissue regeneration	13/655	40/5650	0.000369484	0.00557068	0.00420072	Sjc_0000718/Sjc_0001928/Sjc_0002339/Sjc_0005298/Sjc_0005423/Sjc_0005424/Sjc_0008959/Sjc_0008960/Sjc_0008961/Sjc_0009290/Sjc_0009704/Sjc_0009705/Sjc_0009713	13
GO:0030534	adult behavior	33/655	156/5650	0.000370871	0.00557211	0.0042018	Sjc_0000041/Sjc_0000042/Sjc_0000937/Sjc_0001546/Sjc_0001553/Sjc_0001890/Sjc_0002356/Sjc_0003406/Sjc_0004021/Sjc_0004117/Sjc_0004118/Sjc_0004220/Sjc_0004939/Sjc_0005444/Sjc_0005931/Sjc_0006160/Sjc_0006318/Sjc_0006623/Sjc_0006829/Sjc_0007270/Sjc_0007320/Sjc_0007486/Sjc_0007511/Sjc_0008059/Sjc_0008133/Sjc_0008959/Sjc_0008960/Sjc_0008961/Sjc_0009644/Sjc_0009704/Sjc_0009705/Sjc_0009713/Sjc_0009751	33
GO:1901342	regulation of vasculature development	22/655	89/5650	0.000382119	0.00565584	0.00426493	Sjc_0000718/Sjc_0000860/Sjc_0001928/Sjc_0003744/Sjc_0003768/Sjc_0003769/Sjc_0004530/Sjc_0004627/Sjc_0005306/Sjc_0005378/Sjc_0005379/Sjc_0005403/Sjc_0006414/Sjc_0006992/Sjc_0007320/Sjc_0007780/Sjc_0008959/Sjc_0008960/Sjc_0008961/Sjc_0009704/Sjc_0009705/Sjc_0009713	22
GO:0007443	Malpighian tubule morphogenesis	10/655	26/5650	0.000383002	0.00565584	0.00426493	Sjc_0000813/Sjc_0001890/Sjc_0004842/Sjc_0008959/Sjc_0008960/Sjc_0008961/Sjc_0009317/Sjc_0009704/Sjc_0009705/Sjc_0009713	10
GO:0018212	peptidyl-tyrosine modification	28/655	125/5650	0.000385323	0.00567068	0.00427613	Sjc_0000860/Sjc_0001250/Sjc_0001546/Sjc_0001845/Sjc_0002051/Sjc_0003653/Sjc_0004060/Sjc_0004295/Sjc_0004316/Sjc_0004317/Sjc_0004530/Sjc_0005272/Sjc_0005284/Sjc_0005444/Sjc_0005989/Sjc_0006062/Sjc_0006447/Sjc_0007091/Sjc_0007174/Sjc_0007175/Sjc_0007320/Sjc_0008959/Sjc_0008960/Sjc_0008961/Sjc_0009236/Sjc_0009704/Sjc_0009705/Sjc_0009713	28
GO:0050770	regulation of axonogenesis	27/655	119/5650	0.000392413	0.00571651	0.00431069	Sjc_0000718/Sjc_0000777/Sjc_0001008/Sjc_0001009/Sjc_0001440/Sjc_0001845/Sjc_0003645/Sjc_0003768/Sjc_0003769/Sjc_0003988/Sjc_0004326/Sjc_0004816/Sjc_0005377/Sjc_0005432/Sjc_0005434/Sjc_0005976/Sjc_0006318/Sjc_0006623/Sjc_0007320/Sjc_0007479/Sjc_0007949/Sjc_0008046/Sjc_0008682/Sjc_0008683/Sjc_0008685/Sjc_0009273/Sjc_0009290	27
GO:0033079	immature T cell proliferation	7/655	14/5650	0.000449087	0.00626687	0.0047257	Sjc_0000718/Sjc_0008959/Sjc_0008960/Sjc_0008961/Sjc_0009704/Sjc_0009705/Sjc_0009713	7
GO:0033085	negative regulation of T cell differentiation in thymus	7/655	14/5650	0.000449087	0.00626687	0.0047257	Sjc_0004533/Sjc_0008959/Sjc_0008960/Sjc_0008961/Sjc_0009704/Sjc_0009705/Sjc_0009713	7
GO:0008015	blood circulation	36/655	177/5650	0.000453577	0.00630911	0.00475756	Sjc_0000189/Sjc_0000190/Sjc_0000751/Sjc_0000860/Sjc_0000937/Sjc_0001025/Sjc_0001336/Sjc_0001553/Sjc_0002069/Sjc_0002671/Sjc_0002784/Sjc_0003058/Sjc_0003380/Sjc_0003746/Sjc_0004026/Sjc_0004220/Sjc_0004627/Sjc_0005238/Sjc_0006032/Sjc_0006062/Sjc_0006129/Sjc_0006414/Sjc_0006610/Sjc_0006623/Sjc_0006992/Sjc_0007163/Sjc_0007486/Sjc_0007780/Sjc_0007937/Sjc_0008243/Sjc_0008959/Sjc_0008960/Sjc_0008961/Sjc…	36
GO:0032870	cellular response to hormone stimulus	61/655	348/5650	0.000470927	0.00648497	0.00489016	Sjc_0000041/Sjc_0000042/Sjc_0000043/Sjc_0000189/Sjc_0000190/Sjc_0000232/Sjc_0000522/Sjc_0000718/Sjc_0000860/Sjc_0000871/Sjc_0001025/Sjc_0001106/Sjc_0001336/Sjc_0001546/Sjc_0001553/Sjc_0001665/Sjc_0001845/Sjc_0001890/Sjc_0002148/Sjc_0002339/Sjc_0003768/Sjc_0003769/Sjc_0003816/Sjc_0004026/Sjc_0004373/Sjc_0004682/Sjc_0005213/Sjc_0005238/Sjc_0005266/Sjc_0005272/Sjc_0005298/Sjc_0005423/Sjc_0005424/Sjc…	61
GO:1905207	regulation of cardiocyte differentiation	12/655	36/5650	0.000476649	0.00650415	0.00490463	Sjc_0001342/Sjc_0001546/Sjc_0001845/Sjc_0002069/Sjc_0004299/Sjc_0008959/Sjc_0008960/Sjc_0008961/Sjc_0009290/Sjc_0009704/Sjc_0009705/Sjc_0009713	12
GO:0046579	positive regulation of Ras protein signal transduction	13/655	41/5650	0.000484701	0.00659316	0.00497175	Sjc_0001546/Sjc_0004326/Sjc_0005001/Sjc_0006807/Sjc_0007949/Sjc_0008959/Sjc_0008960/Sjc_0008961/Sjc_0009086/Sjc_0009087/Sjc_0009704/Sjc_0009705/Sjc_0009713	13
GO:0045597	positive regulation of cell differentiation	68/655	399/5650	0.000509503	0.00686555	0.00517715	Sjc_0000043/Sjc_0000044/Sjc_0000180/Sjc_0000187/Sjc_0000404/Sjc_0000506/Sjc_0000522/Sjc_0000718/Sjc_0000762/Sjc_0000777/Sjc_0000860/Sjc_0000871/Sjc_0000937/Sjc_0001008/Sjc_0001009/Sjc_0001106/Sjc_0001342/Sjc_0001546/Sjc_0001713/Sjc_0001845/Sjc_0001890/Sjc_0001928/Sjc_0002288/Sjc_0002303/Sjc_0002339/Sjc_0003645/Sjc_0003685/Sjc_0003744/Sjc_0003768/Sjc_0003769/Sjc_0003794/Sjc_0003795/Sjc_0003988/Sjc…	68
GO:0046883	regulation of hormone secretion	23/655	97/5650	0.000539411	0.00717464	0.00541023	Sjc_0000860/Sjc_0000937/Sjc_0001342/Sjc_0001546/Sjc_0001890/Sjc_0003380/Sjc_0003406/Sjc_0003649/Sjc_0004220/Sjc_0004326/Sjc_0005144/Sjc_0005432/Sjc_0005434/Sjc_0006386/Sjc_0006688/Sjc_0007483/Sjc_0007629/Sjc_0008959/Sjc_0008960/Sjc_0008961/Sjc_0009704/Sjc_0009705/Sjc_0009713	23
GO:0007498	mesoderm development	24/655	103/5650	0.00054076	0.00717464	0.00541023	Sjc_0001336/Sjc_0001342/Sjc_0001645/Sjc_0001890/Sjc_0002069/Sjc_0002339/Sjc_0002657/Sjc_0002784/Sjc_0003098/Sjc_0004530/Sjc_0004842/Sjc_0004900/Sjc_0005267/Sjc_0005403/Sjc_0006032/Sjc_0006240/Sjc_0006570/Sjc_0007026/Sjc_0007184/Sjc_0008936/Sjc_0008986/Sjc_0009290/Sjc_0009317/Sjc_0009416	24
GO:0032103	positive regulation of response to external stimulus	24/655	103/5650	0.00054076	0.00717464	0.00541023	Sjc_0000506/Sjc_0000718/Sjc_0003685/Sjc_0003744/Sjc_0003988/Sjc_0006129/Sjc_0006318/Sjc_0006833/Sjc_0006992/Sjc_0007079/Sjc_0007812/Sjc_0008320/Sjc_0008346/Sjc_0008682/Sjc_0008683/Sjc_0008685/Sjc_0008959/Sjc_0008960/Sjc_0008961/Sjc_0009273/Sjc_0009290/Sjc_0009704/Sjc_0009705/Sjc_0009713	24
GO:1903522	regulation of blood circulation	24/655	103/5650	0.00054076	0.00717464	0.00541023	Sjc_0000189/Sjc_0000190/Sjc_0000751/Sjc_0000860/Sjc_0000937/Sjc_0002671/Sjc_0003380/Sjc_0003746/Sjc_0004026/Sjc_0005238/Sjc_0006032/Sjc_0006062/Sjc_0006414/Sjc_0006610/Sjc_0006623/Sjc_0007163/Sjc_0007486/Sjc_0007780/Sjc_0008959/Sjc_0008960/Sjc_0008961/Sjc_0009704/Sjc_0009705/Sjc_0009713	24
GO:0051961	negative regulation of nervous system development	40/655	205/5650	0.000543371	0.00718717	0.00541968	Sjc_0000077/Sjc_0000229/Sjc_0000404/Sjc_0000777/Sjc_0000860/Sjc_0000871/Sjc_0000917/Sjc_0001069/Sjc_0001250/Sjc_0001440/Sjc_0001890/Sjc_0002164/Sjc_0003645/Sjc_0003748/Sjc_0003794/Sjc_0003795/Sjc_0004021/Sjc_0004060/Sjc_0005284/Sjc_0005306/Sjc_0005444/Sjc_0006048/Sjc_0006386/Sjc_0006623/Sjc_0006688/Sjc_0006779/Sjc_0006846/Sjc_0007203/Sjc_0007320/Sjc_0007479/Sjc_0007949/Sjc_0008346/Sjc_0008532/Sjc…	40
GO:0040017	positive regulation of locomotion	45/655	239/5650	0.000563672	0.0073877	0.00557089	Sjc_0000043/Sjc_0000044/Sjc_0000180/Sjc_0000718/Sjc_0001318/Sjc_0001565/Sjc_0001845/Sjc_0001928/Sjc_0002069/Sjc_0002164/Sjc_0002671/Sjc_0003380/Sjc_0003406/Sjc_0003556/Sjc_0003653/Sjc_0003744/Sjc_0003768/Sjc_0003769/Sjc_0004816/Sjc_0005590/Sjc_0006099/Sjc_0006100/Sjc_0006124/Sjc_0006129/Sjc_0006386/Sjc_0006476/Sjc_0006688/Sjc_0006992/Sjc_0007079/Sjc_0007270/Sjc_0007320/Sjc_0007479/Sjc_0008046/Sjc…	45
GO:1902275	regulation of chromatin organization	26/655	116/5650	0.000610399	0.00792479	0.0059759	Sjc_0000192/Sjc_0000229/Sjc_0000232/Sjc_0000860/Sjc_0001068/Sjc_0001136/Sjc_0001186/Sjc_0001336/Sjc_0001342/Sjc_0001489/Sjc_0001546/Sjc_0001909/Sjc_0001928/Sjc_0002148/Sjc_0003744/Sjc_0003816/Sjc_0005711/Sjc_0006311/Sjc_0006313/Sjc_0006603/Sjc_0007187/Sjc_0007203/Sjc_0008448/Sjc_0008622/Sjc_0008891/Sjc_0009416	26
GO:0035317	imaginal disc-derived wing hair organization	9/655	23/5650	0.000649283	0.00826688	0.00623386	Sjc_0000624/Sjc_0003768/Sjc_0003769/Sjc_0004636/Sjc_0005442/Sjc_0008137/Sjc_0008738/Sjc_0008739/Sjc_0009290	9
GO:0031645	negative regulation of neurological system process	6/655	11/5650	0.000655675	0.00826688	0.00623386	Sjc_0002356/Sjc_0003794/Sjc_0003795/Sjc_0008133/Sjc_0009644/Sjc_0009751	6
GO:0045661	regulation of myoblast differentiation	6/655	11/5650	0.000655675	0.00826688	0.00623386	Sjc_0000404/Sjc_0001106/Sjc_0001338/Sjc_0005298/Sjc_0006032/Sjc_0009099	6
GO:0071294	cellular response to zinc ion	6/655	11/5650	0.000655675	0.00826688	0.00623386	Sjc_0002356/Sjc_0003746/Sjc_0006203/Sjc_0008133/Sjc_0009644/Sjc_0009751	6
GO:2000810	regulation of bicellular tight junction assembly	6/655	11/5650	0.000655675	0.00826688	0.00623386	Sjc_0000044/Sjc_0000180/Sjc_0002492/Sjc_0003768/Sjc_0003769/Sjc_0007670	6
GO:0046328	regulation of JNK cascade	26/655	117/5650	0.000700971	0.00878659	0.00662576	Sjc_0000044/Sjc_0000180/Sjc_0001665/Sjc_0001845/Sjc_0002036/Sjc_0002148/Sjc_0002339/Sjc_0003816/Sjc_0003988/Sjc_0004373/Sjc_0004530/Sjc_0004980/Sjc_0004981/Sjc_0006172/Sjc_0006318/Sjc_0007511/Sjc_0007829/Sjc_0007830/Sjc_0008807/Sjc_0008959/Sjc_0008960/Sjc_0008961/Sjc_0009290/Sjc_0009704/Sjc_0009705/Sjc_0009713	26
GO:0035051	cardiocyte differentiation	20/655	81/5650	0.000706777	0.00883368	0.00666128	Sjc_0000860/Sjc_0001342/Sjc_0001546/Sjc_0001845/Sjc_0001936/Sjc_0002069/Sjc_0004299/Sjc_0005298/Sjc_0005403/Sjc_0006032/Sjc_0007479/Sjc_0008243/Sjc_0008959/Sjc_0008960/Sjc_0008961/Sjc_0009290/Sjc_0009317/Sjc_0009704/Sjc_0009705/Sjc_0009713	20
GO:0048588	developmental cell growth	32/655	155/5650	0.000709177	0.00883807	0.00666459	Sjc_0000044/Sjc_0000180/Sjc_0000506/Sjc_0000718/Sjc_0000860/Sjc_0001287/Sjc_0001440/Sjc_0001845/Sjc_0001869/Sjc_0003988/Sjc_0004299/Sjc_0004326/Sjc_0005713/Sjc_0006099/Sjc_0006100/Sjc_0006318/Sjc_0006623/Sjc_0007249/Sjc_0007285/Sjc_0007320/Sjc_0007486/Sjc_0007949/Sjc_0008046/Sjc_0008682/Sjc_0008683/Sjc_0008685/Sjc_0008738/Sjc_0008739/Sjc_0009204/Sjc_0009205/Sjc_0009273/Sjc_0009290	32
GO:0097305	response to alcohol	39/655	201/5650	0.00071293	0.00885923	0.00668054	Sjc_0000043/Sjc_0000189/Sjc_0000190/Sjc_0000309/Sjc_0000871/Sjc_0000937/Sjc_0001025/Sjc_0001336/Sjc_0001845/Sjc_0001890/Sjc_0002356/Sjc_0002560/Sjc_0003380/Sjc_0003988/Sjc_0004021/Sjc_0004026/Sjc_0004117/Sjc_0004118/Sjc_0005238/Sjc_0005931/Sjc_0006129/Sjc_0006386/Sjc_0006688/Sjc_0006829/Sjc_0007270/Sjc_0007283/Sjc_0007511/Sjc_0007780/Sjc_0008133/Sjc_0008959/Sjc_0008960/Sjc_0008961/Sjc_0009104/Sjc…	39
GO:0000165	MAPK cascade	53/655	297/5650	0.000720801	0.0089313	0.00673489	Sjc_0000043/Sjc_0000044/Sjc_0000180/Sjc_0000309/Sjc_0000466/Sjc_0000937/Sjc_0001106/Sjc_0001342/Sjc_0001546/Sjc_0001665/Sjc_0001845/Sjc_0001852/Sjc_0002036/Sjc_0002148/Sjc_0002339/Sjc_0002784/Sjc_0003744/Sjc_0003768/Sjc_0003769/Sjc_0003816/Sjc_0003988/Sjc_0004060/Sjc_0004373/Sjc_0004530/Sjc_0004980/Sjc_0004981/Sjc_0005267/Sjc_0006040/Sjc_0006172/Sjc_0006318/Sjc_0006414/Sjc_0006846/Sjc_0007132/Sjc…	53
GO:0120035	regulation of plasma membrane bounded cell projection organization	67/655	397/5650	0.000739195	0.00905716	0.00682979	Sjc_0000043/Sjc_0000506/Sjc_0000522/Sjc_0000718/Sjc_0000777/Sjc_0000871/Sjc_0001008/Sjc_0001009/Sjc_0001033/Sjc_0001287/Sjc_0001318/Sjc_0001407/Sjc_0001440/Sjc_0001713/Sjc_0001845/Sjc_0001928/Sjc_0001997/Sjc_0002164/Sjc_0003645/Sjc_0003685/Sjc_0003744/Sjc_0003748/Sjc_0003768/Sjc_0003769/Sjc_0003794/Sjc_0003795/Sjc_0003988/Sjc_0004026/Sjc_0004326/Sjc_0004530/Sjc_0004719/Sjc_0004816/Sjc_0004980/Sjc…	67
GO:0007268	chemical synaptic transmission	66/655	390/5650	0.000750828	0.00905716	0.00682979	Sjc_0000189/Sjc_0000190/Sjc_0000309/Sjc_0000404/Sjc_0000506/Sjc_0000688/Sjc_0000751/Sjc_0000871/Sjc_0000917/Sjc_0000937/Sjc_0001008/Sjc_0001009/Sjc_0001015/Sjc_0001033/Sjc_0001485/Sjc_0001546/Sjc_0001762/Sjc_0001845/Sjc_0002036/Sjc_0002356/Sjc_0002468/Sjc_0002560/Sjc_0003380/Sjc_0003556/Sjc_0003746/Sjc_0004021/Sjc_0004060/Sjc_0004117/Sjc_0004118/Sjc_0004326/Sjc_0004397/Sjc_0004636/Sjc_0004816/Sjc…	66
GO:0098916	anterograde trans-synaptic signaling	66/655	390/5650	0.000750828	0.00905716	0.00682979	Sjc_0000189/Sjc_0000190/Sjc_0000309/Sjc_0000404/Sjc_0000506/Sjc_0000688/Sjc_0000751/Sjc_0000871/Sjc_0000917/Sjc_0000937/Sjc_0001008/Sjc_0001009/Sjc_0001015/Sjc_0001033/Sjc_0001485/Sjc_0001546/Sjc_0001762/Sjc_0001845/Sjc_0002036/Sjc_0002356/Sjc_0002468/Sjc_0002560/Sjc_0003380/Sjc_0003556/Sjc_0003746/Sjc_0004021/Sjc_0004060/Sjc_0004117/Sjc_0004118/Sjc_0004326/Sjc_0004397/Sjc_0004636/Sjc_0004816/Sjc…	66
GO:0016330	second mitotic wave involved in compound eye morphogenesis	7/655	15/5650	0.000758454	0.00905716	0.00682979	Sjc_0008807/Sjc_0008959/Sjc_0008960/Sjc_0008961/Sjc_0009704/Sjc_0009705/Sjc_0009713	7
GO:0035066	positive regulation of histone acetylation	7/655	15/5650	0.000758454	0.00905716	0.00682979	Sjc_0000192/Sjc_0000860/Sjc_0001342/Sjc_0001546/Sjc_0001909/Sjc_0001928/Sjc_0007187	7
GO:0045667	regulation of osteoblast differentiation	11/655	33/5650	0.000817886	0.0096096	0.00724638	Sjc_0000043/Sjc_0000522/Sjc_0000718/Sjc_0002288/Sjc_0002303/Sjc_0002339/Sjc_0003744/Sjc_0004530/Sjc_0007203/Sjc_0009133/Sjc_0009290	11
GO:0046667	compound eye retinal cell programmed cell death	11/655	33/5650	0.000817886	0.0096096	0.00724638	Sjc_0000043/Sjc_0006979/Sjc_0008959/Sjc_0008960/Sjc_0008961/Sjc_0009204/Sjc_0009205/Sjc_0009317/Sjc_0009704/Sjc_0009705/Sjc_0009713	11
GO:0099177	regulation of trans-synaptic signaling	42/655	223/5650	0.00085033	0.0098079	0.00739591	Sjc_0000189/Sjc_0000190/Sjc_0000404/Sjc_0000506/Sjc_0000688/Sjc_0000871/Sjc_0000937/Sjc_0001033/Sjc_0001546/Sjc_0001845/Sjc_0002036/Sjc_0002468/Sjc_0003380/Sjc_0003556/Sjc_0004021/Sjc_0004060/Sjc_0004117/Sjc_0004118/Sjc_0004326/Sjc_0004397/Sjc_0004636/Sjc_0004816/Sjc_0004939/Sjc_0005238/Sjc_0005272/Sjc_0005432/Sjc_0005434/Sjc_0006414/Sjc_0006447/Sjc_0006547/Sjc_0006807/Sjc_0006979/Sjc_0007320/Sjc…	42
GO:0031346	positive regulation of cell projection organization	45/655	244/5650	0.000891619	0.0101341	0.00764192	Sjc_0000043/Sjc_0000506/Sjc_0000522/Sjc_0000718/Sjc_0000871/Sjc_0001008/Sjc_0001009/Sjc_0001287/Sjc_0001318/Sjc_0001407/Sjc_0001713/Sjc_0001845/Sjc_0001997/Sjc_0002164/Sjc_0003685/Sjc_0003744/Sjc_0003794/Sjc_0003795/Sjc_0003988/Sjc_0004326/Sjc_0004719/Sjc_0004980/Sjc_0004981/Sjc_0005494/Sjc_0005821/Sjc_0006048/Sjc_0006099/Sjc_0006100/Sjc_0006318/Sjc_0006414/Sjc_0006428/Sjc_0006623/Sjc_0007079/Sjc…	45
GO:0060537	muscle tissue development	32/655	157/5650	0.000893083	0.0101341	0.00764192	Sjc_0000043/Sjc_0000404/Sjc_0000718/Sjc_0000860/Sjc_0001342/Sjc_0001546/Sjc_0001845/Sjc_0002069/Sjc_0002657/Sjc_0004026/Sjc_0004220/Sjc_0004299/Sjc_0004627/Sjc_0005298/Sjc_0005306/Sjc_0006032/Sjc_0006207/Sjc_0006846/Sjc_0007203/Sjc_0007479/Sjc_0008243/Sjc_0008346/Sjc_0008959/Sjc_0008960/Sjc_0008961/Sjc_0009099/Sjc_0009204/Sjc_0009205/Sjc_0009290/Sjc_0009704/Sjc_0009705/Sjc_0009713	32
GO:0035316	non-sensory hair organization	9/655	24/5650	0.000933499	0.0105098	0.00792518	Sjc_0000624/Sjc_0003768/Sjc_0003769/Sjc_0004636/Sjc_0005442/Sjc_0008137/Sjc_0008738/Sjc_0008739/Sjc_0009290	9
GO:0010171	body morphogenesis	19/655	77/5650	0.000961959	0.010802	0.00814554	Sjc_0000187/Sjc_0000688/Sjc_0000860/Sjc_0001845/Sjc_0001936/Sjc_0002036/Sjc_0002789/Sjc_0003406/Sjc_0003768/Sjc_0003769/Sjc_0005529/Sjc_0005560/Sjc_0006447/Sjc_0007203/Sjc_0007993/Sjc_0008738/Sjc_0008739/Sjc_0009133/Sjc_0009416	19
GO:0007606	sensory perception of chemical stimulus	17/655	66/5650	0.00105103	0.0116505	0.00878536	Sjc_0000937/Sjc_0001407/Sjc_0001713/Sjc_0002356/Sjc_0002560/Sjc_0003380/Sjc_0003645/Sjc_0004143/Sjc_0005467/Sjc_0005967/Sjc_0007479/Sjc_0007486/Sjc_0008105/Sjc_0008133/Sjc_0009290/Sjc_0009644/Sjc_0009751	17
GO:0099173	postsynapse organization	17/655	66/5650	0.00105103	0.0116505	0.00878536	Sjc_0000672/Sjc_0000871/Sjc_0001006/Sjc_0001287/Sjc_0001845/Sjc_0002897/Sjc_0003748/Sjc_0004636/Sjc_0004816/Sjc_0004980/Sjc_0004981/Sjc_0005944/Sjc_0006099/Sjc_0006100/Sjc_0006447/Sjc_0007164/Sjc_0007320	17
GO:0007395	dorsal closure, spreading of leading edge cells	8/655	20/5650	0.00110009	0.0120091	0.00905576	Sjc_0001845/Sjc_0004060/Sjc_0008959/Sjc_0008960/Sjc_0008961/Sjc_0009704/Sjc_0009705/Sjc_0009713	8
GO:0008071	maternal determination of dorsal/ventral axis, ovarian follicular epithelium, soma encoded	6/655	12/5650	0.00118354	0.012452	0.00938979	Sjc_0008959/Sjc_0008960/Sjc_0008961/Sjc_0009704/Sjc_0009705/Sjc_0009713	6
GO:0033087	negative regulation of immature T cell proliferation	6/655	12/5650	0.00118354	0.012452	0.00938979	Sjc_0008959/Sjc_0008960/Sjc_0008961/Sjc_0009704/Sjc_0009705/Sjc_0009713	6
GO:0007186	G protein-coupled receptor signaling pathway	36/655	186/5650	0.00118543	0.012452	0.00938979	Sjc_0000044/Sjc_0000180/Sjc_0000871/Sjc_0000926/Sjc_0000937/Sjc_0001546/Sjc_0001852/Sjc_0001957/Sjc_0002356/Sjc_0003380/Sjc_0003744/Sjc_0003748/Sjc_0003768/Sjc_0003769/Sjc_0004397/Sjc_0004528/Sjc_0004530/Sjc_0004923/Sjc_0004994/Sjc_0004995/Sjc_0005446/Sjc_0005467/Sjc_0005944/Sjc_0006129/Sjc_0006547/Sjc_0006669/Sjc_0006908/Sjc_0006992/Sjc_0008133/Sjc_0008346/Sjc_0009086/Sjc_0009087/Sjc_0009290/Sjc…	36
GO:0120192	tight junction assembly	16/655	61/5650	0.00118687	0.012452	0.00938979	Sjc_0000043/Sjc_0000044/Sjc_0000180/Sjc_0000404/Sjc_0001665/Sjc_0001845/Sjc_0002077/Sjc_0002492/Sjc_0003768/Sjc_0003769/Sjc_0003779/Sjc_0004119/Sjc_0004373/Sjc_0004636/Sjc_0006908/Sjc_0007670	16
GO:0120193	tight junction organization	16/655	61/5650	0.00118687	0.012452	0.00938979	Sjc_0000043/Sjc_0000044/Sjc_0000180/Sjc_0000404/Sjc_0001665/Sjc_0001845/Sjc_0002077/Sjc_0002492/Sjc_0003768/Sjc_0003769/Sjc_0003779/Sjc_0004119/Sjc_0004373/Sjc_0004636/Sjc_0006908/Sjc_0007670	16
GO:0071396	cellular response to lipid	41/655	220/5650	0.00121156	0.0125014	0.00942703	Sjc_0000189/Sjc_0000190/Sjc_0000229/Sjc_0000232/Sjc_0000522/Sjc_0000718/Sjc_0000860/Sjc_0000871/Sjc_0001106/Sjc_0001336/Sjc_0001546/Sjc_0001665/Sjc_0001845/Sjc_0001890/Sjc_0002148/Sjc_0002339/Sjc_0003768/Sjc_0003769/Sjc_0003816/Sjc_0004026/Sjc_0004373/Sjc_0004682/Sjc_0005238/Sjc_0005266/Sjc_0005298/Sjc_0006129/Sjc_0006386/Sjc_0006688/Sjc_0007283/Sjc_0007320/Sjc_0007511/Sjc_0007629/Sjc_0008243/Sjc…	41
GO:0007445	determination of imaginal disc primordium	7/655	16/5650	0.00121477	0.0125014	0.00942703	Sjc_0008959/Sjc_0008960/Sjc_0008961/Sjc_0009317/Sjc_0009704/Sjc_0009705/Sjc_0009713	7
GO:0035225	determination of genital disc primordium	7/655	16/5650	0.00121477	0.0125014	0.00942703	Sjc_0008959/Sjc_0008960/Sjc_0008961/Sjc_0009317/Sjc_0009704/Sjc_0009705/Sjc_0009713	7
GO:0043576	regulation of respiratory gaseous exchange	7/655	16/5650	0.00121477	0.0125014	0.00942703	Sjc_0000041/Sjc_0000042/Sjc_0002356/Sjc_0007514/Sjc_0008133/Sjc_0009644/Sjc_0009751	7
GO:1902905	positive regulation of supramolecular fiber organization	24/655	109/5650	0.00127368	0.0130765	0.00986065	Sjc_0000043/Sjc_0000456/Sjc_0000718/Sjc_0001318/Sjc_0001845/Sjc_0002164/Sjc_0003380/Sjc_0003537/Sjc_0003748/Sjc_0003768/Sjc_0003769/Sjc_0004326/Sjc_0005944/Sjc_0006979/Sjc_0007320/Sjc_0007479/Sjc_0008682/Sjc_0008683/Sjc_0008730/Sjc_0009104/Sjc_0009132/Sjc_0009204/Sjc_0009205/Sjc_0009362	24
GO:0048144	fibroblast proliferation	13/655	45/5650	0.00129486	0.0131997	0.00995355	Sjc_0001803/Sjc_0007203/Sjc_0007245/Sjc_0008949/Sjc_0008959/Sjc_0008960/Sjc_0008961/Sjc_0009086/Sjc_0009087/Sjc_0009317/Sjc_0009704/Sjc_0009705/Sjc_0009713	13
GO:0048145	regulation of fibroblast proliferation	13/655	45/5650	0.00129486	0.0131997	0.00995355	Sjc_0001803/Sjc_0007203/Sjc_0007245/Sjc_0008949/Sjc_0008959/Sjc_0008960/Sjc_0008961/Sjc_0009086/Sjc_0009087/Sjc_0009317/Sjc_0009704/Sjc_0009705/Sjc_0009713	13
GO:0048706	embryonic skeletal system development	13/655	45/5650	0.00129486	0.0131997	0.00995355	Sjc_0000525/Sjc_0000718/Sjc_0001068/Sjc_0001281/Sjc_0001928/Sjc_0002339/Sjc_0002784/Sjc_0003406/Sjc_0005403/Sjc_0005560/Sjc_0006063/Sjc_0006610/Sjc_0009133	13
GO:0060411	cardiac septum morphogenesis	9/655	25/5650	0.00131087	0.0132376	0.0099822	Sjc_0000860/Sjc_0001281/Sjc_0001342/Sjc_0002069/Sjc_0004220/Sjc_0005989/Sjc_0006032/Sjc_0007479/Sjc_0009290	9
GO:1903707	negative regulation of hemopoiesis	15/655	56/5650	0.00133011	0.0133382	0.0100581	Sjc_0000229/Sjc_0000522/Sjc_0000525/Sjc_0001546/Sjc_0001928/Sjc_0004533/Sjc_0005403/Sjc_0006846/Sjc_0008959/Sjc_0008960/Sjc_0008961/Sjc_0009133/Sjc_0009704/Sjc_0009705/Sjc_0009713	15
GO:0001942	hair follicle development	10/655	30/5650	0.00140735	0.0137607	0.0103766	Sjc_0000043/Sjc_0001342/Sjc_0003406/Sjc_0007771/Sjc_0008959/Sjc_0008960/Sjc_0008961/Sjc_0009704/Sjc_0009705/Sjc_0009713	10
GO:0048146	positive regulation of fibroblast proliferation	10/655	30/5650	0.00140735	0.0137607	0.0103766	Sjc_0008949/Sjc_0008959/Sjc_0008960/Sjc_0008961/Sjc_0009086/Sjc_0009087/Sjc_0009317/Sjc_0009704/Sjc_0009705/Sjc_0009713	10
GO:0034103	regulation of tissue remodeling	11/655	35/5650	0.00141942	0.0138445	0.0104398	Sjc_0000937/Sjc_0002288/Sjc_0002303/Sjc_0003768/Sjc_0003769/Sjc_0008959/Sjc_0008960/Sjc_0008961/Sjc_0009704/Sjc_0009705/Sjc_0009713	11
GO:1905269	positive regulation of chromatin organization	17/655	68/5650	0.00150372	0.0144734	0.010914	Sjc_0000192/Sjc_0000229/Sjc_0000232/Sjc_0000860/Sjc_0001342/Sjc_0001489/Sjc_0001546/Sjc_0001909/Sjc_0001928/Sjc_0002148/Sjc_0003744/Sjc_0003816/Sjc_0006311/Sjc_0006313/Sjc_0006603/Sjc_0007187/Sjc_0008891	17
GO:0008356	asymmetric cell division	25/655	117/5650	0.00159757	0.0150873	0.011377	Sjc_0000043/Sjc_0001644/Sjc_0001957/Sjc_0003645/Sjc_0004077/Sjc_0004526/Sjc_0004923/Sjc_0004975/Sjc_0004976/Sjc_0005224/Sjc_0005267/Sjc_0005673/Sjc_0005821/Sjc_0006062/Sjc_0006124/Sjc_0006311/Sjc_0006313/Sjc_0006386/Sjc_0006688/Sjc_0006908/Sjc_0007479/Sjc_0008936/Sjc_0009290/Sjc_0009362/Sjc_0009416	25
GO:0010960	magnesium ion homeostasis	8/655	21/5650	0.001599	0.0150873	0.011377	Sjc_0003406/Sjc_0008730/Sjc_0008959/Sjc_0008960/Sjc_0008961/Sjc_0009704/Sjc_0009705/Sjc_0009713	8
GO:1901985	positive regulation of protein acetylation	8/655	21/5650	0.001599	0.0150873	0.011377	Sjc_0000192/Sjc_0000860/Sjc_0001342/Sjc_0001546/Sjc_0001909/Sjc_0001928/Sjc_0007079/Sjc_0007187	8
GO:0044057	regulation of system process	42/655	230/5650	0.0016045	0.0151062	0.0113912	Sjc_0000051/Sjc_0000189/Sjc_0000190/Sjc_0000506/Sjc_0000751/Sjc_0000860/Sjc_0000937/Sjc_0001342/Sjc_0001845/Sjc_0002356/Sjc_0002382/Sjc_0002671/Sjc_0003380/Sjc_0003746/Sjc_0003768/Sjc_0003769/Sjc_0003794/Sjc_0003795/Sjc_0004026/Sjc_0004299/Sjc_0004682/Sjc_0004816/Sjc_0005238/Sjc_0006032/Sjc_0006062/Sjc_0006414/Sjc_0006610/Sjc_0006623/Sjc_0007163/Sjc_0007486/Sjc_0007629/Sjc_0007780/Sjc_0008133/Sjc…	42
GO:0035152	regulation of tube architecture, open tracheal system	15/655	57/5650	0.00161654	0.0151533	0.0114267	Sjc_0002077/Sjc_0002173/Sjc_0003779/Sjc_0004021/Sjc_0004636/Sjc_0006040/Sjc_0006979/Sjc_0008959/Sjc_0008960/Sjc_0008961/Sjc_0009290/Sjc_0009348/Sjc_0009704/Sjc_0009705/Sjc_0009713	15
GO:0001649	osteoblast differentiation	12/655	41/5650	0.00174301	0.0161192	0.0121551	Sjc_0000043/Sjc_0000522/Sjc_0000718/Sjc_0001342/Sjc_0002288/Sjc_0002303/Sjc_0002339/Sjc_0003744/Sjc_0004530/Sjc_0007203/Sjc_0009133/Sjc_0009290	12
GO:0060078	regulation of postsynaptic membrane potential	12/655	41/5650	0.00174301	0.0161192	0.0121551	Sjc_0000506/Sjc_0000751/Sjc_0000871/Sjc_0000937/Sjc_0001546/Sjc_0002356/Sjc_0004816/Sjc_0007163/Sjc_0008133/Sjc_0009440/Sjc_0009644/Sjc_0009751	12
GO:0007015	actin filament organization	36/655	190/5650	0.00175662	0.0161504	0.0121787	Sjc_0000456/Sjc_0000466/Sjc_0000718/Sjc_0000871/Sjc_0000917/Sjc_0001018/Sjc_0001318/Sjc_0001407/Sjc_0001546/Sjc_0001845/Sjc_0002164/Sjc_0003380/Sjc_0003748/Sjc_0003768/Sjc_0003769/Sjc_0004060/Sjc_0004119/Sjc_0004326/Sjc_0004816/Sjc_0005529/Sjc_0005713/Sjc_0006048/Sjc_0006979/Sjc_0007285/Sjc_0007320/Sjc_0007479/Sjc_0008137/Sjc_0008682/Sjc_0008683/Sjc_0008730/Sjc_0009104/Sjc_0009204/Sjc_0009205/Sjc…	36
GO:0014855	striated muscle cell proliferation	11/655	36/5650	0.00183424	0.0164431	0.0123994	Sjc_0000043/Sjc_0000718/Sjc_0002069/Sjc_0006032/Sjc_0006846/Sjc_0008959/Sjc_0008960/Sjc_0008961/Sjc_0009704/Sjc_0009705/Sjc_0009713	11
GO:0042386	hemocyte differentiation	11/655	36/5650	0.00183424	0.0164431	0.0123994	Sjc_0001546/Sjc_0005224/Sjc_0007099/Sjc_0008936/Sjc_0008959/Sjc_0008960/Sjc_0008961/Sjc_0009317/Sjc_0009704/Sjc_0009705/Sjc_0009713	11
GO:0048511	rhythmic process	34/655	177/5650	0.00183823	0.0164431	0.0123994	Sjc_0000190/Sjc_0000351/Sjc_0000751/Sjc_0000937/Sjc_0001025/Sjc_0001069/Sjc_0001186/Sjc_0001546/Sjc_0002897/Sjc_0003459/Sjc_0003768/Sjc_0003769/Sjc_0004026/Sjc_0004117/Sjc_0004118/Sjc_0004397/Sjc_0005238/Sjc_0005314/Sjc_0005706/Sjc_0005944/Sjc_0007163/Sjc_0007270/Sjc_0007283/Sjc_0007479/Sjc_0008346/Sjc_0008738/Sjc_0008739/Sjc_0008936/Sjc_0008959/Sjc_0008960/Sjc_0008961/Sjc_0009704/Sjc_0009705/Sjc…	34
GO:0050673	epithelial cell proliferation	27/655	131/5650	0.0018558	0.0164431	0.0123994	Sjc_0000043/Sjc_0000860/Sjc_0001928/Sjc_0003380/Sjc_0003406/Sjc_0003513/Sjc_0003744/Sjc_0004077/Sjc_0004530/Sjc_0005378/Sjc_0005379/Sjc_0005403/Sjc_0006386/Sjc_0006688/Sjc_0007479/Sjc_0007629/Sjc_0008090/Sjc_0008730/Sjc_0008959/Sjc_0008960/Sjc_0008961/Sjc_0009133/Sjc_0009290/Sjc_0009317/Sjc_0009704/Sjc_0009705/Sjc_0009713	27
GO:0010863	positive regulation of phospholipase C activity	7/655	17/5650	0.00186091	0.0164431	0.0123994	Sjc_0007320/Sjc_0008959/Sjc_0008960/Sjc_0008961/Sjc_0009704/Sjc_0009705/Sjc_0009713	7
GO:0030381	chorion-containing eggshell pattern formation	7/655	17/5650	0.00186091	0.0164431	0.0123994	Sjc_0002069/Sjc_0008959/Sjc_0008960/Sjc_0008961/Sjc_0009704/Sjc_0009705/Sjc_0009713	7
GO:0042531	positive regulation of tyrosine phosphorylation of STAT protein	7/655	17/5650	0.00186091	0.0164431	0.0123994	Sjc_0000860/Sjc_0008959/Sjc_0008960/Sjc_0008961/Sjc_0009704/Sjc_0009705/Sjc_0009713	7
GO:0033083	regulation of immature T cell proliferation	6/655	13/5650	0.00198428	0.0170782	0.0128783	Sjc_0008959/Sjc_0008960/Sjc_0008961/Sjc_0009704/Sjc_0009705/Sjc_0009713	6
GO:0033084	regulation of immature T cell proliferation in thymus	6/655	13/5650	0.00198428	0.0170782	0.0128783	Sjc_0008959/Sjc_0008960/Sjc_0008961/Sjc_0009704/Sjc_0009705/Sjc_0009713	6
GO:0043006	activation of phospholipase A2 activity by calcium-mediated signaling	6/655	13/5650	0.00198428	0.0170782	0.0128783	Sjc_0008959/Sjc_0008960/Sjc_0008961/Sjc_0009704/Sjc_0009705/Sjc_0009713	6
GO:0043129	surfactant homeostasis	6/655	13/5650	0.00198428	0.0170782	0.0128783	Sjc_0008959/Sjc_0008960/Sjc_0008961/Sjc_0009704/Sjc_0009705/Sjc_0009713	6
GO:0045468	regulation of R8 cell spacing in compound eye	6/655	13/5650	0.00198428	0.0170782	0.0128783	Sjc_0008959/Sjc_0008960/Sjc_0008961/Sjc_0009704/Sjc_0009705/Sjc_0009713	6
GO:1900019	regulation of protein kinase C activity	6/655	13/5650	0.00198428	0.0170782	0.0128783	Sjc_0008959/Sjc_0008960/Sjc_0008961/Sjc_0009704/Sjc_0009705/Sjc_0009713	6
GO:1900020	positive regulation of protein kinase C activity	6/655	13/5650	0.00198428	0.0170782	0.0128783	Sjc_0008959/Sjc_0008960/Sjc_0008961/Sjc_0009704/Sjc_0009705/Sjc_0009713	6
GO:0008037	cell recognition	20/655	88/5650	0.00211546	0.0180843	0.0136369	Sjc_0000044/Sjc_0000180/Sjc_0000404/Sjc_0000688/Sjc_0000777/Sjc_0001008/Sjc_0001009/Sjc_0001440/Sjc_0002069/Sjc_0002657/Sjc_0004021/Sjc_0004636/Sjc_0006099/Sjc_0006100/Sjc_0006203/Sjc_0006347/Sjc_0006348/Sjc_0007320/Sjc_0009204/Sjc_0009205	20
GO:0051962	positive regulation of nervous system development	53/655	311/5650	0.00212213	0.0180843	0.0136369	Sjc_0000044/Sjc_0000180/Sjc_0000187/Sjc_0000506/Sjc_0000522/Sjc_0000718/Sjc_0000762/Sjc_0000777/Sjc_0000871/Sjc_0000937/Sjc_0001008/Sjc_0001009/Sjc_0001342/Sjc_0001713/Sjc_0001845/Sjc_0001890/Sjc_0001928/Sjc_0003645/Sjc_0003685/Sjc_0003744/Sjc_0003794/Sjc_0003795/Sjc_0003988/Sjc_0004326/Sjc_0004842/Sjc_0004980/Sjc_0004981/Sjc_0005267/Sjc_0005272/Sjc_0006099/Sjc_0006100/Sjc_0006318/Sjc_0006386/Sjc…	53
GO:0097435	supramolecular fiber organization	53/655	311/5650	0.00212213	0.0180843	0.0136369	Sjc_0000043/Sjc_0000456/Sjc_0000466/Sjc_0000688/Sjc_0000718/Sjc_0000871/Sjc_0000893/Sjc_0000917/Sjc_0001018/Sjc_0001250/Sjc_0001318/Sjc_0001342/Sjc_0001407/Sjc_0001546/Sjc_0001845/Sjc_0002164/Sjc_0002339/Sjc_0002671/Sjc_0003380/Sjc_0003537/Sjc_0003556/Sjc_0003748/Sjc_0003768/Sjc_0003769/Sjc_0004060/Sjc_0004119/Sjc_0004326/Sjc_0004530/Sjc_0004750/Sjc_0004816/Sjc_0005363/Sjc_0005529/Sjc_0005713/Sjc…	53
GO:0072078	nephron tubule morphogenesis	8/655	22/5650	0.00226136	0.0189339	0.0142776	Sjc_0000669/Sjc_0000718/Sjc_0001342/Sjc_0001928/Sjc_0003459/Sjc_0008532/Sjc_0008986/Sjc_0009317	8
GO:0072088	nephron epithelium morphogenesis	8/655	22/5650	0.00226136	0.0189339	0.0142776	Sjc_0000669/Sjc_0000718/Sjc_0001342/Sjc_0001928/Sjc_0003459/Sjc_0008532/Sjc_0008986/Sjc_0009317	8
GO:0070997	neuron death	36/655	193/5650	0.00232945	0.0194286	0.0146507	Sjc_0000041/Sjc_0000042/Sjc_0000860/Sjc_0001068/Sjc_0001318/Sjc_0001546/Sjc_0001845/Sjc_0001928/Sjc_0002148/Sjc_0003406/Sjc_0003753/Sjc_0003768/Sjc_0003769/Sjc_0003816/Sjc_0003988/Sjc_0004394/Sjc_0004627/Sjc_0004816/Sjc_0004980/Sjc_0004981/Sjc_0007174/Sjc_0007175/Sjc_0007320/Sjc_0008046/Sjc_0008090/Sjc_0008346/Sjc_0008959/Sjc_0008960/Sjc_0008961/Sjc_0009273/Sjc_0009290/Sjc_0009317/Sjc_0009416/Sjc…	36
GO:0003158	endothelium development	11/655	37/5650	0.00234272	0.0194851	0.0146933	Sjc_0001342/Sjc_0002077/Sjc_0002657/Sjc_0003744/Sjc_0003768/Sjc_0003769/Sjc_0004636/Sjc_0006129/Sjc_0006908/Sjc_0007479/Sjc_0008807	11
GO:0045610	regulation of hemocyte differentiation	10/655	32/5650	0.00243754	0.0199823	0.0150682	Sjc_0001546/Sjc_0007099/Sjc_0008936/Sjc_0008959/Sjc_0008960/Sjc_0008961/Sjc_0009317/Sjc_0009704/Sjc_0009705/Sjc_0009713	10
GO:0060038	cardiac muscle cell proliferation	10/655	32/5650	0.00243754	0.0199823	0.0150682	Sjc_0000043/Sjc_0002069/Sjc_0006032/Sjc_0006846/Sjc_0008959/Sjc_0008960/Sjc_0008961/Sjc_0009704/Sjc_0009705/Sjc_0009713	10
GO:0098773	skin epidermis development	10/655	32/5650	0.00243754	0.0199823	0.0150682	Sjc_0000043/Sjc_0001342/Sjc_0003406/Sjc_0007771/Sjc_0008959/Sjc_0008960/Sjc_0008961/Sjc_0009704/Sjc_0009705/Sjc_0009713	10
GO:0048771	tissue remodeling	14/655	54/5650	0.00266589	0.0216893	0.0163554	Sjc_0000937/Sjc_0002288/Sjc_0002303/Sjc_0003768/Sjc_0003769/Sjc_0004026/Sjc_0004220/Sjc_0008549/Sjc_0008959/Sjc_0008960/Sjc_0008961/Sjc_0009704/Sjc_0009705/Sjc_0009713	14
GO:0048738	cardiac muscle tissue development	21/655	96/5650	0.00272741	0.0219162	0.0165265	Sjc_0000043/Sjc_0000860/Sjc_0001342/Sjc_0001546/Sjc_0001845/Sjc_0002069/Sjc_0004220/Sjc_0004299/Sjc_0005298/Sjc_0005306/Sjc_0006032/Sjc_0006846/Sjc_0007479/Sjc_0008243/Sjc_0008959/Sjc_0008960/Sjc_0008961/Sjc_0009290/Sjc_0009704/Sjc_0009705/Sjc_0009713	21
GO:0050678	regulation of epithelial cell proliferation	24/655	115/5650	0.00273857	0.0219162	0.0165265	Sjc_0000043/Sjc_0000860/Sjc_0001928/Sjc_0003380/Sjc_0003513/Sjc_0003744/Sjc_0004077/Sjc_0004530/Sjc_0005378/Sjc_0005379/Sjc_0005403/Sjc_0006386/Sjc_0006688/Sjc_0007479/Sjc_0007629/Sjc_0008730/Sjc_0008959/Sjc_0008960/Sjc_0008961/Sjc_0009133/Sjc_0009290/Sjc_0009704/Sjc_0009705/Sjc_0009713	24
GO:0008363	larval chitin-based cuticle development	7/655	18/5650	0.00274461	0.0219162	0.0165265	Sjc_0000043/Sjc_0000044/Sjc_0000180/Sjc_0002339/Sjc_0008936/Sjc_0009290/Sjc_0009317	7
GO:0035293	chitin-based larval cuticle pattern formation	7/655	18/5650	0.00274461	0.0219162	0.0165265	Sjc_0000043/Sjc_0000044/Sjc_0000180/Sjc_0002339/Sjc_0008936/Sjc_0009290/Sjc_0009317	7
GO:0042337	cuticle development involved in chitin-based cuticle molting cycle	7/655	18/5650	0.00274461	0.0219162	0.0165265	Sjc_0000043/Sjc_0000044/Sjc_0000180/Sjc_0002339/Sjc_0008936/Sjc_0009290/Sjc_0009317	7
GO:1903078	positive regulation of protein localization to plasma membrane	11/655	38/5650	0.00295957	0.0232453	0.0175287	Sjc_0000871/Sjc_0001006/Sjc_0005284/Sjc_0008655/Sjc_0008959/Sjc_0008960/Sjc_0008961/Sjc_0009400/Sjc_0009704/Sjc_0009705/Sjc_0009713	11
GO:1904888	cranial skeletal system development	11/655	38/5650	0.00295957	0.0232453	0.0175287	Sjc_0000525/Sjc_0000622/Sjc_0000718/Sjc_0001068/Sjc_0001928/Sjc_0002784/Sjc_0003406/Sjc_0005397/Sjc_0005560/Sjc_0006610/Sjc_0009133	11
GO:0070302	regulation of stress-activated protein kinase signaling cascade	26/655	129/5650	0.00309897	0.0237728	0.0179265	Sjc_0000044/Sjc_0000180/Sjc_0001665/Sjc_0001845/Sjc_0002036/Sjc_0002148/Sjc_0002339/Sjc_0003816/Sjc_0003988/Sjc_0004373/Sjc_0004530/Sjc_0004980/Sjc_0004981/Sjc_0006172/Sjc_0006318/Sjc_0007511/Sjc_0007829/Sjc_0007830/Sjc_0008807/Sjc_0008959/Sjc_0008960/Sjc_0008961/Sjc_0009290/Sjc_0009704/Sjc_0009705/Sjc_0009713	26
GO:0007635	chemosensory behavior	21/655	97/5650	0.00311294	0.0237728	0.0179265	Sjc_0000190/Sjc_0000386/Sjc_0000466/Sjc_0001407/Sjc_0003380/Sjc_0003513/Sjc_0004021/Sjc_0004220/Sjc_0005238/Sjc_0005967/Sjc_0006032/Sjc_0006129/Sjc_0006979/Sjc_0007486/Sjc_0008959/Sjc_0008960/Sjc_0008961/Sjc_0009362/Sjc_0009704/Sjc_0009705/Sjc_0009713	21
GO:0048139	female germ-line cyst encapsulation	8/655	23/5650	0.00312113	0.0237728	0.0179265	Sjc_0005791/Sjc_0006803/Sjc_0008959/Sjc_0008960/Sjc_0008961/Sjc_0009704/Sjc_0009705/Sjc_0009713	8
GO:0032930	positive regulation of superoxide anion generation	6/655	14/5650	0.00313567	0.0237728	0.0179265	Sjc_0008959/Sjc_0008960/Sjc_0008961/Sjc_0009704/Sjc_0009705/Sjc_0009713	6
GO:0070141	response to UV-A	6/655	14/5650	0.00313567	0.0237728	0.0179265	Sjc_0008959/Sjc_0008960/Sjc_0008961/Sjc_0009704/Sjc_0009705/Sjc_0009713	6
GO:0086091	regulation of heart rate by cardiac conduction	6/655	14/5650	0.00313567	0.0237728	0.0179265	Sjc_0000189/Sjc_0000190/Sjc_0000751/Sjc_0005238/Sjc_0007163/Sjc_0007780	6
GO:0010828	positive regulation of glucose transmembrane transport	10/655	33/5650	0.00314174	0.0237728	0.0179265	Sjc_0001845/Sjc_0006838/Sjc_0007483/Sjc_0008655/Sjc_0008959/Sjc_0008960/Sjc_0008961/Sjc_0009704/Sjc_0009705/Sjc_0009713	10
GO:0006930	substrate-dependent cell migration, cell extension	5/655	10/5650	0.00315353	0.0237728	0.0179265	Sjc_0007320/Sjc_0008875/Sjc_0008876/Sjc_0008878/Sjc_0008879	5
GO:0032649	regulation of interferon-gamma production	5/655	10/5650	0.00315353	0.0237728	0.0179265	Sjc_0000044/Sjc_0000180/Sjc_0000860/Sjc_0001928/Sjc_0007320	5
GO:0032663	regulation of interleukin-2 production	5/655	10/5650	0.00315353	0.0237728	0.0179265	Sjc_0001928/Sjc_0003744/Sjc_0007320/Sjc_0008682/Sjc_0008683	5
GO:0050893	sensory processing	5/655	10/5650	0.00315353	0.0237728	0.0179265	Sjc_0001407/Sjc_0002356/Sjc_0008133/Sjc_0009644/Sjc_0009751	5
GO:0042509	regulation of tyrosine phosphorylation of STAT protein	9/655	28/5650	0.00322009	0.0239811	0.0180836	Sjc_0000860/Sjc_0001250/Sjc_0005444/Sjc_0008959/Sjc_0008960/Sjc_0008961/Sjc_0009704/Sjc_0009705/Sjc_0009713	9
GO:0040008	regulation of growth	75/655	480/5650	0.003306	0.024494	0.0184703	Sjc_0000043/Sjc_0000477/Sjc_0000506/Sjc_0000622/Sjc_0000669/Sjc_0000688/Sjc_0000718/Sjc_0000871/Sjc_0000917/Sjc_0000937/Sjc_0001263/Sjc_0001342/Sjc_0001440/Sjc_0001546/Sjc_0001553/Sjc_0001845/Sjc_0001890/Sjc_0002069/Sjc_0002148/Sjc_0002164/Sjc_0002560/Sjc_0002657/Sjc_0002671/Sjc_0002784/Sjc_0003184/Sjc_0003653/Sjc_0003768/Sjc_0003769/Sjc_0003816/Sjc_0003988/Sjc_0004021/Sjc_0004026/Sjc_0004060/Sjc…	75
GO:0042059	negative regulation of epidermal growth factor receptor signaling pathway	15/655	61/5650	0.00332729	0.0245673	0.0185256	Sjc_0003406/Sjc_0004021/Sjc_0004060/Sjc_0004295/Sjc_0004316/Sjc_0004317/Sjc_0005706/Sjc_0007511/Sjc_0008959/Sjc_0008960/Sjc_0008961/Sjc_0009416/Sjc_0009704/Sjc_0009705/Sjc_0009713	15
GO:0040028	regulation of vulval development	18/655	79/5650	0.00336603	0.0247263	0.0186455	Sjc_0000043/Sjc_0000718/Sjc_0004211/Sjc_0004316/Sjc_0004317/Sjc_0004326/Sjc_0005224/Sjc_0005403/Sjc_0006311/Sjc_0006313/Sjc_0006476/Sjc_0008936/Sjc_0008959/Sjc_0008960/Sjc_0008961/Sjc_0009704/Sjc_0009705/Sjc_0009713	18
GO:0016570	histone modification	41/655	232/5650	0.00339813	0.0248965	0.0187739	Sjc_0000192/Sjc_0000229/Sjc_0000232/Sjc_0000525/Sjc_0000622/Sjc_0000860/Sjc_0001068/Sjc_0001136/Sjc_0001186/Sjc_0001336/Sjc_0001342/Sjc_0001489/Sjc_0001546/Sjc_0001909/Sjc_0001928/Sjc_0002148/Sjc_0002535/Sjc_0002568/Sjc_0003744/Sjc_0003753/Sjc_0003816/Sjc_0005266/Sjc_0005298/Sjc_0005397/Sjc_0005589/Sjc_0005711/Sjc_0005791/Sjc_0006126/Sjc_0006311/Sjc_0006313/Sjc_0006502/Sjc_0006603/Sjc_0006964/Sjc…	41
GO:0032880	regulation of protein localization	70/655	443/5650	0.00340075	0.0248965	0.0187739	Sjc_0000043/Sjc_0000044/Sjc_0000077/Sjc_0000180/Sjc_0000284/Sjc_0000506/Sjc_0000860/Sjc_0000871/Sjc_0000937/Sjc_0001006/Sjc_0001008/Sjc_0001009/Sjc_0001338/Sjc_0001407/Sjc_0001546/Sjc_0001845/Sjc_0001890/Sjc_0001928/Sjc_0001957/Sjc_0001997/Sjc_0003406/Sjc_0003645/Sjc_0003698/Sjc_0003744/Sjc_0003768/Sjc_0003769/Sjc_0004326/Sjc_0004816/Sjc_0004980/Sjc_0004981/Sjc_0005144/Sjc_0005272/Sjc_0005284/Sjc…	70
GO:0061351	neural precursor cell proliferation	26/655	130/5650	0.00346139	0.0252975	0.0190762	Sjc_0000043/Sjc_0000229/Sjc_0000762/Sjc_0000777/Sjc_0000937/Sjc_0001069/Sjc_0001928/Sjc_0001957/Sjc_0003645/Sjc_0004077/Sjc_0004220/Sjc_0004526/Sjc_0004923/Sjc_0006062/Sjc_0006124/Sjc_0006386/Sjc_0006688/Sjc_0006908/Sjc_0007249/Sjc_0007479/Sjc_0008346/Sjc_0008807/Sjc_0008986/Sjc_0009271/Sjc_0009317/Sjc_0009416	26
GO:0042177	negative regulation of protein catabolic process	21/655	98/5650	0.00354316	0.0258513	0.0194939	Sjc_0001342/Sjc_0003768/Sjc_0003769/Sjc_0005266/Sjc_0005711/Sjc_0006099/Sjc_0006100/Sjc_0006964/Sjc_0008190/Sjc_0008191/Sjc_0008192/Sjc_0008194/Sjc_0008195/Sjc_0008484/Sjc_0008959/Sjc_0008960/Sjc_0008961/Sjc_0009317/Sjc_0009704/Sjc_0009705/Sjc_0009713	21
GO:0002793	positive regulation of peptide secretion	20/655	92/5650	0.00367728	0.0265954	0.020055	Sjc_0000044/Sjc_0000180/Sjc_0000506/Sjc_0000860/Sjc_0000937/Sjc_0001338/Sjc_0001546/Sjc_0001928/Sjc_0005144/Sjc_0005801/Sjc_0006386/Sjc_0006688/Sjc_0007320/Sjc_0007483/Sjc_0008959/Sjc_0008960/Sjc_0008961/Sjc_0009704/Sjc_0009705/Sjc_0009713	20
GO:0016569	covalent chromatin modification	41/655	233/5650	0.00368049	0.0265954	0.020055	Sjc_0000192/Sjc_0000229/Sjc_0000232/Sjc_0000525/Sjc_0000622/Sjc_0000860/Sjc_0001068/Sjc_0001136/Sjc_0001186/Sjc_0001336/Sjc_0001342/Sjc_0001489/Sjc_0001546/Sjc_0001909/Sjc_0001928/Sjc_0002148/Sjc_0002535/Sjc_0002568/Sjc_0003744/Sjc_0003753/Sjc_0003816/Sjc_0005266/Sjc_0005298/Sjc_0005397/Sjc_0005589/Sjc_0005711/Sjc_0005791/Sjc_0006126/Sjc_0006311/Sjc_0006313/Sjc_0006502/Sjc_0006603/Sjc_0006964/Sjc…	41
GO:0001892	embryonic placenta development	11/655	39/5650	0.00370066	0.0265954	0.020055	Sjc_0000044/Sjc_0000180/Sjc_0001737/Sjc_0001928/Sjc_0001930/Sjc_0008959/Sjc_0008960/Sjc_0008961/Sjc_0009704/Sjc_0009705/Sjc_0009713	11
GO:0021915	neural tube development	19/655	86/5650	0.00379416	0.027222	0.0205275	Sjc_0001250/Sjc_0001281/Sjc_0001336/Sjc_0001890/Sjc_0002164/Sjc_0002789/Sjc_0003406/Sjc_0003513/Sjc_0003768/Sjc_0003769/Sjc_0004530/Sjc_0006386/Sjc_0006688/Sjc_0007203/Sjc_0007320/Sjc_0007479/Sjc_0008986/Sjc_0009290/Sjc_0009317	19
GO:0045907	positive regulation of vasoconstriction	7/655	19/5650	0.00391764	0.0275128	0.0207468	Sjc_0003380/Sjc_0008959/Sjc_0008960/Sjc_0008961/Sjc_0009704/Sjc_0009705/Sjc_0009713	7
GO:1900274	regulation of phospholipase C activity	7/655	19/5650	0.00391764	0.0275128	0.0207468	Sjc_0007320/Sjc_0008959/Sjc_0008960/Sjc_0008961/Sjc_0009704/Sjc_0009705/Sjc_0009713	7
GO:0009636	response to toxic substance	49/655	291/5650	0.00396012	0.0276311	0.020836	Sjc_0000041/Sjc_0000042/Sjc_0000189/Sjc_0000190/Sjc_0000232/Sjc_0000309/Sjc_0000871/Sjc_0000937/Sjc_0001025/Sjc_0001890/Sjc_0002148/Sjc_0002356/Sjc_0002560/Sjc_0002596/Sjc_0003380/Sjc_0003459/Sjc_0003816/Sjc_0003988/Sjc_0004021/Sjc_0004026/Sjc_0004117/Sjc_0004118/Sjc_0004170/Sjc_0005238/Sjc_0005435/Sjc_0005931/Sjc_0006129/Sjc_0006318/Sjc_0006386/Sjc_0006688/Sjc_0006829/Sjc_0007270/Sjc_0007320/Sjc…	49
GO:0099565	chemical synaptic transmission, postsynaptic	10/655	34/5650	0.00399883	0.0277664	0.020938	Sjc_0000506/Sjc_0000871/Sjc_0000937/Sjc_0001546/Sjc_0002356/Sjc_0004816/Sjc_0008133/Sjc_0009440/Sjc_0009644/Sjc_0009751	10
GO:0032231	regulation of actin filament bundle assembly	12/655	45/5650	0.00410966	0.0284444	0.0214493	Sjc_0000718/Sjc_0000871/Sjc_0001407/Sjc_0001845/Sjc_0002164/Sjc_0003380/Sjc_0003748/Sjc_0003768/Sjc_0003769/Sjc_0007320/Sjc_0008730/Sjc_0009290	12
GO:0007260	tyrosine phosphorylation of STAT protein	9/655	29/5650	0.00419894	0.028877	0.0217754	Sjc_0000860/Sjc_0001250/Sjc_0005444/Sjc_0008959/Sjc_0008960/Sjc_0008961/Sjc_0009704/Sjc_0009705/Sjc_0009713	9
GO:0032101	regulation of response to external stimulus	46/655	271/5650	0.00442963	0.0303183	0.0228624	Sjc_0000506/Sjc_0000622/Sjc_0000718/Sjc_0000777/Sjc_0000780/Sjc_0000860/Sjc_0000937/Sjc_0001250/Sjc_0001318/Sjc_0001440/Sjc_0001546/Sjc_0001553/Sjc_0001890/Sjc_0001928/Sjc_0002164/Sjc_0002560/Sjc_0003685/Sjc_0003744/Sjc_0003988/Sjc_0004220/Sjc_0004397/Sjc_0005298/Sjc_0005444/Sjc_0005467/Sjc_0005559/Sjc_0006129/Sjc_0006318/Sjc_0006833/Sjc_0006992/Sjc_0007079/Sjc_0007812/Sjc_0007949/Sjc_0008320/Sjc…	46
GO:0030029	actin filament-based process	61/655	381/5650	0.00456366	0.0311696	0.0235043	Sjc_0000043/Sjc_0000189/Sjc_0000190/Sjc_0000456/Sjc_0000466/Sjc_0000718/Sjc_0000871/Sjc_0000917/Sjc_0001018/Sjc_0001287/Sjc_0001318/Sjc_0001336/Sjc_0001342/Sjc_0001407/Sjc_0001440/Sjc_0001546/Sjc_0001845/Sjc_0002164/Sjc_0002492/Sjc_0002671/Sjc_0003380/Sjc_0003556/Sjc_0003748/Sjc_0003768/Sjc_0003769/Sjc_0004060/Sjc_0004119/Sjc_0004326/Sjc_0004816/Sjc_0005238/Sjc_0005431/Sjc_0005432/Sjc_0005434/Sjc…	61
GO:0097306	cellular response to alcohol	17/655	75/5650	0.00457081	0.0311696	0.0235043	Sjc_0000189/Sjc_0000190/Sjc_0000309/Sjc_0001336/Sjc_0002356/Sjc_0003988/Sjc_0004026/Sjc_0005238/Sjc_0006129/Sjc_0006386/Sjc_0006688/Sjc_0007511/Sjc_0007780/Sjc_0008133/Sjc_0009104/Sjc_0009644/Sjc_0009751	17
GO:0010749	regulation of nitric oxide mediated signal transduction	6/655	15/5650	0.00472048	0.0315088	0.0237601	Sjc_0008959/Sjc_0008960/Sjc_0008961/Sjc_0009704/Sjc_0009705/Sjc_0009713	6
GO:0032928	regulation of superoxide anion generation	6/655	15/5650	0.00472048	0.0315088	0.0237601	Sjc_0008959/Sjc_0008960/Sjc_0008961/Sjc_0009704/Sjc_0009705/Sjc_0009713	6
GO:0040036	regulation of fibroblast growth factor receptor signaling pathway	6/655	15/5650	0.00472048	0.0315088	0.0237601	Sjc_0000495/Sjc_0000718/Sjc_0001928/Sjc_0003744/Sjc_0005989/Sjc_0006414	6
GO:1903800	positive regulation of production of miRNAs involved in gene silencing by miRNA	6/655	15/5650	0.00472048	0.0315088	0.0237601	Sjc_0008959/Sjc_0008960/Sjc_0008961/Sjc_0009704/Sjc_0009705/Sjc_0009713	6
GO:0048149	behavioral response to ethanol	12/655	46/5650	0.00498915	0.0331994	0.0250349	Sjc_0000937/Sjc_0004021/Sjc_0005931/Sjc_0006829/Sjc_0007270/Sjc_0007511/Sjc_0008959/Sjc_0008960/Sjc_0008961/Sjc_0009704/Sjc_0009705/Sjc_0009713	12
GO:0002027	regulation of heart rate	10/655	35/5650	0.00503059	0.0332189	0.0250496	Sjc_0000189/Sjc_0000190/Sjc_0000751/Sjc_0000937/Sjc_0002671/Sjc_0003380/Sjc_0005238/Sjc_0006610/Sjc_0007163/Sjc_0007780	10
GO:0030856	regulation of epithelial cell differentiation	10/655	35/5650	0.00503059	0.0332189	0.0250496	Sjc_0000043/Sjc_0001890/Sjc_0001928/Sjc_0003768/Sjc_0003769/Sjc_0003895/Sjc_0006032/Sjc_0006386/Sjc_0006688/Sjc_0008986	10
GO:0090132	epithelium migration	35/655	195/5650	0.0050966	0.0336033	0.0253394	Sjc_0001318/Sjc_0001869/Sjc_0001928/Sjc_0002164/Sjc_0002173/Sjc_0002784/Sjc_0003380/Sjc_0003744/Sjc_0003768/Sjc_0003769/Sjc_0004220/Sjc_0004627/Sjc_0004636/Sjc_0004900/Sjc_0005284/Sjc_0005306/Sjc_0005964/Sjc_0006048/Sjc_0006803/Sjc_0006979/Sjc_0007285/Sjc_0007320/Sjc_0007479/Sjc_0007483/Sjc_0007780/Sjc_0008357/Sjc_0008959/Sjc_0008960/Sjc_0008961/Sjc_0008986/Sjc_0009104/Sjc_0009290/Sjc_0009704/Sjc…	35
GO:0032609	interferon-gamma production	5/655	11/5650	0.00523507	0.0343064	0.0258697	Sjc_0000044/Sjc_0000180/Sjc_0000860/Sjc_0001928/Sjc_0007320	5
GO:1990573	potassium ion import across plasma membrane	5/655	11/5650	0.00523507	0.0343064	0.0258697	Sjc_0000189/Sjc_0000190/Sjc_0000751/Sjc_0005238/Sjc_0007163	5
GO:0007272	ensheathment of neurons	14/655	58/5650	0.00537683	0.0349773	0.0263756	Sjc_0000404/Sjc_0001890/Sjc_0003794/Sjc_0003795/Sjc_0005494/Sjc_0006908/Sjc_0007203/Sjc_0007771/Sjc_0008959/Sjc_0008960/Sjc_0008961/Sjc_0009704/Sjc_0009705/Sjc_0009713	14
GO:0008366	axon ensheathment	14/655	58/5650	0.00537683	0.0349773	0.0263756	Sjc_0000404/Sjc_0001890/Sjc_0003794/Sjc_0003795/Sjc_0005494/Sjc_0006908/Sjc_0007203/Sjc_0007771/Sjc_0008959/Sjc_0008960/Sjc_0008961/Sjc_0009704/Sjc_0009705/Sjc_0009713	14
GO:0045620	negative regulation of lymphocyte differentiation	7/655	20/5650	0.00543479	0.0349773	0.0263756	Sjc_0004533/Sjc_0008959/Sjc_0008960/Sjc_0008961/Sjc_0009704/Sjc_0009705/Sjc_0009713	7
GO:0046673	negative regulation of compound eye retinal cell programmed cell death	7/655	20/5650	0.00543479	0.0349773	0.0263756	Sjc_0000043/Sjc_0008959/Sjc_0008960/Sjc_0008961/Sjc_0009704/Sjc_0009705/Sjc_0009713	7
GO:0050886	endocrine process	7/655	20/5650	0.00543479	0.0349773	0.0263756	Sjc_0001025/Sjc_0001342/Sjc_0001928/Sjc_0002784/Sjc_0003380/Sjc_0006032/Sjc_0007629	7
GO:0035265	organ growth	22/655	108/5650	0.00548193	0.0352281	0.0265647	Sjc_0000043/Sjc_0000522/Sjc_0001342/Sjc_0001845/Sjc_0002069/Sjc_0002784/Sjc_0004026/Sjc_0004220/Sjc_0004299/Sjc_0004533/Sjc_0004842/Sjc_0006032/Sjc_0006846/Sjc_0007479/Sjc_0007805/Sjc_0008346/Sjc_0008959/Sjc_0008960/Sjc_0008961/Sjc_0009704/Sjc_0009705/Sjc_0009713	22
GO:0071276	cellular response to cadmium ion	8/655	25/5650	0.00558156	0.0356559	0.0268872	Sjc_0002148/Sjc_0003816/Sjc_0008959/Sjc_0008960/Sjc_0008961/Sjc_0009704/Sjc_0009705/Sjc_0009713	8
GO:0061180	mammary gland epithelium development	11/655	41/5650	0.00562422	0.0357694	0.0269729	Sjc_0000718/Sjc_0001928/Sjc_0003406/Sjc_0005403/Sjc_0006032/Sjc_0008959/Sjc_0008960/Sjc_0008961/Sjc_0009704/Sjc_0009705/Sjc_0009713	11
GO:1903530	regulation of secretion by cell	43/655	253/5650	0.00570541	0.036179	0.0272818	Sjc_0000044/Sjc_0000077/Sjc_0000180/Sjc_0000190/Sjc_0000309/Sjc_0000506/Sjc_0000860/Sjc_0000871/Sjc_0000937/Sjc_0001008/Sjc_0001009/Sjc_0001033/Sjc_0001338/Sjc_0001342/Sjc_0001546/Sjc_0001890/Sjc_0001928/Sjc_0003380/Sjc_0003406/Sjc_0003649/Sjc_0004220/Sjc_0004326/Sjc_0005144/Sjc_0005238/Sjc_0005432/Sjc_0005434/Sjc_0005706/Sjc_0005801/Sjc_0005944/Sjc_0006386/Sjc_0006688/Sjc_0006838/Sjc_0007320/Sjc…	43
GO:0072089	stem cell proliferation	23/655	115/5650	0.00578309	0.0366177	0.0276126	Sjc_0000043/Sjc_0000229/Sjc_0000762/Sjc_0000777/Sjc_0000937/Sjc_0001069/Sjc_0001957/Sjc_0003645/Sjc_0003698/Sjc_0004077/Sjc_0004526/Sjc_0004530/Sjc_0004923/Sjc_0006032/Sjc_0006062/Sjc_0006124/Sjc_0006386/Sjc_0006688/Sjc_0006908/Sjc_0007479/Sjc_0008936/Sjc_0009271/Sjc_0009317	23
GO:0071417	cellular response to organonitrogen compound	50/655	304/5650	0.00584254	0.0369399	0.0278555	Sjc_0000041/Sjc_0000042/Sjc_0000043/Sjc_0000189/Sjc_0000190/Sjc_0000871/Sjc_0001845/Sjc_0002356/Sjc_0003459/Sjc_0003768/Sjc_0003769/Sjc_0004026/Sjc_0004683/Sjc_0004816/Sjc_0005213/Sjc_0005238/Sjc_0005266/Sjc_0005272/Sjc_0005423/Sjc_0005424/Sjc_0005581/Sjc_0006129/Sjc_0006362/Sjc_0006386/Sjc_0006603/Sjc_0006688/Sjc_0006838/Sjc_0007132/Sjc_0007273/Sjc_0007276/Sjc_0007320/Sjc_0007483/Sjc_0007780/Sjc…	50
GO:1903036	positive regulation of response to wounding	13/655	53/5650	0.00623271	0.0390631	0.0294566	Sjc_0003685/Sjc_0003768/Sjc_0003769/Sjc_0003988/Sjc_0005298/Sjc_0006318/Sjc_0008959/Sjc_0008960/Sjc_0008961/Sjc_0009273/Sjc_0009704/Sjc_0009705/Sjc_0009713	13
GO:0043550	regulation of lipid kinase activity	10/655	36/5650	0.00625996	0.0390636	0.029457	Sjc_0001271/Sjc_0003744/Sjc_0005581/Sjc_0008959/Sjc_0008960/Sjc_0008961/Sjc_0009362/Sjc_0009704/Sjc_0009705/Sjc_0009713	10
GO:0140253	cell-cell fusion	14/655	59/5650	0.00631998	0.0393243	0.0296535	Sjc_0000456/Sjc_0001644/Sjc_0003768/Sjc_0003769/Sjc_0005298/Sjc_0006207/Sjc_0006807/Sjc_0007079/Sjc_0007276/Sjc_0007486/Sjc_0008346/Sjc_0009204/Sjc_0009205/Sjc_0009317	14
GO:0042554	superoxide anion generation	6/655	16/5650	0.0068239	0.0420946	0.0317425	Sjc_0008959/Sjc_0008960/Sjc_0008961/Sjc_0009704/Sjc_0009705/Sjc_0009713	6
GO:0061900	glial cell activation	6/655	16/5650	0.0068239	0.0420946	0.0317425	Sjc_0008959/Sjc_0008960/Sjc_0008961/Sjc_0009704/Sjc_0009705/Sjc_0009713	6
GO:0150076	neuroinflammatory response	6/655	16/5650	0.0068239	0.0420946	0.0317425	Sjc_0008959/Sjc_0008960/Sjc_0008961/Sjc_0009704/Sjc_0009705/Sjc_0009713	6
GO:0071363	cellular response to growth factor stimulus	51/655	314/5650	0.00693715	0.0426111	0.0321321	Sjc_0000043/Sjc_0000284/Sjc_0000495/Sjc_0000718/Sjc_0000751/Sjc_0000871/Sjc_0001025/Sjc_0001318/Sjc_0001342/Sjc_0001546/Sjc_0001845/Sjc_0001928/Sjc_0002339/Sjc_0002657/Sjc_0002784/Sjc_0003406/Sjc_0003744/Sjc_0003768/Sjc_0003769/Sjc_0004530/Sjc_0004539/Sjc_0004842/Sjc_0004900/Sjc_0004980/Sjc_0004981/Sjc_0005267/Sjc_0005989/Sjc_0006099/Sjc_0006100/Sjc_0006129/Sjc_0006318/Sjc_0006386/Sjc_0006414/Sjc…	51
GO:0010660	regulation of muscle cell apoptotic process	12/655	48/5650	0.00719506	0.0440697	0.0332319	Sjc_0001342/Sjc_0001546/Sjc_0004530/Sjc_0006180/Sjc_0006992/Sjc_0008959/Sjc_0008960/Sjc_0008961/Sjc_0009134/Sjc_0009704/Sjc_0009705/Sjc_0009713	12
GO:0021515	cell differentiation in spinal cord	8/655	26/5650	0.00726133	0.0442869	0.0333957	Sjc_0000525/Sjc_0000860/Sjc_0001861/Sjc_0001928/Sjc_0002069/Sjc_0006386/Sjc_0006688/Sjc_0009317	8
GO:0007623	circadian rhythm	27/655	144/5650	0.00729574	0.0443464	0.0334406	Sjc_0000190/Sjc_0000351/Sjc_0000751/Sjc_0000937/Sjc_0001025/Sjc_0001069/Sjc_0001186/Sjc_0003459/Sjc_0003768/Sjc_0003769/Sjc_0004026/Sjc_0004397/Sjc_0005238/Sjc_0005706/Sjc_0005944/Sjc_0007163/Sjc_0007270/Sjc_0007479/Sjc_0008346/Sjc_0008738/Sjc_0008739/Sjc_0008959/Sjc_0008960/Sjc_0008961/Sjc_0009704/Sjc_0009705/Sjc_0009713	27
GO:0007159	leukocyte cell-cell adhesion	15/655	66/5650	0.00731154	0.0443464	0.0334406	Sjc_0001318/Sjc_0001338/Sjc_0001845/Sjc_0001928/Sjc_0003537/Sjc_0003768/Sjc_0003769/Sjc_0004533/Sjc_0008496/Sjc_0008959/Sjc_0008960/Sjc_0008961/Sjc_0009704/Sjc_0009705/Sjc_0009713	15
GO:0061387	regulation of extent of cell growth	15/655	66/5650	0.00731154	0.0443464	0.0334406	Sjc_0000718/Sjc_0001440/Sjc_0001845/Sjc_0003988/Sjc_0004326/Sjc_0006318/Sjc_0006623/Sjc_0007320/Sjc_0007949/Sjc_0008046/Sjc_0008682/Sjc_0008683/Sjc_0008685/Sjc_0009273/Sjc_0009290	15
GO:0043552	positive regulation of phosphatidylinositol 3-kinase activity	7/655	21/5650	0.00735268	0.0443464	0.0334406	Sjc_0003744/Sjc_0008959/Sjc_0008960/Sjc_0008961/Sjc_0009704/Sjc_0009705/Sjc_0009713	7
GO:0072091	regulation of stem cell proliferation	13/655	54/5650	0.00736365	0.0443464	0.0334406	Sjc_0000229/Sjc_0000762/Sjc_0000777/Sjc_0000937/Sjc_0001069/Sjc_0003645/Sjc_0003698/Sjc_0006032/Sjc_0006386/Sjc_0006688/Sjc_0007479/Sjc_0008936/Sjc_0009317	13
GO:0070848	response to growth factor	51/655	315/5650	0.00738569	0.0443871	0.0334713	Sjc_0000043/Sjc_0000284/Sjc_0000495/Sjc_0000718/Sjc_0000751/Sjc_0000871/Sjc_0001025/Sjc_0001318/Sjc_0001342/Sjc_0001546/Sjc_0001845/Sjc_0001928/Sjc_0002339/Sjc_0002657/Sjc_0002784/Sjc_0003406/Sjc_0003744/Sjc_0003768/Sjc_0003769/Sjc_0004530/Sjc_0004539/Sjc_0004842/Sjc_0004900/Sjc_0004980/Sjc_0004981/Sjc_0005267/Sjc_0005989/Sjc_0006099/Sjc_0006100/Sjc_0006129/Sjc_0006318/Sjc_0006386/Sjc_0006414/Sjc…	51
GO:0050714	positive regulation of protein secretion	18/655	85/5650	0.00758866	0.0454476	0.034271	Sjc_0000044/Sjc_0000180/Sjc_0000506/Sjc_0000860/Sjc_0000937/Sjc_0001338/Sjc_0001546/Sjc_0001928/Sjc_0005144/Sjc_0005801/Sjc_0007320/Sjc_0007483/Sjc_0008959/Sjc_0008960/Sjc_0008961/Sjc_0009704/Sjc_0009705/Sjc_0009713	18
GO:0090066	regulation of anatomical structure size	52/655	323/5650	0.0076784	0.0457345	0.0344873	Sjc_0000456/Sjc_0000718/Sjc_0000871/Sjc_0000917/Sjc_0001318/Sjc_0001342/Sjc_0001440/Sjc_0001553/Sjc_0001845/Sjc_0002077/Sjc_0002164/Sjc_0002173/Sjc_0002671/Sjc_0003380/Sjc_0003779/Sjc_0003988/Sjc_0004021/Sjc_0004026/Sjc_0004326/Sjc_0004636/Sjc_0004816/Sjc_0004842/Sjc_0004975/Sjc_0004976/Sjc_0005581/Sjc_0005850/Sjc_0006318/Sjc_0006623/Sjc_0006979/Sjc_0007026/Sjc_0007285/Sjc_0007320/Sjc_0007511/Sjc…	52
GO:0030728	ovulation	10/655	37/5650	0.00771079	0.0457345	0.0344873	Sjc_0000041/Sjc_0000042/Sjc_0006414/Sjc_0008346/Sjc_0008959/Sjc_0008960/Sjc_0008961/Sjc_0009704/Sjc_0009705/Sjc_0009713	10
GO:0042310	vasoconstriction	10/655	37/5650	0.00771079	0.0457345	0.0344873	Sjc_0001553/Sjc_0002671/Sjc_0003380/Sjc_0004026/Sjc_0008959/Sjc_0008960/Sjc_0008961/Sjc_0009704/Sjc_0009705/Sjc_0009713	10
GO:0046843	dorsal appendage formation	10/655	37/5650	0.00771079	0.0457345	0.0344873	Sjc_0001678/Sjc_0003988/Sjc_0006803/Sjc_0006979/Sjc_0008959/Sjc_0008960/Sjc_0008961/Sjc_0009704/Sjc_0009705/Sjc_0009713	10
GO:0007163	establishment or maintenance of cell polarity	43/655	258/5650	0.00810458	0.0476255	0.0359133	Sjc_0000043/Sjc_0000404/Sjc_0000456/Sjc_0000466/Sjc_0000669/Sjc_0001033/Sjc_0001338/Sjc_0001440/Sjc_0001713/Sjc_0001845/Sjc_0001928/Sjc_0001957/Sjc_0002321/Sjc_0003768/Sjc_0003769/Sjc_0004923/Sjc_0005267/Sjc_0005432/Sjc_0005434/Sjc_0005673/Sjc_0005713/Sjc_0005801/Sjc_0006048/Sjc_0006124/Sjc_0006207/Sjc_0006386/Sjc_0006476/Sjc_0006688/Sjc_0006908/Sjc_0008018/Sjc_0008137/Sjc_0008807/Sjc_0008959/Sjc…	43
GO:0071407	cellular response to organic cyclic compound	43/655	258/5650	0.00810458	0.0476255	0.0359133	Sjc_0000189/Sjc_0000190/Sjc_0000232/Sjc_0000522/Sjc_0000718/Sjc_0000860/Sjc_0000871/Sjc_0001106/Sjc_0001336/Sjc_0001546/Sjc_0001665/Sjc_0001845/Sjc_0001890/Sjc_0002148/Sjc_0002339/Sjc_0003768/Sjc_0003769/Sjc_0003816/Sjc_0003895/Sjc_0004026/Sjc_0004373/Sjc_0004682/Sjc_0004816/Sjc_0005238/Sjc_0005266/Sjc_0005298/Sjc_0005423/Sjc_0005424/Sjc_0006129/Sjc_0007283/Sjc_0007320/Sjc_0007629/Sjc_0007780/Sjc…	43
GO:0035099	hemocyte migration	5/655	12/5650	0.00812903	0.0476255	0.0359133	Sjc_0008137/Sjc_0008875/Sjc_0008876/Sjc_0008878/Sjc_0008879	5
GO:0050884	neuromuscular process controlling posture	5/655	12/5650	0.00812903	0.0476255	0.0359133	Sjc_0002356/Sjc_0006623/Sjc_0008133/Sjc_0009644/Sjc_0009751	5
GO:0099054	presynapse assembly	5/655	12/5650	0.00812903	0.0476255	0.0359133	Sjc_0000871/Sjc_0004636/Sjc_0005306/Sjc_0006318/Sjc_0009290	5
GO:1901739	regulation of myoblast fusion	5/655	12/5650	0.00812903	0.0476255	0.0359133	Sjc_0003768/Sjc_0003769/Sjc_0005298/Sjc_0009204/Sjc_0009205	5
GO:0048705	skeletal system morphogenesis	16/655	73/5650	0.00820733	0.048019	0.03621	Sjc_0000525/Sjc_0000718/Sjc_0001068/Sjc_0001928/Sjc_0002339/Sjc_0002657/Sjc_0002784/Sjc_0003406/Sjc_0004530/Sjc_0005403/Sjc_0005529/Sjc_0005560/Sjc_0006063/Sjc_0006610/Sjc_0007203/Sjc_0009133	16
GO:0031098	stress-activated protein kinase signaling cascade	29/655	159/5650	0.00822157	0.0480371	0.0362237	Sjc_0000044/Sjc_0000180/Sjc_0001106/Sjc_0001665/Sjc_0001845/Sjc_0002036/Sjc_0002148/Sjc_0002339/Sjc_0003816/Sjc_0003988/Sjc_0004060/Sjc_0004373/Sjc_0004530/Sjc_0004980/Sjc_0004981/Sjc_0006172/Sjc_0006318/Sjc_0007511/Sjc_0007829/Sjc_0007830/Sjc_0008807/Sjc_0008959/Sjc_0008960/Sjc_0008961/Sjc_0009273/Sjc_0009290/Sjc_0009704/Sjc_0009705/Sjc_0009713	29
GO:0021885	forebrain cell migration	11/655	43/5650	0.0082596	0.048064	0.0362439	Sjc_0000372/Sjc_0000777/Sjc_0000937/Sjc_0001025/Sjc_0007249/Sjc_0008959/Sjc_0008960/Sjc_0008961/Sjc_0009704/Sjc_0009705/Sjc_0009713	11
GO:0048645	animal organ formation	11/655	43/5650	0.0082596	0.048064	0.0362439	Sjc_0000860/Sjc_0001281/Sjc_0001342/Sjc_0002339/Sjc_0004026/Sjc_0004842/Sjc_0005224/Sjc_0005403/Sjc_0008046/Sjc_0009290/Sjc_0009317	11
GO:0035690	cellular response to drug	30/655	166/5650	0.0082843	0.0481428	0.0363033	Sjc_0000189/Sjc_0000190/Sjc_0000309/Sjc_0000751/Sjc_0000871/Sjc_0002148/Sjc_0002356/Sjc_0003459/Sjc_0003816/Sjc_0003988/Sjc_0004026/Sjc_0004682/Sjc_0004816/Sjc_0005238/Sjc_0005266/Sjc_0006129/Sjc_0006386/Sjc_0006547/Sjc_0006688/Sjc_0007163/Sjc_0007320/Sjc_0007511/Sjc_0007629/Sjc_0007780/Sjc_0008133/Sjc_0008346/Sjc_0009104/Sjc_0009160/Sjc_0009644/Sjc_0009751	30
GO:0010631	epithelial cell migration	34/655	194/5650	0.00831252	0.0482417	0.036378	Sjc_0001318/Sjc_0001869/Sjc_0001928/Sjc_0002164/Sjc_0002173/Sjc_0002784/Sjc_0003380/Sjc_0003744/Sjc_0003768/Sjc_0003769/Sjc_0004220/Sjc_0004627/Sjc_0004636/Sjc_0004900/Sjc_0005284/Sjc_0005306/Sjc_0005964/Sjc_0006048/Sjc_0006803/Sjc_0006979/Sjc_0007320/Sjc_0007479/Sjc_0007483/Sjc_0007780/Sjc_0008357/Sjc_0008959/Sjc_0008960/Sjc_0008961/Sjc_0008986/Sjc_0009104/Sjc_0009290/Sjc_0009704/Sjc_0009705/Sjc…	34
GO:2000177	regulation of neural precursor cell proliferation	15/655	67/5650	0.0084435	0.048936	0.0369015	Sjc_0000229/Sjc_0000762/Sjc_0000777/Sjc_0000937/Sjc_0001069/Sjc_0001928/Sjc_0003645/Sjc_0004220/Sjc_0006386/Sjc_0006688/Sjc_0007249/Sjc_0007479/Sjc_0008346/Sjc_0008807/Sjc_0008986	15

## Sheet: blue
ID	Description	GeneRatio	BgRatio	pvalue	p.adjust	qvalue	geneID	Count
GO:0006412	translation	239/1288	457/5650	4.7525e-47	2.07399e-43	2.03357e-43	Sjc_0000036/Sjc_0000157/Sjc_0000248/Sjc_0000253/Sjc_0000271/Sjc_0000326/Sjc_0000400/Sjc_0000430/Sjc_0000575/Sjc_0000607/Sjc_0000616/Sjc_0000643/Sjc_0000713/Sjc_0000826/Sjc_0000855/Sjc_0000993/Sjc_0001046/Sjc_0001052/Sjc_0001066/Sjc_0001071/Sjc_0001137/Sjc_0001212/Sjc_0001285/Sjc_0001294/Sjc_0001298/Sjc_0001334/Sjc_0001360/Sjc_0001436/Sjc_0001463/Sjc_0001472/Sjc_0001573/Sjc_0001574/Sjc_0001577/Sjc…	239
GO:0043043	peptide biosynthetic process	242/1288	472/5650	1.18735e-45	2.5908e-42	2.54031e-42	Sjc_0000036/Sjc_0000157/Sjc_0000248/Sjc_0000253/Sjc_0000271/Sjc_0000326/Sjc_0000400/Sjc_0000430/Sjc_0000575/Sjc_0000607/Sjc_0000616/Sjc_0000643/Sjc_0000713/Sjc_0000826/Sjc_0000855/Sjc_0000993/Sjc_0001046/Sjc_0001052/Sjc_0001066/Sjc_0001071/Sjc_0001137/Sjc_0001212/Sjc_0001285/Sjc_0001294/Sjc_0001298/Sjc_0001334/Sjc_0001360/Sjc_0001436/Sjc_0001463/Sjc_0001472/Sjc_0001573/Sjc_0001574/Sjc_0001577/Sjc…	242
GO:0042254	ribosome biogenesis	164/1288	287/5650	3.20605e-38	4.66373e-35	4.57284e-35	Sjc_0000157/Sjc_0000248/Sjc_0000326/Sjc_0000371/Sjc_0000385/Sjc_0000713/Sjc_0000771/Sjc_0000826/Sjc_0000855/Sjc_0001046/Sjc_0001058/Sjc_0001066/Sjc_0001071/Sjc_0001137/Sjc_0001212/Sjc_0001304/Sjc_0001371/Sjc_0001383/Sjc_0001436/Sjc_0001458/Sjc_0001506/Sjc_0001508/Sjc_0001573/Sjc_0001577/Sjc_0001726/Sjc_0001727/Sjc_0001802/Sjc_0001818/Sjc_0001906/Sjc_0001989/Sjc_0001996/Sjc_0002010/Sjc_0002019/Sjc…	164
GO:0034660	ncRNA metabolic process	174/1288	371/5650	2.52275e-26	1.57276e-23	1.5421e-23	Sjc_0000326/Sjc_0000385/Sjc_0000400/Sjc_0000478/Sjc_0000559/Sjc_0000643/Sjc_0000658/Sjc_0000713/Sjc_0000771/Sjc_0000826/Sjc_0000835/Sjc_0000957/Sjc_0000975/Sjc_0000981/Sjc_0001058/Sjc_0001066/Sjc_0001076/Sjc_0001157/Sjc_0001212/Sjc_0001294/Sjc_0001304/Sjc_0001371/Sjc_0001383/Sjc_0001436/Sjc_0001458/Sjc_0001494/Sjc_0001568/Sjc_0001587/Sjc_0001662/Sjc_0001671/Sjc_0001725/Sjc_0001727/Sjc_0001732/Sjc…	174
GO:0006613	cotranslational protein targeting to membrane	53/1288	67/5650	1.28218e-22	6.99428e-20	6.85797e-20	Sjc_0000081/Sjc_0000157/Sjc_0000248/Sjc_0000326/Sjc_0000636/Sjc_0000713/Sjc_0000946/Sjc_0001071/Sjc_0001285/Sjc_0001298/Sjc_0001577/Sjc_0002010/Sjc_0002514/Sjc_0002600/Sjc_0002694/Sjc_0002786/Sjc_0003725/Sjc_0003726/Sjc_0003863/Sjc_0003893/Sjc_0004023/Sjc_0004061/Sjc_0004131/Sjc_0004426/Sjc_0004660/Sjc_0004910/Sjc_0005210/Sjc_0005536/Sjc_0005661/Sjc_0005741/Sjc_0005797/Sjc_0006119/Sjc_0006351/Sjc…	53
GO:0072599	establishment of protein localization to endoplasmic reticulum	52/1288	75/5650	7.81313e-18	2.84138e-15	2.786e-15	Sjc_0000081/Sjc_0000157/Sjc_0000248/Sjc_0000326/Sjc_0000636/Sjc_0000713/Sjc_0001071/Sjc_0001285/Sjc_0001298/Sjc_0001577/Sjc_0002010/Sjc_0002514/Sjc_0002600/Sjc_0002694/Sjc_0002786/Sjc_0003692/Sjc_0003863/Sjc_0003893/Sjc_0004023/Sjc_0004061/Sjc_0004131/Sjc_0004426/Sjc_0004660/Sjc_0004910/Sjc_0005210/Sjc_0005536/Sjc_0005661/Sjc_0005723/Sjc_0005741/Sjc_0005797/Sjc_0006119/Sjc_0006351/Sjc_0006359/Sjc…	52
GO:0070972	protein localization to endoplasmic reticulum	55/1288	89/5650	2.12062e-15	7.11876e-13	6.98002e-13	Sjc_0000081/Sjc_0000157/Sjc_0000248/Sjc_0000326/Sjc_0000636/Sjc_0000713/Sjc_0001071/Sjc_0001285/Sjc_0001298/Sjc_0001577/Sjc_0002010/Sjc_0002514/Sjc_0002600/Sjc_0002694/Sjc_0002786/Sjc_0003692/Sjc_0003863/Sjc_0003893/Sjc_0004023/Sjc_0004061/Sjc_0004071/Sjc_0004131/Sjc_0004426/Sjc_0004660/Sjc_0004910/Sjc_0005210/Sjc_0005536/Sjc_0005661/Sjc_0005723/Sjc_0005741/Sjc_0005797/Sjc_0006119/Sjc_0006351/Sjc…	55
GO:0000184	nuclear-transcribed mRNA catabolic process, nonsense-mediated decay	49/1288	77/5650	1.39486e-14	3.80449e-12	3.73034e-12	Sjc_0000157/Sjc_0000248/Sjc_0000326/Sjc_0000713/Sjc_0001052/Sjc_0001071/Sjc_0001285/Sjc_0001298/Sjc_0001421/Sjc_0001577/Sjc_0002010/Sjc_0002364/Sjc_0002514/Sjc_0002600/Sjc_0002694/Sjc_0002786/Sjc_0003863/Sjc_0004023/Sjc_0004660/Sjc_0004910/Sjc_0005210/Sjc_0005410/Sjc_0005536/Sjc_0005661/Sjc_0005741/Sjc_0005797/Sjc_0006119/Sjc_0006351/Sjc_0006359/Sjc_0006436/Sjc_0006439/Sjc_0006480/Sjc_0006699/Sjc…	49
GO:0010608	posttranscriptional regulation of gene expression	125/1288	326/5650	5.36053e-11	1.06094e-08	1.04026e-08	Sjc_0000253/Sjc_0000430/Sjc_0000559/Sjc_0000575/Sjc_0000607/Sjc_0000616/Sjc_0000975/Sjc_0000993/Sjc_0001029/Sjc_0001137/Sjc_0001360/Sjc_0001421/Sjc_0001463/Sjc_0001472/Sjc_0001574/Sjc_0001577/Sjc_0001787/Sjc_0001866/Sjc_0001902/Sjc_0001905/Sjc_0001944/Sjc_0001945/Sjc_0002041/Sjc_0002042/Sjc_0002043/Sjc_0002184/Sjc_0002225/Sjc_0002229/Sjc_0002276/Sjc_0002293/Sjc_0002364/Sjc_0002406/Sjc_0002427/Sjc…	125
GO:0006605	protein targeting	84/1288	196/5650	1.68361e-10	2.62402e-08	2.57288e-08	Sjc_0000081/Sjc_0000157/Sjc_0000248/Sjc_0000326/Sjc_0000460/Sjc_0000636/Sjc_0000713/Sjc_0000946/Sjc_0001070/Sjc_0001071/Sjc_0001129/Sjc_0001285/Sjc_0001294/Sjc_0001298/Sjc_0001577/Sjc_0002010/Sjc_0002514/Sjc_0002600/Sjc_0002694/Sjc_0002786/Sjc_0003689/Sjc_0003692/Sjc_0003725/Sjc_0003726/Sjc_0003838/Sjc_0003863/Sjc_0003893/Sjc_0004023/Sjc_0004061/Sjc_0004094/Sjc_0004115/Sjc_0004131/Sjc_0004356/Sjc…	84
GO:0006417	regulation of translation	93/1288	227/5650	3.28724e-10	4.78184e-08	4.68864e-08	Sjc_0000253/Sjc_0000430/Sjc_0000575/Sjc_0000607/Sjc_0000616/Sjc_0000993/Sjc_0001137/Sjc_0001360/Sjc_0001463/Sjc_0001472/Sjc_0001574/Sjc_0001577/Sjc_0001787/Sjc_0001866/Sjc_0001902/Sjc_0001905/Sjc_0001944/Sjc_0001945/Sjc_0002041/Sjc_0002042/Sjc_0002043/Sjc_0002184/Sjc_0002229/Sjc_0002364/Sjc_0002440/Sjc_0002478/Sjc_0002529/Sjc_0002725/Sjc_0002726/Sjc_0002791/Sjc_0003037/Sjc_0003223/Sjc_0003687/Sjc…	93
GO:0090150	establishment of protein localization to membrane	73/1288	172/5650	4.63662e-09	5.72526e-07	5.61368e-07	Sjc_0000081/Sjc_0000157/Sjc_0000248/Sjc_0000326/Sjc_0000636/Sjc_0000713/Sjc_0000946/Sjc_0001071/Sjc_0001228/Sjc_0001285/Sjc_0001298/Sjc_0001577/Sjc_0002010/Sjc_0002121/Sjc_0002514/Sjc_0002600/Sjc_0002694/Sjc_0002786/Sjc_0003634/Sjc_0003725/Sjc_0003726/Sjc_0003863/Sjc_0003893/Sjc_0004023/Sjc_0004061/Sjc_0004094/Sjc_0004131/Sjc_0004137/Sjc_0004426/Sjc_0004660/Sjc_0004802/Sjc_0004910/Sjc_0005009/Sjc…	73
GO:0034248	regulation of cellular amide metabolic process	96/1288	249/5650	7.75028e-09	9.14114e-07	8.96299e-07	Sjc_0000253/Sjc_0000271/Sjc_0000430/Sjc_0000575/Sjc_0000607/Sjc_0000616/Sjc_0000993/Sjc_0001137/Sjc_0001360/Sjc_0001463/Sjc_0001472/Sjc_0001574/Sjc_0001577/Sjc_0001787/Sjc_0001866/Sjc_0001902/Sjc_0001905/Sjc_0001944/Sjc_0001945/Sjc_0002041/Sjc_0002042/Sjc_0002043/Sjc_0002184/Sjc_0002229/Sjc_0002364/Sjc_0002440/Sjc_0002478/Sjc_0002529/Sjc_0002725/Sjc_0002726/Sjc_0002791/Sjc_0003037/Sjc_0003223/Sjc…	96
GO:0042255	ribosome assembly	30/1288	50/5650	1.50604e-08	1.68522e-06	1.65238e-06	Sjc_0000157/Sjc_0000248/Sjc_0000326/Sjc_0001046/Sjc_0001058/Sjc_0001137/Sjc_0001573/Sjc_0001577/Sjc_0002041/Sjc_0002042/Sjc_0002110/Sjc_0002454/Sjc_0002599/Sjc_0003934/Sjc_0004451/Sjc_0005206/Sjc_0005210/Sjc_0005661/Sjc_0006204/Sjc_0006402/Sjc_0006436/Sjc_0006505/Sjc_0006699/Sjc_0007897/Sjc_0007923/Sjc_0008418/Sjc_0008569/Sjc_0008673/Sjc_0008746/Sjc_0008911	30
GO:0071826	ribonucleoprotein complex subunit organization	76/1288	189/5650	3.80221e-08	3.8588e-06	3.78359e-06	Sjc_0000157/Sjc_0000248/Sjc_0000326/Sjc_0000369/Sjc_0000559/Sjc_0000975/Sjc_0000981/Sjc_0001046/Sjc_0001058/Sjc_0001092/Sjc_0001099/Sjc_0001137/Sjc_0001346/Sjc_0001350/Sjc_0001360/Sjc_0001432/Sjc_0001518/Sjc_0001573/Sjc_0001577/Sjc_0001592/Sjc_0001972/Sjc_0002041/Sjc_0002042/Sjc_0002090/Sjc_0002110/Sjc_0002249/Sjc_0002254/Sjc_0002401/Sjc_0002454/Sjc_0002529/Sjc_0002599/Sjc_0003578/Sjc_0003716/Sjc…	76
GO:0140053	mitochondrial gene expression	54/1288	124/5650	1.77183e-07	1.64516e-05	1.61309e-05	Sjc_0000253/Sjc_0000607/Sjc_0000826/Sjc_0000855/Sjc_0001334/Sjc_0001360/Sjc_0001716/Sjc_0001726/Sjc_0001906/Sjc_0001996/Sjc_0002084/Sjc_0002452/Sjc_0002493/Sjc_0002652/Sjc_0002725/Sjc_0002726/Sjc_0004144/Sjc_0004166/Sjc_0004270/Sjc_0004329/Sjc_0004330/Sjc_0004428/Sjc_0004451/Sjc_0004489/Sjc_0004785/Sjc_0005048/Sjc_0005128/Sjc_0005206/Sjc_0005310/Sjc_0005369/Sjc_0005452/Sjc_0005601/Sjc_0005606/Sjc…	54
GO:0046700	heterocycle catabolic process	109/1288	310/5650	2.41891e-07	2.19919e-05	2.15633e-05	Sjc_0000157/Sjc_0000248/Sjc_0000326/Sjc_0000713/Sjc_0000849/Sjc_0000852/Sjc_0000854/Sjc_0001052/Sjc_0001071/Sjc_0001108/Sjc_0001130/Sjc_0001285/Sjc_0001298/Sjc_0001421/Sjc_0001432/Sjc_0001472/Sjc_0001577/Sjc_0001631/Sjc_0001866/Sjc_0002010/Sjc_0002043/Sjc_0002184/Sjc_0002232/Sjc_0002364/Sjc_0002406/Sjc_0002407/Sjc_0002509/Sjc_0002514/Sjc_0002600/Sjc_0002609/Sjc_0002661/Sjc_0002694/Sjc_0002786/Sjc…	109
GO:0044270	cellular nitrogen compound catabolic process	108/1288	309/5650	3.88878e-07	3.39413e-05	3.32798e-05	Sjc_0000157/Sjc_0000248/Sjc_0000326/Sjc_0000713/Sjc_0000849/Sjc_0000852/Sjc_0000854/Sjc_0001052/Sjc_0001071/Sjc_0001108/Sjc_0001130/Sjc_0001285/Sjc_0001298/Sjc_0001421/Sjc_0001432/Sjc_0001472/Sjc_0001577/Sjc_0001631/Sjc_0001866/Sjc_0002010/Sjc_0002043/Sjc_0002184/Sjc_0002232/Sjc_0002364/Sjc_0002406/Sjc_0002407/Sjc_0002509/Sjc_0002514/Sjc_0002600/Sjc_0002609/Sjc_0002661/Sjc_0002694/Sjc_0002786/Sjc…	108
GO:1901361	organic cyclic compound catabolic process	111/1288	322/5650	5.90792e-07	5.05532e-05	4.9568e-05	Sjc_0000157/Sjc_0000248/Sjc_0000326/Sjc_0000713/Sjc_0000849/Sjc_0000852/Sjc_0000854/Sjc_0001052/Sjc_0001071/Sjc_0001108/Sjc_0001130/Sjc_0001285/Sjc_0001298/Sjc_0001389/Sjc_0001421/Sjc_0001432/Sjc_0001472/Sjc_0001577/Sjc_0001631/Sjc_0001866/Sjc_0002010/Sjc_0002043/Sjc_0002184/Sjc_0002232/Sjc_0002364/Sjc_0002406/Sjc_0002407/Sjc_0002509/Sjc_0002514/Sjc_0002600/Sjc_0002609/Sjc_0002661/Sjc_0002694/Sjc…	111
GO:0019439	aromatic compound catabolic process	108/1288	312/5650	6.71983e-07	5.63949e-05	5.52958e-05	Sjc_0000157/Sjc_0000248/Sjc_0000326/Sjc_0000713/Sjc_0000849/Sjc_0000852/Sjc_0000854/Sjc_0001052/Sjc_0001071/Sjc_0001108/Sjc_0001130/Sjc_0001285/Sjc_0001298/Sjc_0001421/Sjc_0001432/Sjc_0001472/Sjc_0001577/Sjc_0001866/Sjc_0002010/Sjc_0002043/Sjc_0002184/Sjc_0002232/Sjc_0002364/Sjc_0002406/Sjc_0002407/Sjc_0002509/Sjc_0002514/Sjc_0002600/Sjc_0002609/Sjc_0002661/Sjc_0002694/Sjc_0002786/Sjc_0002817/Sjc…	108
GO:0006283	transcription-coupled nucleotide-excision repair	28/1288	53/5650	1.72669e-06	0.000134559	0.000131936	Sjc_0000953/Sjc_0001105/Sjc_0001350/Sjc_0001376/Sjc_0001518/Sjc_0001907/Sjc_0001908/Sjc_0002225/Sjc_0002276/Sjc_0002293/Sjc_0002757/Sjc_0004223/Sjc_0004988/Sjc_0005887/Sjc_0005971/Sjc_0006259/Sjc_0006566/Sjc_0006867/Sjc_0006892/Sjc_0006895/Sjc_0007130/Sjc_0007317/Sjc_0007717/Sjc_0007772/Sjc_0008157/Sjc_0008248/Sjc_0008261/Sjc_0008471	28
GO:0061077	chaperone-mediated protein folding	21/1288	35/5650	2.29029e-06	0.000169404	0.000166102	Sjc_0000225/Sjc_0000616/Sjc_0001060/Sjc_0002791/Sjc_0004009/Sjc_0004074/Sjc_0004094/Sjc_0004114/Sjc_0004427/Sjc_0004802/Sjc_0005426/Sjc_0005700/Sjc_0005957/Sjc_0006064/Sjc_0006089/Sjc_0006283/Sjc_0006495/Sjc_0006899/Sjc_0006916/Sjc_0006931/Sjc_0009146	21
GO:0006974	cellular response to DNA damage stimulus	137/1288	435/5650	8.59559e-06	0.000595415	0.000583811	Sjc_0000305/Sjc_0000306/Sjc_0000410/Sjc_0000557/Sjc_0000766/Sjc_0000797/Sjc_0000824/Sjc_0000953/Sjc_0000981/Sjc_0001092/Sjc_0001105/Sjc_0001116/Sjc_0001138/Sjc_0001228/Sjc_0001269/Sjc_0001296/Sjc_0001302/Sjc_0001337/Sjc_0001350/Sjc_0001374/Sjc_0001376/Sjc_0001432/Sjc_0001457/Sjc_0001518/Sjc_0001700/Sjc_0001907/Sjc_0001908/Sjc_0001964/Sjc_0002016/Sjc_0002074/Sjc_0002081/Sjc_0002087/Sjc_0002145/Sjc…	137
GO:0071897	DNA biosynthetic process	48/1288	119/5650	1.14986e-05	0.000773348	0.000758276	Sjc_0000557/Sjc_0000766/Sjc_0000771/Sjc_0000824/Sjc_0001060/Sjc_0001116/Sjc_0001432/Sjc_0001436/Sjc_0001473/Sjc_0001506/Sjc_0001907/Sjc_0001908/Sjc_0001964/Sjc_0002360/Sjc_0002775/Sjc_0002815/Sjc_0002817/Sjc_0003634/Sjc_0003672/Sjc_0003687/Sjc_0003941/Sjc_0003942/Sjc_0004074/Sjc_0004223/Sjc_0004532/Sjc_0004769/Sjc_0004974/Sjc_0005142/Sjc_0005348/Sjc_0005522/Sjc_0006087/Sjc_0006114/Sjc_0006259/Sjc…	48
GO:0050684	regulation of mRNA processing	47/1288	116/5650	1.23021e-05	0.000778064	0.0007629	Sjc_0000305/Sjc_0000306/Sjc_0000369/Sjc_0000430/Sjc_0000825/Sjc_0001120/Sjc_0001346/Sjc_0001350/Sjc_0001523/Sjc_0001577/Sjc_0001592/Sjc_0001693/Sjc_0001720/Sjc_0001828/Sjc_0001944/Sjc_0002087/Sjc_0002184/Sjc_0002349/Sjc_0002435/Sjc_0002661/Sjc_0003223/Sjc_0003799/Sjc_0004202/Sjc_0004313/Sjc_0004451/Sjc_0004478/Sjc_0004554/Sjc_0005410/Sjc_0005993/Sjc_0006246/Sjc_0006279/Sjc_0006708/Sjc_0006712/Sjc…	47
GO:0071426	ribonucleoprotein complex export from nucleus	38/1288	90/5650	2.79128e-05	0.00169182	0.00165885	Sjc_0000326/Sjc_0000564/Sjc_0001128/Sjc_0001346/Sjc_0001523/Sjc_0001720/Sjc_0002038/Sjc_0002087/Sjc_0002393/Sjc_0002661/Sjc_0002681/Sjc_0003897/Sjc_0004630/Sjc_0004895/Sjc_0005163/Sjc_0005301/Sjc_0005410/Sjc_0005685/Sjc_0005899/Sjc_0005900/Sjc_0006139/Sjc_0006153/Sjc_0006158/Sjc_0006246/Sjc_0006248/Sjc_0006279/Sjc_0006411/Sjc_0006712/Sjc_0006751/Sjc_0007547/Sjc_0007603/Sjc_0007820/Sjc_0008042/Sjc…	38
GO:0071166	ribonucleoprotein complex localization	38/1288	91/5650	3.75809e-05	0.00224662	0.00220283	Sjc_0000326/Sjc_0000564/Sjc_0001128/Sjc_0001346/Sjc_0001523/Sjc_0001720/Sjc_0002038/Sjc_0002087/Sjc_0002393/Sjc_0002661/Sjc_0002681/Sjc_0003897/Sjc_0004630/Sjc_0004895/Sjc_0005163/Sjc_0005301/Sjc_0005410/Sjc_0005685/Sjc_0005899/Sjc_0005900/Sjc_0006139/Sjc_0006153/Sjc_0006158/Sjc_0006246/Sjc_0006248/Sjc_0006279/Sjc_0006411/Sjc_0006712/Sjc_0006751/Sjc_0007547/Sjc_0007603/Sjc_0007820/Sjc_0008042/Sjc…	38
GO:0006405	RNA export from nucleus	41/1288	101/5650	4.15768e-05	0.00245191	0.00240412	Sjc_0000326/Sjc_0000564/Sjc_0001128/Sjc_0001213/Sjc_0001346/Sjc_0001523/Sjc_0001720/Sjc_0002038/Sjc_0002087/Sjc_0002393/Sjc_0002661/Sjc_0002681/Sjc_0003897/Sjc_0004630/Sjc_0004895/Sjc_0005163/Sjc_0005301/Sjc_0005410/Sjc_0005685/Sjc_0005899/Sjc_0005900/Sjc_0005993/Sjc_0005995/Sjc_0006139/Sjc_0006153/Sjc_0006158/Sjc_0006246/Sjc_0006248/Sjc_0006279/Sjc_0006411/Sjc_0006712/Sjc_0006751/Sjc_0007547/Sjc…	41
GO:0071824	protein-DNA complex subunit organization	47/1288	122/5650	5.71258e-05	0.00311621	0.00305548	Sjc_0000807/Sjc_0000835/Sjc_0000953/Sjc_0000957/Sjc_0000981/Sjc_0001171/Sjc_0001299/Sjc_0001400/Sjc_0001471/Sjc_0001766/Sjc_0001864/Sjc_0002074/Sjc_0002149/Sjc_0002360/Sjc_0002427/Sjc_0002774/Sjc_0002780/Sjc_0002815/Sjc_0003604/Sjc_0003855/Sjc_0003971/Sjc_0004234/Sjc_0004451/Sjc_0005166/Sjc_0005201/Sjc_0005438/Sjc_0005536/Sjc_0005660/Sjc_0005808/Sjc_0005904/Sjc_0005971/Sjc_0006146/Sjc_0006566/Sjc…	47
GO:0051168	nuclear export	48/1288	126/5650	6.65755e-05	0.00358686	0.00351695	Sjc_0000225/Sjc_0000326/Sjc_0000564/Sjc_0001128/Sjc_0001213/Sjc_0001346/Sjc_0001523/Sjc_0001720/Sjc_0002038/Sjc_0002087/Sjc_0002393/Sjc_0002661/Sjc_0002681/Sjc_0002791/Sjc_0003897/Sjc_0004630/Sjc_0004895/Sjc_0005157/Sjc_0005163/Sjc_0005301/Sjc_0005410/Sjc_0005685/Sjc_0005899/Sjc_0005900/Sjc_0005993/Sjc_0005995/Sjc_0006139/Sjc_0006153/Sjc_0006158/Sjc_0006246/Sjc_0006248/Sjc_0006279/Sjc_0006411/Sjc…	48
GO:0051028	mRNA transport	37/1288	90/5650	7.08823e-05	0.00377232	0.0036988	Sjc_0000564/Sjc_0001128/Sjc_0001346/Sjc_0001523/Sjc_0001720/Sjc_0001796/Sjc_0002087/Sjc_0002184/Sjc_0002393/Sjc_0002661/Sjc_0002681/Sjc_0003897/Sjc_0004202/Sjc_0004313/Sjc_0004478/Sjc_0004895/Sjc_0005163/Sjc_0005410/Sjc_0005899/Sjc_0005900/Sjc_0006139/Sjc_0006153/Sjc_0006158/Sjc_0006246/Sjc_0006248/Sjc_0006279/Sjc_0006411/Sjc_0006712/Sjc_0006751/Sjc_0007547/Sjc_0007820/Sjc_0008042/Sjc_0008454/Sjc…	37
GO:0007307	eggshell chorion gene amplification	12/1288	18/5650	8.66425e-05	0.00436289	0.00427786	Sjc_0001964/Sjc_0002360/Sjc_0002815/Sjc_0003634/Sjc_0004974/Sjc_0005522/Sjc_0006087/Sjc_0006566/Sjc_0006595/Sjc_0008083/Sjc_0008261/Sjc_0008469	12
GO:0006418	tRNA aminoacylation for protein translation	20/1288	39/5650	9.22185e-05	0.0045732	0.00448407	Sjc_0000643/Sjc_0001294/Sjc_0001671/Sjc_0001732/Sjc_0002109/Sjc_0002478/Sjc_0002507/Sjc_0004358/Sjc_0004428/Sjc_0005452/Sjc_0005498/Sjc_0005886/Sjc_0006312/Sjc_0007124/Sjc_0007226/Sjc_0008036/Sjc_0008252/Sjc_0008754/Sjc_0008926/Sjc_0009226	20
GO:0006406	mRNA export from nucleus	32/1288	76/5650	0.000126016	0.00604322	0.00592544	Sjc_0000564/Sjc_0001128/Sjc_0001346/Sjc_0001523/Sjc_0001720/Sjc_0002087/Sjc_0002393/Sjc_0002661/Sjc_0002681/Sjc_0003897/Sjc_0004895/Sjc_0005163/Sjc_0005410/Sjc_0005899/Sjc_0005900/Sjc_0006139/Sjc_0006153/Sjc_0006158/Sjc_0006246/Sjc_0006248/Sjc_0006279/Sjc_0006411/Sjc_0006712/Sjc_0006751/Sjc_0007547/Sjc_0007820/Sjc_0008042/Sjc_0008454/Sjc_0008471/Sjc_0008548/Sjc_0008785/Sjc_0009474	32
GO:0051186	cofactor metabolic process	78/1288	235/5650	0.000127827	0.00606344	0.00594526	Sjc_0000433/Sjc_0000563/Sjc_0000585/Sjc_0000625/Sjc_0000647/Sjc_0000870/Sjc_0001233/Sjc_0001380/Sjc_0001389/Sjc_0001463/Sjc_0001473/Sjc_0001519/Sjc_0001631/Sjc_0001643/Sjc_0001724/Sjc_0001725/Sjc_0001917/Sjc_0001945/Sjc_0002414/Sjc_0002433/Sjc_0002483/Sjc_0002495/Sjc_0002609/Sjc_0002674/Sjc_0002737/Sjc_0002747/Sjc_0002749/Sjc_0002773/Sjc_0003109/Sjc_0003691/Sjc_0003826/Sjc_0004187/Sjc_0004658/Sjc…	78
GO:0007113	endomitotic cell cycle	10/1288	14/5650	0.000147244	0.00683588	0.00670265	Sjc_0001399/Sjc_0001400/Sjc_0001964/Sjc_0002360/Sjc_0003634/Sjc_0004974/Sjc_0005601/Sjc_0005606/Sjc_0005608/Sjc_0008083	10
GO:0071806	protein transmembrane transport	16/1288	29/5650	0.000153258	0.0070402	0.00690299	Sjc_0000081/Sjc_0000636/Sjc_0003689/Sjc_0003893/Sjc_0004115/Sjc_0004426/Sjc_0004940/Sjc_0005009/Sjc_0005348/Sjc_0005700/Sjc_0005881/Sjc_0006074/Sjc_0006355/Sjc_0007964/Sjc_0008691/Sjc_0009130	16
GO:0006261	DNA-dependent DNA replication	45/1288	120/5650	0.000171447	0.00771336	0.00756303	Sjc_0000468/Sjc_0000620/Sjc_0000700/Sjc_0000807/Sjc_0000824/Sjc_0001108/Sjc_0001302/Sjc_0001337/Sjc_0001457/Sjc_0001907/Sjc_0001908/Sjc_0001964/Sjc_0002016/Sjc_0002074/Sjc_0002349/Sjc_0002360/Sjc_0002455/Sjc_0002798/Sjc_0003914/Sjc_0003941/Sjc_0003942/Sjc_0004223/Sjc_0004475/Sjc_0004689/Sjc_0004770/Sjc_0004974/Sjc_0005163/Sjc_0005242/Sjc_0005596/Sjc_0005678/Sjc_0006114/Sjc_0006150/Sjc_0006259/Sjc…	45
GO:0032259	methylation	57/1288	162/5650	0.000188713	0.00833807	0.00817556	Sjc_0000188/Sjc_0000983/Sjc_0001052/Sjc_0001055/Sjc_0001058/Sjc_0001315/Sjc_0001523/Sjc_0001587/Sjc_0002019/Sjc_0002081/Sjc_0002427/Sjc_0002493/Sjc_0002609/Sjc_0002619/Sjc_0002815/Sjc_0003672/Sjc_0003691/Sjc_0003885/Sjc_0004030/Sjc_0004047/Sjc_0004425/Sjc_0004669/Sjc_0004681/Sjc_0004941/Sjc_0005158/Sjc_0005180/Sjc_0005181/Sjc_0005265/Sjc_0005406/Sjc_0005775/Sjc_0006011/Sjc_0006044/Sjc_0006246/Sjc…	57
GO:0043414	macromolecule methylation	53/1288	148/5650	0.000189154	0.00833807	0.00817556	Sjc_0000188/Sjc_0000983/Sjc_0001052/Sjc_0001055/Sjc_0001058/Sjc_0001523/Sjc_0001587/Sjc_0002019/Sjc_0002081/Sjc_0002427/Sjc_0002493/Sjc_0002619/Sjc_0002815/Sjc_0003672/Sjc_0003691/Sjc_0003885/Sjc_0004030/Sjc_0004047/Sjc_0004425/Sjc_0004669/Sjc_0004681/Sjc_0004941/Sjc_0005158/Sjc_0005180/Sjc_0005181/Sjc_0005265/Sjc_0005406/Sjc_0005775/Sjc_0006011/Sjc_0006044/Sjc_0006246/Sjc_0006580/Sjc_0006671/Sjc…	53
GO:0065004	protein-DNA complex assembly	38/1288	97/5650	0.000191903	0.00837464	0.00821142	Sjc_0000807/Sjc_0000835/Sjc_0000953/Sjc_0000957/Sjc_0001171/Sjc_0001299/Sjc_0001471/Sjc_0001766/Sjc_0001864/Sjc_0002074/Sjc_0002149/Sjc_0002360/Sjc_0002427/Sjc_0002780/Sjc_0002815/Sjc_0003855/Sjc_0003971/Sjc_0004451/Sjc_0005201/Sjc_0005438/Sjc_0005904/Sjc_0005971/Sjc_0006146/Sjc_0006566/Sjc_0006860/Sjc_0006867/Sjc_0006892/Sjc_0007130/Sjc_0007350/Sjc_0007414/Sjc_0007772/Sjc_0008157/Sjc_0008226/Sjc…	38
GO:0006475	internal protein amino acid acetylation	36/1288	91/5650	0.000223603	0.00929482	0.00911367	Sjc_0000634/Sjc_0000771/Sjc_0000981/Sjc_0001176/Sjc_0001228/Sjc_0001400/Sjc_0001471/Sjc_0001523/Sjc_0002407/Sjc_0002815/Sjc_0003672/Sjc_0003855/Sjc_0004234/Sjc_0004635/Sjc_0004665/Sjc_0004973/Sjc_0005166/Sjc_0005660/Sjc_0005808/Sjc_0005904/Sjc_0006146/Sjc_0006245/Sjc_0007019/Sjc_0007022/Sjc_0007067/Sjc_0007330/Sjc_0007600/Sjc_0007686/Sjc_0008257/Sjc_0008389/Sjc_0008469/Sjc_0008766/Sjc_0008816/Sjc…	36
GO:0043039	tRNA aminoacylation	20/1288	41/5650	0.000223638	0.00929482	0.00911367	Sjc_0000643/Sjc_0001294/Sjc_0001671/Sjc_0001732/Sjc_0002109/Sjc_0002478/Sjc_0002507/Sjc_0004358/Sjc_0004428/Sjc_0005452/Sjc_0005498/Sjc_0005886/Sjc_0006312/Sjc_0007124/Sjc_0007226/Sjc_0008036/Sjc_0008252/Sjc_0008754/Sjc_0008926/Sjc_0009226	20
GO:0050657	nucleic acid transport	52/1288	146/5650	0.000253319	0.010142	0.00994438	Sjc_0000326/Sjc_0000564/Sjc_0000636/Sjc_0000708/Sjc_0001128/Sjc_0001213/Sjc_0001346/Sjc_0001523/Sjc_0001720/Sjc_0001796/Sjc_0002038/Sjc_0002087/Sjc_0002184/Sjc_0002393/Sjc_0002661/Sjc_0002681/Sjc_0002830/Sjc_0002831/Sjc_0003897/Sjc_0004202/Sjc_0004313/Sjc_0004478/Sjc_0004630/Sjc_0004895/Sjc_0005163/Sjc_0005301/Sjc_0005410/Sjc_0005685/Sjc_0005899/Sjc_0005900/Sjc_0005993/Sjc_0005995/Sjc_0006139/Sjc…	52
GO:0051236	establishment of RNA localization	53/1288	150/5650	0.000278698	0.0110567	0.0108412	Sjc_0000326/Sjc_0000564/Sjc_0000636/Sjc_0000708/Sjc_0001128/Sjc_0001213/Sjc_0001346/Sjc_0001432/Sjc_0001523/Sjc_0001720/Sjc_0001796/Sjc_0002038/Sjc_0002087/Sjc_0002184/Sjc_0002393/Sjc_0002661/Sjc_0002681/Sjc_0002830/Sjc_0002831/Sjc_0003897/Sjc_0004202/Sjc_0004313/Sjc_0004478/Sjc_0004630/Sjc_0004895/Sjc_0005163/Sjc_0005301/Sjc_0005410/Sjc_0005685/Sjc_0005899/Sjc_0005900/Sjc_0005993/Sjc_0005995/Sjc…	53
GO:0000723	telomere maintenance	35/1288	89/5650	0.000311569	0.0121401	0.0119034	Sjc_0000771/Sjc_0000824/Sjc_0001060/Sjc_0001076/Sjc_0001092/Sjc_0001176/Sjc_0001302/Sjc_0001432/Sjc_0001436/Sjc_0001473/Sjc_0001907/Sjc_0001908/Sjc_0002074/Sjc_0002757/Sjc_0002775/Sjc_0002817/Sjc_0003687/Sjc_0004074/Sjc_0004223/Sjc_0004532/Sjc_0004551/Sjc_0004769/Sjc_0004868/Sjc_0005148/Sjc_0005438/Sjc_0005887/Sjc_0006011/Sjc_0006114/Sjc_0006259/Sjc_0006279/Sjc_0006495/Sjc_0006712/Sjc_0006916/Sjc…	35
GO:0018393	internal peptidyl-lysine acetylation	35/1288	89/5650	0.000311569	0.0121401	0.0119034	Sjc_0000634/Sjc_0000771/Sjc_0000981/Sjc_0001176/Sjc_0001228/Sjc_0001400/Sjc_0001471/Sjc_0001523/Sjc_0002407/Sjc_0002815/Sjc_0003672/Sjc_0003855/Sjc_0004234/Sjc_0004635/Sjc_0004665/Sjc_0004973/Sjc_0005166/Sjc_0005660/Sjc_0005808/Sjc_0005904/Sjc_0006146/Sjc_0006245/Sjc_0007019/Sjc_0007022/Sjc_0007067/Sjc_0007330/Sjc_0007600/Sjc_0008257/Sjc_0008389/Sjc_0008469/Sjc_0008766/Sjc_0008816/Sjc_0008817/Sjc…	35
GO:0016573	histone acetylation	34/1288	86/5650	0.000336224	0.0127724	0.0125235	Sjc_0000634/Sjc_0000771/Sjc_0000981/Sjc_0001176/Sjc_0001400/Sjc_0001471/Sjc_0001523/Sjc_0002407/Sjc_0002815/Sjc_0003672/Sjc_0003855/Sjc_0004234/Sjc_0004635/Sjc_0004665/Sjc_0004973/Sjc_0005166/Sjc_0005660/Sjc_0005808/Sjc_0005904/Sjc_0006146/Sjc_0006245/Sjc_0007019/Sjc_0007022/Sjc_0007067/Sjc_0007330/Sjc_0007600/Sjc_0008257/Sjc_0008389/Sjc_0008469/Sjc_0008766/Sjc_0008816/Sjc_0008817/Sjc_0008955/Sjc…	34
GO:0043038	amino acid activation	20/1288	42/5650	0.000336579	0.0127724	0.0125235	Sjc_0000643/Sjc_0001294/Sjc_0001671/Sjc_0001732/Sjc_0002109/Sjc_0002478/Sjc_0002507/Sjc_0004358/Sjc_0004428/Sjc_0005452/Sjc_0005498/Sjc_0005886/Sjc_0006312/Sjc_0007124/Sjc_0007226/Sjc_0008036/Sjc_0008252/Sjc_0008754/Sjc_0008926/Sjc_0009226	20
GO:0022616	DNA strand elongation	12/1288	20/5650	0.000369913	0.0137601	0.0134919	Sjc_0000824/Sjc_0001302/Sjc_0001337/Sjc_0002455/Sjc_0002798/Sjc_0004223/Sjc_0006150/Sjc_0006259/Sjc_0006484/Sjc_0006874/Sjc_0007506/Sjc_0008261	12
GO:0043624	cellular protein complex disassembly	48/1288	134/5650	0.000372064	0.0137601	0.0134919	Sjc_0000625/Sjc_0000689/Sjc_0000708/Sjc_0000826/Sjc_0000855/Sjc_0001052/Sjc_0001334/Sjc_0001716/Sjc_0001726/Sjc_0001996/Sjc_0002452/Sjc_0002493/Sjc_0002652/Sjc_0004144/Sjc_0004166/Sjc_0004270/Sjc_0004489/Sjc_0004785/Sjc_0004872/Sjc_0005128/Sjc_0005206/Sjc_0005301/Sjc_0005310/Sjc_0005392/Sjc_0005601/Sjc_0005606/Sjc_0005608/Sjc_0005933/Sjc_0006107/Sjc_0006153/Sjc_0006269/Sjc_0006410/Sjc_0006533/Sjc…	48
GO:0034250	positive regulation of cellular amide metabolic process	41/1288	110/5650	0.000381937	0.0140065	0.0137335	Sjc_0000253/Sjc_0000430/Sjc_0000575/Sjc_0000993/Sjc_0001137/Sjc_0001472/Sjc_0001577/Sjc_0001787/Sjc_0002184/Sjc_0002364/Sjc_0002725/Sjc_0002726/Sjc_0003687/Sjc_0003739/Sjc_0004202/Sjc_0004244/Sjc_0004313/Sjc_0004330/Sjc_0004451/Sjc_0004478/Sjc_0004614/Sjc_0004616/Sjc_0004660/Sjc_0005038/Sjc_0005086/Sjc_0005369/Sjc_0005428/Sjc_0006082/Sjc_0006146/Sjc_0006480/Sjc_0006533/Sjc_0006859/Sjc_0007317/Sjc…	41
GO:0032200	telomere organization	35/1288	90/5650	0.00040025	0.0145557	0.0142721	Sjc_0000771/Sjc_0000824/Sjc_0001060/Sjc_0001076/Sjc_0001092/Sjc_0001176/Sjc_0001302/Sjc_0001432/Sjc_0001436/Sjc_0001473/Sjc_0001907/Sjc_0001908/Sjc_0002074/Sjc_0002757/Sjc_0002775/Sjc_0002817/Sjc_0003687/Sjc_0004074/Sjc_0004223/Sjc_0004532/Sjc_0004551/Sjc_0004769/Sjc_0004868/Sjc_0005148/Sjc_0005438/Sjc_0005887/Sjc_0006011/Sjc_0006114/Sjc_0006259/Sjc_0006279/Sjc_0006495/Sjc_0006712/Sjc_0006916/Sjc…	35
GO:0051290	protein heterotetramerization	8/1288	11/5650	0.000603502	0.021412	0.0209947	Sjc_0000563/Sjc_0003561/Sjc_0003914/Sjc_0004358/Sjc_0004789/Sjc_0005993/Sjc_0006158/Sjc_0008386	8
GO:0006403	RNA localization	69/1288	214/5650	0.000779572	0.0265785	0.0260605	Sjc_0000326/Sjc_0000564/Sjc_0000636/Sjc_0000708/Sjc_0001128/Sjc_0001213/Sjc_0001346/Sjc_0001432/Sjc_0001473/Sjc_0001523/Sjc_0001720/Sjc_0001796/Sjc_0002038/Sjc_0002074/Sjc_0002087/Sjc_0002184/Sjc_0002393/Sjc_0002661/Sjc_0002681/Sjc_0002817/Sjc_0002830/Sjc_0002831/Sjc_0003897/Sjc_0004074/Sjc_0004202/Sjc_0004313/Sjc_0004478/Sjc_0004630/Sjc_0004686/Sjc_0004895/Sjc_0004944/Sjc_0005163/Sjc_0005301/Sjc…	69
GO:0007006	mitochondrial membrane organization	24/1288	57/5650	0.000861698	0.0284882	0.027933	Sjc_0000253/Sjc_0001147/Sjc_0003634/Sjc_0003689/Sjc_0004094/Sjc_0004115/Sjc_0004722/Sjc_0004802/Sjc_0005009/Sjc_0006365/Sjc_0006670/Sjc_0006695/Sjc_0006985/Sjc_0007065/Sjc_0007260/Sjc_0007954/Sjc_0007988/Sjc_0007989/Sjc_0008663/Sjc_0008691/Sjc_0009033/Sjc_0009081/Sjc_0009254/Sjc_0009260	24
GO:0072527	pyrimidine-containing compound metabolic process	24/1288	59/5650	0.00153755	0.045958	0.0450623	Sjc_0000849/Sjc_0000852/Sjc_0000854/Sjc_0001753/Sjc_0002225/Sjc_0002679/Sjc_0002843/Sjc_0003914/Sjc_0005063/Sjc_0005120/Sjc_0005201/Sjc_0005274/Sjc_0005371/Sjc_0006118/Sjc_0006478/Sjc_0006862/Sjc_0007241/Sjc_0007317/Sjc_0007439/Sjc_0007504/Sjc_0007637/Sjc_0008356/Sjc_0008826/Sjc_0009735	24

## Sheet: grey60
ID	Description	GeneRatio	BgRatio	pvalue	p.adjust	qvalue	geneID	Count
GO:0006486	protein glycosylation	3/7	115/5650	0.000270915	0.00672127	0.00557426	Sjc_0002818/Sjc_0004083/Sjc_0004087	3
GO:0043413	macromolecule glycosylation	3/7	115/5650	0.000270915	0.00672127	0.00557426	Sjc_0002818/Sjc_0004083/Sjc_0004087	3
GO:0070085	glycosylation	3/7	122/5650	0.000322733	0.00672127	0.00557426	Sjc_0002818/Sjc_0004083/Sjc_0004087	3
GO:0009101	glycoprotein biosynthetic process	3/7	132/5650	0.00040735	0.00672127	0.00557426	Sjc_0002818/Sjc_0004083/Sjc_0004087	3
GO:0009100	glycoprotein metabolic process	3/7	156/5650	0.000666091	0.00879241	0.00729195	Sjc_0002818/Sjc_0004083/Sjc_0004087	3

## Sheet: green
ID	Description	GeneRatio	BgRatio	pvalue	p.adjust	qvalue	geneID	Count
GO:0019882	antigen processing and presentation	23/475	79/5650	6.16704e-08	7.39602e-05	6.69285e-05	Sjc_0000033/Sjc_0000106/Sjc_0000449/Sjc_0000480/Sjc_0000484/Sjc_0000488/Sjc_0000543/Sjc_0000968/Sjc_0000986/Sjc_0001428/Sjc_0001621/Sjc_0001685/Sjc_0002503/Sjc_0003678/Sjc_0003679/Sjc_0004568/Sjc_0005005/Sjc_0005806/Sjc_0006617/Sjc_0007624/Sjc_0007894/Sjc_0008407/Sjc_0009229	23
GO:2000580	regulation of ATP-dependent microtubule motor activity, plus-end-directed	11/475	20/5650	1.10632e-07	7.39602e-05	6.69285e-05	Sjc_0000106/Sjc_0000480/Sjc_0000482/Sjc_0000484/Sjc_0000486/Sjc_0000488/Sjc_0000491/Sjc_0000493/Sjc_0000986/Sjc_0002503/Sjc_0008249	11
GO:2000582	positive regulation of ATP-dependent microtubule motor activity, plus-end-directed	11/475	20/5650	1.10632e-07	7.39602e-05	6.69285e-05	Sjc_0000106/Sjc_0000480/Sjc_0000482/Sjc_0000484/Sjc_0000486/Sjc_0000488/Sjc_0000491/Sjc_0000493/Sjc_0000986/Sjc_0002503/Sjc_0008249	11
GO:0002495	antigen processing and presentation of peptide antigen via MHC class II	19/475	58/5650	1.10996e-07	7.39602e-05	6.69285e-05	Sjc_0000033/Sjc_0000106/Sjc_0000480/Sjc_0000484/Sjc_0000488/Sjc_0000543/Sjc_0000968/Sjc_0000986/Sjc_0001428/Sjc_0001621/Sjc_0001685/Sjc_0002503/Sjc_0003678/Sjc_0003679/Sjc_0005005/Sjc_0007624/Sjc_0007894/Sjc_0008407/Sjc_0009229	19
GO:0002504	antigen processing and presentation of peptide or polysaccharide antigen via MHC class II	19/475	58/5650	1.10996e-07	7.39602e-05	6.69285e-05	Sjc_0000033/Sjc_0000106/Sjc_0000480/Sjc_0000484/Sjc_0000488/Sjc_0000543/Sjc_0000968/Sjc_0000986/Sjc_0001428/Sjc_0001621/Sjc_0001685/Sjc_0002503/Sjc_0003678/Sjc_0003679/Sjc_0005005/Sjc_0007624/Sjc_0007894/Sjc_0008407/Sjc_0009229	19
GO:0019886	antigen processing and presentation of exogenous peptide antigen via MHC class II	19/475	58/5650	1.10996e-07	7.39602e-05	6.69285e-05	Sjc_0000033/Sjc_0000106/Sjc_0000480/Sjc_0000484/Sjc_0000488/Sjc_0000543/Sjc_0000968/Sjc_0000986/Sjc_0001428/Sjc_0001621/Sjc_0001685/Sjc_0002503/Sjc_0003678/Sjc_0003679/Sjc_0005005/Sjc_0007624/Sjc_0007894/Sjc_0008407/Sjc_0009229	19
GO:0002478	antigen processing and presentation of exogenous peptide antigen	20/475	65/5650	1.6599e-07	9.48037e-05	8.57904e-05	Sjc_0000033/Sjc_0000106/Sjc_0000480/Sjc_0000484/Sjc_0000488/Sjc_0000543/Sjc_0000968/Sjc_0000986/Sjc_0001428/Sjc_0001621/Sjc_0001685/Sjc_0002503/Sjc_0003678/Sjc_0003679/Sjc_0005005/Sjc_0005806/Sjc_0007624/Sjc_0007894/Sjc_0008407/Sjc_0009229	20
GO:0006914	autophagy	50/475	294/5650	7.02354e-07	0.000201225	0.000182094	Sjc_0000106/Sjc_0000449/Sjc_0000480/Sjc_0000484/Sjc_0000488/Sjc_0000491/Sjc_0000905/Sjc_0000986/Sjc_0001085/Sjc_0001122/Sjc_0001322/Sjc_0001670/Sjc_0001721/Sjc_0001742/Sjc_0002125/Sjc_0002137/Sjc_0002615/Sjc_0002621/Sjc_0002909/Sjc_0002978/Sjc_0003736/Sjc_0003848/Sjc_0004076/Sjc_0004253/Sjc_0004310/Sjc_0004339/Sjc_0004746/Sjc_0004761/Sjc_0004772/Sjc_0005772/Sjc_0005823/Sjc_0005965/Sjc_0005982/Sjc…	50
GO:0061919	process utilizing autophagic mechanism	50/475	294/5650	7.02354e-07	0.000201225	0.000182094	Sjc_0000106/Sjc_0000449/Sjc_0000480/Sjc_0000484/Sjc_0000488/Sjc_0000491/Sjc_0000905/Sjc_0000986/Sjc_0001085/Sjc_0001122/Sjc_0001322/Sjc_0001670/Sjc_0001721/Sjc_0001742/Sjc_0002125/Sjc_0002137/Sjc_0002615/Sjc_0002621/Sjc_0002909/Sjc_0002978/Sjc_0003736/Sjc_0003848/Sjc_0004076/Sjc_0004253/Sjc_0004310/Sjc_0004339/Sjc_0004746/Sjc_0004761/Sjc_0004772/Sjc_0005772/Sjc_0005823/Sjc_0005965/Sjc_0005982/Sjc…	50
GO:0098657	import into cell	61/475	393/5650	1.04634e-06	0.000278883	0.000252369	Sjc_0000831/Sjc_0000904/Sjc_0000905/Sjc_0001359/Sjc_0001411/Sjc_0001589/Sjc_0001685/Sjc_0001999/Sjc_0002000/Sjc_0002072/Sjc_0002137/Sjc_0002485/Sjc_0002621/Sjc_0002645/Sjc_0002978/Sjc_0002983/Sjc_0003426/Sjc_0003796/Sjc_0003848/Sjc_0003882/Sjc_0004146/Sjc_0004227/Sjc_0004253/Sjc_0004278/Sjc_0004335/Sjc_0004424/Sjc_0004568/Sjc_0004908/Sjc_0004990/Sjc_0005004/Sjc_0005060/Sjc_0005067/Sjc_0005445/Sjc…	61
GO:0002252	immune effector process	59/475	383/5650	2.0705e-06	0.000461392	0.000417526	Sjc_0000033/Sjc_0000150/Sjc_0000480/Sjc_0000746/Sjc_0001122/Sjc_0001325/Sjc_0001428/Sjc_0001605/Sjc_0001680/Sjc_0001843/Sjc_0001979/Sjc_0001999/Sjc_0002000/Sjc_0002015/Sjc_0002538/Sjc_0002621/Sjc_0002645/Sjc_0002983/Sjc_0003159/Sjc_0003568/Sjc_0003643/Sjc_0003654/Sjc_0003678/Sjc_0003679/Sjc_0003811/Sjc_0003871/Sjc_0003882/Sjc_0004056/Sjc_0004339/Sjc_0004568/Sjc_0004657/Sjc_0004746/Sjc_0005218/Sjc…	59
GO:0000920	septum digestion after cytokinesis	8/475	13/5650	2.0773e-06	0.000461392	0.000417526	Sjc_0001702/Sjc_0003915/Sjc_0005358/Sjc_0005748/Sjc_0006112/Sjc_0006474/Sjc_0006805/Sjc_0008774	8
GO:0036258	multivesicular body assembly	10/475	21/5650	2.42532e-06	0.000510338	0.000461818	Sjc_0001702/Sjc_0002538/Sjc_0002978/Sjc_0003848/Sjc_0003915/Sjc_0005358/Sjc_0005748/Sjc_0006112/Sjc_0006805/Sjc_0008774	10
GO:0015850	organic hydroxy compound transport	22/475	93/5650	5.74962e-06	0.00114935	0.00104008	Sjc_0000831/Sjc_0001501/Sjc_0001504/Sjc_0002842/Sjc_0002846/Sjc_0003882/Sjc_0004908/Sjc_0005067/Sjc_0005195/Sjc_0005196/Sjc_0005597/Sjc_0005806/Sjc_0007275/Sjc_0008651/Sjc_0009161/Sjc_0009167/Sjc_0009168/Sjc_0009229/Sjc_0009407/Sjc_0009408/Sjc_0009410/Sjc_0009770	22
GO:0036257	multivesicular body organization	10/475	23/5650	6.73869e-06	0.00124451	0.00112619	Sjc_0001702/Sjc_0002538/Sjc_0002978/Sjc_0003848/Sjc_0003915/Sjc_0005358/Sjc_0005748/Sjc_0006112/Sjc_0006805/Sjc_0008774	10
GO:0006869	lipid transport	22/475	94/5650	6.93007e-06	0.00124451	0.00112619	Sjc_0001501/Sjc_0001504/Sjc_0001843/Sjc_0002346/Sjc_0002842/Sjc_0002846/Sjc_0003882/Sjc_0004149/Sjc_0005195/Sjc_0005196/Sjc_0005492/Sjc_0005806/Sjc_0005819/Sjc_0006194/Sjc_0006256/Sjc_0007013/Sjc_0008302/Sjc_0009229/Sjc_0009407/Sjc_0009408/Sjc_0009436/Sjc_0009489	22
GO:0016197	endosomal transport	32/475	168/5650	7.2306e-06	0.00124451	0.00112619	Sjc_0000449/Sjc_0001670/Sjc_0001702/Sjc_0002137/Sjc_0002538/Sjc_0002586/Sjc_0002909/Sjc_0002978/Sjc_0003848/Sjc_0004076/Sjc_0004221/Sjc_0004379/Sjc_0004717/Sjc_0004990/Sjc_0005060/Sjc_0005358/Sjc_0005416/Sjc_0005445/Sjc_0005447/Sjc_0005748/Sjc_0006112/Sjc_0006805/Sjc_0007068/Sjc_0007378/Sjc_0007894/Sjc_0007962/Sjc_0008186/Sjc_0008369/Sjc_0008774/Sjc_0009161/Sjc_0009167/Sjc_0009168	32
GO:0002446	neutrophil mediated immunity	36/475	200/5650	7.47082e-06	0.00124451	0.00112619	Sjc_0000033/Sjc_0000480/Sjc_0001122/Sjc_0001325/Sjc_0001428/Sjc_0001605/Sjc_0001680/Sjc_0001843/Sjc_0001999/Sjc_0002000/Sjc_0002015/Sjc_0002538/Sjc_0003159/Sjc_0003568/Sjc_0003678/Sjc_0003679/Sjc_0003811/Sjc_0003871/Sjc_0004568/Sjc_0004657/Sjc_0005218/Sjc_0005635/Sjc_0005806/Sjc_0006369/Sjc_0006617/Sjc_0007167/Sjc_0007280/Sjc_0007314/Sjc_0007316/Sjc_0007894/Sjc_0008170/Sjc_0008801/Sjc_0008832/Sjc…	36
GO:0043312	neutrophil degranulation	35/475	193/5650	8.45767e-06	0.00135255	0.00122396	Sjc_0000033/Sjc_0000480/Sjc_0001122/Sjc_0001325/Sjc_0001428/Sjc_0001605/Sjc_0001680/Sjc_0001843/Sjc_0001999/Sjc_0002000/Sjc_0002015/Sjc_0002538/Sjc_0003159/Sjc_0003568/Sjc_0003678/Sjc_0003679/Sjc_0003811/Sjc_0003871/Sjc_0004568/Sjc_0005218/Sjc_0005635/Sjc_0005806/Sjc_0006369/Sjc_0006617/Sjc_0007167/Sjc_0007280/Sjc_0007314/Sjc_0007316/Sjc_0007894/Sjc_0008170/Sjc_0008801/Sjc_0008832/Sjc_0009213/Sjc…	35
GO:0002283	neutrophil activation involved in immune response	35/475	194/5650	9.52397e-06	0.00146449	0.00132526	Sjc_0000033/Sjc_0000480/Sjc_0001122/Sjc_0001325/Sjc_0001428/Sjc_0001605/Sjc_0001680/Sjc_0001843/Sjc_0001999/Sjc_0002000/Sjc_0002015/Sjc_0002538/Sjc_0003159/Sjc_0003568/Sjc_0003678/Sjc_0003679/Sjc_0003811/Sjc_0003871/Sjc_0004568/Sjc_0005218/Sjc_0005635/Sjc_0005806/Sjc_0006369/Sjc_0006617/Sjc_0007167/Sjc_0007280/Sjc_0007314/Sjc_0007316/Sjc_0007894/Sjc_0008170/Sjc_0008801/Sjc_0008832/Sjc_0009213/Sjc…	35
GO:0042119	neutrophil activation	35/475	196/5650	1.20361e-05	0.00171859	0.00155519	Sjc_0000033/Sjc_0000480/Sjc_0001122/Sjc_0001325/Sjc_0001428/Sjc_0001605/Sjc_0001680/Sjc_0001843/Sjc_0001999/Sjc_0002000/Sjc_0002015/Sjc_0002538/Sjc_0003159/Sjc_0003568/Sjc_0003678/Sjc_0003679/Sjc_0003811/Sjc_0003871/Sjc_0004568/Sjc_0005218/Sjc_0005635/Sjc_0005806/Sjc_0006369/Sjc_0006617/Sjc_0007167/Sjc_0007280/Sjc_0007314/Sjc_0007316/Sjc_0007894/Sjc_0008170/Sjc_0008801/Sjc_0008832/Sjc_0009213/Sjc…	35
GO:1901615	organic hydroxy compound metabolic process	35/475	196/5650	1.20361e-05	0.00171859	0.00155519	Sjc_0000261/Sjc_0000831/Sjc_0001411/Sjc_0001501/Sjc_0001504/Sjc_0001742/Sjc_0001904/Sjc_0002346/Sjc_0002621/Sjc_0002842/Sjc_0002846/Sjc_0003643/Sjc_0003673/Sjc_0003882/Sjc_0004056/Sjc_0004278/Sjc_0004349/Sjc_0005008/Sjc_0005067/Sjc_0005195/Sjc_0005196/Sjc_0005492/Sjc_0005597/Sjc_0005823/Sjc_0006091/Sjc_0006464/Sjc_0007128/Sjc_0008506/Sjc_0009161/Sjc_0009167/Sjc_0009168/Sjc_0009229/Sjc_0009243/Sjc…	35
GO:0048878	chemical homeostasis	63/475	447/5650	1.84602e-05	0.00238779	0.00216077	Sjc_0000321/Sjc_0000449/Sjc_0000480/Sjc_0000831/Sjc_0001197/Sjc_0001284/Sjc_0001359/Sjc_0001501/Sjc_0001504/Sjc_0001904/Sjc_0002015/Sjc_0002062/Sjc_0002072/Sjc_0002137/Sjc_0002346/Sjc_0002485/Sjc_0002621/Sjc_0002842/Sjc_0002846/Sjc_0002955/Sjc_0002996/Sjc_0002997/Sjc_0003673/Sjc_0003811/Sjc_0003938/Sjc_0003967/Sjc_0004278/Sjc_0004339/Sjc_0004761/Sjc_0004791/Sjc_0004908/Sjc_0005004/Sjc_0005251/Sjc…	63
GO:0043299	leukocyte degranulation	35/475	204/5650	2.94033e-05	0.00355953	0.00322111	Sjc_0000033/Sjc_0000480/Sjc_0001122/Sjc_0001325/Sjc_0001428/Sjc_0001605/Sjc_0001680/Sjc_0001843/Sjc_0001999/Sjc_0002000/Sjc_0002015/Sjc_0002538/Sjc_0003159/Sjc_0003568/Sjc_0003678/Sjc_0003679/Sjc_0003811/Sjc_0003871/Sjc_0004568/Sjc_0005218/Sjc_0005635/Sjc_0005806/Sjc_0006369/Sjc_0006617/Sjc_0007167/Sjc_0007280/Sjc_0007314/Sjc_0007316/Sjc_0007894/Sjc_0008170/Sjc_0008801/Sjc_0008832/Sjc_0009213/Sjc…	35
GO:0043297	apical junction assembly	17/475	68/5650	3.11003e-05	0.00355953	0.00322111	Sjc_0000442/Sjc_0000528/Sjc_0000746/Sjc_0001132/Sjc_0002179/Sjc_0002342/Sjc_0003603/Sjc_0003643/Sjc_0003651/Sjc_0004424/Sjc_0004657/Sjc_0005358/Sjc_0006710/Sjc_0009122/Sjc_0009180/Sjc_0009187/Sjc_0009202	17
GO:0039702	viral budding via host ESCRT complex	7/475	13/5650	3.11615e-05	0.00355953	0.00322111	Sjc_0001702/Sjc_0003915/Sjc_0005358/Sjc_0005748/Sjc_0006112/Sjc_0006805/Sjc_0008774	7
GO:0010876	lipid localization	30/475	167/5650	4.54255e-05	0.00504475	0.00456513	Sjc_0001501/Sjc_0001504/Sjc_0001721/Sjc_0001843/Sjc_0002346/Sjc_0002842/Sjc_0002846/Sjc_0002983/Sjc_0003882/Sjc_0004149/Sjc_0004761/Sjc_0005195/Sjc_0005196/Sjc_0005492/Sjc_0005635/Sjc_0005806/Sjc_0005819/Sjc_0005823/Sjc_0005889/Sjc_0006121/Sjc_0006194/Sjc_0006256/Sjc_0007013/Sjc_0007068/Sjc_0008302/Sjc_0009229/Sjc_0009407/Sjc_0009408/Sjc_0009436/Sjc_0009489	30
GO:0034330	cell junction organization	31/475	176/5650	5.03457e-05	0.0052969	0.0047933	Sjc_0000245/Sjc_0000442/Sjc_0000449/Sjc_0000528/Sjc_0000746/Sjc_0000904/Sjc_0001132/Sjc_0001412/Sjc_0001589/Sjc_0002179/Sjc_0002342/Sjc_0002621/Sjc_0003426/Sjc_0003603/Sjc_0003643/Sjc_0003651/Sjc_0003767/Sjc_0004424/Sjc_0004657/Sjc_0005005/Sjc_0005358/Sjc_0005772/Sjc_0006710/Sjc_0006843/Sjc_0006969/Sjc_0008680/Sjc_0009122/Sjc_0009180/Sjc_0009187/Sjc_0009202/Sjc_0009335	31
GO:0006066	alcohol metabolic process	23/475	114/5650	5.6123e-05	0.00560949	0.00507618	Sjc_0000261/Sjc_0000831/Sjc_0001411/Sjc_0001501/Sjc_0001504/Sjc_0001742/Sjc_0001904/Sjc_0002346/Sjc_0002621/Sjc_0002842/Sjc_0002846/Sjc_0003673/Sjc_0003882/Sjc_0004349/Sjc_0005008/Sjc_0005195/Sjc_0005196/Sjc_0005492/Sjc_0005597/Sjc_0006464/Sjc_0009229/Sjc_0009391/Sjc_0009770	23
GO:0090407	organophosphate biosynthetic process	48/475	335/5650	0.000131769	0.0112088	0.0101431	Sjc_0000261/Sjc_0000449/Sjc_0001132/Sjc_0001227/Sjc_0001495/Sjc_0001501/Sjc_0001504/Sjc_0001605/Sjc_0001742/Sjc_0001759/Sjc_0001904/Sjc_0001979/Sjc_0002166/Sjc_0002346/Sjc_0002485/Sjc_0002621/Sjc_0002842/Sjc_0002846/Sjc_0003314/Sjc_0003331/Sjc_0003625/Sjc_0003651/Sjc_0003673/Sjc_0003811/Sjc_0004253/Sjc_0004339/Sjc_0004365/Sjc_0004568/Sjc_0004677/Sjc_0005060/Sjc_0005445/Sjc_0005447/Sjc_0005492/Sjc…	48
GO:0034220	ion transmembrane transport	56/475	411/5650	0.000144556	0.0117946	0.0106732	Sjc_0000033/Sjc_0000321/Sjc_0000526/Sjc_0000831/Sjc_0001284/Sjc_0001359/Sjc_0001647/Sjc_0001843/Sjc_0001846/Sjc_0001848/Sjc_0002049/Sjc_0002062/Sjc_0002072/Sjc_0002346/Sjc_0002621/Sjc_0002955/Sjc_0002983/Sjc_0002996/Sjc_0003314/Sjc_0003673/Sjc_0003676/Sjc_0003767/Sjc_0003967/Sjc_0004352/Sjc_0004657/Sjc_0004908/Sjc_0005004/Sjc_0005067/Sjc_0005261/Sjc_0005373/Sjc_0005597/Sjc_0006263/Sjc_0006369/Sjc…	56
GO:0006820	anion transport	31/475	190/5650	0.000218955	0.0168343	0.0152338	Sjc_0000526/Sjc_0000831/Sjc_0001647/Sjc_0001843/Sjc_0001846/Sjc_0001848/Sjc_0002346/Sjc_0002734/Sjc_0002955/Sjc_0003676/Sjc_0004908/Sjc_0005635/Sjc_0005806/Sjc_0006194/Sjc_0006256/Sjc_0006263/Sjc_0006369/Sjc_0006682/Sjc_0007013/Sjc_0007821/Sjc_0008278/Sjc_0008302/Sjc_0008441/Sjc_0009180/Sjc_0009187/Sjc_0009391/Sjc_0009407/Sjc_0009408/Sjc_0009410/Sjc_0009436/Sjc_0009488	31
GO:0030011	maintenance of cell polarity	10/475	33/5650	0.000252242	0.0190276	0.0172186	Sjc_0000905/Sjc_0001999/Sjc_0002000/Sjc_0003603/Sjc_0003643/Sjc_0003651/Sjc_0003736/Sjc_0004657/Sjc_0005358/Sjc_0007128	10
GO:0046434	organophosphate catabolic process	20/475	103/5650	0.000292682	0.0212753	0.0192526	Sjc_0000952/Sjc_0001501/Sjc_0001504/Sjc_0001605/Sjc_0001759/Sjc_0001904/Sjc_0001979/Sjc_0002166/Sjc_0002575/Sjc_0003673/Sjc_0004365/Sjc_0005445/Sjc_0005447/Sjc_0005823/Sjc_0006464/Sjc_0006767/Sjc_0008161/Sjc_0008801/Sjc_0008832/Sjc_0009243	20
GO:0005975	carbohydrate metabolic process	35/475	230/5650	0.000351905	0.0246827	0.022336	Sjc_0000905/Sjc_0001605/Sjc_0001642/Sjc_0001680/Sjc_0001904/Sjc_0001934/Sjc_0002166/Sjc_0002346/Sjc_0002575/Sjc_0002621/Sjc_0003154/Sjc_0003673/Sjc_0003811/Sjc_0003871/Sjc_0004365/Sjc_0005165/Sjc_0005597/Sjc_0005635/Sjc_0005823/Sjc_0005843/Sjc_0005965/Sjc_0006091/Sjc_0006263/Sjc_0006464/Sjc_0006682/Sjc_0007314/Sjc_0007316/Sjc_0007484/Sjc_0007792/Sjc_0008223/Sjc_0008445/Sjc_0008446/Sjc_0008801/Sjc…	35
GO:0120192	tight junction assembly	14/475	61/5650	0.00040719	0.0275923	0.024969	Sjc_0000442/Sjc_0000528/Sjc_0001132/Sjc_0002179/Sjc_0002342/Sjc_0003603/Sjc_0003651/Sjc_0004424/Sjc_0005358/Sjc_0006710/Sjc_0009122/Sjc_0009180/Sjc_0009187/Sjc_0009202	14
GO:0120193	tight junction organization	14/475	61/5650	0.00040719	0.0275923	0.024969	Sjc_0000442/Sjc_0000528/Sjc_0001132/Sjc_0002179/Sjc_0002342/Sjc_0003603/Sjc_0003651/Sjc_0004424/Sjc_0005358/Sjc_0006710/Sjc_0009122/Sjc_0009180/Sjc_0009187/Sjc_0009202	14
GO:0019725	cellular homeostasis	50/475	372/5650	0.000464265	0.0309355	0.0279944	Sjc_0000321/Sjc_0000480/Sjc_0000831/Sjc_0001122/Sjc_0001197/Sjc_0001359/Sjc_0001680/Sjc_0001904/Sjc_0002062/Sjc_0002072/Sjc_0002485/Sjc_0002621/Sjc_0002955/Sjc_0002996/Sjc_0002997/Sjc_0003673/Sjc_0003736/Sjc_0003767/Sjc_0003811/Sjc_0003938/Sjc_0003967/Sjc_0004064/Sjc_0004908/Sjc_0005004/Sjc_0005067/Sjc_0005251/Sjc_0005261/Sjc_0005806/Sjc_0005875/Sjc_0006112/Sjc_0006116/Sjc_0006369/Sjc_0006627/Sjc…	50
GO:0045176	apical protein localization	8/475	24/5650	0.000516212	0.0332874	0.0301226	Sjc_0002997/Sjc_0003426/Sjc_0003603/Sjc_0003643/Sjc_0003651/Sjc_0006369/Sjc_0007723/Sjc_0007894	8
GO:0098810	neurotransmitter reuptake	7/475	19/5650	0.000584959	0.0365417	0.0330675	Sjc_0004908/Sjc_0005067/Sjc_0009161/Sjc_0009167/Sjc_0009168/Sjc_0009180/Sjc_0009187	7
GO:0009259	ribonucleotide metabolic process	39/475	273/5650	0.000606366	0.0372962	0.0337503	Sjc_0000107/Sjc_0000261/Sjc_0001132/Sjc_0001495/Sjc_0001605/Sjc_0001904/Sjc_0002072/Sjc_0002166/Sjc_0002346/Sjc_0002485/Sjc_0003314/Sjc_0003625/Sjc_0003651/Sjc_0003673/Sjc_0003862/Sjc_0003888/Sjc_0004339/Sjc_0004365/Sjc_0004677/Sjc_0005823/Sjc_0006252/Sjc_0006263/Sjc_0006464/Sjc_0006635/Sjc_0006750/Sjc_0006767/Sjc_0007169/Sjc_0007373/Sjc_0007810/Sjc_0008112/Sjc_0008493/Sjc_0008741/Sjc_0008797/Sjc…	39
GO:0046390	ribose phosphate biosynthetic process	22/475	126/5650	0.000701208	0.0408087	0.0369288	Sjc_0001495/Sjc_0001605/Sjc_0001904/Sjc_0002166/Sjc_0002346/Sjc_0002485/Sjc_0003314/Sjc_0003625/Sjc_0003673/Sjc_0003811/Sjc_0004339/Sjc_0004365/Sjc_0005823/Sjc_0006263/Sjc_0006464/Sjc_0007373/Sjc_0007810/Sjc_0008112/Sjc_0008493/Sjc_0008741/Sjc_0008797/Sjc_0008801	22
GO:0044275	cellular carbohydrate catabolic process	8/475	25/5650	0.000704123	0.0408087	0.0369288	Sjc_0000905/Sjc_0001605/Sjc_0001680/Sjc_0001904/Sjc_0001934/Sjc_0003811/Sjc_0005965/Sjc_0008801	8
GO:0006897	endocytosis	47/475	350/5650	0.000704302	0.0408087	0.0369288	Sjc_0000831/Sjc_0000904/Sjc_0000905/Sjc_0001411/Sjc_0001589/Sjc_0001685/Sjc_0001999/Sjc_0002000/Sjc_0002137/Sjc_0002485/Sjc_0002621/Sjc_0002645/Sjc_0002978/Sjc_0002983/Sjc_0003426/Sjc_0003796/Sjc_0003848/Sjc_0003882/Sjc_0004146/Sjc_0004227/Sjc_0004253/Sjc_0004278/Sjc_0004335/Sjc_0004424/Sjc_0004568/Sjc_0004990/Sjc_0005060/Sjc_0005445/Sjc_0005447/Sjc_0005806/Sjc_0006435/Sjc_0006617/Sjc_0007068/Sjc…	47
GO:0006658	phosphatidylserine metabolic process	5/475	10/5650	0.000725655	0.0408223	0.0369412	Sjc_0000952/Sjc_0001227/Sjc_0006194/Sjc_0007821/Sjc_0009115	5
GO:1901673	regulation of mitotic spindle assembly	5/475	10/5650	0.000725655	0.0408223	0.0369412	Sjc_0003915/Sjc_0005748/Sjc_0006112/Sjc_0006805/Sjc_0008774	5
GO:0006629	lipid metabolic process	59/475	467/5650	0.000735169	0.0408223	0.0369412	Sjc_0000107/Sjc_0000162/Sjc_0000261/Sjc_0000449/Sjc_0000952/Sjc_0001085/Sjc_0001118/Sjc_0001227/Sjc_0001501/Sjc_0001504/Sjc_0001721/Sjc_0001742/Sjc_0001904/Sjc_0002015/Sjc_0002346/Sjc_0002485/Sjc_0002575/Sjc_0002621/Sjc_0002842/Sjc_0002846/Sjc_0003331/Sjc_0003442/Sjc_0003673/Sjc_0003736/Sjc_0003871/Sjc_0003882/Sjc_0004089/Sjc_0004253/Sjc_0004349/Sjc_0004568/Sjc_0004702/Sjc_0004791/Sjc_0004866/Sjc…	59
GO:0019693	ribose phosphate metabolic process	40/475	286/5650	0.000794759	0.0430149	0.0389253	Sjc_0000107/Sjc_0000261/Sjc_0001132/Sjc_0001495/Sjc_0001605/Sjc_0001904/Sjc_0002072/Sjc_0002166/Sjc_0002346/Sjc_0002485/Sjc_0003314/Sjc_0003625/Sjc_0003651/Sjc_0003673/Sjc_0003811/Sjc_0003862/Sjc_0003888/Sjc_0004339/Sjc_0004365/Sjc_0004677/Sjc_0005823/Sjc_0006252/Sjc_0006263/Sjc_0006464/Sjc_0006635/Sjc_0006750/Sjc_0006767/Sjc_0007169/Sjc_0007373/Sjc_0007810/Sjc_0008112/Sjc_0008493/Sjc_0008741/Sjc…	40
GO:0009166	nucleotide catabolic process	14/475	65/5650	0.000806932	0.0430149	0.0389253	Sjc_0001605/Sjc_0001759/Sjc_0001904/Sjc_0001979/Sjc_0002166/Sjc_0003673/Sjc_0004365/Sjc_0005823/Sjc_0006464/Sjc_0006767/Sjc_0008161/Sjc_0008801/Sjc_0008832/Sjc_0009243	14
GO:0009185	ribonucleoside diphosphate metabolic process	13/475	58/5650	0.000828345	0.0431328	0.039032	Sjc_0001132/Sjc_0001495/Sjc_0001605/Sjc_0001904/Sjc_0002166/Sjc_0003651/Sjc_0003673/Sjc_0004365/Sjc_0004677/Sjc_0005823/Sjc_0006464/Sjc_0008797/Sjc_0008801	13
GO:0009124	nucleoside monophosphate biosynthetic process	16/475	80/5650	0.000830722	0.0431328	0.039032	Sjc_0001495/Sjc_0001605/Sjc_0001759/Sjc_0001904/Sjc_0002166/Sjc_0003314/Sjc_0003673/Sjc_0004339/Sjc_0004365/Sjc_0005823/Sjc_0006464/Sjc_0007810/Sjc_0008493/Sjc_0008741/Sjc_0008797/Sjc_0008801	16
GO:0044283	small molecule biosynthetic process	41/475	297/5650	0.00089249	0.0452476	0.0409458	Sjc_0000261/Sjc_0000388/Sjc_0000470/Sjc_0001495/Sjc_0001605/Sjc_0001742/Sjc_0001759/Sjc_0001904/Sjc_0001979/Sjc_0002166/Sjc_0002346/Sjc_0002621/Sjc_0003625/Sjc_0003673/Sjc_0003736/Sjc_0003882/Sjc_0004349/Sjc_0004365/Sjc_0004791/Sjc_0005053/Sjc_0005195/Sjc_0005196/Sjc_0005823/Sjc_0006263/Sjc_0006427/Sjc_0006464/Sjc_0006467/Sjc_0006635/Sjc_0006750/Sjc_0006767/Sjc_0007484/Sjc_0007810/Sjc_0007821/Sjc…	41
GO:0032273	positive regulation of protein polymerization	15/475	73/5650	0.000894088	0.0452476	0.0409458	Sjc_0000904/Sjc_0001589/Sjc_0001999/Sjc_0002000/Sjc_0002621/Sjc_0002645/Sjc_0003767/Sjc_0004056/Sjc_0004424/Sjc_0004657/Sjc_0005060/Sjc_0007280/Sjc_0008680/Sjc_0008945/Sjc_0009102	15
GO:0009260	ribonucleotide biosynthetic process	21/475	121/5650	0.00099933	0.0470038	0.0425349	Sjc_0001495/Sjc_0001605/Sjc_0001904/Sjc_0002166/Sjc_0002346/Sjc_0002485/Sjc_0003314/Sjc_0003625/Sjc_0003673/Sjc_0004339/Sjc_0004365/Sjc_0005823/Sjc_0006263/Sjc_0006464/Sjc_0007373/Sjc_0007810/Sjc_0008112/Sjc_0008493/Sjc_0008741/Sjc_0008797/Sjc_0008801	21
GO:0034404	nucleobase-containing small molecule biosynthetic process	18/475	97/5650	0.00101961	0.0474001	0.0428936	Sjc_0001495/Sjc_0001605/Sjc_0001759/Sjc_0001904/Sjc_0001979/Sjc_0002166/Sjc_0003673/Sjc_0004365/Sjc_0005823/Sjc_0006427/Sjc_0006464/Sjc_0006767/Sjc_0008161/Sjc_0008493/Sjc_0008797/Sjc_0008801/Sjc_0008832/Sjc_0009243	18

## Sheet: yellow
ID	Description	GeneRatio	BgRatio	pvalue	p.adjust	qvalue	geneID	Count
GO:0030641	regulation of cellular pH	26/747	46/5650	3.90575e-12	9.169e-09	8.74739e-09	Sjc_0000145/Sjc_0000146/Sjc_0000272/Sjc_0000273/Sjc_0000770/Sjc_0000816/Sjc_0001824/Sjc_0002486/Sjc_0002628/Sjc_0003724/Sjc_0003752/Sjc_0003783/Sjc_0004343/Sjc_0004494/Sjc_0004618/Sjc_0004620/Sjc_0004947/Sjc_0005299/Sjc_0005874/Sjc_0007207/Sjc_0007334/Sjc_0007335/Sjc_0007951/Sjc_0008174/Sjc_0008547/Sjc_0009191	26
GO:0006885	regulation of pH	28/747	53/5650	5.34034e-12	9.169e-09	8.74739e-09	Sjc_0000145/Sjc_0000146/Sjc_0000272/Sjc_0000273/Sjc_0000770/Sjc_0000816/Sjc_0001329/Sjc_0001824/Sjc_0002486/Sjc_0002628/Sjc_0003724/Sjc_0003752/Sjc_0003783/Sjc_0004343/Sjc_0004494/Sjc_0004618/Sjc_0004620/Sjc_0004947/Sjc_0005299/Sjc_0005874/Sjc_0006656/Sjc_0007207/Sjc_0007334/Sjc_0007335/Sjc_0007951/Sjc_0008174/Sjc_0008547/Sjc_0009191	28
GO:0045851	pH reduction	20/747	29/5650	6.5571e-12	9.169e-09	8.74739e-09	Sjc_0000272/Sjc_0000273/Sjc_0000770/Sjc_0000816/Sjc_0002486/Sjc_0002628/Sjc_0003724/Sjc_0003752/Sjc_0004618/Sjc_0004620/Sjc_0005299/Sjc_0005874/Sjc_0006656/Sjc_0007207/Sjc_0007334/Sjc_0007335/Sjc_0007951/Sjc_0008174/Sjc_0008547/Sjc_0009191	20
GO:0006888	ER to Golgi vesicle-mediated transport	41/747	122/5650	4.26147e-09	2.55384e-06	2.43641e-06	Sjc_0000221/Sjc_0000222/Sjc_0000376/Sjc_0000667/Sjc_0000962/Sjc_0001238/Sjc_0001717/Sjc_0002192/Sjc_0002384/Sjc_0002465/Sjc_0003176/Sjc_0003667/Sjc_0003902/Sjc_0004258/Sjc_0004331/Sjc_0004398/Sjc_0004534/Sjc_0004977/Sjc_0004985/Sjc_0004987/Sjc_0005119/Sjc_0005388/Sjc_0005469/Sjc_0005512/Sjc_0005668/Sjc_0006405/Sjc_0006587/Sjc_0006606/Sjc_0006883/Sjc_0007129/Sjc_0007244/Sjc_0007591/Sjc_0007692/Sjc…	41
GO:0016050	vesicle organization	59/747	213/5650	8.35676e-09	3.89518e-06	3.71607e-06	Sjc_0000221/Sjc_0000222/Sjc_0000550/Sjc_0000667/Sjc_0000816/Sjc_0000962/Sjc_0001083/Sjc_0001238/Sjc_0001254/Sjc_0001717/Sjc_0002458/Sjc_0002465/Sjc_0002716/Sjc_0002812/Sjc_0003176/Sjc_0003441/Sjc_0003667/Sjc_0003677/Sjc_0003724/Sjc_0003752/Sjc_0003902/Sjc_0003913/Sjc_0004258/Sjc_0004331/Sjc_0004494/Sjc_0004651/Sjc_0004730/Sjc_0004809/Sjc_0004985/Sjc_0004987/Sjc_0005113/Sjc_0005119/Sjc_0005216/Sjc…	59
GO:0006900	vesicle budding from membrane	26/747	67/5650	1.18922e-07	3.97453e-05	3.79177e-05	Sjc_0000221/Sjc_0000222/Sjc_0000550/Sjc_0000667/Sjc_0000816/Sjc_0001083/Sjc_0001238/Sjc_0001717/Sjc_0002465/Sjc_0003176/Sjc_0003667/Sjc_0003902/Sjc_0004331/Sjc_0004651/Sjc_0004985/Sjc_0004987/Sjc_0005119/Sjc_0005342/Sjc_0005512/Sjc_0006587/Sjc_0006883/Sjc_0007129/Sjc_0007131/Sjc_0007969/Sjc_0008228/Sjc_0008920	26
GO:0048194	Golgi vesicle budding	22/747	51/5650	1.23168e-07	3.97453e-05	3.79177e-05	Sjc_0000221/Sjc_0000222/Sjc_0000667/Sjc_0001238/Sjc_0001717/Sjc_0002465/Sjc_0003176/Sjc_0003667/Sjc_0003902/Sjc_0004331/Sjc_0004651/Sjc_0004985/Sjc_0004987/Sjc_0005119/Sjc_0005342/Sjc_0005512/Sjc_0006587/Sjc_0006883/Sjc_0007129/Sjc_0007969/Sjc_0008228/Sjc_0008920	22
GO:0034976	response to endoplasmic reticulum stress	48/747	171/5650	1.3939e-07	4.17673e-05	3.98468e-05	Sjc_0000028/Sjc_0000111/Sjc_0000221/Sjc_0000518/Sjc_0000519/Sjc_0000877/Sjc_0000927/Sjc_0001043/Sjc_0001638/Sjc_0001672/Sjc_0002384/Sjc_0002576/Sjc_0002607/Sjc_0003801/Sjc_0004079/Sjc_0004156/Sjc_0004184/Sjc_0004294/Sjc_0004878/Sjc_0004930/Sjc_0005156/Sjc_0005222/Sjc_0005236/Sjc_0005253/Sjc_0005465/Sjc_0005793/Sjc_0006217/Sjc_0006453/Sjc_0006560/Sjc_0006606/Sjc_0006763/Sjc_0006923/Sjc_0006949/Sjc…	48
GO:0002446	neutrophil mediated immunity	52/747	200/5650	6.05283e-07	0.000169277	0.000161494	Sjc_0000014/Sjc_0000172/Sjc_0000272/Sjc_0000273/Sjc_0000303/Sjc_0000558/Sjc_0000754/Sjc_0000816/Sjc_0000877/Sjc_0001280/Sjc_0001635/Sjc_0001844/Sjc_0001993/Sjc_0002458/Sjc_0003071/Sjc_0003286/Sjc_0003340/Sjc_0003341/Sjc_0003727/Sjc_0003752/Sjc_0003851/Sjc_0003913/Sjc_0003943/Sjc_0004012/Sjc_0004169/Sjc_0004306/Sjc_0004534/Sjc_0004651/Sjc_0004740/Sjc_0004985/Sjc_0004987/Sjc_0005019/Sjc_0005209/Sjc…	52
GO:0002283	neutrophil activation involved in immune response	50/747	194/5650	1.32986e-06	0.000297076	0.000283416	Sjc_0000014/Sjc_0000172/Sjc_0000272/Sjc_0000273/Sjc_0000303/Sjc_0000558/Sjc_0000754/Sjc_0000816/Sjc_0000877/Sjc_0001280/Sjc_0001635/Sjc_0001844/Sjc_0001993/Sjc_0002458/Sjc_0003071/Sjc_0003286/Sjc_0003340/Sjc_0003341/Sjc_0003727/Sjc_0003752/Sjc_0003851/Sjc_0003913/Sjc_0003943/Sjc_0004169/Sjc_0004306/Sjc_0004534/Sjc_0004651/Sjc_0004740/Sjc_0004985/Sjc_0004987/Sjc_0005019/Sjc_0005209/Sjc_0006453/Sjc…	50
GO:0002274	myeloid leukocyte activation	54/747	217/5650	1.6312e-06	0.000318054	0.000303429	Sjc_0000014/Sjc_0000172/Sjc_0000272/Sjc_0000273/Sjc_0000303/Sjc_0000558/Sjc_0000754/Sjc_0000816/Sjc_0000877/Sjc_0001280/Sjc_0001635/Sjc_0001844/Sjc_0001993/Sjc_0002458/Sjc_0003071/Sjc_0003286/Sjc_0003340/Sjc_0003341/Sjc_0003727/Sjc_0003752/Sjc_0003851/Sjc_0003913/Sjc_0003943/Sjc_0004169/Sjc_0004306/Sjc_0004534/Sjc_0004651/Sjc_0004740/Sjc_0004985/Sjc_0004987/Sjc_0005019/Sjc_0005209/Sjc_0005283/Sjc…	54
GO:0006820	anion transport	49/747	190/5650	1.66798e-06	0.000318054	0.000303429	Sjc_0000014/Sjc_0000137/Sjc_0000145/Sjc_0000146/Sjc_0000272/Sjc_0000273/Sjc_0000290/Sjc_0000554/Sjc_0000812/Sjc_0000878/Sjc_0001182/Sjc_0001731/Sjc_0001734/Sjc_0001807/Sjc_0001844/Sjc_0002479/Sjc_0002607/Sjc_0002628/Sjc_0002640/Sjc_0002702/Sjc_0003038/Sjc_0003071/Sjc_0003455/Sjc_0003814/Sjc_0003974/Sjc_0004205/Sjc_0004288/Sjc_0004613/Sjc_0004651/Sjc_0004679/Sjc_0004740/Sjc_0005019/Sjc_0005056/Sjc…	49
GO:0006887	exocytosis	77/747	349/5650	1.80572e-06	0.000322355	0.000307532	Sjc_0000014/Sjc_0000172/Sjc_0000272/Sjc_0000273/Sjc_0000303/Sjc_0000338/Sjc_0000550/Sjc_0000558/Sjc_0000644/Sjc_0000754/Sjc_0000816/Sjc_0000877/Sjc_0001254/Sjc_0001280/Sjc_0001623/Sjc_0001635/Sjc_0001844/Sjc_0001993/Sjc_0002458/Sjc_0002812/Sjc_0003038/Sjc_0003071/Sjc_0003286/Sjc_0003340/Sjc_0003341/Sjc_0003441/Sjc_0003620/Sjc_0003677/Sjc_0003724/Sjc_0003727/Sjc_0003752/Sjc_0003851/Sjc_0003913/Sjc…	77
GO:0015988	energy coupled proton transmembrane transport, against electrochemical gradient	10/747	15/5650	2.47415e-06	0.000370681	0.000353637	Sjc_0000770/Sjc_0004618/Sjc_0004620/Sjc_0005299/Sjc_0005874/Sjc_0006656/Sjc_0007207/Sjc_0007951/Sjc_0008547/Sjc_0009191	10
GO:0015991	ATP hydrolysis coupled proton transport	10/747	15/5650	2.47415e-06	0.000370681	0.000353637	Sjc_0000770/Sjc_0004618/Sjc_0004620/Sjc_0005299/Sjc_0005874/Sjc_0006656/Sjc_0007207/Sjc_0007951/Sjc_0008547/Sjc_0009191	10
GO:0043312	neutrophil degranulation	49/747	193/5650	2.7179e-06	0.000387035	0.000369238	Sjc_0000014/Sjc_0000172/Sjc_0000272/Sjc_0000273/Sjc_0000303/Sjc_0000558/Sjc_0000754/Sjc_0000816/Sjc_0000877/Sjc_0001280/Sjc_0001635/Sjc_0001844/Sjc_0001993/Sjc_0002458/Sjc_0003071/Sjc_0003286/Sjc_0003340/Sjc_0003341/Sjc_0003727/Sjc_0003752/Sjc_0003851/Sjc_0003913/Sjc_0003943/Sjc_0004169/Sjc_0004306/Sjc_0004534/Sjc_0004651/Sjc_0004740/Sjc_0004985/Sjc_0004987/Sjc_0005019/Sjc_0005209/Sjc_0006453/Sjc…	49
GO:0071786	endoplasmic reticulum tubular network organization	8/747	10/5650	3.17525e-06	0.000429683	0.000409926	Sjc_0000754/Sjc_0001679/Sjc_0004186/Sjc_0004207/Sjc_0004878/Sjc_0005546/Sjc_0007454/Sjc_0007591	8
GO:0010256	endomembrane system organization	64/747	279/5650	3.65117e-06	0.000478646	0.000456637	Sjc_0000221/Sjc_0000270/Sjc_0000754/Sjc_0000816/Sjc_0001083/Sjc_0001096/Sjc_0001238/Sjc_0001291/Sjc_0001345/Sjc_0001623/Sjc_0001648/Sjc_0001679/Sjc_0001993/Sjc_0002011/Sjc_0002458/Sjc_0002607/Sjc_0002716/Sjc_0003038/Sjc_0003594/Sjc_0003667/Sjc_0003677/Sjc_0003724/Sjc_0003902/Sjc_0003981/Sjc_0004012/Sjc_0004186/Sjc_0004207/Sjc_0004398/Sjc_0004494/Sjc_0004809/Sjc_0004878/Sjc_0005113/Sjc_0005216/Sjc…	64
GO:0030433	ubiquitin-dependent ERAD pathway	19/747	48/5650	4.3109e-06	0.000540041	0.000515208	Sjc_0000877/Sjc_0000927/Sjc_0001638/Sjc_0001672/Sjc_0002576/Sjc_0004156/Sjc_0004294/Sjc_0005236/Sjc_0005465/Sjc_0006217/Sjc_0006453/Sjc_0006949/Sjc_0007683/Sjc_0008483/Sjc_0008699/Sjc_0009145/Sjc_0009207/Sjc_0009306/Sjc_0009374	19
GO:0006641	triglyceride metabolic process	17/747	40/5650	4.37697e-06	0.000540041	0.000515208	Sjc_0000014/Sjc_0001648/Sjc_0001672/Sjc_0001807/Sjc_0002123/Sjc_0002162/Sjc_0003071/Sjc_0003340/Sjc_0003341/Sjc_0003732/Sjc_0003814/Sjc_0004735/Sjc_0006587/Sjc_0006996/Sjc_0007001/Sjc_0008677/Sjc_0009284	17
GO:0048199	vesicle targeting, to, from or within Golgi	19/747	49/5650	6.18279e-06	0.0007313	0.000697673	Sjc_0000221/Sjc_0000222/Sjc_0000667/Sjc_0001238/Sjc_0001717/Sjc_0002465/Sjc_0003176/Sjc_0003667/Sjc_0003902/Sjc_0004258/Sjc_0004331/Sjc_0004985/Sjc_0004987/Sjc_0005119/Sjc_0006883/Sjc_0007129/Sjc_0007969/Sjc_0008228/Sjc_0008866	19
GO:0007033	vacuole organization	32/747	109/5650	6.27576e-06	0.0007313	0.000697673	Sjc_0000221/Sjc_0000816/Sjc_0001062/Sjc_0001254/Sjc_0001291/Sjc_0001623/Sjc_0001717/Sjc_0002146/Sjc_0002486/Sjc_0003724/Sjc_0003752/Sjc_0003807/Sjc_0003913/Sjc_0004271/Sjc_0004494/Sjc_0004735/Sjc_0004809/Sjc_0005113/Sjc_0005222/Sjc_0005299/Sjc_0005464/Sjc_0005874/Sjc_0005919/Sjc_0006033/Sjc_0007129/Sjc_0007251/Sjc_0007420/Sjc_0008067/Sjc_0008154/Sjc_0008174/Sjc_0008540/Sjc_0008866	32
GO:0009100	glycoprotein metabolic process	41/747	156/5650	7.21419e-06	0.000817933	0.000780323	Sjc_0000136/Sjc_0000221/Sjc_0000447/Sjc_0000558/Sjc_0001182/Sjc_0001292/Sjc_0001638/Sjc_0001672/Sjc_0001993/Sjc_0002318/Sjc_0002513/Sjc_0002576/Sjc_0003016/Sjc_0003641/Sjc_0004084/Sjc_0004306/Sjc_0004343/Sjc_0004965/Sjc_0005342/Sjc_0005388/Sjc_0005459/Sjc_0005477/Sjc_0005902/Sjc_0005903/Sjc_0005912/Sjc_0006065/Sjc_0006081/Sjc_0006217/Sjc_0006300/Sjc_0006541/Sjc_0007672/Sjc_0007683/Sjc_0007766/Sjc…	41
GO:0036503	ERAD pathway	22/747	63/5650	8.66779e-06	0.000956878	0.000912879	Sjc_0000877/Sjc_0000927/Sjc_0001638/Sjc_0001672/Sjc_0002576/Sjc_0004156/Sjc_0004294/Sjc_0005236/Sjc_0005465/Sjc_0005793/Sjc_0006217/Sjc_0006453/Sjc_0006923/Sjc_0006949/Sjc_0007683/Sjc_0007774/Sjc_0008483/Sjc_0008699/Sjc_0009145/Sjc_0009207/Sjc_0009306/Sjc_0009374	22
GO:0006914	autophagy	65/747	294/5650	1.12855e-05	0.00116738	0.0011137	Sjc_0000111/Sjc_0000200/Sjc_0000221/Sjc_0000550/Sjc_0000770/Sjc_0000793/Sjc_0000816/Sjc_0001062/Sjc_0001083/Sjc_0001254/Sjc_0001255/Sjc_0001291/Sjc_0001323/Sjc_0001324/Sjc_0001406/Sjc_0001512/Sjc_0001623/Sjc_0001717/Sjc_0002011/Sjc_0002146/Sjc_0002458/Sjc_0003455/Sjc_0003590/Sjc_0003594/Sjc_0003661/Sjc_0003677/Sjc_0003807/Sjc_0003913/Sjc_0004017/Sjc_0004271/Sjc_0004494/Sjc_0004618/Sjc_0004620/Sjc…	65
GO:0061919	process utilizing autophagic mechanism	65/747	294/5650	1.12855e-05	0.00116738	0.0011137	Sjc_0000111/Sjc_0000200/Sjc_0000221/Sjc_0000550/Sjc_0000770/Sjc_0000793/Sjc_0000816/Sjc_0001062/Sjc_0001083/Sjc_0001254/Sjc_0001255/Sjc_0001291/Sjc_0001323/Sjc_0001324/Sjc_0001406/Sjc_0001512/Sjc_0001623/Sjc_0001717/Sjc_0002011/Sjc_0002146/Sjc_0002458/Sjc_0003455/Sjc_0003590/Sjc_0003594/Sjc_0003661/Sjc_0003677/Sjc_0003807/Sjc_0003913/Sjc_0004017/Sjc_0004271/Sjc_0004494/Sjc_0004618/Sjc_0004620/Sjc…	65
GO:0061024	membrane organization	89/747	439/5650	1.14094e-05	0.00116738	0.0011137	Sjc_0000014/Sjc_0000221/Sjc_0000222/Sjc_0000254/Sjc_0000338/Sjc_0000550/Sjc_0000667/Sjc_0000747/Sjc_0000816/Sjc_0000962/Sjc_0001061/Sjc_0001083/Sjc_0001238/Sjc_0001254/Sjc_0001280/Sjc_0001291/Sjc_0001345/Sjc_0001512/Sjc_0001648/Sjc_0001679/Sjc_0001717/Sjc_0001844/Sjc_0002458/Sjc_0002465/Sjc_0002479/Sjc_0002486/Sjc_0002607/Sjc_0002707/Sjc_0002716/Sjc_0003038/Sjc_0003071/Sjc_0003176/Sjc_0003441/Sjc…	89
GO:0000041	transition metal ion transport	19/747	52/5650	1.69612e-05	0.0016171	0.00154274	Sjc_0000272/Sjc_0000273/Sjc_0000374/Sjc_0000630/Sjc_0002670/Sjc_0004320/Sjc_0004618/Sjc_0004620/Sjc_0004664/Sjc_0005208/Sjc_0005249/Sjc_0006581/Sjc_0006585/Sjc_0006590/Sjc_0006656/Sjc_0007173/Sjc_0007207/Sjc_0007951/Sjc_0009191	19
GO:0051650	establishment of vesicle localization	47/747	196/5650	2.24228e-05	0.00204486	0.00195083	Sjc_0000221/Sjc_0000222/Sjc_0000338/Sjc_0000550/Sjc_0000644/Sjc_0000667/Sjc_0001238/Sjc_0001717/Sjc_0002011/Sjc_0002458/Sjc_0002465/Sjc_0003176/Sjc_0003441/Sjc_0003594/Sjc_0003620/Sjc_0003667/Sjc_0003724/Sjc_0003902/Sjc_0004258/Sjc_0004331/Sjc_0004947/Sjc_0004985/Sjc_0004987/Sjc_0005119/Sjc_0005209/Sjc_0005216/Sjc_0005464/Sjc_0005546/Sjc_0006273/Sjc_0006558/Sjc_0006606/Sjc_0006883/Sjc_0006980/Sjc…	47
GO:0051648	vesicle localization	48/747	204/5650	3.11608e-05	0.00246641	0.002353	Sjc_0000221/Sjc_0000222/Sjc_0000338/Sjc_0000550/Sjc_0000644/Sjc_0000667/Sjc_0001238/Sjc_0001717/Sjc_0002011/Sjc_0002458/Sjc_0002465/Sjc_0003176/Sjc_0003441/Sjc_0003594/Sjc_0003620/Sjc_0003667/Sjc_0003724/Sjc_0003902/Sjc_0004258/Sjc_0004331/Sjc_0004494/Sjc_0004947/Sjc_0004985/Sjc_0004987/Sjc_0005119/Sjc_0005209/Sjc_0005216/Sjc_0005464/Sjc_0005546/Sjc_0006273/Sjc_0006558/Sjc_0006606/Sjc_0006883/Sjc…	48
GO:0044257	cellular protein catabolic process	81/747	403/5650	4.04925e-05	0.00308847	0.00294646	Sjc_0000172/Sjc_0000413/Sjc_0000816/Sjc_0000877/Sjc_0000927/Sjc_0000997/Sjc_0001150/Sjc_0001252/Sjc_0001291/Sjc_0001354/Sjc_0001638/Sjc_0001672/Sjc_0001779/Sjc_0001971/Sjc_0002024/Sjc_0002261/Sjc_0002264/Sjc_0002267/Sjc_0002268/Sjc_0002269/Sjc_0002271/Sjc_0002273/Sjc_0002274/Sjc_0002486/Sjc_0002576/Sjc_0002607/Sjc_0003038/Sjc_0003590/Sjc_0003665/Sjc_0003677/Sjc_0003851/Sjc_0003996/Sjc_0004042/Sjc…	81
GO:0048208	COPII vesicle coating	16/747	42/5650	4.34097e-05	0.00317093	0.00302512	Sjc_0000221/Sjc_0000222/Sjc_0000667/Sjc_0001717/Sjc_0002465/Sjc_0003176/Sjc_0003667/Sjc_0003902/Sjc_0004331/Sjc_0004985/Sjc_0004987/Sjc_0005119/Sjc_0006883/Sjc_0007129/Sjc_0007969/Sjc_0008228	16
GO:0070861	regulation of protein exit from endoplasmic reticulum	9/747	16/5650	5.65323e-05	0.00365851	0.00349029	Sjc_0001638/Sjc_0003783/Sjc_0005668/Sjc_0006217/Sjc_0006587/Sjc_0006923/Sjc_0008483/Sjc_0009145/Sjc_0009374	9
GO:0033572	transferrin transport	7/747	10/5650	5.74099e-05	0.00365851	0.00349029	Sjc_0004618/Sjc_0004620/Sjc_0004664/Sjc_0006656/Sjc_0007207/Sjc_0007951/Sjc_0009191	7
GO:0072512	trivalent inorganic cation transport	7/747	10/5650	5.74099e-05	0.00365851	0.00349029	Sjc_0004618/Sjc_0004620/Sjc_0004664/Sjc_0006656/Sjc_0007207/Sjc_0007951/Sjc_0009191	7
GO:0030163	protein catabolic process	92/747	476/5650	5.75595e-05	0.00365851	0.00349029	Sjc_0000172/Sjc_0000413/Sjc_0000816/Sjc_0000877/Sjc_0000927/Sjc_0000997/Sjc_0001150/Sjc_0001252/Sjc_0001291/Sjc_0001345/Sjc_0001354/Sjc_0001638/Sjc_0001672/Sjc_0001717/Sjc_0001779/Sjc_0001971/Sjc_0002024/Sjc_0002261/Sjc_0002264/Sjc_0002267/Sjc_0002268/Sjc_0002269/Sjc_0002271/Sjc_0002273/Sjc_0002274/Sjc_0002486/Sjc_0002576/Sjc_0002607/Sjc_0003038/Sjc_0003590/Sjc_0003665/Sjc_0003677/Sjc_0003851/Sjc…	92
GO:0090207	regulation of triglyceride metabolic process	11/747	23/5650	5.97466e-05	0.00374085	0.00356884	Sjc_0000014/Sjc_0001648/Sjc_0002123/Sjc_0003071/Sjc_0003340/Sjc_0003341/Sjc_0003732/Sjc_0003814/Sjc_0004735/Sjc_0006996/Sjc_0008677	11
GO:0099132	ATP hydrolysis coupled cation transmembrane transport	14/747	35/5650	6.97216e-05	0.00417832	0.00398619	Sjc_0000770/Sjc_0002670/Sjc_0004618/Sjc_0004620/Sjc_0004651/Sjc_0004664/Sjc_0005299/Sjc_0005874/Sjc_0006656/Sjc_0007153/Sjc_0007207/Sjc_0007951/Sjc_0008547/Sjc_0009191	14
GO:0006629	lipid metabolic process	90/747	467/5650	7.80516e-05	0.00461164	0.00439959	Sjc_0000014/Sjc_0000447/Sjc_0000659/Sjc_0000710/Sjc_0000742/Sjc_0000989/Sjc_0000992/Sjc_0001169/Sjc_0001170/Sjc_0001329/Sjc_0001559/Sjc_0001635/Sjc_0001648/Sjc_0001672/Sjc_0001807/Sjc_0002123/Sjc_0002162/Sjc_0002318/Sjc_0002329/Sjc_0002367/Sjc_0002486/Sjc_0002573/Sjc_0002700/Sjc_0002758/Sjc_0002759/Sjc_0003016/Sjc_0003071/Sjc_0003286/Sjc_0003340/Sjc_0003341/Sjc_0003441/Sjc_0003455/Sjc_0003661/Sjc…	90
GO:0090662	ATP hydrolysis coupled transmembrane transport	14/747	36/5650	0.000100405	0.00569187	0.00543014	Sjc_0000770/Sjc_0002670/Sjc_0004618/Sjc_0004620/Sjc_0004651/Sjc_0004664/Sjc_0005299/Sjc_0005874/Sjc_0006656/Sjc_0007153/Sjc_0007207/Sjc_0007951/Sjc_0008547/Sjc_0009191	14
GO:0099131	ATP hydrolysis coupled ion transmembrane transport	14/747	36/5650	0.000100405	0.00569187	0.00543014	Sjc_0000770/Sjc_0002670/Sjc_0004618/Sjc_0004620/Sjc_0004651/Sjc_0004664/Sjc_0005299/Sjc_0005874/Sjc_0006656/Sjc_0007153/Sjc_0007207/Sjc_0007951/Sjc_0008547/Sjc_0009191	14
GO:0016197	endosomal transport	40/747	168/5650	0.000108054	0.00604384	0.00576593	Sjc_0000221/Sjc_0000338/Sjc_0000450/Sjc_0000816/Sjc_0000962/Sjc_0001083/Sjc_0001096/Sjc_0001255/Sjc_0001345/Sjc_0001745/Sjc_0001971/Sjc_0003594/Sjc_0003677/Sjc_0003752/Sjc_0003916/Sjc_0003981/Sjc_0004258/Sjc_0004494/Sjc_0004730/Sjc_0004809/Sjc_0005054/Sjc_0005113/Sjc_0005361/Sjc_0005668/Sjc_0005677/Sjc_0005773/Sjc_0006033/Sjc_0006400/Sjc_0006558/Sjc_0006606/Sjc_0007131/Sjc_0007216/Sjc_0007454/Sjc…	40
GO:0016482	cytosolic transport	30/747	114/5650	0.000118645	0.00646383	0.00616661	Sjc_0000221/Sjc_0000450/Sjc_0000816/Sjc_0000962/Sjc_0001083/Sjc_0001255/Sjc_0001807/Sjc_0002011/Sjc_0002494/Sjc_0002812/Sjc_0003594/Sjc_0003677/Sjc_0003724/Sjc_0003752/Sjc_0004258/Sjc_0004730/Sjc_0005216/Sjc_0005668/Sjc_0005773/Sjc_0006033/Sjc_0006425/Sjc_0006558/Sjc_0006606/Sjc_0007173/Sjc_0007251/Sjc_0007692/Sjc_0007716/Sjc_0008154/Sjc_0008715/Sjc_0008866	30
GO:0090174	organelle membrane fusion	24/747	84/5650	0.000144032	0.00764828	0.0072966	Sjc_0000221/Sjc_0000254/Sjc_0000816/Sjc_0000962/Sjc_0001083/Sjc_0001254/Sjc_0001512/Sjc_0001717/Sjc_0002458/Sjc_0002716/Sjc_0003441/Sjc_0003667/Sjc_0003913/Sjc_0004186/Sjc_0004258/Sjc_0004494/Sjc_0004730/Sjc_0004809/Sjc_0005113/Sjc_0006033/Sjc_0006558/Sjc_0006980/Sjc_0007692/Sjc_0008937	24
GO:0044070	regulation of anion transport	13/747	33/5650	0.000152368	0.00798977	0.00762239	Sjc_0000137/Sjc_0001731/Sjc_0001734/Sjc_0001807/Sjc_0002607/Sjc_0002628/Sjc_0003038/Sjc_0004613/Sjc_0004651/Sjc_0004740/Sjc_0005241/Sjc_0006980/Sjc_0007279	13
GO:0048284	organelle fusion	26/747	96/5650	0.000202025	0.0104629	0.00998179	Sjc_0000221/Sjc_0000254/Sjc_0000550/Sjc_0000816/Sjc_0000962/Sjc_0001083/Sjc_0001254/Sjc_0001512/Sjc_0001717/Sjc_0002458/Sjc_0002716/Sjc_0003441/Sjc_0003667/Sjc_0003913/Sjc_0004186/Sjc_0004258/Sjc_0004494/Sjc_0004730/Sjc_0004809/Sjc_0005113/Sjc_0006033/Sjc_0006558/Sjc_0006980/Sjc_0007251/Sjc_0007692/Sjc_0008937	26
GO:0050801	ion homeostasis	60/747	291/5650	0.000205606	0.0105185	0.0100348	Sjc_0000014/Sjc_0000111/Sjc_0000137/Sjc_0000145/Sjc_0000146/Sjc_0000272/Sjc_0000273/Sjc_0000710/Sjc_0000770/Sjc_0000792/Sjc_0000812/Sjc_0000816/Sjc_0001043/Sjc_0001329/Sjc_0001824/Sjc_0001841/Sjc_0002023/Sjc_0002486/Sjc_0002583/Sjc_0002628/Sjc_0002670/Sjc_0003038/Sjc_0003071/Sjc_0003340/Sjc_0003341/Sjc_0003724/Sjc_0003752/Sjc_0003783/Sjc_0003801/Sjc_0003974/Sjc_0004245/Sjc_0004343/Sjc_0004494/Sjc…	60
GO:0098656	anion transmembrane transport	28/747	107/5650	0.000220193	0.011129	0.0106173	Sjc_0000137/Sjc_0000145/Sjc_0000146/Sjc_0000290/Sjc_0000554/Sjc_0000812/Sjc_0000878/Sjc_0001182/Sjc_0002479/Sjc_0002702/Sjc_0003038/Sjc_0003814/Sjc_0003974/Sjc_0004205/Sjc_0004288/Sjc_0004613/Sjc_0004679/Sjc_0005056/Sjc_0005385/Sjc_0005702/Sjc_0006581/Sjc_0006585/Sjc_0006715/Sjc_0007202/Sjc_0007279/Sjc_0007334/Sjc_0007335/Sjc_0009244	28
GO:0007032	endosome organization	16/747	48/5650	0.00027186	0.0134171	0.0128001	Sjc_0000816/Sjc_0001083/Sjc_0003677/Sjc_0004494/Sjc_0004809/Sjc_0005113/Sjc_0005361/Sjc_0006536/Sjc_0006558/Sjc_0007216/Sjc_0007334/Sjc_0007335/Sjc_0007951/Sjc_0008715/Sjc_0008871/Sjc_0009452	16
GO:0032527	protein exit from endoplasmic reticulum	12/747	31/5650	0.000331798	0.0159988	0.0152631	Sjc_0000877/Sjc_0001638/Sjc_0001672/Sjc_0003783/Sjc_0005668/Sjc_0006217/Sjc_0006587/Sjc_0006923/Sjc_0008483/Sjc_0008699/Sjc_0009145/Sjc_0009374	12
GO:0019432	triglyceride biosynthetic process	8/747	16/5650	0.000434523	0.0202536	0.0193223	Sjc_0001648/Sjc_0001807/Sjc_0003340/Sjc_0003341/Sjc_0003814/Sjc_0006996/Sjc_0008677/Sjc_0009284	8
GO:0006517	protein deglycosylation	9/747	20/5650	0.000505839	0.0233186	0.0222464	Sjc_0000558/Sjc_0001638/Sjc_0001672/Sjc_0002576/Sjc_0003641/Sjc_0004306/Sjc_0006217/Sjc_0007683/Sjc_0009207	9
GO:0001775	cell activation	77/747	409/5650	0.000561032	0.0253067	0.0241431	Sjc_0000014/Sjc_0000145/Sjc_0000172/Sjc_0000272/Sjc_0000273/Sjc_0000303/Sjc_0000519/Sjc_0000558/Sjc_0000754/Sjc_0000816/Sjc_0000877/Sjc_0000994/Sjc_0001280/Sjc_0001635/Sjc_0001844/Sjc_0001993/Sjc_0002023/Sjc_0002458/Sjc_0002475/Sjc_0002794/Sjc_0002812/Sjc_0003038/Sjc_0003071/Sjc_0003286/Sjc_0003340/Sjc_0003341/Sjc_0003727/Sjc_0003752/Sjc_0003851/Sjc_0003913/Sjc_0003943/Sjc_0004042/Sjc_0004169/Sjc…	77
GO:0001676	long-chain fatty acid metabolic process	11/747	29/5650	0.00071949	0.0314168	0.0299722	Sjc_0000014/Sjc_0001807/Sjc_0002700/Sjc_0003071/Sjc_0003814/Sjc_0004472/Sjc_0004473/Sjc_0004474/Sjc_0004740/Sjc_0006996/Sjc_0008021	11
GO:0046662	regulation of oviposition	15/747	48/5650	0.000908775	0.0381231	0.0363701	Sjc_0000414/Sjc_0000994/Sjc_0001238/Sjc_0001320/Sjc_0001731/Sjc_0001734/Sjc_0003724/Sjc_0005546/Sjc_0006883/Sjc_0007131/Sjc_0007336/Sjc_0008174/Sjc_0008378/Sjc_0008381/Sjc_0009208	15
GO:0070936	protein K48-linked ubiquitination	10/747	26/5650	0.00110638	0.045061	0.042989	Sjc_0000413/Sjc_0002576/Sjc_0004901/Sjc_0005773/Sjc_0006014/Sjc_0006303/Sjc_0007546/Sjc_0007683/Sjc_0008409/Sjc_0009374	10
GO:0008610	lipid biosynthetic process	54/747	273/5650	0.00120019	0.0484116	0.0461855	Sjc_0000447/Sjc_0000742/Sjc_0001169/Sjc_0001170/Sjc_0001329/Sjc_0001648/Sjc_0001807/Sjc_0002123/Sjc_0002318/Sjc_0002367/Sjc_0002758/Sjc_0003016/Sjc_0003340/Sjc_0003341/Sjc_0003661/Sjc_0003730/Sjc_0003752/Sjc_0003814/Sjc_0003886/Sjc_0004079/Sjc_0004472/Sjc_0004473/Sjc_0004474/Sjc_0004666/Sjc_0004740/Sjc_0004929/Sjc_0005054/Sjc_0005477/Sjc_0005512/Sjc_0005552/Sjc_0005780/Sjc_0006342/Sjc_0006587/Sjc…	54

## Sheet: red
ID	Description	GeneRatio	BgRatio	pvalue	p.adjust	qvalue	geneID	Count
GO:0006260	DNA replication	62/571	188/5650	2.02153e-18	6.6561e-15	5.91925e-15	Sjc_0000167/Sjc_0000168/Sjc_0000223/Sjc_0000548/Sjc_0000705/Sjc_0000802/Sjc_0001035/Sjc_0001300/Sjc_0001696/Sjc_0001822/Sjc_0002037/Sjc_0002088/Sjc_0002571/Sjc_0002633/Sjc_0002969/Sjc_0003216/Sjc_0003436/Sjc_0003821/Sjc_0003825/Sjc_0003843/Sjc_0003845/Sjc_0003948/Sjc_0004110/Sjc_0004482/Sjc_0004503/Sjc_0004738/Sjc_0004786/Sjc_0004810/Sjc_0004835/Sjc_0004887/Sjc_0005191/Sjc_0005194/Sjc_0005364/Sjc…	62
GO:0006325	chromatin organization	88/571	339/5650	4.21567e-18	6.6561e-15	5.91925e-15	Sjc_0000339/Sjc_0000408/Sjc_0000569/Sjc_0000577/Sjc_0000705/Sjc_0000732/Sjc_0000839/Sjc_0000970/Sjc_0000980/Sjc_0001124/Sjc_0001160/Sjc_0001194/Sjc_0001225/Sjc_0001409/Sjc_0001414/Sjc_0001493/Sjc_0001696/Sjc_0001806/Sjc_0001822/Sjc_0001954/Sjc_0002075/Sjc_0002078/Sjc_0002186/Sjc_0002395/Sjc_0002441/Sjc_0002571/Sjc_0002633/Sjc_0004072/Sjc_0004100/Sjc_0004172/Sjc_0004311/Sjc_0004359/Sjc_0004525/Sjc…	88
GO:0006974	cellular response to DNA damage stimulus	103/571	435/5650	5.19873e-18	6.6561e-15	5.91925e-15	Sjc_0000167/Sjc_0000168/Sjc_0000223/Sjc_0000231/Sjc_0000339/Sjc_0000547/Sjc_0000569/Sjc_0000586/Sjc_0000637/Sjc_0000802/Sjc_0000829/Sjc_0000862/Sjc_0001067/Sjc_0001160/Sjc_0001172/Sjc_0001194/Sjc_0001225/Sjc_0001229/Sjc_0001300/Sjc_0001692/Sjc_0001696/Sjc_0001806/Sjc_0002037/Sjc_0002088/Sjc_0002118/Sjc_0002354/Sjc_0002497/Sjc_0002566/Sjc_0002571/Sjc_0002574/Sjc_0002663/Sjc_0002796/Sjc_0003097/Sjc…	103
GO:0048285	organelle fission	89/571	349/5650	9.20167e-18	8.8359e-15	7.85774e-15	Sjc_0000084/Sjc_0000465/Sjc_0000547/Sjc_0000577/Sjc_0000720/Sjc_0000802/Sjc_0000829/Sjc_0000958/Sjc_0000959/Sjc_0001035/Sjc_0001067/Sjc_0001097/Sjc_0001119/Sjc_0001160/Sjc_0001310/Sjc_0001319/Sjc_0001409/Sjc_0001698/Sjc_0001789/Sjc_0001912/Sjc_0002007/Sjc_0002426/Sjc_0002566/Sjc_0002633/Sjc_0002720/Sjc_0002764/Sjc_0003097/Sjc_0003460/Sjc_0003584/Sjc_0003843/Sjc_0003857/Sjc_0003896/Sjc_0003928/Sjc…	89
GO:0007059	chromosome segregation	72/571	249/5650	1.18426e-17	9.09745e-15	8.09034e-15	Sjc_0000084/Sjc_0000465/Sjc_0000577/Sjc_0000707/Sjc_0000709/Sjc_0000720/Sjc_0000732/Sjc_0000802/Sjc_0000958/Sjc_0000959/Sjc_0001035/Sjc_0001067/Sjc_0001119/Sjc_0001310/Sjc_0001319/Sjc_0001409/Sjc_0001786/Sjc_0001912/Sjc_0002075/Sjc_0002426/Sjc_0002633/Sjc_0002764/Sjc_0003097/Sjc_0003221/Sjc_0003222/Sjc_0003224/Sjc_0003460/Sjc_0003584/Sjc_0003843/Sjc_0003896/Sjc_0003928/Sjc_0003931/Sjc_0003948/Sjc…	72
GO:0006397	mRNA processing	86/571	335/5650	2.28897e-17	1.46532e-14	1.3031e-14	Sjc_0000135/Sjc_0000262/Sjc_0000310/Sjc_0000429/Sjc_0000547/Sjc_0000586/Sjc_0000682/Sjc_0000691/Sjc_0000862/Sjc_0000881/Sjc_0000915/Sjc_0000980/Sjc_0001014/Sjc_0001035/Sjc_0001155/Sjc_0001246/Sjc_0001479/Sjc_0001548/Sjc_0001569/Sjc_0001696/Sjc_0001874/Sjc_0001879/Sjc_0001962/Sjc_0002045/Sjc_0002354/Sjc_0002395/Sjc_0002428/Sjc_0002692/Sjc_0002943/Sjc_0003778/Sjc_0003898/Sjc_0003905/Sjc_0003966/Sjc…	86
GO:0033044	regulation of chromosome organization	69/571	241/5650	1.08275e-16	5.19853e-14	4.62304e-14	Sjc_0000084/Sjc_0000167/Sjc_0000168/Sjc_0000465/Sjc_0000577/Sjc_0000705/Sjc_0000720/Sjc_0000732/Sjc_0001067/Sjc_0001097/Sjc_0001119/Sjc_0001124/Sjc_0001160/Sjc_0001310/Sjc_0001409/Sjc_0001692/Sjc_0001696/Sjc_0001822/Sjc_0001912/Sjc_0002186/Sjc_0002395/Sjc_0002441/Sjc_0002633/Sjc_0002764/Sjc_0003460/Sjc_0003584/Sjc_0003784/Sjc_0003896/Sjc_0003928/Sjc_0003931/Sjc_0003948/Sjc_0004034/Sjc_0004503/Sjc…	69
GO:0098813	nuclear chromosome segregation	63/571	211/5650	2.78377e-16	1.18805e-13	1.05653e-13	Sjc_0000084/Sjc_0000465/Sjc_0000577/Sjc_0000707/Sjc_0000709/Sjc_0000720/Sjc_0000732/Sjc_0000802/Sjc_0000958/Sjc_0000959/Sjc_0001035/Sjc_0001067/Sjc_0001119/Sjc_0001310/Sjc_0001319/Sjc_0001409/Sjc_0001786/Sjc_0001912/Sjc_0002426/Sjc_0002633/Sjc_0002764/Sjc_0003097/Sjc_0003460/Sjc_0003584/Sjc_0003843/Sjc_0003896/Sjc_0003928/Sjc_0003931/Sjc_0003948/Sjc_0004400/Sjc_0004423/Sjc_0004481/Sjc_0004482/Sjc…	63
GO:0006281	DNA repair	74/571	277/5650	5.04316e-16	1.7952e-13	1.59647e-13	Sjc_0000167/Sjc_0000168/Sjc_0000223/Sjc_0000231/Sjc_0000569/Sjc_0000586/Sjc_0000802/Sjc_0001160/Sjc_0001194/Sjc_0001225/Sjc_0001229/Sjc_0001300/Sjc_0001696/Sjc_0001806/Sjc_0002037/Sjc_0002088/Sjc_0002118/Sjc_0002354/Sjc_0002566/Sjc_0002571/Sjc_0002574/Sjc_0002663/Sjc_0002796/Sjc_0003097/Sjc_0003216/Sjc_0003436/Sjc_0003460/Sjc_0003821/Sjc_0003935/Sjc_0003948/Sjc_0004034/Sjc_0004072/Sjc_0004172/Sjc…	74
GO:0044770	cell cycle phase transition	83/571	335/5650	8.85901e-16	2.83562e-13	2.52171e-13	Sjc_0000167/Sjc_0000168/Sjc_0000465/Sjc_0000548/Sjc_0000569/Sjc_0000577/Sjc_0000705/Sjc_0000707/Sjc_0000709/Sjc_0000720/Sjc_0000829/Sjc_0001035/Sjc_0001067/Sjc_0001119/Sjc_0001194/Sjc_0001229/Sjc_0001314/Sjc_0001409/Sjc_0001786/Sjc_0001806/Sjc_0001912/Sjc_0002088/Sjc_0002497/Sjc_0002764/Sjc_0002796/Sjc_0003216/Sjc_0003460/Sjc_0003584/Sjc_0003778/Sjc_0003845/Sjc_0003896/Sjc_0003928/Sjc_0003931/Sjc…	83
GO:0044772	mitotic cell cycle phase transition	79/571	312/5650	1.29051e-15	3.81297e-13	3.39086e-13	Sjc_0000465/Sjc_0000548/Sjc_0000569/Sjc_0000577/Sjc_0000705/Sjc_0000707/Sjc_0000709/Sjc_0000720/Sjc_0000829/Sjc_0001067/Sjc_0001119/Sjc_0001194/Sjc_0001229/Sjc_0001314/Sjc_0001409/Sjc_0001786/Sjc_0001806/Sjc_0001912/Sjc_0002088/Sjc_0002497/Sjc_0002764/Sjc_0002796/Sjc_0003216/Sjc_0003584/Sjc_0003778/Sjc_0003845/Sjc_0003896/Sjc_0003928/Sjc_0003931/Sjc_0003948/Sjc_0004054/Sjc_0004110/Sjc_0004311/Sjc…	79
GO:0051321	meiotic cell cycle	66/571	240/5650	4.87491e-15	1.33747e-12	1.1894e-12	Sjc_0000383/Sjc_0000547/Sjc_0000577/Sjc_0000707/Sjc_0000709/Sjc_0000720/Sjc_0000802/Sjc_0000829/Sjc_0001067/Sjc_0001097/Sjc_0001160/Sjc_0001786/Sjc_0001789/Sjc_0001793/Sjc_0001912/Sjc_0002426/Sjc_0002566/Sjc_0002720/Sjc_0002764/Sjc_0003097/Sjc_0003460/Sjc_0003843/Sjc_0003857/Sjc_0003928/Sjc_0003931/Sjc_0003948/Sjc_0004072/Sjc_0004400/Sjc_0004481/Sjc_0004482/Sjc_0004525/Sjc_0004786/Sjc_0004835/Sjc…	66
GO:0006310	DNA recombination	44/571	123/5650	8.32494e-15	2.13174e-12	1.89575e-12	Sjc_0000802/Sjc_0001300/Sjc_0002566/Sjc_0002571/Sjc_0002574/Sjc_0002796/Sjc_0003097/Sjc_0003221/Sjc_0003222/Sjc_0003224/Sjc_0003436/Sjc_0003821/Sjc_0003948/Sjc_0004072/Sjc_0004172/Sjc_0004400/Sjc_0004481/Sjc_0004482/Sjc_0004503/Sjc_0004786/Sjc_0004792/Sjc_0004835/Sjc_0005191/Sjc_0005364/Sjc_0005528/Sjc_0005550/Sjc_0005799/Sjc_0006015/Sjc_0006026/Sjc_0006357/Sjc_0006384/Sjc_0006385/Sjc_0006396/Sjc…	44
GO:0051052	regulation of DNA metabolic process	61/571	223/5650	7.57814e-14	1.61709e-11	1.43807e-11	Sjc_0000167/Sjc_0000168/Sjc_0000705/Sjc_0000802/Sjc_0000970/Sjc_0001097/Sjc_0001160/Sjc_0001310/Sjc_0001692/Sjc_0001696/Sjc_0001739/Sjc_0001740/Sjc_0002088/Sjc_0002441/Sjc_0002566/Sjc_0002574/Sjc_0002796/Sjc_0003221/Sjc_0003222/Sjc_0003224/Sjc_0003436/Sjc_0003460/Sjc_0003784/Sjc_0003821/Sjc_0003825/Sjc_0003843/Sjc_0003935/Sjc_0003948/Sjc_0004034/Sjc_0004110/Sjc_0004400/Sjc_0004503/Sjc_0004525/Sjc…	61
GO:0006405	RNA export from nucleus	38/571	101/5650	9.43819e-14	1.8126e-11	1.61194e-11	Sjc_0000084/Sjc_0000088/Sjc_0000167/Sjc_0000168/Sjc_0000547/Sjc_0000586/Sjc_0000617/Sjc_0000682/Sjc_0000980/Sjc_0001035/Sjc_0001405/Sjc_0001696/Sjc_0001874/Sjc_0001954/Sjc_0002692/Sjc_0003898/Sjc_0003966/Sjc_0004002/Sjc_0004034/Sjc_0004125/Sjc_0004792/Sjc_0004924/Sjc_0005399/Sjc_0005415/Sjc_0005460/Sjc_0005550/Sjc_0005563/Sjc_0005718/Sjc_0005873/Sjc_0006288/Sjc_0006658/Sjc_0006804/Sjc_0006894/Sjc…	38
GO:0010564	regulation of cell cycle process	95/571	444/5650	1.27218e-13	2.22112e-11	1.97523e-11	Sjc_0000084/Sjc_0000231/Sjc_0000383/Sjc_0000465/Sjc_0000569/Sjc_0000577/Sjc_0000707/Sjc_0000709/Sjc_0000720/Sjc_0000726/Sjc_0000732/Sjc_0000829/Sjc_0001067/Sjc_0001119/Sjc_0001194/Sjc_0001224/Sjc_0001229/Sjc_0001310/Sjc_0001409/Sjc_0001692/Sjc_0001786/Sjc_0001806/Sjc_0001912/Sjc_0002088/Sjc_0002426/Sjc_0002566/Sjc_0002764/Sjc_0002796/Sjc_0003460/Sjc_0003584/Sjc_0003778/Sjc_0003843/Sjc_0003896/Sjc…	95
GO:0000075	cell cycle checkpoint	43/571	130/5650	3.99572e-13	6.13902e-11	5.45941e-11	Sjc_0000231/Sjc_0000339/Sjc_0000465/Sjc_0000547/Sjc_0000829/Sjc_0001067/Sjc_0001119/Sjc_0001194/Sjc_0001229/Sjc_0001409/Sjc_0001692/Sjc_0001793/Sjc_0002566/Sjc_0002764/Sjc_0002796/Sjc_0003460/Sjc_0003584/Sjc_0003948/Sjc_0004311/Sjc_0004482/Sjc_0004571/Sjc_0004810/Sjc_0004835/Sjc_0005364/Sjc_0005524/Sjc_0006026/Sjc_0006206/Sjc_0006384/Sjc_0006385/Sjc_0006418/Sjc_0006537/Sjc_0006692/Sjc_0006909/Sjc…	43
GO:0140014	mitotic nuclear division	56/571	202/5650	4.7088e-13	6.95635e-11	6.18626e-11	Sjc_0000084/Sjc_0000465/Sjc_0000577/Sjc_0000720/Sjc_0000958/Sjc_0000959/Sjc_0001035/Sjc_0001067/Sjc_0001119/Sjc_0001310/Sjc_0001319/Sjc_0001409/Sjc_0001912/Sjc_0002426/Sjc_0002633/Sjc_0002720/Sjc_0002764/Sjc_0003460/Sjc_0003584/Sjc_0003843/Sjc_0003896/Sjc_0003928/Sjc_0003931/Sjc_0003948/Sjc_0004054/Sjc_0004400/Sjc_0004423/Sjc_0004481/Sjc_0004652/Sjc_0004810/Sjc_0004887/Sjc_0004924/Sjc_0005191/Sjc…	56
GO:0051168	nuclear export	42/571	126/5650	5.64241e-13	7.87584e-11	7.00396e-11	Sjc_0000084/Sjc_0000088/Sjc_0000091/Sjc_0000167/Sjc_0000168/Sjc_0000547/Sjc_0000586/Sjc_0000617/Sjc_0000682/Sjc_0000980/Sjc_0001035/Sjc_0001172/Sjc_0001405/Sjc_0001696/Sjc_0001874/Sjc_0001954/Sjc_0002692/Sjc_0003898/Sjc_0003966/Sjc_0004002/Sjc_0004034/Sjc_0004125/Sjc_0004792/Sjc_0004924/Sjc_0005399/Sjc_0005415/Sjc_0005460/Sjc_0005550/Sjc_0005563/Sjc_0005718/Sjc_0005873/Sjc_0006244/Sjc_0006288/Sjc…	42
GO:0071103	DNA conformation change	46/571	147/5650	5.7413e-13	7.87584e-11	7.00396e-11	Sjc_0000084/Sjc_0000569/Sjc_0000705/Sjc_0000732/Sjc_0000802/Sjc_0001035/Sjc_0001414/Sjc_0001696/Sjc_0001806/Sjc_0001822/Sjc_0002078/Sjc_0002186/Sjc_0002571/Sjc_0002633/Sjc_0003097/Sjc_0003784/Sjc_0003845/Sjc_0003948/Sjc_0004072/Sjc_0004100/Sjc_0004172/Sjc_0004400/Sjc_0004423/Sjc_0004481/Sjc_0004482/Sjc_0004503/Sjc_0004738/Sjc_0004835/Sjc_0004887/Sjc_0004924/Sjc_0005243/Sjc_0005524/Sjc_0005799/Sjc…	46
GO:0040029	regulation of gene expression, epigenetic	56/571	204/5650	7.38565e-13	9.67845e-11	8.60702e-11	Sjc_0000167/Sjc_0000168/Sjc_0000408/Sjc_0000569/Sjc_0000881/Sjc_0001193/Sjc_0001224/Sjc_0001405/Sjc_0001414/Sjc_0001696/Sjc_0001765/Sjc_0001767/Sjc_0001806/Sjc_0002354/Sjc_0002441/Sjc_0002633/Sjc_0002692/Sjc_0004002/Sjc_0004172/Sjc_0004525/Sjc_0004625/Sjc_0004662/Sjc_0004833/Sjc_0005010/Sjc_0005046/Sjc_0005183/Sjc_0005190/Sjc_0005399/Sjc_0006077/Sjc_0006102/Sjc_0006184/Sjc_0006249/Sjc_0006486/Sjc…	56
GO:0051983	regulation of chromosome segregation	37/571	102/5650	7.55932e-13	9.67845e-11	8.60702e-11	Sjc_0000084/Sjc_0000465/Sjc_0000577/Sjc_0000720/Sjc_0000732/Sjc_0001067/Sjc_0001119/Sjc_0001310/Sjc_0001409/Sjc_0001912/Sjc_0002426/Sjc_0002764/Sjc_0003221/Sjc_0003222/Sjc_0003224/Sjc_0003460/Sjc_0003584/Sjc_0003896/Sjc_0003928/Sjc_0003931/Sjc_0004503/Sjc_0004525/Sjc_0004652/Sjc_0004810/Sjc_0005194/Sjc_0005364/Sjc_0005595/Sjc_0006015/Sjc_0006275/Sjc_0006288/Sjc_0006771/Sjc_0007111/Sjc_0007281/Sjc…	37
GO:0007127	meiosis I	32/571	79/5650	8.37325e-13	1.03747e-10	9.22621e-11	Sjc_0000802/Sjc_0000829/Sjc_0001067/Sjc_0001912/Sjc_0002566/Sjc_0002764/Sjc_0003097/Sjc_0003843/Sjc_0003857/Sjc_0003928/Sjc_0003931/Sjc_0003948/Sjc_0004072/Sjc_0004400/Sjc_0004481/Sjc_0004482/Sjc_0004835/Sjc_0005243/Sjc_0005799/Sjc_0006015/Sjc_0006384/Sjc_0006385/Sjc_0006396/Sjc_0006537/Sjc_0006771/Sjc_0006827/Sjc_0007111/Sjc_0007353/Sjc_0007394/Sjc_0007700/Sjc_0007779/Sjc_0009333	32
GO:0051236	establishment of RNA localization	46/571	150/5650	1.29782e-12	1.55779e-10	1.38534e-10	Sjc_0000084/Sjc_0000088/Sjc_0000167/Sjc_0000168/Sjc_0000547/Sjc_0000586/Sjc_0000617/Sjc_0000682/Sjc_0000707/Sjc_0000709/Sjc_0000980/Sjc_0001035/Sjc_0001405/Sjc_0001696/Sjc_0001786/Sjc_0001874/Sjc_0001885/Sjc_0001954/Sjc_0002692/Sjc_0003898/Sjc_0003948/Sjc_0003966/Sjc_0004002/Sjc_0004034/Sjc_0004125/Sjc_0004792/Sjc_0004924/Sjc_0004997/Sjc_0005399/Sjc_0005415/Sjc_0005460/Sjc_0005550/Sjc_0005563/Sjc…	46
GO:0140013	meiotic nuclear division	51/571	178/5650	1.39422e-12	1.62279e-10	1.44314e-10	Sjc_0000547/Sjc_0000577/Sjc_0000802/Sjc_0000829/Sjc_0001067/Sjc_0001097/Sjc_0001160/Sjc_0001789/Sjc_0001912/Sjc_0002426/Sjc_0002566/Sjc_0002720/Sjc_0002764/Sjc_0003097/Sjc_0003460/Sjc_0003843/Sjc_0003857/Sjc_0003928/Sjc_0003931/Sjc_0003948/Sjc_0004072/Sjc_0004400/Sjc_0004481/Sjc_0004482/Sjc_0004525/Sjc_0004835/Sjc_0005194/Sjc_0005243/Sjc_0005550/Sjc_0005799/Sjc_0006015/Sjc_0006384/Sjc_0006385/Sjc…	51
GO:0050657	nucleic acid transport	45/571	146/5650	1.89269e-12	2.0771e-10	1.84715e-10	Sjc_0000084/Sjc_0000088/Sjc_0000167/Sjc_0000168/Sjc_0000547/Sjc_0000586/Sjc_0000617/Sjc_0000682/Sjc_0000707/Sjc_0000709/Sjc_0000980/Sjc_0001035/Sjc_0001405/Sjc_0001696/Sjc_0001786/Sjc_0001874/Sjc_0001885/Sjc_0001954/Sjc_0002692/Sjc_0003898/Sjc_0003966/Sjc_0004002/Sjc_0004034/Sjc_0004125/Sjc_0004792/Sjc_0004924/Sjc_0004997/Sjc_0005399/Sjc_0005415/Sjc_0005460/Sjc_0005550/Sjc_0005563/Sjc_0005718/Sjc…	45
GO:0050658	RNA transport	45/571	146/5650	1.89269e-12	2.0771e-10	1.84715e-10	Sjc_0000084/Sjc_0000088/Sjc_0000167/Sjc_0000168/Sjc_0000547/Sjc_0000586/Sjc_0000617/Sjc_0000682/Sjc_0000707/Sjc_0000709/Sjc_0000980/Sjc_0001035/Sjc_0001405/Sjc_0001696/Sjc_0001786/Sjc_0001874/Sjc_0001885/Sjc_0001954/Sjc_0002692/Sjc_0003898/Sjc_0003966/Sjc_0004002/Sjc_0004034/Sjc_0004125/Sjc_0004792/Sjc_0004924/Sjc_0004997/Sjc_0005399/Sjc_0005415/Sjc_0005460/Sjc_0005550/Sjc_0005563/Sjc_0005718/Sjc…	45
GO:0000070	mitotic sister chromatid segregation	45/571	147/5650	2.47441e-12	2.56871e-10	2.28434e-10	Sjc_0000084/Sjc_0000465/Sjc_0000577/Sjc_0000720/Sjc_0000958/Sjc_0000959/Sjc_0001035/Sjc_0001067/Sjc_0001119/Sjc_0001310/Sjc_0001319/Sjc_0001409/Sjc_0001912/Sjc_0002426/Sjc_0002633/Sjc_0002764/Sjc_0003460/Sjc_0003584/Sjc_0003843/Sjc_0003896/Sjc_0003928/Sjc_0003931/Sjc_0004400/Sjc_0004423/Sjc_0004481/Sjc_0004652/Sjc_0004810/Sjc_0004887/Sjc_0004924/Sjc_0005191/Sjc_0005194/Sjc_0005364/Sjc_0005595/Sjc…	45
GO:0007346	regulation of mitotic cell cycle	85/571	396/5650	2.5823e-12	2.61016e-10	2.32121e-10	Sjc_0000084/Sjc_0000231/Sjc_0000465/Sjc_0000569/Sjc_0000577/Sjc_0000707/Sjc_0000709/Sjc_0000720/Sjc_0000829/Sjc_0001067/Sjc_0001097/Sjc_0001119/Sjc_0001194/Sjc_0001229/Sjc_0001310/Sjc_0001409/Sjc_0001692/Sjc_0001786/Sjc_0001806/Sjc_0001912/Sjc_0002228/Sjc_0002566/Sjc_0002764/Sjc_0002796/Sjc_0003584/Sjc_0003778/Sjc_0003843/Sjc_0003896/Sjc_0003928/Sjc_0003931/Sjc_0003948/Sjc_0003963/Sjc_0004054/Sjc…	85
GO:0061982	meiosis I cell cycle process	38/571	112/5650	4.04346e-12	3.78803e-10	3.36869e-10	Sjc_0000802/Sjc_0000829/Sjc_0001067/Sjc_0001912/Sjc_0002566/Sjc_0002764/Sjc_0003097/Sjc_0003843/Sjc_0003857/Sjc_0003928/Sjc_0003931/Sjc_0003948/Sjc_0004072/Sjc_0004400/Sjc_0004481/Sjc_0004482/Sjc_0004525/Sjc_0004835/Sjc_0005194/Sjc_0005243/Sjc_0005550/Sjc_0005799/Sjc_0006015/Sjc_0006026/Sjc_0006384/Sjc_0006385/Sjc_0006396/Sjc_0006537/Sjc_0006692/Sjc_0006771/Sjc_0006827/Sjc_0007111/Sjc_0007353/Sjc…	38
GO:0071426	ribonucleoprotein complex export from nucleus	32/571	90/5650	5.20769e-11	4.34842e-09	3.86703e-09	Sjc_0000084/Sjc_0000088/Sjc_0000167/Sjc_0000168/Sjc_0000547/Sjc_0000586/Sjc_0000617/Sjc_0000980/Sjc_0001035/Sjc_0001874/Sjc_0001954/Sjc_0002692/Sjc_0003898/Sjc_0003966/Sjc_0004002/Sjc_0004034/Sjc_0004125/Sjc_0004792/Sjc_0005399/Sjc_0005415/Sjc_0005460/Sjc_0005550/Sjc_0005563/Sjc_0005718/Sjc_0005873/Sjc_0006288/Sjc_0006658/Sjc_0006894/Sjc_0007003/Sjc_0007292/Sjc_0007415/Sjc_0007808	32
GO:0006403	RNA localization	54/571	214/5650	7.06507e-11	5.77381e-09	5.13463e-09	Sjc_0000084/Sjc_0000088/Sjc_0000167/Sjc_0000168/Sjc_0000547/Sjc_0000586/Sjc_0000617/Sjc_0000682/Sjc_0000707/Sjc_0000709/Sjc_0000980/Sjc_0001035/Sjc_0001405/Sjc_0001696/Sjc_0001786/Sjc_0001810/Sjc_0001874/Sjc_0001885/Sjc_0001954/Sjc_0002692/Sjc_0002720/Sjc_0003097/Sjc_0003898/Sjc_0003948/Sjc_0003966/Sjc_0004002/Sjc_0004034/Sjc_0004072/Sjc_0004125/Sjc_0004172/Sjc_0004792/Sjc_0004924/Sjc_0004997/Sjc…	54
GO:0071166	ribonucleoprotein complex localization	32/571	91/5650	7.2824e-11	5.82744e-09	5.18232e-09	Sjc_0000084/Sjc_0000088/Sjc_0000167/Sjc_0000168/Sjc_0000547/Sjc_0000586/Sjc_0000617/Sjc_0000980/Sjc_0001035/Sjc_0001874/Sjc_0001954/Sjc_0002692/Sjc_0003898/Sjc_0003966/Sjc_0004002/Sjc_0004034/Sjc_0004125/Sjc_0004792/Sjc_0005399/Sjc_0005415/Sjc_0005460/Sjc_0005550/Sjc_0005563/Sjc_0005718/Sjc_0005873/Sjc_0006288/Sjc_0006658/Sjc_0006894/Sjc_0007003/Sjc_0007292/Sjc_0007415/Sjc_0007808	32
GO:0022613	ribonucleoprotein complex biogenesis	83/571	407/5650	8.20128e-11	6.3686e-09	5.66357e-09	Sjc_0000097/Sjc_0000310/Sjc_0000617/Sjc_0000881/Sjc_0000958/Sjc_0000959/Sjc_0000980/Sjc_0001224/Sjc_0001385/Sjc_0001479/Sjc_0001513/Sjc_0001696/Sjc_0001744/Sjc_0001751/Sjc_0001879/Sjc_0001935/Sjc_0002033/Sjc_0002186/Sjc_0002291/Sjc_0002306/Sjc_0002326/Sjc_0002330/Sjc_0002350/Sjc_0002428/Sjc_0002558/Sjc_0002692/Sjc_0003905/Sjc_0003948/Sjc_0004002/Sjc_0004048/Sjc_0004325/Sjc_0004455/Sjc_0004563/Sjc…	83
GO:0006611	protein export from nucleus	37/571	117/5650	8.29028e-11	6.3686e-09	5.66357e-09	Sjc_0000084/Sjc_0000088/Sjc_0000091/Sjc_0000167/Sjc_0000168/Sjc_0000547/Sjc_0000586/Sjc_0000617/Sjc_0000980/Sjc_0001035/Sjc_0001172/Sjc_0001405/Sjc_0001874/Sjc_0001954/Sjc_0002692/Sjc_0003898/Sjc_0003966/Sjc_0004002/Sjc_0004034/Sjc_0004125/Sjc_0004792/Sjc_0005399/Sjc_0005415/Sjc_0005460/Sjc_0005550/Sjc_0005563/Sjc_0005718/Sjc_0005873/Sjc_0006244/Sjc_0006288/Sjc_0006658/Sjc_0006894/Sjc_0007003/Sjc…	37
GO:1901990	regulation of mitotic cell cycle phase transition	57/571	236/5650	1.31183e-10	9.68985e-09	8.61715e-09	Sjc_0000465/Sjc_0000569/Sjc_0000707/Sjc_0000709/Sjc_0000829/Sjc_0001067/Sjc_0001119/Sjc_0001194/Sjc_0001229/Sjc_0001409/Sjc_0001786/Sjc_0001806/Sjc_0001912/Sjc_0002764/Sjc_0002796/Sjc_0003584/Sjc_0003778/Sjc_0003896/Sjc_0003928/Sjc_0003931/Sjc_0003948/Sjc_0004054/Sjc_0004110/Sjc_0004311/Sjc_0004503/Sjc_0004525/Sjc_0004571/Sjc_0004652/Sjc_0004672/Sjc_0004810/Sjc_0004833/Sjc_0004835/Sjc_0005364/Sjc…	57
GO:0033045	regulation of sister chromatid segregation	30/571	85/5650	2.61673e-10	1.82239e-08	1.62064e-08	Sjc_0000084/Sjc_0000465/Sjc_0000577/Sjc_0000720/Sjc_0000732/Sjc_0001067/Sjc_0001119/Sjc_0001310/Sjc_0001409/Sjc_0001912/Sjc_0002764/Sjc_0003460/Sjc_0003584/Sjc_0003896/Sjc_0003928/Sjc_0003931/Sjc_0004503/Sjc_0004652/Sjc_0004810/Sjc_0005194/Sjc_0005364/Sjc_0005595/Sjc_0006275/Sjc_0006288/Sjc_0006771/Sjc_0007111/Sjc_0007281/Sjc_0007606/Sjc_0007681/Sjc_0007690	30
GO:0007088	regulation of mitotic nuclear division	35/571	111/5650	2.99198e-10	2.01618e-08	1.79298e-08	Sjc_0000084/Sjc_0000465/Sjc_0000577/Sjc_0000720/Sjc_0001067/Sjc_0001119/Sjc_0001310/Sjc_0001409/Sjc_0001912/Sjc_0002764/Sjc_0003584/Sjc_0003843/Sjc_0003896/Sjc_0003928/Sjc_0003931/Sjc_0003948/Sjc_0004481/Sjc_0004652/Sjc_0004810/Sjc_0005243/Sjc_0005364/Sjc_0005563/Sjc_0005595/Sjc_0006275/Sjc_0006288/Sjc_0006586/Sjc_0006771/Sjc_0006804/Sjc_0007101/Sjc_0007111/Sjc_0007606/Sjc_0007681/Sjc_0007690/Sjc…	35
GO:0006406	mRNA export from nucleus	28/571	76/5650	3.31347e-10	2.15712e-08	1.91832e-08	Sjc_0000084/Sjc_0000088/Sjc_0000167/Sjc_0000168/Sjc_0000547/Sjc_0000586/Sjc_0000980/Sjc_0001035/Sjc_0001874/Sjc_0001954/Sjc_0002692/Sjc_0003898/Sjc_0003966/Sjc_0004002/Sjc_0004034/Sjc_0004125/Sjc_0004792/Sjc_0005399/Sjc_0005415/Sjc_0005550/Sjc_0005563/Sjc_0005718/Sjc_0005873/Sjc_0006894/Sjc_0007003/Sjc_0007292/Sjc_0007415/Sjc_0007808	28
GO:0051783	regulation of nuclear division	41/571	147/5650	6.09698e-10	3.90308e-08	3.471e-08	Sjc_0000084/Sjc_0000465/Sjc_0000577/Sjc_0000720/Sjc_0000829/Sjc_0001067/Sjc_0001119/Sjc_0001310/Sjc_0001409/Sjc_0001912/Sjc_0002007/Sjc_0002566/Sjc_0002764/Sjc_0003584/Sjc_0003843/Sjc_0003896/Sjc_0003928/Sjc_0003931/Sjc_0003948/Sjc_0004400/Sjc_0004481/Sjc_0004652/Sjc_0004810/Sjc_0005243/Sjc_0005364/Sjc_0005563/Sjc_0005595/Sjc_0006275/Sjc_0006288/Sjc_0006384/Sjc_0006385/Sjc_0006586/Sjc_0006771/Sjc…	41
GO:0030261	chromosome condensation	22/571	52/5650	1.25204e-09	7.45158e-08	6.62666e-08	Sjc_0000084/Sjc_0000569/Sjc_0000705/Sjc_0000732/Sjc_0001035/Sjc_0001806/Sjc_0002633/Sjc_0003948/Sjc_0004072/Sjc_0004400/Sjc_0004423/Sjc_0004481/Sjc_0004887/Sjc_0004924/Sjc_0005243/Sjc_0005524/Sjc_0006357/Sjc_0007058/Sjc_0007353/Sjc_0007682/Sjc_0007708/Sjc_0009424	22
GO:0016458	gene silencing	43/571	165/5650	2.34469e-09	1.32564e-07	1.17889e-07	Sjc_0000167/Sjc_0000168/Sjc_0000408/Sjc_0000569/Sjc_0001193/Sjc_0001405/Sjc_0001414/Sjc_0001696/Sjc_0001765/Sjc_0001767/Sjc_0001806/Sjc_0002354/Sjc_0002441/Sjc_0002633/Sjc_0002692/Sjc_0004172/Sjc_0004525/Sjc_0004625/Sjc_0004833/Sjc_0005010/Sjc_0006077/Sjc_0006184/Sjc_0006249/Sjc_0006518/Sjc_0006654/Sjc_0006771/Sjc_0006894/Sjc_0006961/Sjc_0007003/Sjc_0007058/Sjc_0007102/Sjc_0007682/Sjc_0007708/Sjc…	43
GO:0051304	chromosome separation	30/571	92/5650	2.34688e-09	1.32564e-07	1.17889e-07	Sjc_0000465/Sjc_0000577/Sjc_0000720/Sjc_0000802/Sjc_0000958/Sjc_0000959/Sjc_0001067/Sjc_0001119/Sjc_0001409/Sjc_0002764/Sjc_0003097/Sjc_0003584/Sjc_0003896/Sjc_0003928/Sjc_0003931/Sjc_0004400/Sjc_0004652/Sjc_0004810/Sjc_0005364/Sjc_0005595/Sjc_0006288/Sjc_0006537/Sjc_0007058/Sjc_0007111/Sjc_0007353/Sjc_0007394/Sjc_0007606/Sjc_0007681/Sjc_0007690/Sjc_0009424	30
GO:2001251	negative regulation of chromosome organization	30/571	93/5650	3.14093e-09	1.6992e-07	1.51109e-07	Sjc_0000465/Sjc_0000705/Sjc_0000732/Sjc_0001067/Sjc_0001119/Sjc_0001160/Sjc_0001310/Sjc_0001409/Sjc_0002186/Sjc_0002441/Sjc_0002764/Sjc_0003584/Sjc_0003784/Sjc_0003928/Sjc_0003931/Sjc_0004503/Sjc_0004653/Sjc_0004810/Sjc_0005010/Sjc_0005194/Sjc_0005364/Sjc_0005524/Sjc_0006275/Sjc_0006789/Sjc_0006894/Sjc_0007003/Sjc_0007035/Sjc_0007102/Sjc_0007111/Sjc_0007952	30
GO:0000077	DNA damage checkpoint	27/571	84/5650	2.13622e-08	1.05195e-06	9.35499e-07	Sjc_0000231/Sjc_0000339/Sjc_0000547/Sjc_0000829/Sjc_0001067/Sjc_0001194/Sjc_0001229/Sjc_0001692/Sjc_0002566/Sjc_0002796/Sjc_0003460/Sjc_0003948/Sjc_0004311/Sjc_0004482/Sjc_0004571/Sjc_0004835/Sjc_0005524/Sjc_0006026/Sjc_0006537/Sjc_0006692/Sjc_0006909/Sjc_0006928/Sjc_0007404/Sjc_0007532/Sjc_0007764/Sjc_0007779/Sjc_0008713	27
GO:0007131	reciprocal meiotic recombination	19/571	46/5650	2.77219e-08	1.31456e-06	1.16904e-06	Sjc_0000802/Sjc_0002566/Sjc_0003097/Sjc_0003948/Sjc_0004072/Sjc_0004400/Sjc_0004481/Sjc_0004482/Sjc_0004835/Sjc_0005799/Sjc_0006015/Sjc_0006384/Sjc_0006385/Sjc_0006396/Sjc_0006537/Sjc_0007111/Sjc_0007353/Sjc_0007394/Sjc_0007779	19
GO:0045931	positive regulation of mitotic cell cycle	31/571	108/5650	3.87515e-08	1.81518e-06	1.61423e-06	Sjc_0000231/Sjc_0000569/Sjc_0001119/Sjc_0001229/Sjc_0001409/Sjc_0001692/Sjc_0001806/Sjc_0003896/Sjc_0003928/Sjc_0003931/Sjc_0004110/Sjc_0004503/Sjc_0004525/Sjc_0004810/Sjc_0004833/Sjc_0005364/Sjc_0005539/Sjc_0006357/Sjc_0006384/Sjc_0006385/Sjc_0006396/Sjc_0006771/Sjc_0006804/Sjc_0007102/Sjc_0007329/Sjc_0007681/Sjc_0007682/Sjc_0007690/Sjc_0007708/Sjc_0008005/Sjc_0009026	31
GO:0016570	histone modification	51/571	232/5650	4.00223e-08	1.85212e-06	1.64708e-06	Sjc_0000339/Sjc_0000569/Sjc_0000732/Sjc_0000970/Sjc_0000980/Sjc_0001124/Sjc_0001160/Sjc_0001806/Sjc_0002075/Sjc_0002186/Sjc_0002395/Sjc_0002441/Sjc_0002633/Sjc_0004311/Sjc_0004359/Sjc_0004588/Sjc_0004590/Sjc_0004595/Sjc_0004602/Sjc_0004625/Sjc_0004653/Sjc_0004662/Sjc_0004672/Sjc_0004833/Sjc_0004997/Sjc_0005046/Sjc_0005138/Sjc_0005461/Sjc_0005524/Sjc_0005784/Sjc_0006077/Sjc_0006102/Sjc_0006103/Sjc…	51
GO:0006997	nucleus organization	29/571	99/5650	6.55908e-08	2.96393e-06	2.63582e-06	Sjc_0000084/Sjc_0000732/Sjc_0000858/Sjc_0001067/Sjc_0001160/Sjc_0001401/Sjc_0001899/Sjc_0001954/Sjc_0002007/Sjc_0002428/Sjc_0003221/Sjc_0003222/Sjc_0003224/Sjc_0004125/Sjc_0004238/Sjc_0004525/Sjc_0004792/Sjc_0004924/Sjc_0005059/Sjc_0005460/Sjc_0005550/Sjc_0005563/Sjc_0005712/Sjc_0006184/Sjc_0006654/Sjc_0006804/Sjc_0007700/Sjc_0007952/Sjc_0008618	29
GO:0000723	telomere maintenance	27/571	89/5650	8.39592e-08	3.66463e-06	3.25894e-06	Sjc_0000167/Sjc_0000168/Sjc_0000548/Sjc_0001097/Sjc_0001300/Sjc_0001310/Sjc_0001692/Sjc_0002037/Sjc_0003784/Sjc_0003928/Sjc_0003931/Sjc_0003948/Sjc_0004034/Sjc_0004503/Sjc_0004525/Sjc_0004653/Sjc_0004786/Sjc_0004835/Sjc_0005191/Sjc_0005682/Sjc_0006206/Sjc_0006384/Sjc_0006385/Sjc_0006396/Sjc_0006789/Sjc_0006894/Sjc_0007035	27
GO:0032200	telomere organization	27/571	90/5650	1.0875e-07	4.6412e-06	4.12741e-06	Sjc_0000167/Sjc_0000168/Sjc_0000548/Sjc_0001097/Sjc_0001300/Sjc_0001310/Sjc_0001692/Sjc_0002037/Sjc_0003784/Sjc_0003928/Sjc_0003931/Sjc_0003948/Sjc_0004034/Sjc_0004503/Sjc_0004525/Sjc_0004653/Sjc_0004786/Sjc_0004835/Sjc_0005191/Sjc_0005682/Sjc_0006206/Sjc_0006384/Sjc_0006385/Sjc_0006396/Sjc_0006789/Sjc_0006894/Sjc_0007035	27
GO:0043414	macromolecule methylation	36/571	148/5650	3.24341e-07	1.27122e-05	1.13049e-05	Sjc_0000569/Sjc_0000732/Sjc_0001385/Sjc_0001739/Sjc_0001740/Sjc_0001793/Sjc_0001806/Sjc_0002033/Sjc_0002075/Sjc_0002395/Sjc_0002441/Sjc_0004181/Sjc_0004311/Sjc_0004602/Sjc_0004625/Sjc_0004833/Sjc_0004848/Sjc_0005399/Sjc_0005461/Sjc_0005518/Sjc_0005524/Sjc_0006077/Sjc_0006103/Sjc_0006249/Sjc_0006692/Sjc_0006759/Sjc_0006961/Sjc_0007003/Sjc_0007101/Sjc_0007115/Sjc_0007834/Sjc_0008789/Sjc_0008796/Sjc…	36
GO:0033046	negative regulation of sister chromatid segregation	16/571	39/5650	3.95867e-07	1.49071e-05	1.32569e-05	Sjc_0000465/Sjc_0000732/Sjc_0001067/Sjc_0001119/Sjc_0001310/Sjc_0001409/Sjc_0002764/Sjc_0003584/Sjc_0003928/Sjc_0003931/Sjc_0004503/Sjc_0004810/Sjc_0005194/Sjc_0005364/Sjc_0006275/Sjc_0007111	16
GO:0090329	regulation of DNA-dependent DNA replication	16/571	39/5650	3.95867e-07	1.49071e-05	1.32569e-05	Sjc_0000705/Sjc_0002088/Sjc_0003843/Sjc_0004110/Sjc_0004738/Sjc_0004810/Sjc_0004835/Sjc_0005539/Sjc_0006015/Sjc_0006026/Sjc_0006384/Sjc_0006385/Sjc_0006586/Sjc_0006692/Sjc_0007353/Sjc_0009316	16
GO:0072331	signal transduction by p53 class mediator	30/571	116/5650	7.90998e-07	2.92137e-05	2.59796e-05	Sjc_0000097/Sjc_0000732/Sjc_0000862/Sjc_0001172/Sjc_0001194/Sjc_0001224/Sjc_0001314/Sjc_0001493/Sjc_0002186/Sjc_0002566/Sjc_0003857/Sjc_0003948/Sjc_0004054/Sjc_0004216/Sjc_0004311/Sjc_0004571/Sjc_0005059/Sjc_0005524/Sjc_0006384/Sjc_0006385/Sjc_0006692/Sjc_0007101/Sjc_0007443/Sjc_0007532/Sjc_0008234/Sjc_0008235/Sjc_0008713/Sjc_0008721/Sjc_0008723/Sjc_0009285	30
GO:0034504	protein localization to nucleus	37/571	160/5650	8.58014e-07	3.10909e-05	2.7649e-05	Sjc_0000084/Sjc_0000088/Sjc_0000091/Sjc_0000548/Sjc_0000858/Sjc_0001067/Sjc_0001160/Sjc_0001409/Sjc_0001692/Sjc_0001954/Sjc_0002007/Sjc_0002633/Sjc_0003221/Sjc_0003222/Sjc_0003224/Sjc_0004008/Sjc_0004040/Sjc_0004125/Sjc_0004525/Sjc_0004653/Sjc_0004792/Sjc_0004924/Sjc_0005183/Sjc_0005415/Sjc_0005460/Sjc_0005550/Sjc_0005563/Sjc_0005784/Sjc_0006244/Sjc_0006660/Sjc_0006804/Sjc_0006961/Sjc_0007102/Sjc…	37
GO:1905818	regulation of chromosome separation	20/571	62/5650	1.39108e-06	4.80665e-05	4.27454e-05	Sjc_0000465/Sjc_0000577/Sjc_0000720/Sjc_0001067/Sjc_0001119/Sjc_0001409/Sjc_0002764/Sjc_0003584/Sjc_0003896/Sjc_0003928/Sjc_0003931/Sjc_0004652/Sjc_0004810/Sjc_0005364/Sjc_0005595/Sjc_0006288/Sjc_0007111/Sjc_0007606/Sjc_0007681/Sjc_0007690	20
GO:0061014	positive regulation of mRNA catabolic process	11/571	21/5650	1.40157e-06	4.80665e-05	4.27454e-05	Sjc_0000167/Sjc_0000168/Sjc_0000383/Sjc_0004848/Sjc_0005318/Sjc_0007764/Sjc_0007807/Sjc_0008625/Sjc_0008713/Sjc_0008789/Sjc_0009333	11
GO:1901992	positive regulation of mitotic cell cycle phase transition	19/571	57/5650	1.45734e-06	4.91023e-05	4.36665e-05	Sjc_0000569/Sjc_0001229/Sjc_0001806/Sjc_0003896/Sjc_0003928/Sjc_0003931/Sjc_0004110/Sjc_0004503/Sjc_0004525/Sjc_0004810/Sjc_0004833/Sjc_0005539/Sjc_0006357/Sjc_0006396/Sjc_0007102/Sjc_0007681/Sjc_0007690/Sjc_0007708/Sjc_0009026	19
GO:0000245	spliceosomal complex assembly	16/571	43/5650	1.89076e-06	6.26071e-05	5.56763e-05	Sjc_0000310/Sjc_0000881/Sjc_0000980/Sjc_0001879/Sjc_0002428/Sjc_0002692/Sjc_0003905/Sjc_0004002/Sjc_0004455/Sjc_0004605/Sjc_0006268/Sjc_0007272/Sjc_0007349/Sjc_0007921/Sjc_0008363/Sjc_0009279	16
GO:1901991	negative regulation of mitotic cell cycle phase transition	29/571	115/5650	2.11923e-06	6.86147e-05	6.10188e-05	Sjc_0000465/Sjc_0000829/Sjc_0001067/Sjc_0001119/Sjc_0001194/Sjc_0001229/Sjc_0001409/Sjc_0002764/Sjc_0002796/Sjc_0003584/Sjc_0003948/Sjc_0004311/Sjc_0004571/Sjc_0004672/Sjc_0004810/Sjc_0004835/Sjc_0005364/Sjc_0006026/Sjc_0006537/Sjc_0006692/Sjc_0006909/Sjc_0007111/Sjc_0007404/Sjc_0007532/Sjc_0007764/Sjc_0007779/Sjc_0008713/Sjc_0008967/Sjc_0009012	29
GO:0022618	ribonucleoprotein complex assembly	39/571	179/5650	2.1475e-06	6.87378e-05	6.11283e-05	Sjc_0000097/Sjc_0000310/Sjc_0000881/Sjc_0000980/Sjc_0001479/Sjc_0001696/Sjc_0001744/Sjc_0001879/Sjc_0002428/Sjc_0002692/Sjc_0003905/Sjc_0003948/Sjc_0004002/Sjc_0004455/Sjc_0004605/Sjc_0004964/Sjc_0005007/Sjc_0005318/Sjc_0005576/Sjc_0006143/Sjc_0006268/Sjc_0006771/Sjc_0007101/Sjc_0007104/Sjc_0007147/Sjc_0007272/Sjc_0007349/Sjc_0007807/Sjc_0007921/Sjc_0008139/Sjc_0008363/Sjc_0008581/Sjc_0008713/Sjc…	39
GO:1901796	regulation of signal transduction by p53 class mediator	22/571	76/5650	3.22669e-06	9.99493e-05	8.88846e-05	Sjc_0000097/Sjc_0000732/Sjc_0000862/Sjc_0001172/Sjc_0001194/Sjc_0001314/Sjc_0001493/Sjc_0002186/Sjc_0003857/Sjc_0003948/Sjc_0004054/Sjc_0004216/Sjc_0005059/Sjc_0005524/Sjc_0006692/Sjc_0007101/Sjc_0007443/Sjc_0008234/Sjc_0008235/Sjc_0008721/Sjc_0008723/Sjc_0009285	22
GO:0032259	methylation	36/571	162/5650	3.29e-06	0.000101095	8.99036e-05	Sjc_0000569/Sjc_0000732/Sjc_0001385/Sjc_0001739/Sjc_0001740/Sjc_0001793/Sjc_0001806/Sjc_0002033/Sjc_0002075/Sjc_0002395/Sjc_0002441/Sjc_0004181/Sjc_0004311/Sjc_0004602/Sjc_0004625/Sjc_0004833/Sjc_0004848/Sjc_0005399/Sjc_0005461/Sjc_0005518/Sjc_0005524/Sjc_0006077/Sjc_0006103/Sjc_0006249/Sjc_0006692/Sjc_0006759/Sjc_0006961/Sjc_0007003/Sjc_0007101/Sjc_0007115/Sjc_0007834/Sjc_0008789/Sjc_0008796/Sjc…	36
GO:0071826	ribonucleoprotein complex subunit organization	40/571	189/5650	3.43359e-06	0.00010467	9.30826e-05	Sjc_0000097/Sjc_0000310/Sjc_0000881/Sjc_0000980/Sjc_0001479/Sjc_0001696/Sjc_0001744/Sjc_0001879/Sjc_0002428/Sjc_0002692/Sjc_0003905/Sjc_0003948/Sjc_0004002/Sjc_0004455/Sjc_0004605/Sjc_0004924/Sjc_0004964/Sjc_0005007/Sjc_0005318/Sjc_0005576/Sjc_0006143/Sjc_0006268/Sjc_0006771/Sjc_0007101/Sjc_0007104/Sjc_0007147/Sjc_0007272/Sjc_0007349/Sjc_0007807/Sjc_0007921/Sjc_0008139/Sjc_0008363/Sjc_0008581/Sjc…	40
GO:2001252	positive regulation of chromosome organization	29/571	118/5650	3.71273e-06	0.000111411	9.90773e-05	Sjc_0001097/Sjc_0001119/Sjc_0001124/Sjc_0001310/Sjc_0001692/Sjc_0001696/Sjc_0002395/Sjc_0002441/Sjc_0002633/Sjc_0003784/Sjc_0003896/Sjc_0003928/Sjc_0003931/Sjc_0003948/Sjc_0004662/Sjc_0004810/Sjc_0004833/Sjc_0005461/Sjc_0006102/Sjc_0006692/Sjc_0006771/Sjc_0006961/Sjc_0007102/Sjc_0007115/Sjc_0007281/Sjc_0007681/Sjc_0007952/Sjc_0008363/Sjc_0009692	29
GO:0007051	spindle organization	35/571	158/5650	4.86939e-06	0.000141692	0.000126006	Sjc_0000707/Sjc_0000709/Sjc_0000726/Sjc_0000732/Sjc_0001067/Sjc_0001310/Sjc_0001409/Sjc_0001786/Sjc_0001789/Sjc_0001912/Sjc_0002075/Sjc_0002426/Sjc_0002720/Sjc_0002764/Sjc_0003584/Sjc_0003843/Sjc_0003928/Sjc_0003931/Sjc_0004054/Sjc_0004481/Sjc_0004525/Sjc_0004887/Sjc_0005329/Sjc_0006275/Sjc_0006586/Sjc_0006692/Sjc_0006771/Sjc_0006804/Sjc_0007403/Sjc_0007606/Sjc_0008006/Sjc_0008139/Sjc_0008584/Sjc…	35
GO:0006606	protein import into nucleus	26/571	102/5650	5.78321e-06	0.000165771	0.00014742	Sjc_0000084/Sjc_0000088/Sjc_0000548/Sjc_0000858/Sjc_0001160/Sjc_0001409/Sjc_0001692/Sjc_0001954/Sjc_0003221/Sjc_0003222/Sjc_0003224/Sjc_0004008/Sjc_0004040/Sjc_0004125/Sjc_0004525/Sjc_0004792/Sjc_0004924/Sjc_0005415/Sjc_0005550/Sjc_0005563/Sjc_0006660/Sjc_0006804/Sjc_0006961/Sjc_0008005/Sjc_0008618/Sjc_0008987	26
GO:0009949	polarity specification of anterior/posterior axis	9/571	16/5650	6.16805e-06	0.000175492	0.000156065	Sjc_0000720/Sjc_0001912/Sjc_0003097/Sjc_0003896/Sjc_0003928/Sjc_0003931/Sjc_0005595/Sjc_0005675/Sjc_0006396	9
GO:0042770	signal transduction in response to DNA damage	20/571	69/5650	8.84317e-06	0.000247931	0.000220485	Sjc_0000862/Sjc_0001067/Sjc_0001194/Sjc_0001229/Sjc_0002796/Sjc_0003948/Sjc_0004311/Sjc_0004571/Sjc_0004997/Sjc_0005059/Sjc_0005524/Sjc_0006384/Sjc_0006385/Sjc_0006692/Sjc_0007101/Sjc_0007532/Sjc_0008234/Sjc_0008235/Sjc_0008713/Sjc_0009316	20
GO:0031503	protein-containing complex localization	40/571	200/5650	1.45955e-05	0.000397598	0.000353583	Sjc_0000084/Sjc_0000088/Sjc_0000167/Sjc_0000168/Sjc_0000547/Sjc_0000586/Sjc_0000617/Sjc_0000980/Sjc_0001035/Sjc_0001401/Sjc_0001874/Sjc_0001954/Sjc_0002692/Sjc_0003898/Sjc_0003948/Sjc_0003966/Sjc_0004002/Sjc_0004034/Sjc_0004040/Sjc_0004125/Sjc_0004525/Sjc_0004792/Sjc_0004924/Sjc_0005399/Sjc_0005415/Sjc_0005460/Sjc_0005550/Sjc_0005563/Sjc_0005718/Sjc_0005873/Sjc_0006288/Sjc_0006658/Sjc_0006894/Sjc…	40
GO:0045814	negative regulation of gene expression, epigenetic	22/571	83/5650	1.5523e-05	0.000419887	0.000373405	Sjc_0000408/Sjc_0000569/Sjc_0001414/Sjc_0001696/Sjc_0001806/Sjc_0002441/Sjc_0004172/Sjc_0004525/Sjc_0004625/Sjc_0004833/Sjc_0005010/Sjc_0006077/Sjc_0006184/Sjc_0006654/Sjc_0006961/Sjc_0007003/Sjc_0007102/Sjc_0007682/Sjc_0007708/Sjc_0007952/Sjc_0008139/Sjc_0009333	22
GO:0045815	positive regulation of gene expression, epigenetic	12/571	30/5650	1.58289e-05	0.000425166	0.000378098	Sjc_0000881/Sjc_0001224/Sjc_0004172/Sjc_0004662/Sjc_0005010/Sjc_0005046/Sjc_0005183/Sjc_0005190/Sjc_0006102/Sjc_0006184/Sjc_0006920/Sjc_0008119	12
GO:0034502	protein localization to chromosome	17/571	56/5650	2.14045e-05	0.000559284	0.00049737	Sjc_0000626/Sjc_0000732/Sjc_0001067/Sjc_0001119/Sjc_0001310/Sjc_0001319/Sjc_0002764/Sjc_0003784/Sjc_0003948/Sjc_0004311/Sjc_0004786/Sjc_0004792/Sjc_0004810/Sjc_0004924/Sjc_0006384/Sjc_0006385/Sjc_0009012	17
GO:0051301	cell division	56/571	321/5650	2.24667e-05	0.000583071	0.000518523	Sjc_0000231/Sjc_0000251/Sjc_0000465/Sjc_0000547/Sjc_0000577/Sjc_0000720/Sjc_0001067/Sjc_0001119/Sjc_0001160/Sjc_0001194/Sjc_0001409/Sjc_0001698/Sjc_0001789/Sjc_0001912/Sjc_0002426/Sjc_0002720/Sjc_0002764/Sjc_0003711/Sjc_0003896/Sjc_0003928/Sjc_0003931/Sjc_0003963/Sjc_0004110/Sjc_0004423/Sjc_0004481/Sjc_0004482/Sjc_0004503/Sjc_0004525/Sjc_0004652/Sjc_0004810/Sjc_0004828/Sjc_0004835/Sjc_0005329/Sjc…	56
GO:0051225	spindle assembly	21/571	79/5650	2.30733e-05	0.000594796	0.00052895	Sjc_0001067/Sjc_0001310/Sjc_0001409/Sjc_0001789/Sjc_0001912/Sjc_0002426/Sjc_0002720/Sjc_0003584/Sjc_0003843/Sjc_0004054/Sjc_0004481/Sjc_0004525/Sjc_0006275/Sjc_0006586/Sjc_0006692/Sjc_0006771/Sjc_0007403/Sjc_0007606/Sjc_0008139/Sjc_0008584/Sjc_0008618	21
GO:2001020	regulation of response to DNA damage stimulus	27/571	118/5650	3.24602e-05	0.000814899	0.000724687	Sjc_0000231/Sjc_0000547/Sjc_0000862/Sjc_0001160/Sjc_0001172/Sjc_0001194/Sjc_0001692/Sjc_0001696/Sjc_0002574/Sjc_0002796/Sjc_0003436/Sjc_0003460/Sjc_0003821/Sjc_0003935/Sjc_0003948/Sjc_0004034/Sjc_0004835/Sjc_0005524/Sjc_0006692/Sjc_0006961/Sjc_0007101/Sjc_0007109/Sjc_0007281/Sjc_0008119/Sjc_0008234/Sjc_0008235/Sjc_0009285	27
GO:0051781	positive regulation of cell division	15/571	47/5650	3.38566e-05	0.000844436	0.000750955	Sjc_0000577/Sjc_0001119/Sjc_0001409/Sjc_0002426/Sjc_0003896/Sjc_0003928/Sjc_0003931/Sjc_0004110/Sjc_0004525/Sjc_0006771/Sjc_0007403/Sjc_0007681/Sjc_0007690/Sjc_0008005/Sjc_0008443	15
GO:0032239	regulation of nucleobase-containing compound transport	8/571	15/5650	3.50439e-05	0.000851922	0.000757611	Sjc_0000547/Sjc_0000682/Sjc_0001696/Sjc_0003966/Sjc_0005718/Sjc_0006288/Sjc_0006804/Sjc_0007003	8
GO:0046831	regulation of RNA export from nucleus	8/571	15/5650	3.50439e-05	0.000851922	0.000757611	Sjc_0000547/Sjc_0000682/Sjc_0001696/Sjc_0003966/Sjc_0005718/Sjc_0006288/Sjc_0006804/Sjc_0007003	8
GO:0010212	response to ionizing radiation	25/571	108/5650	5.16601e-05	0.00120951	0.00107562	Sjc_0000223/Sjc_0000231/Sjc_0000569/Sjc_0001194/Sjc_0001806/Sjc_0002566/Sjc_0002571/Sjc_0003935/Sjc_0003948/Sjc_0004072/Sjc_0004110/Sjc_0004625/Sjc_0004835/Sjc_0005508/Sjc_0005799/Sjc_0006384/Sjc_0006385/Sjc_0006395/Sjc_0006396/Sjc_0006418/Sjc_0006586/Sjc_0006692/Sjc_0006928/Sjc_0007700/Sjc_0007779	25
GO:0050779	RNA destabilization	7/571	12/5650	5.22727e-05	0.00120951	0.00107562	Sjc_0000167/Sjc_0000168/Sjc_0000383/Sjc_0004848/Sjc_0007764/Sjc_0007807/Sjc_0008789	7
GO:0061157	mRNA destabilization	7/571	12/5650	5.22727e-05	0.00120951	0.00107562	Sjc_0000167/Sjc_0000168/Sjc_0000383/Sjc_0004848/Sjc_0007764/Sjc_0007807/Sjc_0008789	7
GO:0060612	adipose tissue development	10/571	24/5650	5.42012e-05	0.00124663	0.00110862	Sjc_0000662/Sjc_0000862/Sjc_0001124/Sjc_0001739/Sjc_0001740/Sjc_0002597/Sjc_0003975/Sjc_0004525/Sjc_0005460/Sjc_0005539	10
GO:0017038	protein import	28/571	128/5650	5.53565e-05	0.00126562	0.00112551	Sjc_0000084/Sjc_0000088/Sjc_0000548/Sjc_0000858/Sjc_0001160/Sjc_0001409/Sjc_0001692/Sjc_0001954/Sjc_0003221/Sjc_0003222/Sjc_0003224/Sjc_0004008/Sjc_0004040/Sjc_0004125/Sjc_0004525/Sjc_0004792/Sjc_0004924/Sjc_0005415/Sjc_0005550/Sjc_0005563/Sjc_0005917/Sjc_0006072/Sjc_0006660/Sjc_0006804/Sjc_0006961/Sjc_0008005/Sjc_0008618/Sjc_0008987	28
GO:0006342	chromatin silencing	20/571	78/5650	6.31969e-05	0.00141953	0.00126238	Sjc_0000408/Sjc_0000569/Sjc_0001414/Sjc_0001806/Sjc_0002441/Sjc_0004172/Sjc_0004525/Sjc_0004833/Sjc_0005010/Sjc_0006077/Sjc_0006184/Sjc_0006654/Sjc_0006961/Sjc_0007003/Sjc_0007102/Sjc_0007682/Sjc_0007708/Sjc_0007952/Sjc_0008139/Sjc_0009333	20
GO:0048232	male gamete generation	59/571	356/5650	6.41677e-05	0.00142467	0.00126696	Sjc_0000547/Sjc_0000577/Sjc_0000586/Sjc_0000662/Sjc_0000726/Sjc_0000732/Sjc_0000839/Sjc_0001097/Sjc_0001160/Sjc_0001194/Sjc_0001409/Sjc_0001479/Sjc_0001765/Sjc_0001767/Sjc_0001789/Sjc_0001793/Sjc_0002426/Sjc_0002566/Sjc_0002720/Sjc_0002764/Sjc_0003221/Sjc_0003222/Sjc_0003224/Sjc_0003857/Sjc_0003905/Sjc_0004110/Sjc_0004172/Sjc_0004224/Sjc_0004226/Sjc_0004455/Sjc_0004481/Sjc_0004482/Sjc_0004525/Sjc…	59
GO:0007095	mitotic G2 DNA damage checkpoint	9/571	22/5650	0.000153412	0.00305314	0.00271515	Sjc_0000829/Sjc_0001229/Sjc_0002796/Sjc_0004835/Sjc_0006026/Sjc_0006537/Sjc_0006909/Sjc_0007404/Sjc_0007779	9
GO:0045944	positive regulation of transcription by RNA polymerase II	68/571	442/5650	0.000188435	0.00360089	0.00320226	Sjc_0000569/Sjc_0000691/Sjc_0001124/Sjc_0001194/Sjc_0001310/Sjc_0001314/Sjc_0001409/Sjc_0001493/Sjc_0001696/Sjc_0001714/Sjc_0001744/Sjc_0001806/Sjc_0001810/Sjc_0002047/Sjc_0002326/Sjc_0002395/Sjc_0002441/Sjc_0002451/Sjc_0002516/Sjc_0002633/Sjc_0002663/Sjc_0002796/Sjc_0003778/Sjc_0003843/Sjc_0003857/Sjc_0003905/Sjc_0004172/Sjc_0004216/Sjc_0004238/Sjc_0004311/Sjc_0004492/Sjc_0004605/Sjc_0004653/Sjc…	68
GO:0033048	negative regulation of mitotic sister chromatid segregation	11/571	33/5650	0.000247475	0.00457741	0.00407067	Sjc_0000465/Sjc_0001067/Sjc_0001119/Sjc_0001310/Sjc_0001409/Sjc_0002764/Sjc_0003584/Sjc_0004810/Sjc_0005364/Sjc_0006275/Sjc_0007111	11
GO:0006206	pyrimidine nucleobase metabolic process	10/571	28/5650	0.000249404	0.00457741	0.00407067	Sjc_0000571/Sjc_0002354/Sjc_0002482/Sjc_0005159/Sjc_0005183/Sjc_0006211/Sjc_0006430/Sjc_0006920/Sjc_0007242/Sjc_0007880	10
GO:0044419	interspecies interaction between organisms	38/571	211/5650	0.000250262	0.00457741	0.00407067	Sjc_0000084/Sjc_0000088/Sjc_0000465/Sjc_0000547/Sjc_0000933/Sjc_0001696/Sjc_0001744/Sjc_0001954/Sjc_0001962/Sjc_0002047/Sjc_0002692/Sjc_0003221/Sjc_0003222/Sjc_0003224/Sjc_0003898/Sjc_0003905/Sjc_0004125/Sjc_0004199/Sjc_0004238/Sjc_0004605/Sjc_0004792/Sjc_0004924/Sjc_0005059/Sjc_0005068/Sjc_0005415/Sjc_0005518/Sjc_0005550/Sjc_0005563/Sjc_0005718/Sjc_0006101/Sjc_0006961/Sjc_0008119/Sjc_0008139/Sjc…	38
GO:0070192	chromosome organization involved in meiotic cell cycle	16/571	61/5650	0.000255376	0.00462688	0.00411467	Sjc_0003097/Sjc_0003460/Sjc_0003843/Sjc_0004400/Sjc_0004481/Sjc_0004482/Sjc_0005194/Sjc_0006396/Sjc_0006692/Sjc_0007058/Sjc_0007111/Sjc_0007681/Sjc_0007700/Sjc_0008618/Sjc_0009333/Sjc_0009424	16
GO:0016032	viral process	33/571	176/5650	0.000297272	0.00528622	0.00470102	Sjc_0000084/Sjc_0000088/Sjc_0000933/Sjc_0001696/Sjc_0001744/Sjc_0001954/Sjc_0001962/Sjc_0002047/Sjc_0002692/Sjc_0003221/Sjc_0003222/Sjc_0003224/Sjc_0003898/Sjc_0003905/Sjc_0004125/Sjc_0004238/Sjc_0004605/Sjc_0004792/Sjc_0004924/Sjc_0005059/Sjc_0005068/Sjc_0005415/Sjc_0005550/Sjc_0005563/Sjc_0006101/Sjc_0006961/Sjc_0008119/Sjc_0008139/Sjc_0008245/Sjc_0008449/Sjc_0008907/Sjc_0008990/Sjc_0009279	33
GO:0034728	nucleosome organization	15/571	56/5650	0.000308965	0.00537646	0.00478127	Sjc_0000705/Sjc_0000732/Sjc_0000839/Sjc_0001822/Sjc_0002078/Sjc_0002571/Sjc_0004100/Sjc_0006184/Sjc_0006654/Sjc_0007003/Sjc_0007967/Sjc_0008363/Sjc_0008721/Sjc_0008723/Sjc_0008742	15
GO:0031023	microtubule organizing center organization	25/571	120/5650	0.000309346	0.00537646	0.00478127	Sjc_0000707/Sjc_0000709/Sjc_0000726/Sjc_0000732/Sjc_0001067/Sjc_0001119/Sjc_0001786/Sjc_0002720/Sjc_0003928/Sjc_0003931/Sjc_0004652/Sjc_0004653/Sjc_0004810/Sjc_0004848/Sjc_0005243/Sjc_0005364/Sjc_0006102/Sjc_0006275/Sjc_0006384/Sjc_0006385/Sjc_0006396/Sjc_0006771/Sjc_0006804/Sjc_0006827/Sjc_0007681	25
GO:0030219	megakaryocyte differentiation	9/571	24/5650	0.000335015	0.00571908	0.00508596	Sjc_0001810/Sjc_0002441/Sjc_0004571/Sjc_0004833/Sjc_0005351/Sjc_0005399/Sjc_0006102/Sjc_0007102/Sjc_0009333	9
GO:0061983	meiosis II cell cycle process	9/571	24/5650	0.000335015	0.00571908	0.00508596	Sjc_0001912/Sjc_0002720/Sjc_0003460/Sjc_0003843/Sjc_0004400/Sjc_0005194/Sjc_0005243/Sjc_0006396/Sjc_0007681	9
GO:2000779	regulation of double-strand break repair	10/571	29/5650	0.00034673	0.00589287	0.00524051	Sjc_0001160/Sjc_0002574/Sjc_0002796/Sjc_0003436/Sjc_0003460/Sjc_0003821/Sjc_0004835/Sjc_0007109/Sjc_0007281/Sjc_0008119	10
GO:0046822	regulation of nucleocytoplasmic transport	18/571	75/5650	0.000357393	0.00604734	0.00537788	Sjc_0000088/Sjc_0000091/Sjc_0000547/Sjc_0000682/Sjc_0001160/Sjc_0001405/Sjc_0001696/Sjc_0003966/Sjc_0004008/Sjc_0004040/Sjc_0005415/Sjc_0005718/Sjc_0006244/Sjc_0006288/Sjc_0006804/Sjc_0006961/Sjc_0007003/Sjc_0008618	18
GO:0061640	cytoskeleton-dependent cytokinesis	25/571	122/5650	0.000403629	0.00673645	0.0059907	Sjc_0000465/Sjc_0000577/Sjc_0001067/Sjc_0001160/Sjc_0001912/Sjc_0002426/Sjc_0002720/Sjc_0003711/Sjc_0003928/Sjc_0003931/Sjc_0004423/Sjc_0004481/Sjc_0004525/Sjc_0004810/Sjc_0005329/Sjc_0005550/Sjc_0006384/Sjc_0006385/Sjc_0006771/Sjc_0007403/Sjc_0007681/Sjc_0007700/Sjc_0007944/Sjc_0008006/Sjc_0009267	25
GO:0071824	protein-DNA complex subunit organization	25/571	122/5650	0.000403629	0.00673645	0.0059907	Sjc_0000705/Sjc_0000732/Sjc_0000839/Sjc_0001119/Sjc_0001314/Sjc_0001696/Sjc_0001822/Sjc_0002078/Sjc_0002118/Sjc_0002571/Sjc_0004100/Sjc_0004786/Sjc_0004810/Sjc_0005190/Sjc_0006184/Sjc_0006396/Sjc_0006654/Sjc_0007003/Sjc_0007708/Sjc_0007908/Sjc_0007967/Sjc_0008363/Sjc_0008721/Sjc_0008723/Sjc_0008742	25
GO:1902850	microtubule cytoskeleton organization involved in mitosis	29/571	150/5650	0.000403639	0.00673645	0.0059907	Sjc_0000084/Sjc_0000726/Sjc_0001067/Sjc_0001310/Sjc_0001409/Sjc_0001789/Sjc_0001912/Sjc_0002426/Sjc_0002720/Sjc_0002764/Sjc_0003584/Sjc_0003843/Sjc_0003928/Sjc_0003931/Sjc_0003963/Sjc_0004054/Sjc_0004481/Sjc_0004887/Sjc_0005329/Sjc_0005675/Sjc_0006275/Sjc_0006586/Sjc_0006692/Sjc_0006771/Sjc_0007403/Sjc_0007606/Sjc_0008006/Sjc_0008584/Sjc_0008713	29
GO:0042771	intrinsic apoptotic signaling pathway in response to DNA damage by p53 class mediator	8/571	20/5650	0.000433323	0.00714332	0.00635253	Sjc_0001172/Sjc_0001194/Sjc_0002566/Sjc_0005059/Sjc_0006384/Sjc_0006385/Sjc_0006692/Sjc_0009285	8
GO:0045652	regulation of megakaryocyte differentiation	8/571	20/5650	0.000433323	0.00714332	0.00635253	Sjc_0001810/Sjc_0002441/Sjc_0004571/Sjc_0004833/Sjc_0005399/Sjc_0006102/Sjc_0007102/Sjc_0009333	8
GO:0071359	cellular response to dsRNA	9/571	25/5650	0.000477194	0.00779958	0.00693614	Sjc_0001696/Sjc_0002692/Sjc_0006518/Sjc_0007807/Sjc_0008139/Sjc_0008245/Sjc_0008449/Sjc_0008789/Sjc_0009333	9
GO:0006999	nuclear pore organization	6/571	12/5650	0.000562689	0.00895857	0.00796683	Sjc_0000084/Sjc_0000858/Sjc_0001954/Sjc_0004125/Sjc_0005550/Sjc_0005563	6
GO:0040035	hermaphrodite genitalia development	6/571	12/5650	0.000562689	0.00895857	0.00796683	Sjc_0004034/Sjc_0004110/Sjc_0005539/Sjc_0007944/Sjc_0008967/Sjc_0009333	6
GO:0006479	protein methylation	19/571	86/5650	0.000753456	0.01153	0.0102536	Sjc_0000732/Sjc_0002075/Sjc_0002395/Sjc_0002441/Sjc_0004311/Sjc_0004602/Sjc_0004625/Sjc_0004833/Sjc_0005461/Sjc_0005524/Sjc_0006077/Sjc_0006103/Sjc_0006249/Sjc_0006692/Sjc_0006759/Sjc_0007003/Sjc_0007101/Sjc_0007115/Sjc_0009692	19
GO:0008213	protein alkylation	19/571	86/5650	0.000753456	0.01153	0.0102536	Sjc_0000732/Sjc_0002075/Sjc_0002395/Sjc_0002441/Sjc_0004311/Sjc_0004602/Sjc_0004625/Sjc_0004833/Sjc_0005461/Sjc_0005524/Sjc_0006077/Sjc_0006103/Sjc_0006249/Sjc_0006692/Sjc_0006759/Sjc_0007003/Sjc_0007101/Sjc_0007115/Sjc_0009692	19
GO:0019048	modulation by virus of host morphology or physiology	7/571	17/5650	0.000816226	0.012441	0.0110637	Sjc_0001744/Sjc_0002047/Sjc_0003221/Sjc_0003222/Sjc_0003224/Sjc_0003898/Sjc_0005059	7
GO:0006401	RNA catabolic process	37/571	217/5650	0.000894332	0.0135339	0.0120356	Sjc_0000167/Sjc_0000168/Sjc_0000383/Sjc_0000958/Sjc_0000959/Sjc_0001696/Sjc_0001751/Sjc_0002326/Sjc_0002692/Sjc_0003905/Sjc_0004034/Sjc_0004040/Sjc_0004238/Sjc_0004571/Sjc_0004605/Sjc_0004652/Sjc_0004753/Sjc_0004848/Sjc_0005318/Sjc_0005391/Sjc_0006143/Sjc_0006206/Sjc_0006518/Sjc_0006789/Sjc_0006894/Sjc_0006971/Sjc_0007023/Sjc_0007415/Sjc_0007532/Sjc_0007707/Sjc_0007764/Sjc_0007807/Sjc_0008139/Sjc…	37
GO:0071174	mitotic spindle checkpoint	9/571	27/5650	0.000910064	0.0135339	0.0120356	Sjc_0000465/Sjc_0001067/Sjc_0001119/Sjc_0001409/Sjc_0002764/Sjc_0003584/Sjc_0004810/Sjc_0005364/Sjc_0007111	9
GO:1905269	positive regulation of chromatin organization	16/571	68/5650	0.000946257	0.0138724	0.0123367	Sjc_0001124/Sjc_0001696/Sjc_0002395/Sjc_0002441/Sjc_0002633/Sjc_0004662/Sjc_0004833/Sjc_0005461/Sjc_0006102/Sjc_0006692/Sjc_0006961/Sjc_0007102/Sjc_0007115/Sjc_0007952/Sjc_0008363/Sjc_0009692	16
GO:0032204	regulation of telomere maintenance	13/571	50/5650	0.00104584	0.0150453	0.0133797	Sjc_0000167/Sjc_0000168/Sjc_0001097/Sjc_0001310/Sjc_0001692/Sjc_0003784/Sjc_0003948/Sjc_0004034/Sjc_0004525/Sjc_0004653/Sjc_0006789/Sjc_0006894/Sjc_0007035	13
GO:0044003	modification by symbiont of host morphology or physiology	7/571	18/5650	0.00122057	0.0170202	0.015136	Sjc_0001744/Sjc_0002047/Sjc_0003221/Sjc_0003222/Sjc_0003224/Sjc_0003898/Sjc_0005059	7
GO:0062033	positive regulation of mitotic sister chromatid segregation	7/571	18/5650	0.00122057	0.0170202	0.015136	Sjc_0001119/Sjc_0003896/Sjc_0003928/Sjc_0003931/Sjc_0004810/Sjc_0006771/Sjc_0007681	7
GO:0043331	response to dsRNA	9/571	28/5650	0.00122301	0.0170202	0.015136	Sjc_0001696/Sjc_0002692/Sjc_0006518/Sjc_0007807/Sjc_0008139/Sjc_0008245/Sjc_0008449/Sjc_0008789/Sjc_0009333	9
GO:0045840	positive regulation of mitotic nuclear division	10/571	34/5650	0.00142505	0.0196187	0.0174468	Sjc_0001119/Sjc_0001409/Sjc_0003896/Sjc_0003928/Sjc_0003931/Sjc_0004810/Sjc_0006771/Sjc_0006804/Sjc_0007681/Sjc_0008005	10
GO:0051445	regulation of meiotic cell cycle	14/571	58/5650	0.00149305	0.0204424	0.0181794	Sjc_0000383/Sjc_0000829/Sjc_0001789/Sjc_0001912/Sjc_0002566/Sjc_0002764/Sjc_0004400/Sjc_0005243/Sjc_0006384/Sjc_0006385/Sjc_0006771/Sjc_0007111/Sjc_0007681/Sjc_0008789	14
GO:0090069	regulation of ribosome biogenesis	6/571	14/5650	0.00153192	0.0207187	0.0184251	Sjc_0001224/Sjc_0002033/Sjc_0004753/Sjc_0006288/Sjc_0007952/Sjc_0009490	6
GO:1905819	negative regulation of chromosome separation	9/571	29/5650	0.00161733	0.0214213	0.0190499	Sjc_0000465/Sjc_0001067/Sjc_0001119/Sjc_0001409/Sjc_0002764/Sjc_0003584/Sjc_0004810/Sjc_0005364/Sjc_0007111	9
GO:0050691	regulation of defense response to virus by host	5/571	10/5650	0.00169436	0.0221362	0.0196856	Sjc_0001696/Sjc_0001744/Sjc_0004924/Sjc_0007102/Sjc_0007952	5
GO:0006998	nuclear envelope organization	10/571	35/5650	0.00181823	0.023594	0.0209821	Sjc_0001067/Sjc_0002007/Sjc_0003221/Sjc_0003222/Sjc_0003224/Sjc_0004238/Sjc_0004525/Sjc_0005460/Sjc_0005712/Sjc_0007700	10
GO:0000281	mitotic cytokinesis	19/571	93/5650	0.00202177	0.025972	0.0230968	Sjc_0000465/Sjc_0000577/Sjc_0001067/Sjc_0002426/Sjc_0003711/Sjc_0003928/Sjc_0003931/Sjc_0004423/Sjc_0004481/Sjc_0004810/Sjc_0005329/Sjc_0006384/Sjc_0006385/Sjc_0006771/Sjc_0007403/Sjc_0007681/Sjc_0007700/Sjc_0008006/Sjc_0009267	19
GO:0018205	peptidyl-lysine modification	29/571	166/5650	0.00215701	0.0276169	0.0245597	Sjc_0000732/Sjc_0000970/Sjc_0002186/Sjc_0002441/Sjc_0002633/Sjc_0004602/Sjc_0004625/Sjc_0004653/Sjc_0004662/Sjc_0004672/Sjc_0004833/Sjc_0005138/Sjc_0005401/Sjc_0005524/Sjc_0005784/Sjc_0006077/Sjc_0006102/Sjc_0006103/Sjc_0006223/Sjc_0006249/Sjc_0006384/Sjc_0006385/Sjc_0006692/Sjc_0006759/Sjc_0006961/Sjc_0006983/Sjc_0007003/Sjc_0007102/Sjc_0007115	29
GO:0001510	RNA methylation	12/571	48/5650	0.00232686	0.0293045	0.0260604	Sjc_0001385/Sjc_0001793/Sjc_0002033/Sjc_0004181/Sjc_0004848/Sjc_0005399/Sjc_0005518/Sjc_0007834/Sjc_0008789/Sjc_0008796/Sjc_0009114/Sjc_0009422	12
GO:0046825	regulation of protein export from nucleus	8/571	25/5650	0.00235749	0.0293045	0.0260604	Sjc_0000091/Sjc_0000547/Sjc_0001405/Sjc_0005415/Sjc_0005718/Sjc_0006244/Sjc_0006288/Sjc_0007003	8
GO:0002520	immune system development	55/571	375/5650	0.00245476	0.0303175	0.0269612	Sjc_0000383/Sjc_0000547/Sjc_0001194/Sjc_0001300/Sjc_0001353/Sjc_0001810/Sjc_0002441/Sjc_0002566/Sjc_0002663/Sjc_0002796/Sjc_0003221/Sjc_0003222/Sjc_0003224/Sjc_0003436/Sjc_0003778/Sjc_0003821/Sjc_0004040/Sjc_0004571/Sjc_0004718/Sjc_0004786/Sjc_0004833/Sjc_0004835/Sjc_0004924/Sjc_0005059/Sjc_0005243/Sjc_0005351/Sjc_0005399/Sjc_0005401/Sjc_0005539/Sjc_0005784/Sjc_0006026/Sjc_0006054/Sjc_0006061/Sjc…	55
GO:0048525	negative regulation of viral process	7/571	20/5650	0.00248414	0.0303872	0.0270233	Sjc_0001744/Sjc_0002692/Sjc_0004238/Sjc_0004924/Sjc_0006961/Sjc_0008245/Sjc_0008449	7
GO:0051383	kinetochore organization	5/571	11/5650	0.00285009	0.0343173	0.0305182	Sjc_0001119/Sjc_0001789/Sjc_0004810/Sjc_0007681/Sjc_0009424	5
GO:0090435	protein localization to nuclear envelope	5/571	11/5650	0.00285009	0.0343173	0.0305182	Sjc_0001067/Sjc_0004525/Sjc_0004792/Sjc_0004924/Sjc_0008618	5
GO:2000232	regulation of rRNA processing	5/571	11/5650	0.00285009	0.0343173	0.0305182	Sjc_0002033/Sjc_0004753/Sjc_0006288/Sjc_0007952/Sjc_0009490	5
GO:1900182	positive regulation of protein localization to nucleus	10/571	37/5650	0.00286636	0.0344053	0.0305965	Sjc_0001067/Sjc_0001160/Sjc_0002633/Sjc_0004008/Sjc_0004525/Sjc_0004653/Sjc_0005550/Sjc_0006804/Sjc_0006961/Sjc_0008618	10
GO:0006473	protein acetylation	20/571	103/5650	0.00293985	0.0349907	0.0311171	Sjc_0000712/Sjc_0000732/Sjc_0000829/Sjc_0000970/Sjc_0002186/Sjc_0002441/Sjc_0002633/Sjc_0004653/Sjc_0004662/Sjc_0004672/Sjc_0004833/Sjc_0005138/Sjc_0005524/Sjc_0005784/Sjc_0006102/Sjc_0006223/Sjc_0006384/Sjc_0006385/Sjc_0006759/Sjc_0007102	20
GO:0019439	aromatic compound catabolic process	47/571	312/5650	0.00294451	0.0349907	0.0311171	Sjc_0000167/Sjc_0000168/Sjc_0000383/Sjc_0000958/Sjc_0000959/Sjc_0001413/Sjc_0001696/Sjc_0001751/Sjc_0002078/Sjc_0002326/Sjc_0002692/Sjc_0003778/Sjc_0003905/Sjc_0003935/Sjc_0004034/Sjc_0004040/Sjc_0004238/Sjc_0004571/Sjc_0004605/Sjc_0004652/Sjc_0004753/Sjc_0004848/Sjc_0005318/Sjc_0005364/Sjc_0005391/Sjc_0005401/Sjc_0006143/Sjc_0006206/Sjc_0006518/Sjc_0006537/Sjc_0006789/Sjc_0006894/Sjc_0006971/Sjc…	47
GO:0018393	internal peptidyl-lysine acetylation	18/571	89/5650	0.00295157	0.0349907	0.0311171	Sjc_0000732/Sjc_0000970/Sjc_0002186/Sjc_0002441/Sjc_0002633/Sjc_0004653/Sjc_0004662/Sjc_0004672/Sjc_0004833/Sjc_0005138/Sjc_0005524/Sjc_0005784/Sjc_0006102/Sjc_0006223/Sjc_0006384/Sjc_0006385/Sjc_0006759/Sjc_0007102	18
GO:0031056	regulation of histone modification	18/571	89/5650	0.00295157	0.0349907	0.0311171	Sjc_0001124/Sjc_0001160/Sjc_0002186/Sjc_0002395/Sjc_0002441/Sjc_0002633/Sjc_0004662/Sjc_0004833/Sjc_0005461/Sjc_0005524/Sjc_0006102/Sjc_0006692/Sjc_0007003/Sjc_0007102/Sjc_0007115/Sjc_0007952/Sjc_0008363/Sjc_0009692	18
GO:0031571	mitotic G1 DNA damage checkpoint	8/571	26/5650	0.00310953	0.0366371	0.0325813	Sjc_0001194/Sjc_0002796/Sjc_0004311/Sjc_0004571/Sjc_0006692/Sjc_0007532/Sjc_0007764/Sjc_0008713	8
GO:0098732	macromolecule deacylation	13/571	56/5650	0.00316142	0.0370214	0.032923	Sjc_0000569/Sjc_0000732/Sjc_0000862/Sjc_0001124/Sjc_0001806/Sjc_0002404/Sjc_0002441/Sjc_0004588/Sjc_0004590/Sjc_0004595/Sjc_0004662/Sjc_0007102/Sjc_0007952	13
GO:0009952	anterior/posterior pattern specification	30/571	178/5650	0.00320737	0.0374454	0.0333	Sjc_0000712/Sjc_0000720/Sjc_0000881/Sjc_0001193/Sjc_0001810/Sjc_0001912/Sjc_0002404/Sjc_0002720/Sjc_0003097/Sjc_0003896/Sjc_0003928/Sjc_0003931/Sjc_0004172/Sjc_0004924/Sjc_0005059/Sjc_0005194/Sjc_0005264/Sjc_0005351/Sjc_0005595/Sjc_0005613/Sjc_0005675/Sjc_0005784/Sjc_0005917/Sjc_0006102/Sjc_0006396/Sjc_0007003/Sjc_0007101/Sjc_0007550/Sjc_0007807/Sjc_0009316	30
GO:0030522	intracellular receptor signaling pathway	22/571	119/5650	0.00352348	0.0401815	0.0357333	Sjc_0000779/Sjc_0001160/Sjc_0001194/Sjc_0001714/Sjc_0002047/Sjc_0002516/Sjc_0004238/Sjc_0004311/Sjc_0004662/Sjc_0004718/Sjc_0004833/Sjc_0006184/Sjc_0006804/Sjc_0006983/Sjc_0007101/Sjc_0007253/Sjc_0007532/Sjc_0007550/Sjc_0007807/Sjc_0007952/Sjc_0008713/Sjc_0008742	22
GO:0040020	regulation of meiotic nuclear division	10/571	38/5650	0.00354635	0.0401815	0.0357333	Sjc_0000829/Sjc_0001912/Sjc_0002566/Sjc_0002764/Sjc_0004400/Sjc_0005243/Sjc_0006384/Sjc_0006385/Sjc_0006771/Sjc_0007111	10
GO:0044270	cellular nitrogen compound catabolic process	46/571	309/5650	0.00410322	0.0458153	0.0407434	Sjc_0000167/Sjc_0000168/Sjc_0000383/Sjc_0000958/Sjc_0000959/Sjc_0001696/Sjc_0001751/Sjc_0002078/Sjc_0002326/Sjc_0002692/Sjc_0003778/Sjc_0003905/Sjc_0003935/Sjc_0004034/Sjc_0004040/Sjc_0004238/Sjc_0004571/Sjc_0004605/Sjc_0004652/Sjc_0004753/Sjc_0004848/Sjc_0005318/Sjc_0005364/Sjc_0005391/Sjc_0005401/Sjc_0006143/Sjc_0006206/Sjc_0006518/Sjc_0006537/Sjc_0006789/Sjc_0006894/Sjc_0006971/Sjc_0006983/Sjc…	46
GO:0031497	chromatin assembly	11/571	45/5650	0.00422387	0.0470257	0.0418198	Sjc_0000705/Sjc_0001414/Sjc_0001696/Sjc_0001822/Sjc_0002078/Sjc_0002186/Sjc_0002571/Sjc_0004100/Sjc_0006184/Sjc_0006654/Sjc_0008363	11
GO:0007530	sex determination	9/571	33/5650	0.00431404	0.0478908	0.0425892	Sjc_0002428/Sjc_0004002/Sjc_0004110/Sjc_0005539/Sjc_0005873/Sjc_0006249/Sjc_0006826/Sjc_0007921/Sjc_0008789	9
GO:0046700	heterocycle catabolic process	46/571	310/5650	0.00436805	0.0483506	0.0429981	Sjc_0000167/Sjc_0000168/Sjc_0000383/Sjc_0000958/Sjc_0000959/Sjc_0001696/Sjc_0001751/Sjc_0002078/Sjc_0002326/Sjc_0002692/Sjc_0003778/Sjc_0003905/Sjc_0003935/Sjc_0004034/Sjc_0004040/Sjc_0004238/Sjc_0004571/Sjc_0004605/Sjc_0004652/Sjc_0004753/Sjc_0004848/Sjc_0005318/Sjc_0005364/Sjc_0005391/Sjc_0005401/Sjc_0006143/Sjc_0006206/Sjc_0006518/Sjc_0006537/Sjc_0006789/Sjc_0006894/Sjc_0006971/Sjc_0006983/Sjc…	46

## Sheet: midnightblue
ID	Description	GeneRatio	BgRatio	pvalue	p.adjust	qvalue	geneID	Count
GO:0002181	cytoplasmic translation	10/43	116/5650	9.77115e-09	1.80473e-05	1.67961e-05	Sjc_0002913/Sjc_0002944/Sjc_0003063/Sjc_0003183/Sjc_0003248/Sjc_0003339/Sjc_0003440/Sjc_0003585/Sjc_0006770/Sjc_0007144	10
GO:0022613	ribonucleoprotein complex biogenesis	12/43	407/5650	3.26759e-05	0.0201174	0.0187227	Sjc_0002847/Sjc_0002884/Sjc_0002913/Sjc_0002977/Sjc_0003046/Sjc_0003183/Sjc_0003248/Sjc_0003339/Sjc_0003440/Sjc_0006770/Sjc_0007323/Sjc_0008951	12
GO:0022618	ribonucleoprotein complex assembly	8/43	179/5650	4.86899e-05	0.0224825	0.0209238	Sjc_0002847/Sjc_0002884/Sjc_0002913/Sjc_0002977/Sjc_0003183/Sjc_0003440/Sjc_0006770/Sjc_0007323	8
GO:0071826	ribonucleoprotein complex subunit organization	8/43	189/5650	7.17198e-05	0.0227636	0.0211854	Sjc_0002847/Sjc_0002884/Sjc_0002913/Sjc_0002977/Sjc_0003183/Sjc_0003440/Sjc_0006770/Sjc_0007323	8
GO:0000956	nuclear-transcribed mRNA catabolic process	7/43	141/5650	7.89145e-05	0.0227636	0.0211854	Sjc_0002884/Sjc_0002913/Sjc_0002953/Sjc_0003046/Sjc_0003248/Sjc_0003339/Sjc_0008951	7
GO:0006402	mRNA catabolic process	8/43	194/5650	8.62725e-05	0.0227636	0.0211854	Sjc_0002884/Sjc_0002913/Sjc_0002953/Sjc_0003046/Sjc_0003248/Sjc_0003339/Sjc_0007144/Sjc_0008951	8
GO:1901361	organic cyclic compound catabolic process	10/43	322/5650	0.000111509	0.0228842	0.0212976	Sjc_0001388/Sjc_0002884/Sjc_0002913/Sjc_0002953/Sjc_0003046/Sjc_0003248/Sjc_0003339/Sjc_0005828/Sjc_0007144/Sjc_0008951	10
GO:0043043	peptide biosynthetic process	12/43	472/5650	0.000139439	0.0257544	0.0239689	Sjc_0002884/Sjc_0002913/Sjc_0002944/Sjc_0002977/Sjc_0003063/Sjc_0003183/Sjc_0003248/Sjc_0003339/Sjc_0003440/Sjc_0003585/Sjc_0006770/Sjc_0007144	12

## Sheet: pink
ID	Description	GeneRatio	BgRatio	pvalue	p.adjust	qvalue	geneID	Count
GO:0045333	cellular respiration	34/222	121/5650	8.90144e-21	2.41763e-17	2.35654e-17	Sjc_0000941/Sjc_0001151/Sjc_0002005/Sjc_0002161/Sjc_0002388/Sjc_0002412/Sjc_0002632/Sjc_0003765/Sjc_0004116/Sjc_0004570/Sjc_0004726/Sjc_0004800/Sjc_0004937/Sjc_0005109/Sjc_0005280/Sjc_0005332/Sjc_0005414/Sjc_0005540/Sjc_0005896/Sjc_0005934/Sjc_0005935/Sjc_0005974/Sjc_0006031/Sjc_0006302/Sjc_0006304/Sjc_0006361/Sjc_0007032/Sjc_0007263/Sjc_0008258/Sjc_0008345/Sjc_0008703/Sjc_0009105/Sjc_0009233/Sjc…	34
GO:0042773	ATP synthesis coupled electron transport	23/222	60/5650	9.76617e-18	6.63123e-15	6.46367e-15	Sjc_0000941/Sjc_0001151/Sjc_0002005/Sjc_0002161/Sjc_0002412/Sjc_0002632/Sjc_0003765/Sjc_0004116/Sjc_0004937/Sjc_0005280/Sjc_0005332/Sjc_0005540/Sjc_0005896/Sjc_0006031/Sjc_0006302/Sjc_0006304/Sjc_0007032/Sjc_0007263/Sjc_0008258/Sjc_0008345/Sjc_0008703/Sjc_0009105/Sjc_0009445	23
GO:0042775	mitochondrial ATP synthesis coupled electron transport	23/222	60/5650	9.76617e-18	6.63123e-15	6.46367e-15	Sjc_0000941/Sjc_0001151/Sjc_0002005/Sjc_0002161/Sjc_0002412/Sjc_0002632/Sjc_0003765/Sjc_0004116/Sjc_0004937/Sjc_0005280/Sjc_0005332/Sjc_0005540/Sjc_0005896/Sjc_0006031/Sjc_0006302/Sjc_0006304/Sjc_0007032/Sjc_0007263/Sjc_0008258/Sjc_0008345/Sjc_0008703/Sjc_0009105/Sjc_0009445	23
GO:0006091	generation of precursor metabolites and energy	40/222	241/5650	1.71698e-15	5.82915e-13	5.68185e-13	Sjc_0000941/Sjc_0001151/Sjc_0002005/Sjc_0002161/Sjc_0002388/Sjc_0002412/Sjc_0002490/Sjc_0002491/Sjc_0002632/Sjc_0003765/Sjc_0004116/Sjc_0004570/Sjc_0004726/Sjc_0004800/Sjc_0004937/Sjc_0005109/Sjc_0005217/Sjc_0005280/Sjc_0005289/Sjc_0005332/Sjc_0005414/Sjc_0005540/Sjc_0005896/Sjc_0005934/Sjc_0005935/Sjc_0005974/Sjc_0006031/Sjc_0006302/Sjc_0006304/Sjc_0006361/Sjc_0007032/Sjc_0007263/Sjc_0008258/Sjc…	40
GO:0009205	purine ribonucleoside triphosphate metabolic process	33/222	168/5650	4.30245e-15	1.16855e-12	1.13902e-12	Sjc_0000941/Sjc_0001151/Sjc_0001593/Sjc_0001750/Sjc_0002005/Sjc_0002161/Sjc_0002412/Sjc_0002490/Sjc_0002491/Sjc_0002632/Sjc_0003765/Sjc_0004116/Sjc_0004937/Sjc_0005280/Sjc_0005289/Sjc_0005332/Sjc_0005540/Sjc_0005896/Sjc_0005974/Sjc_0006031/Sjc_0006302/Sjc_0006304/Sjc_0006511/Sjc_0007032/Sjc_0007263/Sjc_0008258/Sjc_0008345/Sjc_0008703/Sjc_0008892/Sjc_0008893/Sjc_0009105/Sjc_0009292/Sjc_0009445	33
GO:0055114	oxidation-reduction process	47/222	379/5650	4.21148e-13	6.63013e-11	6.46259e-11	Sjc_0000941/Sjc_0001151/Sjc_0001562/Sjc_0002005/Sjc_0002161/Sjc_0002388/Sjc_0002412/Sjc_0002490/Sjc_0002491/Sjc_0002499/Sjc_0002632/Sjc_0003765/Sjc_0004116/Sjc_0004471/Sjc_0004570/Sjc_0004726/Sjc_0004800/Sjc_0004937/Sjc_0005109/Sjc_0005217/Sjc_0005280/Sjc_0005309/Sjc_0005332/Sjc_0005414/Sjc_0005540/Sjc_0005896/Sjc_0005934/Sjc_0005935/Sjc_0005974/Sjc_0006031/Sjc_0006302/Sjc_0006304/Sjc_0006361/Sjc…	47
GO:0033108	mitochondrial respiratory chain complex assembly	17/222	46/5650	4.39405e-13	6.63013e-11	6.46259e-11	Sjc_0000166/Sjc_0000941/Sjc_0001151/Sjc_0003765/Sjc_0004709/Sjc_0004754/Sjc_0005109/Sjc_0005332/Sjc_0005540/Sjc_0006031/Sjc_0007263/Sjc_0007359/Sjc_0008258/Sjc_0008666/Sjc_0008703/Sjc_0009105/Sjc_0009445	17
GO:0019693	ribose phosphate metabolic process	39/222	286/5650	2.95002e-12	3.81535e-10	3.71894e-10	Sjc_0000560/Sjc_0000941/Sjc_0001151/Sjc_0001593/Sjc_0001750/Sjc_0002005/Sjc_0002161/Sjc_0002412/Sjc_0002490/Sjc_0002491/Sjc_0002632/Sjc_0003765/Sjc_0004116/Sjc_0004123/Sjc_0004457/Sjc_0004570/Sjc_0004937/Sjc_0005280/Sjc_0005289/Sjc_0005332/Sjc_0005414/Sjc_0005540/Sjc_0005896/Sjc_0005974/Sjc_0005988/Sjc_0006031/Sjc_0006302/Sjc_0006304/Sjc_0006511/Sjc_0007032/Sjc_0007263/Sjc_0008258/Sjc_0008345/Sjc…	39
GO:0017144	drug metabolic process	42/222	333/5650	5.37062e-12	6.342e-10	6.18174e-10	Sjc_0000941/Sjc_0001151/Sjc_0001593/Sjc_0002005/Sjc_0002161/Sjc_0002388/Sjc_0002412/Sjc_0002490/Sjc_0002491/Sjc_0002632/Sjc_0003765/Sjc_0004116/Sjc_0004570/Sjc_0004726/Sjc_0004937/Sjc_0005217/Sjc_0005280/Sjc_0005289/Sjc_0005332/Sjc_0005414/Sjc_0005540/Sjc_0005896/Sjc_0005934/Sjc_0005935/Sjc_0005974/Sjc_0006031/Sjc_0006302/Sjc_0006304/Sjc_0006511/Sjc_0007032/Sjc_0007263/Sjc_0007555/Sjc_0007738/Sjc…	42
GO:0010257	NADH dehydrogenase complex assembly	13/222	33/5650	1.07266e-10	1.0046e-08	9.79216e-09	Sjc_0000941/Sjc_0001151/Sjc_0003765/Sjc_0004754/Sjc_0005332/Sjc_0005540/Sjc_0006031/Sjc_0007263/Sjc_0007359/Sjc_0008258/Sjc_0008703/Sjc_0009105/Sjc_0009445	13
GO:0072521	purine-containing compound metabolic process	38/222	308/5650	1.27101e-10	1.15069e-08	1.12161e-08	Sjc_0000941/Sjc_0001151/Sjc_0001593/Sjc_0001750/Sjc_0002005/Sjc_0002161/Sjc_0002412/Sjc_0002490/Sjc_0002491/Sjc_0002632/Sjc_0003765/Sjc_0004116/Sjc_0004123/Sjc_0004457/Sjc_0004570/Sjc_0004937/Sjc_0005280/Sjc_0005289/Sjc_0005332/Sjc_0005414/Sjc_0005540/Sjc_0005896/Sjc_0005974/Sjc_0005988/Sjc_0006031/Sjc_0006302/Sjc_0006304/Sjc_0006511/Sjc_0007032/Sjc_0007263/Sjc_0008258/Sjc_0008345/Sjc_0008703/Sjc…	38
GO:0007005	mitochondrion organization	35/222	290/5650	1.39529e-09	1.18426e-07	1.15433e-07	Sjc_0000166/Sjc_0000941/Sjc_0001074/Sjc_0001151/Sjc_0001240/Sjc_0001274/Sjc_0001434/Sjc_0001560/Sjc_0002005/Sjc_0002388/Sjc_0002490/Sjc_0002491/Sjc_0002499/Sjc_0003765/Sjc_0004709/Sjc_0004754/Sjc_0005109/Sjc_0005286/Sjc_0005332/Sjc_0005540/Sjc_0006031/Sjc_0006361/Sjc_0007186/Sjc_0007263/Sjc_0007359/Sjc_0008060/Sjc_0008188/Sjc_0008258/Sjc_0008345/Sjc_0008666/Sjc_0008703/Sjc_0008893/Sjc_0009105/Sjc…	35
GO:0140053	mitochondrial gene expression	19/222	124/5650	2.65881e-07	2.18828e-05	2.13298e-05	Sjc_0000661/Sjc_0000919/Sjc_0001165/Sjc_0001459/Sjc_0002002/Sjc_0002233/Sjc_0002490/Sjc_0002491/Sjc_0005277/Sjc_0005548/Sjc_0005573/Sjc_0005664/Sjc_0007044/Sjc_0007186/Sjc_0007197/Sjc_0007555/Sjc_0007935/Sjc_0008587/Sjc_0008761	19
GO:0032543	mitochondrial translation	17/222	106/5650	5.9805e-07	4.64086e-05	4.52359e-05	Sjc_0000661/Sjc_0000919/Sjc_0001165/Sjc_0001459/Sjc_0002002/Sjc_0002233/Sjc_0005277/Sjc_0005548/Sjc_0005573/Sjc_0005664/Sjc_0007044/Sjc_0007186/Sjc_0007197/Sjc_0007555/Sjc_0007935/Sjc_0008587/Sjc_0008761	17
GO:1902600	proton transmembrane transport	14/222	79/5650	1.78335e-06	0.000134544	0.000131144	Sjc_0000803/Sjc_0001151/Sjc_0001593/Sjc_0002632/Sjc_0004116/Sjc_0005289/Sjc_0005896/Sjc_0006302/Sjc_0006304/Sjc_0006511/Sjc_0008258/Sjc_0008666/Sjc_0008893/Sjc_0009292	14
GO:0006099	tricarboxylic acid cycle	9/222	33/5650	3.21295e-06	0.000235848	0.000229888	Sjc_0002161/Sjc_0004570/Sjc_0004726/Sjc_0005414/Sjc_0005934/Sjc_0005935/Sjc_0005974/Sjc_0007032/Sjc_0009233	9
GO:0006101	citrate metabolic process	9/222	34/5650	4.2219e-06	0.000294017	0.000286588	Sjc_0002161/Sjc_0004570/Sjc_0004726/Sjc_0005414/Sjc_0005934/Sjc_0005935/Sjc_0005974/Sjc_0007032/Sjc_0009233	9
GO:0072350	tricarboxylic acid metabolic process	9/222	34/5650	4.2219e-06	0.000294017	0.000286588	Sjc_0002161/Sjc_0004570/Sjc_0004726/Sjc_0005414/Sjc_0005934/Sjc_0005935/Sjc_0005974/Sjc_0007032/Sjc_0009233	9
GO:0006733	oxidoreduction coenzyme metabolic process	14/222	102/5650	3.81152e-05	0.00235275	0.00229329	Sjc_0000560/Sjc_0001151/Sjc_0002490/Sjc_0002491/Sjc_0002632/Sjc_0004116/Sjc_0004203/Sjc_0004726/Sjc_0005414/Sjc_0005974/Sjc_0005988/Sjc_0007032/Sjc_0008258/Sjc_0009233	14
GO:0051188	cofactor biosynthetic process	15/222	141/5650	0.000381882	0.0216081	0.0210621	Sjc_0000913/Sjc_0001151/Sjc_0002388/Sjc_0002490/Sjc_0002491/Sjc_0002632/Sjc_0004116/Sjc_0004203/Sjc_0005414/Sjc_0005974/Sjc_0007032/Sjc_0007555/Sjc_0007984/Sjc_0008258/Sjc_0009242	15
GO:0044283	small molecule biosynthetic process	24/222	297/5650	0.000542273	0.0300574	0.0292979	Sjc_0000560/Sjc_0000567/Sjc_0001151/Sjc_0001750/Sjc_0001900/Sjc_0001901/Sjc_0002490/Sjc_0002491/Sjc_0002632/Sjc_0004116/Sjc_0004203/Sjc_0004457/Sjc_0004471/Sjc_0004916/Sjc_0005217/Sjc_0005974/Sjc_0006542/Sjc_0006577/Sjc_0007031/Sjc_0007728/Sjc_0007984/Sjc_0008258/Sjc_0008615/Sjc_0008892	24
GO:0010332	response to gamma radiation	8/222	49/5650	0.00056049	0.0304458	0.0296765	Sjc_0002277/Sjc_0002278/Sjc_0002279/Sjc_0002280/Sjc_0002294/Sjc_0002388/Sjc_0002490/Sjc_0002491	8
GO:0034123	positive regulation of toll-like receptor signaling pathway	4/222	11/5650	0.000615681	0.0327881	0.0319595	Sjc_0002174/Sjc_0005370/Sjc_0005934/Sjc_0005935	4
GO:0051603	proteolysis involved in cellular protein catabolic process	28/222	375/5650	0.000670703	0.0350314	0.0341461	Sjc_0000227/Sjc_0001199/Sjc_0001372/Sjc_0001467/Sjc_0001942/Sjc_0002277/Sjc_0002278/Sjc_0002279/Sjc_0002280/Sjc_0002294/Sjc_0002803/Sjc_0003947/Sjc_0004983/Sjc_0005145/Sjc_0005239/Sjc_0005286/Sjc_0005934/Sjc_0005935/Sjc_0006212/Sjc_0006388/Sjc_0006686/Sjc_0007209/Sjc_0007357/Sjc_0007728/Sjc_0008188/Sjc_0008615/Sjc_0008991/Sjc_0009010	28
GO:0009247	glycolipid biosynthetic process	6/222	29/5650	0.00076407	0.039155	0.0381656	Sjc_0002490/Sjc_0002491/Sjc_0004953/Sjc_0005367/Sjc_0006105/Sjc_0007017	6
GO:0006744	ubiquinone biosynthetic process	5/222	20/5650	0.000855429	0.0422426	0.0411752	Sjc_0001151/Sjc_0002632/Sjc_0004116/Sjc_0004203/Sjc_0008258	5
GO:1901663	quinone biosynthetic process	5/222	20/5650	0.000855429	0.0422426	0.0411752	Sjc_0001151/Sjc_0002632/Sjc_0004116/Sjc_0004203/Sjc_0008258	5
GO:0048643	positive regulation of skeletal muscle tissue development	4/222	12/5650	0.000895237	0.043419	0.0423218	Sjc_0002174/Sjc_0002490/Sjc_0002491/Sjc_0005286	4
GO:0070646	protein modification by small protein removal	14/222	138/5650	0.00096148	0.0458137	0.044656	Sjc_0000227/Sjc_0001199/Sjc_0001372/Sjc_0001467/Sjc_0002484/Sjc_0005145/Sjc_0005934/Sjc_0005935/Sjc_0006388/Sjc_0006686/Sjc_0007185/Sjc_0007209/Sjc_0008991/Sjc_0009010	14

## Sheet: lightgreen
ID	Description	GeneRatio	BgRatio	pvalue	p.adjust	qvalue	geneID	Count
GO:0046717	acid secretion	3/10	41/5650	4.10963e-05	0.0274934	0.0201588	Sjc_0001835/Sjc_0005072/Sjc_0009409	3
GO:0032892	positive regulation of organic acid transport	2/10	10/5650	0.000125937	0.0421258	0.0308876	Sjc_0001835/Sjc_0005072	2
GO:1903793	positive regulation of anion transport	2/10	13/5650	0.000217672	0.048541	0.0355914	Sjc_0001835/Sjc_0005072	2

[truncated: 2 more sheets: purple, magenta]
