# Supplementary material for: Dynamic profiles of lncRNAs reveal a functional natural antisense RNA that regulates the development of Schistosoma japonicum
Source: PLoS Pathog. 2024 Jan 29;20(1):e1011949. doi: 10.1371/journal.ppat.1011949 (PMC10878521; doi:10.1371/journal.ppat.1011949)
Supplement: S6 Table — (XLSX) [file ppat.1011949.s019.xlsx]

## Sheet: Sheet1
S6 Table. A subnetwork of hub-lncRNAs and their co-expression mRNAs within yellow module
fromNode	toNode	weight	direction	toAltName	Annotation
LNC0953	Sjc_0000292	0.238115	undirected	Sjc_0000292	putative tumor protein d52
LNC0953	Sjc_0000447	0.202181	undirected	DPAGT1	Similar to DPAGT1: UDP-N-acetylglucosamine--dolichyl-phosphate N-acetylglucosaminephosphotransferase
LNC0953	Sjc_0001638	0.201245	undirected	DERL2	Similar to DERL2: Derlin-2
LNC0953	Sjc_0001880	0.208279	undirected	rab-6.2	Similar to rab-6.2: Ras-related protein Rab-6.2
LNC0953	Sjc_0003699	0.207349	undirected	ACBD3	Similar to ACBD3: Golgi resident protein GCP60
LNC0953	Sjc_0004207	0.228753	undirected	rtn3-a	Similar to rtn3-a: Reticulon-3-A
LNC0953	Sjc_0005275	0.207644	undirected	Sjc_0005275	SJCHGC00398 protein
LNC0953	Sjc_0006885	0.207532	undirected	STARD10	Similar to Stard10: START domain-containing protein 10
LNC0953	Sjc_0006994	0.215561	undirected	Sjc_0006994	cyclin dependent kinase 10
LNC0953	Sjc_0007536	0.229392	undirected	arf4	Similar to arf4: ADP-ribosylation factor 4
LNC0953	Sjc_0009372	0.208675	undirected	ywhab-a	Similar to ywhab-a: 14-3-3 protein beta/alpha-A
LNC1269	Sjc_0000612	0.209312	undirected	HSPB9	Similar to Major egg antigen
LNC1269	Sjc_0000614	0.212224	undirected	HSPB9	Similar to Major egg antigen
LNC1269	Sjc_0001169	0.21479	undirected	G6PD	Similar to G6PD: Glucose-6-phosphate 1-dehydrogenase
LNC1269	Sjc_0001170	0.208939	undirected	G6PD	Similar to G6pdx: Glucose-6-phosphate 1-dehydrogenase X
LNC1269	Sjc_0001175	0.202011	undirected	Sjc_0001175	hypothetical protein
LNC1269	Sjc_0001311	0.216045	undirected	Sjc_0001311	hypothetical protein
LNC1269	Sjc_0001475	0.248691	undirected	ITPKA	Similar to ITPKB: Inositol-trisphosphate 3-kinase B
LNC1269	Sjc_0001623	0.20044	undirected	VMP1	Similar to vmp1: Vacuole membrane protein 1
LNC1269	Sjc_0001672	0.231266	undirected	SEL1L	Similar to Sel1l: Protein sel-1 homolog 1
LNC1269	Sjc_0001844	0.238182	undirected	ATP11B	Similar to CHML: Rab proteins geranylgeranyltransferase component A 2
LNC1269	Sjc_0001929	0.231245	undirected	CAPN6	Similar to CAPN6: Calpain-6
LNC1269	Sjc_0001993	0.225753	undirected	DDOST	Similar to DDOST: Dolichyl-diphosphooligosaccharide--protein glycosyltransferase 48 kDa subunit
LNC1269	Sjc_0004320	0.219457	undirected	SLC39A9	Similar to SLC39A9: Zinc transporter ZIP9
LNC1269	Sjc_0005458	0.211645	undirected	LMF2	Similar to lmf2: Lipase maturation factor 2
LNC1269	Sjc_0005827	0.233408	undirected	HPRT1	Similar to HGPRT: Hypoxanthine-guanine phosphoribosyltransferase
LNC1269	Sjc_0006426	0.231704	undirected	ERMP1	Similar to Ermp1: Endoplasmic reticulum metallopeptidase 1
LNC1269	Sjc_0006541	0.208111	undirected	TUSC3	Similar to TUSC3: Tumor suppressor candidate 3
LNC1269	Sjc_0006565	0.201565	undirected	SPCS3	Similar to Spase22-23: Signal peptidase complex subunit 3
LNC1269	Sjc_0007129	0.234292	undirected	SCFD1	Similar to SCFD1: Sec1 family domain-containing protein 1
LNC1269	Sjc_0007244	0.203488	undirected	YIF1B	Similar to yif1b: Protein YIF1B
LNC1269	Sjc_0007425	0.241777	undirected	Sjc_0007425	Homeobox protein
LNC1269	Sjc_0008254	0.229185	undirected	Erlin2	Similar to Erlin2: Erlin-2
LNC1269	Sjc_0008303	0.232025	undirected	EMC2	Similar to emc2: ER membrane protein complex subunit 2
LNC1269	Sjc_0008505	0.205729	undirected	SQRDL	Similar to SQOR: Sulfide:quinone oxidoreductase%2C mitochondrial
LNC1269	Sjc_0009220	0.210069	undirected	Sjc_0009220	Hoglet
LNC1618	Sjc_0001170	0.205057	undirected	G6PD	Similar to G6pdx: Glucose-6-phosphate 1-dehydrogenase X
LNC1618	Sjc_0007425	0.215354	undirected	Sjc_0007425	Homeobox protein
LNC2097	Sjc_0000221	0.219579	undirected	RAB1A	Similar to Ras-related protein ORAB-1
LNC2097	Sjc_0003870	0.205742	undirected	Sjc_0003870	TNN13904.1 PUR alpha beta gamma DNA RNA binding
LNC2097	Sjc_0004955	0.247764	undirected	SMIM14	Similar to SMIM14: Small integral membrane protein 14
LNC2097	Sjc_0005032	0.200948	undirected	Sjc_0005032	Retrovirus Pol polyprotein
LNC2097	Sjc_0006033	0.207836	undirected	SNX2	Similar to SNX2: Sorting nexin-2
LNC2097	Sjc_0006567	0.207515	undirected	Sjc_0006567	universal stress protein in QAH/OAS sulfhydrylase 3'region
LNC2097	Sjc_0007716	0.208616	undirected	CAPZB	Similar to CAPZB: F-actin-capping protein subunit beta
LNC2305	Sjc_0000221	0.212588	undirected	RAB1A	Similar to Ras-related protein ORAB-1
LNC2305	Sjc_0000747	0.206301	undirected	ARPC4	Similar to arpc4: Actin-related protein 2/3 complex subunit 4
LNC2305	Sjc_0004955	0.223806	undirected	SMIM14	Similar to SMIM14: Small integral membrane protein 14
LNC2992	Sjc_0000221	0.252631	undirected	RAB1A	Similar to Ras-related protein ORAB-1
LNC2992	Sjc_0000292	0.21475	undirected	Sjc_0000292	putative tumor protein d52
LNC2992	Sjc_0000450	0.203897	undirected	ARL5B	Similar to ARL5B: ADP-ribosylation factor-like protein 5B
LNC2992	Sjc_0001880	0.227315	undirected	rab-6.2	Similar to rab-6.2: Ras-related protein Rab-6.2
LNC2992	Sjc_0002004	0.205851	undirected	TMEM222	Similar to TMEM222: Transmembrane protein 222
LNC2992	Sjc_0003642	0.210174	undirected	Sjc_0003642	Similar to Transmembrane protein 256 homolog
LNC2992	Sjc_0003724	0.217272	undirected	RAB2B	Similar to RAB2A: Ras-related protein Rab-2A
LNC2992	Sjc_0003870	0.213572	undirected	Sjc_0003870	TNN13904.1 PUR alpha beta gamma DNA RNA binding
LNC2992	Sjc_0004930	0.208901	undirected	UFM1	Similar to Ubiquitin-fold modifier 1
LNC2992	Sjc_0004955	0.256589	undirected	SMIM14	Similar to SMIM14: Small integral membrane protein 14
LNC2992	Sjc_0004977	0.20527	undirected	COPE	Similar to COPE: Coatomer subunit epsilon
LNC2992	Sjc_0005215	0.203961	undirected	YIPF6	Similar to yipf6: Protein YIPF6
LNC2992	Sjc_0005342	0.205596	undirected	GOLPH3	Similar to Golph3: Golgi phosphoprotein 3
LNC2992	Sjc_0005464	0.214367	undirected	AP3M2	Similar to AP3M1: AP-3 complex subunit mu-1
LNC2992	Sjc_0006033	0.22218	undirected	SNX2	Similar to SNX2: Sorting nexin-2
LNC2992	Sjc_0006515	0.230687	undirected	SYPL2	Similar to SYP: Synaptophysin
LNC2992	Sjc_0006567	0.216783	undirected	Sjc_0006567	universal stress protein in QAH/OAS sulfhydrylase 3'region
LNC2992	Sjc_0007716	0.222491	undirected	CAPZB	Similar to CAPZB: F-actin-capping protein subunit beta
LNC2992	Sjc_0007945	0.203509	undirected	Sjc_0007945	marvel-containing potential lipid raft-associated protein
LNC2992	Sjc_0008547	0.20237	undirected	ATP6V0B	Similar to Atp6v0b: V-type proton ATPase 21 kDa proteolipid subunit
LNC2992	Sjc_0008726	0.213558	undirected	vha-17	Similar to vha-17: V-type proton ATPase subunit e
LNC3084	Sjc_0000683	0.2075	undirected	GPR107	Similar to Gpr107: Protein GPR107
LNC3084	Sjc_0005208	0.236188	undirected	SLC39A8	Similar to Slc39a14: Zinc transporter ZIP14
LNC3084	Sjc_0007773	0.206943	undirected	Sjc_0007773	Similar to Fatty acid-binding protein
LNC3385	Sjc_0000221	0.225555	undirected	RAB1A	Similar to Ras-related protein ORAB-1
LNC3385	Sjc_0000270	0.238674	undirected	REEP5	Similar to REEP5: Receptor expression-enhancing protein 5
LNC3385	Sjc_0000450	0.21592	undirected	ARL5B	Similar to ARL5B: ADP-ribosylation factor-like protein 5B
LNC3385	Sjc_0001080	0.216008	undirected	Arf1	Similar to ARF1: ADP-ribosylation factor 1
LNC3385	Sjc_0001218	0.206849	undirected	VAMP3	Similar to VAMP3: Vesicle-associated membrane protein 3
LNC3385	Sjc_0004930	0.233512	undirected	UFM1	Similar to Ubiquitin-fold modifier 1
LNC3385	Sjc_0005032	0.229991	undirected	Sjc_0005032	Retrovirus Pol polyprotein
LNC3385	Sjc_0005211	0.231973	undirected	Sjc_0005211	CD151 antigen
LNC3385	Sjc_0005215	0.220308	undirected	YIPF6	Similar to yipf6: Protein YIPF6
LNC3385	Sjc_0006131	0.200232	undirected	srp19	Similar to Srp19: Signal recognition particle 19 kDa protein
LNC3385	Sjc_0007207	0.22894	undirected	ATP6V1G1	Similar to ATP6V1G1: V-type proton ATPase subunit G 1
LNC3385	Sjc_0007638	0.226523	undirected	mbf1	Similar to EDF1: Endothelial differentiation-related factor 1
LNC3385	Sjc_0008074	0.203277	undirected	CSNK2B	Similar to CSNK2B: Casein kinase II subunit beta
LNC3385	Sjc_0008547	0.211455	undirected	ATP6V0B	Similar to Atp6v0b: V-type proton ATPase 21 kDa proteolipid subunit
LNC3385	Sjc_0008825	0.214816	undirected	PCMT1	Similar to PCMT1: Protein-L-isoaspartate
LNC3385	Sjc_0009155	0.217223	undirected	Sjc_0009155	Pleckstrin y
LNC3385	Sjc_0009374	0.224663	undirected	UBE2G2	Similar to UBE2G2: Ubiquitin-conjugating enzyme E2 G2
LNC3385	Sjc_0009493	0.20534	undirected	RAB11A	Similar to RAB11A: Ras-related protein Rab-11A
LNC3601	LNC4738	0.209664	undirected
LNC3601	Sjc_0001623	0.216713	undirected	VMP1	Similar to vmp1: Vacuole membrane protein 1
LNC3601	Sjc_0005236	0.201192	undirected	DNAJB9	Similar to Dnajb9: DnaJ homolog subfamily B member 9
LNC3601	Sjc_0006565	0.222411	undirected	SPCS3	Similar to Spase22-23: Signal peptidase complex subunit 3
LNC3601	Sjc_0006598	0.208938	undirected	Trabd	Similar to Trabd: TraB domain-containing protein
LNC3601	Sjc_0006676	0.211323	undirected	SSR4	Similar to Ssr4: Translocon-associated protein subunit delta
LNC3601	Sjc_0008254	0.227648	undirected	Erlin2	Similar to Erlin2: Erlin-2
LNC3601	Sjc_0009443	0.208551	undirected	SEC11A	Similar to SEC11C: Signal peptidase complex catalytic subunit SEC11C
LNC4059	Sjc_0001779	0.213087	undirected	CATB	Similar to CATB: Cathepsin B-like cysteine proteinase
LNC4059	Sjc_0002269	0.222881	undirected	CATB	Similar to CATB: Cathepsin B-like cysteine proteinase
LNC4059	Sjc_0003727	0.215612	undirected	DPP7	Similar to Dpp7: Dipeptidyl peptidase 2
LNC4059	Sjc_0003943	0.215151	undirected	ENPP4	Similar to ENPP5: Ectonucleotide pyrophosphatase/phosphodiesterase family member 5
LNC4059	Sjc_0005019	0.233743	undirected	PSAP	Prosaposin
LNC4059	Sjc_0007463	0.221999	undirected	CERK	Similar to CERK: Ceramide kinase
LNC4060	Sjc_0003727	0.214856	undirected	DPP7	Similar to Dpp7: Dipeptidyl peptidase 2
LNC4060	Sjc_0004955	0.229606	undirected	SMIM14	Similar to SMIM14: Small integral membrane protein 14
LNC4060	Sjc_0006033	0.210601	undirected	SNX2	Similar to SNX2: Sorting nexin-2
LNC4060	Sjc_0009191	0.201023	undirected	ATP6V1H	Similar to Atp6v1h: V-type proton ATPase subunit H
LNC4446	Sjc_0001779	0.204352	undirected	CATB	Similar to CATB: Cathepsin B-like cysteine proteinase
LNC4707	Sjc_0000085	0.206895	undirected	PRPF31	Similar to prpf31: U4/U6 small nuclear ribonucleoprotein Prp31
LNC4707	Sjc_0000612	0.218076	undirected	HSPB9	Similar to Major egg antigen
LNC4707	Sjc_0000614	0.220582	undirected	HSPB9	Similar to Major egg antigen
LNC4707	Sjc_0001475	0.215637	undirected	ITPKA	Similar to ITPKB: Inositol-trisphosphate 3-kinase B
LNC4707	Sjc_0001623	0.216286	undirected	VMP1	Similar to vmp1: Vacuole membrane protein 1
LNC4707	Sjc_0001672	0.213892	undirected	SEL1L	Similar to Sel1l: Protein sel-1 homolog 1
LNC4707	Sjc_0001993	0.207362	undirected	DDOST	Similar to DDOST: Dolichyl-diphosphooligosaccharide--protein glycosyltransferase 48 kDa subunit
LNC4707	Sjc_0005236	0.205172	undirected	DNAJB9	Similar to Dnajb9: DnaJ homolog subfamily B member 9
LNC4707	Sjc_0006426	0.237718	undirected	ERMP1	Similar to Ermp1: Endoplasmic reticulum metallopeptidase 1
LNC4707	Sjc_0006565	0.223853	undirected	SPCS3	Similar to Spase22-23: Signal peptidase complex subunit 3
LNC4707	Sjc_0006676	0.213951	undirected	SSR4	Similar to Ssr4: Translocon-associated protein subunit delta
LNC4707	Sjc_0007129	0.216234	undirected	SCFD1	Similar to SCFD1: Sec1 family domain-containing protein 1
LNC4707	Sjc_0007161	0.207565	undirected	DDX6	Similar to ddx6: Probable ATP-dependent RNA helicase ddx6
LNC4707	Sjc_0007244	0.222034	undirected	YIF1B	Similar to yif1b: Protein YIF1B
LNC4707	Sjc_0007536	0.221006	undirected	arf4	Similar to arf4: ADP-ribosylation factor 4
LNC4707	Sjc_0008254	0.223657	undirected	Erlin2	Similar to Erlin2: Erlin-2
LNC4707	Sjc_0009443	0.205095	undirected	SEC11A	Similar to SEC11C: Signal peptidase complex catalytic subunit SEC11C
LNC4707	Sjc_0009485	0.206991	undirected	ARCN1	Similar to ARCN1: Coatomer subunit delta
LNC4711	Sjc_0000612	0.243026	undirected	HSPB9	Similar to Major egg antigen
LNC4711	Sjc_0000614	0.245303	undirected	HSPB9	Similar to Major egg antigen
LNC4711	Sjc_0001169	0.228177	undirected	G6PD	Similar to G6PD: Glucose-6-phosphate 1-dehydrogenase
LNC4711	Sjc_0001170	0.218774	undirected	G6PD	Similar to G6pdx: Glucose-6-phosphate 1-dehydrogenase X
LNC4711	Sjc_0001311	0.214812	undirected	Sjc_0001311	hypothetical protein
LNC4711	Sjc_0001475	0.262924	undirected	ITPKA	Similar to ITPKB: Inositol-trisphosphate 3-kinase B
LNC4711	Sjc_0001623	0.210798	undirected	VMP1	Similar to vmp1: Vacuole membrane protein 1
LNC4711	Sjc_0001672	0.26514	undirected	SEL1L	Similar to Sel1l: Protein sel-1 homolog 1
LNC4711	Sjc_0001844	0.238341	undirected	ATP11B	Similar to CHML: Rab proteins geranylgeranyltransferase component A 2
LNC4711	Sjc_0001929	0.218613	undirected	CAPN6	Similar to CAPN6: Calpain-6
LNC4711	Sjc_0001993	0.242401	undirected	DDOST	Similar to DDOST: Dolichyl-diphosphooligosaccharide--protein glycosyltransferase 48 kDa subunit
LNC4711	Sjc_0002573	0.220954	undirected	GPD1L	Similar to GPD1L: Glycerol-3-phosphate dehydrogenase 1-like protein
LNC4711	Sjc_0004320	0.234201	undirected	SLC39A9	Similar to SLC39A9: Zinc transporter ZIP9
LNC4711	Sjc_0004774	0.205213	undirected	MEIOB	Meiosis-specific with OB domain-containing protein
LNC4711	Sjc_0005458	0.243585	undirected	LMF2	Similar to lmf2: Lipase maturation factor 2
LNC4711	Sjc_0005827	0.221327	undirected	HPRT1	Similar to HGPRT: Hypoxanthine-guanine phosphoribosyltransferase
LNC4711	Sjc_0006025	0.203465	undirected	dhs-21	Similar to dhs-21: L-xylulose reductase
LNC4711	Sjc_0006426	0.246571	undirected	ERMP1	Similar to Ermp1: Endoplasmic reticulum metallopeptidase 1
LNC4711	Sjc_0006541	0.232546	undirected	TUSC3	Similar to TUSC3: Tumor suppressor candidate 3
LNC4711	Sjc_0006565	0.214165	undirected	SPCS3	Similar to Spase22-23: Signal peptidase complex subunit 3
LNC4711	Sjc_0006676	0.203369	undirected	SSR4	Similar to Ssr4: Translocon-associated protein subunit delta
LNC4711	Sjc_0007129	0.236929	undirected	SCFD1	Similar to SCFD1: Sec1 family domain-containing protein 1
LNC4711	Sjc_0007244	0.229189	undirected	YIF1B	Similar to yif1b: Protein YIF1B
LNC4711	Sjc_0007425	0.240262	undirected	Sjc_0007425	Homeobox protein
LNC4711	Sjc_0007536	0.216709	undirected	arf4	Similar to arf4: ADP-ribosylation factor 4
LNC4711	Sjc_0008254	0.232668	undirected	Erlin2	Similar to Erlin2: Erlin-2
LNC4711	Sjc_0008303	0.236373	undirected	EMC2	Similar to emc2: ER membrane protein complex subunit 2
LNC4711	Sjc_0009220	0.217342	undirected	Sjc_0009220	Hoglet
LNC4711	Sjc_0009485	0.204408	undirected	ARCN1	Similar to ARCN1: Coatomer subunit delta
LNC4738	Sjc_0000085	0.210027	undirected	PRPF31	Similar to prpf31: U4/U6 small nuclear ribonucleoprotein Prp31
LNC4738	Sjc_0000290	0.205163	undirected	SLCO5A1	Similar to SLCO5A1: Solute carrier organic anion transporter family member 5A1
LNC4738	Sjc_0000611	0.210064	undirected	HSPB9	Similar to Major egg antigen
LNC4738	Sjc_0001175	0.202846	undirected	Sjc_0001175	hypothetical protein
LNC4738	Sjc_0001256	0.20594	undirected	VWA5A	Similar to VWA5A: von Willebrand factor A domain-containing protein 5A
LNC4738	Sjc_0001311	0.212879	undirected	Sjc_0001311	hypothetical protein
LNC4738	Sjc_0001623	0.23061	undirected	VMP1	Similar to vmp1: Vacuole membrane protein 1
LNC4738	Sjc_0001844	0.201712	undirected	ATP11B	Similar to CHML: Rab proteins geranylgeranyltransferase component A 2
LNC4738	Sjc_0001993	0.220426	undirected	DDOST	Similar to DDOST: Dolichyl-diphosphooligosaccharide--protein glycosyltransferase 48 kDa subunit
LNC4738	Sjc_0002651	0.201902	undirected	MRTO4	Similar to Endoglycoceramidase
LNC4738	Sjc_0003553	0.20389	undirected	CDKL2	Similar to CDKL2: Cyclin-dependent kinase-like 2
LNC4738	Sjc_0003812	0.201597	undirected	Sjc_0003812	Protein of unknown function
LNC4738	Sjc_0005236	0.212388	undirected	DNAJB9	Similar to Dnajb9: DnaJ homolog subfamily B member 9
LNC4738	Sjc_0005851	0.205812	undirected	Sjc_0005851	SJCHGC05187 protein
LNC4738	Sjc_0006010	0.221979	undirected	Sjc_0006010	osteopetrosis associated transmembrane
LNC4738	Sjc_0006426	0.215249	undirected	ERMP1	Similar to Ermp1: Endoplasmic reticulum metallopeptidase 1
LNC4738	Sjc_0006565	0.237873	undirected	SPCS3	Similar to Spase22-23: Signal peptidase complex subunit 3
LNC4738	Sjc_0006598	0.226307	undirected	Trabd	Similar to Trabd: TraB domain-containing protein
LNC4738	Sjc_0006676	0.228985	undirected	SSR4	Similar to Ssr4: Translocon-associated protein subunit delta
LNC4738	Sjc_0007129	0.202441	undirected	SCFD1	Similar to SCFD1: Sec1 family domain-containing protein 1
LNC4738	Sjc_0007425	0.217437	undirected	Sjc_0007425	Homeobox protein
LNC4738	Sjc_0007674	0.204118	undirected	SAAL1	Similar to saal1: Protein saal1
LNC4738	Sjc_0008254	0.248009	undirected	Erlin2	Similar to Erlin2: Erlin-2
LNC4738	Sjc_0008303	0.207734	undirected	EMC2	Similar to emc2: ER membrane protein complex subunit 2
LNC4738	Sjc_0008383	0.210192	undirected	MFSD1	Similar to MFSD1: Major facilitator superfamily domain-containing protein 1
LNC4738	Sjc_0009220	0.202965	undirected	Sjc_0009220	Hoglet
LNC4738	Sjc_0009443	0.214731	undirected	SEC11A	Similar to SEC11C: Signal peptidase complex catalytic subunit SEC11C
LNC4834	Sjc_0000612	0.209422	undirected	HSPB9	Similar to Major egg antigen
LNC4834	Sjc_0000614	0.21172	undirected	HSPB9	Similar to Major egg antigen
LNC4834	Sjc_0001169	0.216611	undirected	G6PD	Similar to G6PD: Glucose-6-phosphate 1-dehydrogenase
LNC4834	Sjc_0001170	0.217453	undirected	G6PD	Similar to G6pdx: Glucose-6-phosphate 1-dehydrogenase X
LNC4834	Sjc_0001175	0.200474	undirected	Sjc_0001175	hypothetical protein
LNC4834	Sjc_0001311	0.225602	undirected	Sjc_0001311	hypothetical protein
LNC4834	Sjc_0001475	0.245953	undirected	ITPKA	Similar to ITPKB: Inositol-trisphosphate 3-kinase B
LNC4834	Sjc_0001672	0.223158	undirected	SEL1L	Similar to Sel1l: Protein sel-1 homolog 1
LNC4834	Sjc_0001844	0.242799	undirected	ATP11B	Similar to CHML: Rab proteins geranylgeranyltransferase component A 2
LNC4834	Sjc_0001929	0.238939	undirected	CAPN6	Similar to CAPN6: Calpain-6
LNC4834	Sjc_0001993	0.226676	undirected	DDOST	Similar to DDOST: Dolichyl-diphosphooligosaccharide--protein glycosyltransferase 48 kDa subunit
LNC4834	Sjc_0002573	0.218208	undirected	GPD1L	Similar to GPD1L: Glycerol-3-phosphate dehydrogenase 1-like protein
LNC4834	Sjc_0004070	0.20607	undirected	Aprt	Similar to apt: Adenine phosphoribosyltransferase
LNC4834	Sjc_0004320	0.216373	undirected	SLC39A9	Similar to SLC39A9: Zinc transporter ZIP9
LNC4834	Sjc_0005458	0.235898	undirected	LMF2	Similar to lmf2: Lipase maturation factor 2
LNC4834	Sjc_0005827	0.253117	undirected	HPRT1	Similar to HGPRT: Hypoxanthine-guanine phosphoribosyltransferase
LNC4834	Sjc_0006426	0.232256	undirected	ERMP1	Similar to Ermp1: Endoplasmic reticulum metallopeptidase 1
LNC4834	Sjc_0006541	0.223189	undirected	TUSC3	Similar to TUSC3: Tumor suppressor candidate 3
LNC4834	Sjc_0007129	0.222401	undirected	SCFD1	Similar to SCFD1: Sec1 family domain-containing protein 1
LNC4834	Sjc_0007425	0.239086	undirected	Sjc_0007425	Homeobox protein
LNC4834	Sjc_0008254	0.22371	undirected	Erlin2	Similar to Erlin2: Erlin-2
LNC4834	Sjc_0008303	0.238456	undirected	EMC2	Similar to emc2: ER membrane protein complex subunit 2

## Sheet: Sheet2
GeneID	14dpi_1	14dpi_2	14dpi_3	18dpi_F_1	18dpi_F_3	18dpi_F_4	18dpi_M_1	18dpi_M_2	18dpi_M_3	22dpi_F_1	22dpi_F_2	22dpi_F_3	22dpi_M_1	22dpi_M_2	22dpi_M_3	26dpi_F_2	26dpi_F_3	26dpi_F_4	26dpi_M_1	26dpi_M_2	26dpi_M_4
LNC3084	3.93	5.19	3.51	7.6	5.67	11.68	47.26	48.93	46.41	136	144.02	93.83	264.82	374.62	265.45	78.04	87.87	63.36	648.73	678.43	767.6
LNC4711	37.65	47.42	48.82	35.52	26.84	47.81	52.33	45.59	49.28	75.95	132.09	118.33	91.05	110.55	74.08	431.49	234.64	200.81	183.01	102.49	144.12
LNC3385	63.13	48.97	42.83	56.1	56.25	44.53	67.9	37.58	35.16	68.59	68.05	63.46	74.81	91.39	66.94	36.85	63.28	80.89	77.1	75.6	87.82
LNC4707	33.05	30.09	34.76	36.22	37.86	31.71	32.2	26.07	22.09	35.01	41.26	41.34	43.79	44.05	34.38	62.27	58.45	75.86	50.8	36.71	44.74
LNC4738	14.28	19.9	17.11	23.2	13.68	13.29	13.67	7.86	15.74	33.58	53.02	52.78	30.13	21.77	22.01	120.09	98.16	90.37	24.69	42.36	29.46
LNC4834	13.48	7.77	10.4	4.5	4.56	7.07	3.79	9.69	17.39	20.59	23.09	15.19	18.87	17.15	9.89	94.06	90.56	109.1	29.85	67.61	28.8
LNC4446	3.81	3.6	5.65	9.61	12.88	11.69	8.52	10.94	7.59	15.45	11.92	10.32	6.99	5.55	7.9	10.59	10.22	10.65	16.6	13.22	19.58
LNC2992	1.24	1.53	0.93	4.96	1.92	2.68	3.14	1.77	2.19	4.8	8.39	9.38	6.92	7.32	6.7	5.72	6.55	6.02	14.52	8.77	6.28
LNC0953	0	0	0	0	0	0	4.58	0	0	7.5	1.85	3.64	6.66	1.98	5.74	1.12	15.47	11.82	6.28	4.77	6.92
LNC4060	1.15	0.57	0.46	2.14	2.33	1.87	2.07	1.69	1.52	3.27	3.69	3.15	2.62	2.19	1.86	2.4	2.46	2.48	2.65	3.62	2.56
LNC1618	0	0	0	0	0	0	1.46	0	0	1.41	7.05	0.98	0	0	1.56	3.97	7.6	2.82	2.8	3.74	4.66
LNC2097	0.63	0.19	0.36	0.89	0.66	0.67	0.59	0.98	0.38	2.98	1.46	3.62	1.95	1.64	1.8	1.62	1.77	0.85	2.65	2.78	1.88
LNC2305	0.58	0.72	0.97	1.18	0.53	0.86	1.32	1.53	0.47	2.83	1.42	2.15	1.95	2.36	1.2	1.17	1.37	1.84	1.14	1.91	1.85
LNC4059	0.06	0.22	0.11	0.58	1.11	0.96	0.66	1.56	0.88	2.87	2.16	0.66	1.41	1.54	1.28	2.39	1.62	1.29	1.99	1.15	2.07
LNC3601	0	0	0	0	0	0	0	0	0	1.32	1.93	5.29	0.63	0	0	3.55	4.78	3.76	1.23	2.18	0.54
LNC1269	0	0	0	0	0	0	0	0	0	1.16	0	0.4	0.61	0.17	0	2.1	1.87	1.49	0.21	1.64	0.56
