# Supplementary material for: Dynamic profiles of lncRNAs reveal a functional natural antisense RNA that regulates the development of Schistosoma japonicum
Source: PLoS Pathog. 2024 Jan 29;20(1):e1011949. doi: 10.1371/journal.ppat.1011949 (PMC10878521; doi:10.1371/journal.ppat.1011949)
Supplement: S7 Table — (XLSX) [file ppat.1011949.s020.xlsx]

## Sheet: Up-regulated
S7 Table.Differential expression LncRNAs and protein-coding genes after LNC3385 RNAi
SYMBOL	baseMean	log2FoldChange	lfcSE	stat	pvalue	padj	Annotation
Sjc_0003264	908.514	0.967216	0.0824834	11.7262	9.35788e-32	4.63121e-28	Similar to how: Protein held out wings
Sjc_0003263	3029.71	0.542432	0.0576054	9.41633	4.67136e-21	1.54124e-17	SJCHGC04205 protein
Sjc_0005106	3255.22	0.384153	0.0501245	7.66397	1.80269e-14	3.56861e-11	Similar to MYO15A: Unconventional myosin-XV
Sjc_0005214	4917.62	0.397162	0.0557689	7.12157	1.06701e-12	1.76022e-09	Similar to Rasef: Ras and EF-hand domain-containing protein homolog
Sjc_0000402	5123.69	0.354092	0.0501476	7.06098	1.65329e-12	2.33775e-09	Similar to TNS4: Tensin-4
Sjc_0005434	1082.43	0.413324	0.0587395	7.03656	1.97044e-12	2.43792e-09	serine/threonine kinase
Sjc_0000146	353.538	0.705957	0.101718	6.9403	3.91263e-12	4.30302e-09	Similar to Slc4a1: Band 3 anion transport protein
Sjc_0001656	1127.78	0.448301	0.0655062	6.84365	7.72016e-12	7.64141e-09	Similar to Cog5: Conserved oligomeric Golgi complex subunit 5
Sjc_0003418	1273.55	0.418164	0.0619962	6.745	1.5303e-11	1.37699e-08	Similar to Mpp4: MAGUK p55 subfamily member 4
Sjc_0000691	3604.29	0.284225	0.044629	6.36861	1.90752e-10	1.57339e-07	Similar to gtf2f1: General transcription factor IIF subunit 1
Sjc_0009394	38.3971	4.37816	0.693574	6.31246	2.74641e-10	2.09107e-07	C-Jun-amino-terminal kinase-interacting 4-like
Sjc_0002169	4756.45	0.309304	0.0499241	6.19549	5.8103e-10	3.83403e-07	SJCHGC06330 protein
Sjc_0006596	314.613	0.770148	0.134208	5.73848	9.55319e-09	5.25319e-06	Similar to ds: Protein dachsous
Sjc_0004161	1087.84	0.691089	0.120913	5.71559	1.09321e-08	5.69506e-06	Similar to Farp2: FERM%2C ARHGEF and pleckstrin domain-containing protein 2
Sjc_0000419	7295.33	0.171876	0.0303469	5.6637	1.48139e-08	7.33141e-06	Similar to camsap1b: Calmodulin-regulated spectrin-associated protein 1-B
Sjc_0009251	3511	0.44983	0.0807716	5.56916	2.55975e-08	1.15165e-05	tyrosine kinase
Sjc_0004168	1608.66	0.43511	0.0785605	5.53854	3.04997e-08	1.31255e-05	Similar to DUSP10: Dual specificity protein phosphatase 10
Sjc_0003733	2044.92	0.240668	0.0442636	5.43716	5.4136e-08	2.23266e-05	Similar to fwe: Calcium channel flower
Sjc_0002140	5992.27	0.495461	0.0914016	5.4207	5.93654e-08	2.31762e-05	Titin
Sjc_0007047	4568.7	0.336779	0.06218	5.4162	6.08791e-08	2.31762e-05	Similar to Diaph3: Protein diaphanous homolog 3
Sjc_0006979	3060.03	0.282395	0.0523078	5.39872	6.7118e-08	2.46049e-05	Similar to Dnm1: Dynamin-1
Sjc_0005072	1733	0.417269	0.0785841	5.30983	1.09727e-07	3.7451e-05	Similar to P2RX4: P2X purinoceptor 4
Sjc_0006202	241.475	0.79158	0.149914	5.28023	1.2902e-07	4.25681e-05	Voltage-gated hydrogen channel 1
Sjc_0001690	2483.17	0.501293	0.0959315	5.22553	1.73654e-07	5.54459e-05	Similar to XPR1: Xenotropic and polytropic retrovirus receptor 1 homolog
Sjc_0006235	3202.03	0.385126	0.0741998	5.19039	2.09851e-07	6.49094e-05	Similar to ATP2B3: Plasma membrane calcium-transporting ATPase 3
Sjc_0001426	981.885	0.367802	0.0710752	5.17483	2.28115e-07	6.84206e-05	Similar to cadps: Calcium-dependent secretion activator 1
Sjc_0001686	370.745	0.762185	0.147836	5.15562	2.52792e-07	7.35922e-05	Similar to grip2: Glutamate receptor-interacting protein 2
Sjc_0008506	3958.65	0.24325	0.0473271	5.13977	2.7507e-07	7.77898e-05	Similar to serpinb1: Leukocyte elastase inhibitor
Sjc_0007252	4613.4	0.271355	0.05309	5.11122	3.20079e-07	8.8004e-05	Similar to Lnx2: Ligand of Numb protein X 2
Sjc_0006597	787.856	0.428717	0.0847704	5.05739	4.25034e-07	0.000107871	Similar to fimA: Fimbrin
Sjc_0006951	1150.74	0.375123	0.0741179	5.06117	4.16696e-07	0.000107871	Similar to wnt11b-1: Protein Wnt-11b-1
Sjc_0004033	694.163	0.630372	0.125172	5.03606	4.75208e-07	0.00011759	Similar to CHRNA4: Neuronal acetylcholine receptor subunit alpha-4
Sjc_0004647	4979.75	0.390849	0.077916	5.01629	5.26791e-07	0.000124147	SJCHGC04080 protein
Sjc_0007201	1346.16	0.451656	0.0900034	5.01821	5.21556e-07	0.000124147	serine threonine kinase
Sjc_0009154	3652	0.357258	0.071653	4.98594	6.16615e-07	0.000140931	SJCHGC07939 protein
Sjc_0002285	414.525	1.508	0.310069	4.86342	1.15373e-06	0.000249505	Transcription initiation factor TFIID subunit 3
Sjc_0002693	6364.25	0.201971	0.0415735	4.85817	1.18476e-06	0.000249505	Similar to Ank3: Ankyrin-3
Sjc_0000894	652.951	0.390153	0.080631	4.83875	1.30661e-06	0.000266298	Similar to Anpep: Aminopeptidase N
Sjc_0001267	1509.45	0.807822	0.16701	4.83697	1.31831e-06	0.000266298	Neuroendocrine protein 7b2
Sjc_0000461	3366.7	0.311093	0.0645663	4.81819	1.44864e-06	0.000279481	Similar to MEF2A: Myocyte-specific enhancer factor 2A
Sjc_0000659	4632.48	0.324147	0.0672368	4.82098	1.42855e-06	0.000279481	Similar to Pnpla7: Patatin-like phospholipase domain-containing protein 7
Sjc_0000950	4696.35	0.300181	0.0623541	4.81413	1.47844e-06	0.000279481	Serine rich adhesin for platelets
Sjc_0006846	3002.27	0.283512	0.0589213	4.8117	1.49651e-06	0.000279481	Similar to hth: Homeobox protein homothorax
Sjc_0003823	7837.36	0.338394	0.0705348	4.79754	1.60623e-06	0.000294416	Similar to TMEM63B: CSC1-like protein 2
Sjc_0006166	3947.29	0.442	0.0922726	4.79015	1.66653e-06	0.000299915	Collagen alpha-2 chain
Sjc_0003972	1244.53	0.880218	0.184347	4.77479	1.79893e-06	0.000317961	prohormone 4
Sjc_0004877	203.212	0.767841	0.161263	4.76143	1.92224e-06	0.000333795	Similar to PPFIA4: Liprin-alpha-4
Sjc_0000553	1034.24	0.440061	0.0929393	4.73492	2.19138e-06	0.00037397	Similar to Cdc42bpa: Serine/threonine-protein kinase MRCK alpha
Sjc_0002472	1517.63	0.330495	0.069862	4.73068	2.23771e-06	0.000375404	Similar to ARHGAP29: Rho GTPase-activating protein 29
Sjc_0000863	233.16	0.677981	0.144674	4.68627	2.78224e-06	0.000458977	Guanylate cyclase
Sjc_0006474	6029.13	0.22192	0.0473915	4.68271	2.83106e-06	0.000459374	Similar to Mitd1: MIT domain-containing protein 1
Sjc_0000387	377.617	0.751218	0.160689	4.67498	2.93989e-06	0.00046934	Similar to Dapk1: Death-associated protein kinase 1
Sjc_0008776	471.054	0.548195	0.1179	4.64966	3.32479e-06	0.000522362	Similar to Slc9a2: Sodium/hydrogen exchanger 2
Sjc_0001835	2829.38	0.223612	0.0482954	4.63008	3.6552e-06	0.000548451	Similar to STXBP1: Syntaxin-binding protein 1
Sjc_0009454	2964.37	0.251578	0.0544549	4.61994	3.83847e-06	0.000558724	Similar to TNS4: Tensin-4
Sjc_0000155	716.343	0.598294	0.129906	4.60559	4.11297e-06	0.000590002	Abnormal spindle-like microcephaly-associated protein
Sjc_0003401	676.513	0.439961	0.09593	4.58627	4.51229e-06	0.000629052	Similar to MPDZ: Multiple PDZ domain protein
Sjc_0004784	182.074	0.679539	0.148119	4.58779	4.47972e-06	0.000629052	Similar to MYLK: Myosin light chain kinase%2C smooth muscle
Sjc_0008981	214.684	0.727247	0.159522	4.55892	5.14185e-06	0.000706861	Similar to Jph3: Junctophilin-3
Sjc_0005748	6185.6	0.27903	0.0613784	4.54606	5.46593e-06	0.000731105	Similar to chmp1b: Charged multivesicular body protein 1b
Sjc_0005817	576.311	0.732754	0.161328	4.54202	5.57184e-06	0.000735335	leucine Rich repeat-containing domain
Sjc_0006098	449.671	0.643383	0.141838	4.53604	5.73202e-06	0.00074652	Similar to Fat4: Protocadherin Fat 4
Sjc_0000438	1957.75	0.522989	0.115522	4.52717	5.97797e-06	0.000768441	Beta-amyloid-like protein
Sjc_0009116	691.503	0.701798	0.155329	4.51813	6.23876e-06	0.000791682	Similar to Pal2: Peptidyl-alpha-hydroxyglycine alpha-amidating lyase 2
Sjc_0007469	572.39	0.447289	0.0991294	4.51218	6.41657e-06	0.000796447	putative nephrin
Sjc_0003722	2769.93	0.321902	0.0718591	4.47963	7.47719e-06	0.000913695	Similar to SPCC1259.12c: Uncharacterized protein C1259.12c
Sjc_0005279	420.114	0.553735	0.124024	4.46474	8.01679e-06	0.000967685	Similar to CACNA2D2: Voltage-dependent calcium channel subunit alpha-2/delta-2
Sjc_0000123	7487.66	0.331728	0.074391	4.45926	8.22449e-06	0.000980796	25 kDa integral membrane protein
Sjc_0000358	2816.13	0.428236	0.096607	4.43277	9.30307e-06	0.00102313	Similar to Smp_194770: Taurocyamine kinase
Sjc_0000982	680.992	0.939581	0.211841	4.43531	9.19398e-06	0.00102313	Nephrin
Sjc_0003880	249.364	0.774932	0.174509	4.44064	8.96925e-06	0.00102313	Similar to Ptprd: Receptor-type tyrosine-protein phosphatase delta
Sjc_0006023	717.761	0.839881	0.189411	4.43417	9.24278e-06	0.00102313	Similar to pghm-1: Probable peptidylglycine alpha-hydroxylating monooxygenase 1
Sjc_0000095	745.89	0.36931	0.0835285	4.42136	9.80815e-06	0.00105953	Similar to CACNB1: Voltage-dependent L-type calcium channel subunit beta-1
Sjc_0001556	1762.02	0.382103	0.0864393	4.42048	9.84809e-06	0.00105953	Similar to Smtn: Smoothelin
Sjc_0001878	272.263	0.745248	0.168983	4.41018	1.03283e-05	0.00109924	Similar to RyR: Ryanodine receptor
Sjc_0000610	4109.88	0.292103	0.066347	4.40266	1.06934e-05	0.00112599	Similar to Major egg antigen
Sjc_0008627	1052.89	0.355556	0.0810342	4.38773	1.14539e-05	0.00119337	Similar to unc-16: JNK-interacting protein
Sjc_0003335	194.382	0.73303	0.167573	4.37439	1.21774e-05	0.0012426	Similar to FZD10: Frizzled-10
Sjc_0002586	3789.62	0.211549	0.0485016	4.36168	1.29065e-05	0.00130356	Similar to rab11fip4a: Rab11 family-interacting protein 4A
Sjc_0005291	4347.9	0.187078	0.0429866	4.352	1.34899e-05	0.00134872	Similar to Usp1: Ubiquitin carboxyl-terminal hydrolase 1
Sjc_0001345	7385.49	0.212571	0.0488881	4.3481	1.3732e-05	0.00135919	Similar to EM13: Antigen EM13
Sjc_0002962	901.577	0.529165	0.121882	4.34161	1.4144e-05	0.00138577	cell adhesion molecule
Sjc_0006543	1725.64	0.417732	0.0963463	4.33574	1.45271e-05	0.00139601	putative surface protein PspC
Sjc_0002072	14491.2	0.50213	0.115993	4.32898	1.49799e-05	0.00142568	Similar to nrv2: Sodium/potassium-transporting ATPase subunit beta-2
Sjc_0007576	103.114	0.83286	0.19263	4.32362	1.5349e-05	0.0014469	Similar to unc-9: Innexin unc-9
Sjc_0000971	1809.05	0.237496	0.0550972	4.31049	1.62896e-05	0.00152108	Lysine-specific demethylase 6A
Sjc_0009024	198.469	0.839401	0.195101	4.3024	1.68955e-05	0.00156291	Similar to ncs-2: Neuronal calcium sensor 2
Sjc_0000929	6678.25	0.305675	0.0711455	4.29648	1.7353e-05	0.00157578	Similar to Phtf2: Putative homeodomain transcription factor 2
Sjc_0007875	2817.5	0.21693	0.0504678	4.29838	1.72053e-05	0.00157578	Similar to Wdr7: WD repeat-containing protein 7
Sjc_0000808	5880.7	0.512142	0.119358	4.29082	1.78018e-05	0.00159104	Similar to Col5a1: Collagen alpha-1
Sjc_0007562	523.1	0.543366	0.126756	4.28669	1.81352e-05	0.0016027	Similar to TMEM45B: Transmembrane protein 45B
Sjc_0006043	2481.09	0.207182	0.0484414	4.27696	1.89465e-05	0.00165958	Protein FAM82B
Sjc_0000145	313.935	0.601541	0.141109	4.26295	2.01742e-05	0.00175161	Similar to SLC4A3: Anion exchange protein 3
Sjc_0004890	401.522	0.895075	0.210553	4.25107	2.12754e-05	0.00183116	putative receptor protein tyrosine phosphatase n,
Sjc_0003910	845.2	0.483693	0.113852	4.24844	2.15262e-05	0.00183678	Similar to Arhgap22: Rho GTPase-activating protein 22
Sjc_0001131	7496.6	0.180825	0.0426735	4.23742	2.26102e-05	0.00191278	Similar to XRN1: 5'-3' exoribonuclease 1
Sjc_0005455	4064.61	0.55154	0.13044	4.22831	2.35454e-05	0.00197502	Similar to Calcium-transporting ATPase sarcoplasmic/endoplasmic reticulum type
Sjc_0002795	361.177	0.675393	0.159876	4.22449	2.39478e-05	0.00199189	Similar to KIAA0513: Uncharacterized protein KIAA0513
Sjc_0005176	291.675	0.534187	0.126815	4.21235	2.52728e-05	0.00208459	Similar to PCDHB1: Protocadherin beta-1
Sjc_0001234	1209.84	0.409334	0.0976784	4.19063	2.78178e-05	0.00227404	SJCHGC09241 protein
Sjc_0002954	8761.61	0.297929	0.0711232	4.18891	2.80292e-05	0.00227404	hypothetical protein
Sjc_0006434	10273.1	0.234632	0.056108	4.18179	2.89221e-05	0.0023274	Similar to KIAA1324L: UPF0577 protein KIAA1324-like
Sjc_0005456	609.803	0.80247	0.192199	4.17521	2.97715e-05	0.00237644	Similar to Ca-P60A: Calcium-transporting ATPase sarcoplasmic/endoplasmic reticulum type
Sjc_0003919	466.661	0.884783	0.212361	4.1664	3.09449e-05	0.00245034	SJCHGC07636 protein
Sjc_0005238	200.824	0.589234	0.141511	4.16387	3.12894e-05	0.00245795	Similar to HCN4: Potassium/sodium hyperpolarization-activated cyclic nucleotide-gated channel 4
Sjc_0008534	925.46	0.720243	0.173696	4.14657	3.37493e-05	0.00263032	Similar to vat1: Synaptic vesicle membrane protein VAT-1 homolog
Sjc_0000887	399.107	0.439359	0.106037	4.14343	3.42146e-05	0.00264575	Similar to CACNB2: Voltage-dependent L-type calcium channel subunit beta-2
Sjc_0006634	42.0775	1.15513	0.279276	4.13616	3.53165e-05	0.00270979	Similar to wnt2b-a: Protein Wnt-2b-A
Sjc_0008751	526.617	0.765771	0.185686	4.12401	3.72332e-05	0.00279192	Similar to Kiaa0513: Uncharacterized protein KIAA0513
Sjc_0001589	6272.29	0.231919	0.0563685	4.11433	3.88314e-05	0.00286831	Similar to DNM1: Dynamin-1
Sjc_0003490	2692.26	0.375863	0.0914603	4.10958	3.96384e-05	0.00290623	Protein of unknown function
Sjc_0002698	86.2058	1.31861	0.32129	4.10411	4.05867e-05	0.00290892	Protein F37C4.5
Sjc_0004893	3948.22	0.240934	0.0586814	4.10579	4.02931e-05	0.00290892	Similar to ZRANB1: Ubiquitin thioesterase ZRANB1
Sjc_0005375	4572.91	0.605738	0.14759	4.1042	4.05709e-05	0.00290892	Collagen alpha chain
Sjc_0007010	423.846	0.556792	0.135716	4.10262	4.08507e-05	0.00290892	Similar to CHRNA2: Neuronal acetylcholine receptor subunit alpha-2
Sjc_0002191	998.327	0.660218	0.161446	4.0894	4.32498e-05	0.00301469	Similar to PCSK2: Neuroendocrine convertase 2
Sjc_0001215	4298.59	0.306463	0.0751203	4.07963	4.51066e-05	0.00311134	Similar to PTK7: Inactive tyrosine-protein kinase 7
Sjc_0001474	2243.69	0.423965	0.104051	4.07457	4.60985e-05	0.00312523	Similar to Actn: Alpha-actinin%2C sarcomeric
Sjc_0002592	208.603	0.876273	0.215629	4.0638	4.82808e-05	0.00325091	SJCHGC09006 protein
Sjc_0004032	350.324	0.494498	0.121775	4.06076	4.89141e-05	0.0032713	Similar to CHRNA2: Neuronal acetylcholine receptor subunit alpha-2
Sjc_0007135	348.603	0.589073	0.145275	4.05488	5.01602e-05	0.0033099	Similar to GARNL3: GTPase-activating Rap/Ran-GAP domain-like protein 3
Sjc_0003780	107.616	1.14486	0.283893	4.03271	5.5137e-05	0.0035438	Similar to Trpc7: Short transient receptor potential channel 7
Sjc_0003829	499.597	0.466344	0.115617	4.03351	5.49506e-05	0.0035438	SJCHGC08408 protein
Sjc_0008787	154.386	1.05511	0.261519	4.03457	5.47024e-05	0.0035438	Similar to Cbp53E: Calbindin-32
Sjc_0000128	5405.3	0.296358	0.0739635	4.00681	6.15454e-05	0.00386848	Similar to 25 kDa integral membrane protein
Sjc_0007375	764.845	0.345185	0.0861667	4.00601	6.17519e-05	0.00386848	Similar to Pde9: High affinity cGMP-specific 3'%2C5'-cyclic phosphodiesterase 9A
Sjc_0003400	46.1437	1.10592	0.276213	4.00387	6.23154e-05	0.00387923	multiple PDZ domain protein
Sjc_0006462	203.771	0.871307	0.217712	4.00211	6.27806e-05	0.00388377	Similar to MFSD6: Major facilitator superfamily domain-containing protein 6
Sjc_0004743	2105.19	0.489347	0.122569	3.99242	6.54034e-05	0.00400746	Similar to unc-22: Twitchin
Sjc_0006927	145.86	0.794316	0.199201	3.98751	6.67711e-05	0.0040546	Similar to cac: Voltage-dependent calcium channel type A subunit alpha-1
Sjc_0003266	282.905	1.06282	0.266675	3.98546	6.73494e-05	0.00406479	Vacuolar protein sorting-associated protein 8
Sjc_0009235	847.833	0.594784	0.149452	3.97978	6.898e-05	0.00413796	Similar to Soga3: Protein SOGA3
Sjc_0008760	5241.42	0.169056	0.042553	3.97283	7.10227e-05	0.00423483	Similar to Nrdc: Nardilysin
LNC4569	91.1997	0.855663	0.215516	3.97029	7.17839e-05	0.00425459
Sjc_0001028	2530.92	0.267293	0.0676365	3.95191	7.75299e-05	0.0045678	Similar to CDK16: Cyclin-dependent kinase 16
Sjc_0006216	1563.53	0.678674	0.171869	3.94879	7.85478e-05	0.00460039	Similar to SYN: Synapsin
Sjc_0002243	338.537	0.434674	0.110301	3.9408	8.12095e-05	0.00464631	Similar to Mark4: MAP/microtubule affinity-regulating kinase 4
LNC1777	201.256	0.738663	0.188265	3.92352	8.72633e-05	0.00483005
Sjc_0000956	2769.6	0.338069	0.0861456	3.92439	8.69483e-05	0.00483005	Similar to Guanine nucleotide-binding protein subunit beta
Sjc_0001590	447.197	0.906681	0.231102	3.92329	8.73488e-05	0.00483005	Similar to SLC17A7: Vesicular glutamate transporter 1
Sjc_0007203	2496.83	0.298859	0.0760624	3.92912	8.5256e-05	0.00483005	Similar to V-SKI: Transforming protein Ski
Sjc_0008416	1770.9	0.459417	0.117043	3.92519	8.666e-05	0.00483005	Similar to Sarcoplasmic calcium-binding protein
Sjc_0001339	1006.09	0.319163	0.0814075	3.92056	8.83438e-05	0.00485793	Similar to ANKRD50: Ankyrin repeat domain-containing protein 50
Sjc_0002570	71.5196	0.93562	0.238944	3.91564	9.0166e-05	0.00493074	Similar to TRPC3: Short transient receptor potential channel 3
Sjc_0007382	6330.47	0.161654	0.0413168	3.91255	9.13261e-05	0.00493959	Similar to RALGAPA1: Ral GTPase-activating protein subunit alpha-1
Sjc_0004497	799.333	0.282897	0.0724354	3.9055	9.40296e-05	0.00496025	Similar to Muscle calcium channel subunit alpha-1
Sjc_0005907	1000.55	0.372987	0.0955027	3.90552	9.40247e-05	0.00496025	Similar to AGAP005037: Coiled-coil domain-containing protein AGAP005037
Sjc_0004537	467.289	0.579339	0.148438	3.90289	9.50499e-05	0.0049778	Similar to TRPM2: Transient receptor potential cation channel subfamily M member 2
Sjc_0005833	4432.42	0.239717	0.0619083	3.87213	0.000107889	0.0055331	Docking protein 3
Sjc_0001877	410.138	0.572832	0.148064	3.86881	0.000109366	0.00557991	Similar to RyR: Ryanodine receptor
Sjc_0001712	3960.13	0.525267	0.13605	3.86083	0.000113002	0.00573587	Similar to PMY: Paramyosin
Sjc_0003285	94.7324	1.06192	0.27557	3.85355	0.000116418	0.00587913	Similar to Chrna6: Neuronal acetylcholine receptor subunit alpha-6
Sjc_0003305	2787.02	0.289964	0.0753838	3.84651	0.000119813	0.00591025	Similar to Egfr: Epidermal growth factor receptor
Sjc_0003631	8662.54	0.163133	0.0424345	3.84436	0.000120869	0.00591025	Similar to Kank3: KN motif and ankyrin repeat domain-containing protein 3
Sjc_0004979	477.446	0.509143	0.13236	3.84666	0.000119738	0.00591025	Similar to NALCN: Sodium leak channel non-selective protein
Sjc_0006057	177.217	0.804171	0.20922	3.84366	0.000121214	0.00591025	Similar to TIA1: Nucleolysin TIA-1 isoform p40
Sjc_0006970	1033.05	0.290127	0.0754439	3.8456	0.000120257	0.00591025	Centrosomal protein of 19 kDa
Sjc_0004272	868.227	0.707451	0.184455	3.83536	0.000125382	0.0060835	Similar to TPRG1L: Tumor protein p63-regulated gene 1-like protein
Sjc_0002707	2417.35	0.225791	0.0589072	3.833	0.000126588	0.00611205	Similar to Sh3bp1: SH3 domain-binding protein 1
Sjc_0004889	418.052	0.72062	0.188329	3.82639	0.000130034	0.00624794	putative receptor protein tyrosine phosphatase n,
Sjc_0006493	5864.91	0.446864	0.116958	3.82073	0.000133057	0.00631631	Similar to Col5a2: Collagen alpha-2
Sjc_0006303	1052.48	0.314483	0.0823643	3.8182	0.000134429	0.00633608	Similar to ari-2: Potential E3 ubiquitin-protein ligase ariadne-2
Sjc_0005908	615.605	0.519606	0.136467	3.80755	0.000140348	0.00652192	SJCHGC03319 protein
Sjc_0000672	409.544	0.454853	0.119824	3.79601	0.000147046	0.00662984	Similar to FARP2: FERM%2C ARHGEF and pleckstrin domain-containing protein 2
Sjc_0001375	282.739	0.593085	0.156212	3.79665	0.000146662	0.00662984	Similar to PCDHB1: Protocadherin beta-1
Sjc_0003888	17049.9	0.147089	0.0387228	3.79852	0.000145563	0.00662984	Similar to ogdh: 2-oxoglutarate dehydrogenase%2C mitochondrial
Sjc_0008628	3527.74	0.232047	0.0610513	3.80086	0.000144196	0.00662984	Similar to MAPK8IP3: C-Jun-amino-terminal kinase-interacting protein 3
Sjc_0003982	1279.77	0.484748	0.127777	3.79371	0.000148412	0.00664697	Similar to Pak3: Serine/threonine-protein kinase PAK 3
Sjc_0004035	231.955	0.620812	0.163764	3.79089	0.000150107	0.00666258	Similar to RhoGAP100F: Rho GTPase-activating protein 100F
Sjc_0008116	641.78	0.579518	0.152854	3.79132	0.000149852	0.00666258	Similar to Syngr2: Synaptogyrin-2
Sjc_0003442	7356.21	0.157437	0.0415767	3.78665	0.000152691	0.00674704	putative neutral sphingomyelinase
Sjc_0005233	6475.95	0.175054	0.0463569	3.77623	0.00015922	0.00700427	Similar to ADAMTSL1: ADAMTS-like protein 1
Sjc_0002417	1196.83	0.564637	0.149992	3.76445	0.000166916	0.00731032	Similar to SYT1: Synaptotagmin-1
Sjc_0004950	1076.87	0.566973	0.150857	3.75835	0.000171035	0.00742503	transmembrane protein 132
Sjc_0001396	249.198	0.5748	0.153177	3.75251	0.000175069	0.00747364	Similar to SLC8A3: Sodium/calcium exchanger 3
Sjc_0005083	1191.99	0.403033	0.107383	3.75322	0.000174574	0.00747364	putative thrombospondin
Sjc_0005786	681.276	0.870626	0.231862	3.75494	0.000173385	0.00747364	SJCHGC05979 protein
Sjc_0006415	920.051	0.69254	0.184562	3.75233	0.000175195	0.00747364	Spondin-1
Sjc_0003480	4190.73	0.161164	0.0430285	3.74551	0.000180029	0.00758266	Similar to MAN1A2: Mannosyl-oligosaccharide 1%2C2-alpha-mannosidase IB
Sjc_0000794	538.91	0.528168	0.141116	3.7428	0.000181983	0.0076003	Similar to NRXN1: Neurexin-1
Sjc_0001008	44.3172	1.20526	0.321976	3.74333	0.000181599	0.0076003	Similar to Trim9: E3 ubiquitin-protein ligase TRIM9
Sjc_0000422	464.943	0.569127	0.152203	3.73926	0.000184562	0.007615	Oxidation resistance protein 1
Sjc_0000744	1684.66	0.655519	0.175361	3.7381	0.000185413	0.007615	SJCHGC06632 protein
Sjc_0000241	5378.45	0.356277	0.0953924	3.73486	0.000187816	0.00768185	Similar to RHO: Ras-like GTP-binding protein RHO
Sjc_0003747	321.582	0.61418	0.164713	3.7288	0.000192394	0.00783669	Similar to RGS3: Regulator of G-protein signaling 3
Sjc_0009441	293.04	0.553085	0.148635	3.72109	0.000198363	0.00801044	Similar to CHRNA1: Acetylcholine receptor subunit alpha
Sjc_0008585	931.624	0.281579	0.075941	3.70787	0.000209014	0.008342	Similar to ttc39b: Tetratricopeptide repeat protein 39B
Sjc_0003995	2045.47	0.272561	0.0735458	3.706	0.000210555	0.00836977	Similar to PCDH18: Protocadherin-18
Sjc_0004169	1806.59	0.389387	0.105175	3.70229	0.000213665	0.00845941	Similar to Mgst1: Microsomal glutathione S-transferase 1
Sjc_0004952	609.909	0.425482	0.115021	3.69918	0.000216299	0.00852958	Similar to PLCL1: Inactive phospholipase C-like protein 1
Sjc_0001283	8021.02	0.204797	0.0554213	3.69528	0.000219646	0.0086272	Similar to Wnk4: Serine/threonine-protein kinase WNK4
Sjc_0000169	57.1953	1.04843	0.284083	3.69059	0.000223735	0.00871861	Similar to Rims2: Regulating synaptic membrane exocytosis protein 2
Sjc_0002612	929.745	0.383091	0.10378	3.69138	0.000223043	0.00871861	Similar to AGPAT5: 1-acyl-sn-glycerol-3-phosphate acyltransferase epsilon
Sjc_0006499	8408.6	0.200461	0.0543823	3.68614	0.000227682	0.00883765	Similar to SRPK2: SRSF protein kinase 2
Sjc_0007351	23159.6	0.156828	0.0426733	3.67509	0.000237763	0.0091571	Similar to beta-Spec: Spectrin beta chain
Sjc_0003028	36.9237	1.24721	0.339517	3.67348	0.00023927	0.00917943	Similar to TTHA1329: Glutamine synthetase
Sjc_0004874	421.68	0.783034	0.213311	3.67086	0.000241734	0.00923815	SJCHGC04172 protein
Sjc_0006956	2299.8	0.443989	0.121155	3.66464	0.000247683	0.0094291	PDZ and LIM domain Zasp
Sjc_0005376	6017.74	0.467431	0.127978	3.65244	0.000259761	0.00974707	Fibrillar collagen chain FAp1 alpha
LNC2173	97.8818	0.653683	0.179507	3.64154	0.000271009	0.0100585
Sjc_0006512	293.054	0.862433	0.236801	3.64202	0.000270512	0.0100585	Similar to Trpm7: Transient receptor potential cation channel subfamily M member 7
Sjc_0003550	2284.52	0.45204	0.124467	3.6318	0.000281456	0.010318	Similar to PLOD3: Multifunctional procollagen lysine hydroxylase and glycosyltransferase LH3
Sjc_0006156	1952.21	0.457238	0.126067	3.62694	0.0002868	0.0104366	SJCHGC03205 protein
Sjc_0000706	1609.87	0.301892	0.0834889	3.61595	0.000299247	0.0107707	Similar to PLDZETA1: Phospholipase D zeta 1
Sjc_0000885	2343.45	0.203645	0.0564285	3.60889	0.000307505	0.010988	Similar to Dgkq: Diacylglycerol kinase theta
Sjc_0009379	329.143	0.702313	0.194761	3.60602	0.000310933	0.0110309	Similar to celf4: CUGBP Elav-like family member 4
Sjc_0001440	172.135	0.599051	0.166347	3.60121	0.000316735	0.0111966	Similar to ds: Protein dachsous
Sjc_0005179	3483.25	0.155424	0.0432691	3.59202	0.000328119	0.0115577	SJCHGC04832 protein
Sjc_0007142	6964.04	0.152332	0.0424791	3.58604	0.000335738	0.0117842	Similar to STK38L: Serine/threonine-protein kinase 38-like
Sjc_0007830	873.376	0.370414	0.103403	3.58222	0.000340683	0.0119155	Serine/threonine-protein phosphatase 6 regulatory subunit 3
Sjc_0009480	15418	0.26023	0.0730103	3.56429	0.000364837	0.0126707	Similar to Tropomyosin-2
Sjc_0000864	1374.89	0.334878	0.0940728	3.55978	0.000371168	0.012833	Similar to gcy-28: Receptor-type guanylate cyclase gcy-28
Sjc_0003362	2043.11	0.455863	0.128149	3.55729	0.000374696	0.012833	Similar to Chrna2: Neuronal acetylcholine receptor subunit alpha-2
Sjc_0003737	1980.12	0.354385	0.0995997	3.55809	0.000373563	0.012833	hypothetical protein
LNC3040	555.165	0.376306	0.106032	3.54898	0.00038672	0.0131331
Sjc_0001088	1997.64	0.250869	0.0706974	3.54849	0.00038744	0.0131331	epidermal growth factor receptor kinase substrate 8
Sjc_0003306	1408.61	0.236617	0.0666791	3.5486	0.000387285	0.0131331	Similar to xmrk: Melanoma receptor tyrosine-protein kinase
Sjc_0006271	375.048	0.537407	0.151494	3.54739	0.000389073	0.0131435	Similar to Kidins220: Kinase D-interacting substrate of 220 kDa
Sjc_0002697	443.585	0.395222	0.111512	3.54422	0.000393772	0.0132325	Protein F37C4.5
Sjc_0003951	1130.76	0.554958	0.156599	3.54381	0.000394383	0.0132325	Tegumental antigen
Sjc_0001853	171.729	0.633428	0.178811	3.54245	0.000396425	0.0132561	Similar to unc-104: Kinesin-like protein unc-104
Sjc_0000294	605.677	0.369811	0.10448	3.53955	0.000400809	0.0133576	Similar to Calpain
Sjc_0000322	2218.31	0.286004	0.0808304	3.53832	0.000402682	0.013375	Similar to MYLK: Myosin light chain kinase%2C smooth muscle
Sjc_0006850	150.963	0.859892	0.243118	3.53693	0.000404809	0.0134007	Similar to TATDN3: Putative deoxyribonuclease TATDN3
LNC1818	204.693	1.26014	0.357477	3.5251	0.000423316	0.0137828
Sjc_0001823	169.675	0.827499	0.234692	3.52589	0.000422063	0.0137828	SJCHGC08167 protein
Sjc_0005809	233.403	0.446427	0.126685	3.52391	0.000425235	0.0137999	Similar to SK: Small conductance calcium-activated potassium channel protein
Sjc_0001044	527.811	0.97358	0.277033	3.51432	0.000440886	0.0142146	Similar to unc-41: Putative stoned B-like protein
Sjc_0005503	108.683	0.8283	0.235657	3.51485	0.000439996	0.0142146	Kinase D-interacting substrate
Sjc_0008867	81.6921	0.927622	0.264346	3.50913	0.000449583	0.014448	Similar to SLC5A7: High affinity choline transporter 1
Sjc_0007079	615.567	0.297963	0.0851742	3.49828	0.000468268	0.0149803	Similar to Camk1: Calcium/calmodulin-dependent protein kinase type 1
Sjc_0008539	10329.1	0.358274	0.102429	3.49777	0.000469174	0.0149803	Similar to Thioredoxin peroxidase
Sjc_0004668	45.8908	0.995009	0.284859	3.49298	0.000477659	0.0151534	TNN17152.1 putative complexin-1
Sjc_0003123	1769.89	0.439254	0.126062	3.48444	0.000493172	0.0155459	Similar to Shab: Potassium voltage-gated channel protein Shab
Sjc_0004025	172.218	0.634049	0.182198	3.48001	0.000501401	0.0156711	hypothetical protein
Sjc_0004864	1010.55	0.301921	0.0867652	3.47974	0.000501895	0.0156711	hypothetical protein
Sjc_0006904	1387.5	0.488007	0.140392	3.47603	0.0005089	0.0158012	Similar to Pka-R2: cAMP-dependent protein kinase type II regulatory subunit
Sjc_0003365	2301.62	0.246483	0.0711022	3.46659	0.000527099	0.0163038	Similar to SPECC1L: Cytospin-A
Sjc_0001318	743.914	0.256104	0.0739353	3.4639	0.000532411	0.0163658	Similar to coro1ca: Coronin-1C-A
Sjc_0005815	15038.8	0.161011	0.0464734	3.46459	0.000531037	0.0163658	Similar to Atp2b2: Plasma membrane calcium-transporting ATPase 2
Sjc_0001925	819.905	0.586905	0.169788	3.4567	0.000546839	0.0165523	Similar to mdh: Malate dehydrogenase
Sjc_0002656	1615.89	0.364091	0.105306	3.45744	0.00054533	0.0165523	Similar to TLL1: Tolloid-like protein 1
Sjc_0003074	795.971	0.554284	0.160311	3.45756	0.000545085	0.0165523	Similar to Ros1: Proto-oncogene tyrosine-protein kinase ROS
Sjc_0008047	266.122	0.409047	0.118272	3.45854	0.000543119	0.0165523	Similar to Klf11: Krueppel-like factor 11
Sjc_0000110	22969.9	0.246765	0.0714778	3.45233	0.000555763	0.0167377	Similar to Tropomyosin
Sjc_0000277	7619.07	0.394877	0.114389	3.45205	0.000556346	0.0167377	Similar to Slc7a14: Probable cationic amino acid transporter
Sjc_0000144	113.943	0.699454	0.203063	3.44451	0.000572094	0.0171593	Band 3 anion transport protein
Sjc_0002177	1417.09	0.480717	0.139876	3.43673	0.000588788	0.0175553	Similar to MCTP2: Multiple C2 and transmembrane domain-containing protein 2
Sjc_0000354	13800	0.279451	0.081568	3.42599	0.00061256	0.0181531	SJCHGC02862 protein
Sjc_0001807	14265.7	0.193936	0.0566066	3.42602	0.000612484	0.0181531	Similar to Acsl4: Long-chain-fatty-acid--CoA ligase 4
Sjc_0001180	441.415	0.38466	0.112396	3.42235	0.000620818	0.0182883	hypothetical protein
Sjc_0001328	2665.42	0.302405	0.0883566	3.42255	0.000620368	0.0182883	Similar to Snap25: Synaptosomal-associated protein 25
Sjc_0002696	330.738	0.514521	0.1513	3.40067	0.000672204	0.0194934	Protein F37C4.5
Sjc_0003840	734.233	0.24197	0.0711456	3.40106	0.000671253	0.0194934	signal-induced proliferation-associated 1-like protein 1
Sjc_0004691	11589.1	0.346386	0.101907	3.39906	0.000676189	0.0195129	Similar to Troponin I
Sjc_0005984	614.195	0.488536	0.144107	3.39008	0.000698723	0.0201045	Similar to RBMS2: RNA-binding motif%2C single-stranded-interacting protein 2
Sjc_0000257	1318.51	0.320042	0.0945437	3.38512	0.000711477	0.0203085	Similar to SLC16A14: Monocarboxylate transporter 14
Sjc_0000674	3027.36	0.408203	0.120647	3.38345	0.000715808	0.0203085	PDZ and LIM domain protein Zasp
Sjc_0003041	8276.28	0.134575	0.0397758	3.38335	0.00071607	0.0203085	Similar to Stxbp5: Syntaxin-binding protein 5
Sjc_0003239	1103.06	0.32965	0.0974057	3.38429	0.000713615	0.0203085	Similar to RBFOX3: RNA binding protein fox-1 homolog 3
Sjc_0006084	3101.19	0.406644	0.120162	3.38414	0.000714016	0.0203085	Similar to ALPP: Alkaline phosphatase%2C placental type
Sjc_0008822	64046.3	0.370311	0.109492	3.38207	0.000719405	0.0203448	Similar to Myosin heavy chain%2C striated muscle
Sjc_0008850	3289.57	0.260638	0.0770962	3.38069	0.000723043	0.0203894	putative cement protein 3B variant 3
Sjc_0001616	2811.29	0.385088	0.114083	3.37552	0.000736763	0.0205132	SJCHGC01726 protein
Sjc_0003091	3484.39	0.188918	0.056015	3.37263	0.000744543	0.0205278	Similar to Ten-m: Teneurin-m
Sjc_0006432	402.714	0.523131	0.155098	3.37291	0.00074379	0.0205278	Similar to KCNC4: Potassium voltage-gated channel subfamily C member 4
Sjc_0001790	1630.09	0.405029	0.120218	3.36911	0.000754101	0.0207336	Similar to slc9b2: Sodium/hydrogen exchanger 9B2
Sjc_0006914	1284.38	0.31433	0.0935696	3.35932	0.000781359	0.0214235	SJCHGC08681 protein
Sjc_0006159	5129.14	0.340533	0.101404	3.35818	0.000784571	0.0214522	Similar to Mlp84B: Muscle LIM protein Mlp84B
Sjc_0009503	283.732	0.567206	0.1691	3.35426	0.000795774	0.0216389	Similar to ankrd52: Serine/threonine-protein phosphatase 6 regulatory ankyrin repeat subunit C
Sjc_0008711	1963.35	0.238693	0.0712231	3.35134	0.000804221	0.0218087	Similar to AXIN1: Axin-1
Sjc_0000787	1813.05	0.19914	0.0594793	3.34805	0.000813823	0.0218299	Similar to gap-2: Ras GTPase-activating protein gap-2
Sjc_0006112	2674.37	0.35525	0.106096	3.34838	0.000812846	0.0218299	charged multivesicular body protein 2B
Sjc_0005421	1090.27	0.458299	0.136991	3.34548	0.000821402	0.0219736	Growth factor receptor bound protein
Sjc_0004260	1899.95	0.338333	0.101539	3.33204	0.00086211	0.0230004	Similar to OTOF: Otoferlin
Sjc_0004939	536.926	0.570838	0.171805	3.32259	0.000891862	0.0236839	Similar to Erc2: ERC protein 2
Sjc_0007987	2196.38	0.155658	0.0468512	3.32239	0.000892512	0.0236839	Similar to pan: Protein pangolin%2C isoform J
Sjc_0005970	168.754	0.627958	0.189398	3.31555	0.000914627	0.0241413	Amyloid beta A4 protein-binding family B member 1
Sjc_0003933	3108.25	0.286896	0.0867796	3.30603	0.00094629	0.0247788	Similar to Slc12a5: Solute carrier family 12 member 5
Sjc_0003717	475.475	0.440122	0.133594	3.29447	0.000986089	0.0254838	Similar to KCNH2: Potassium voltage-gated channel subfamily H member 2
Sjc_0006272	144.804	0.826448	0.250773	3.2956	0.000982129	0.0254838	SJCHGC07775 protein
Sjc_0007050	282.4	0.720449	0.218665	3.29476	0.000985051	0.0254838	Similar to Cdkl1: Cyclin-dependent kinase-like 1
Sjc_0007204	442.974	0.5333	0.16229	3.28609	0.00101589	0.0261177	Similar to KLHL5: Kelch-like protein 5
Sjc_0006123	1533.42	0.516368	0.157385	3.28092	0.00103469	0.0263274	Similar to MFGE8: Lactadherin
Sjc_0006249	1760.84	0.183506	0.0559264	3.28121	0.00103363	0.0263274	Similar to NSD3: Histone-lysine N-methyltransferase NSD3
Sjc_0007072	3187.75	0.181532	0.0553286	3.28098	0.00103446	0.0263274	Serine/threonine-protein kinase unc-51
Sjc_0001939	45.2504	1.22848	0.374718	3.27842	0.00104388	0.0264135	Copine 9
Sjc_0006136	529.13	0.604492	0.184459	3.27711	0.00104875	0.0264135	Similar to Sh: Potassium voltage-gated channel protein Shaker
Sjc_0007979	1799.32	0.382016	0.116602	3.27623	0.00105203	0.0264288	Similar to Guanine nucleotide-binding protein G
Sjc_0003599	6136.84	0.221325	0.0676292	3.27262	0.00106555	0.0264996	Similar to LITAF: Lipopolysaccharide-induced tumor necrosis factor-alpha factor homolog
Sjc_0005029	148.535	0.506906	0.154852	3.27348	0.00106233	0.0264996	Protein of unknown function
Sjc_0008732	1034.46	0.588831	0.179906	3.273	0.00106413	0.0264996	broad minded
Sjc_0006037	281.16	0.932614	0.285348	3.26834	0.00108179	0.0268359	Similar to FAT4: Protocadherin Fat 4
Sjc_0006839	420.659	0.443849	0.135898	3.26605	0.00109057	0.0269862	hypothetical protein
Sjc_0003228	944.004	0.25313	0.0775352	3.26472	0.00109574	0.0270465	Similar to Arl13b: ADP-ribosylation factor-like protein 13B
Sjc_0001112	4313.56	0.535822	0.164945	3.24849	0.0011602	0.0280774	Similar to sls: Titin
Sjc_0003923	2005.78	0.281711	0.0867929	3.24579	0.00117126	0.0282071	Similar to Jph1: Junctophilin-1
Sjc_0002896	2019.98	0.429561	0.132621	3.23902	0.00119941	0.0286756	Similar to GRIK3: Glutamate receptor ionotropic%2C kainate 3
Sjc_0007819	1930.48	0.219047	0.0677239	3.23441	0.00121894	0.0290726	Similar to ACT: Actin%2C gamma
Sjc_0006318	1523.68	0.39685	0.122924	3.22842	0.00124476	0.029617	Similar to MAPk-Ak2: MAP kinase-activated protein kinase 2
LNC3052	65.4196	0.982172	0.304656	3.22387	0.0012647	0.0300192
Sjc_0009187	6349.78	0.291893	0.090839	3.2133	0.0013122	0.0309979	Similar to Sodium/potassium-transporting ATPase subunit alpha
Sjc_0002356	252.322	0.638519	0.198817	3.21159	0.00132001	0.0311083	Similar to GLRA3: Glycine receptor subunit alpha-3
Sjc_0009652	309.439	0.356667	0.111083	3.2108	0.00132364	0.0311198	hypothetical protein
Sjc_0000054	374.025	0.525844	0.16474	3.19195	0.00141313	0.0328308	Similar to Dgkq: Diacylglycerol kinase theta
Sjc_0006945	103.323	0.678933	0.212745	3.1913	0.00141632	0.0328308	Similar to dnt: Tyrosine-protein kinase Dnt
Sjc_0002076	135.675	0.818145	0.256447	3.1903	0.00142123	0.0328676	putative ephrin receptor
Sjc_0004530	280.922	0.657852	0.206483	3.18599	0.00144261	0.0332709	Similar to SFRP2: Secreted frizzled-related protein 2
Sjc_0000350	217.27	0.526571	0.165428	3.18307	0.0014572	0.0333516	Similar to SOCS6: Suppressor of cytokine signaling 6
Sjc_0001352	1894.79	0.375115	0.117934	3.18072	0.00146911	0.0333516	Rho guanine nucleotide exchange factor 38
Sjc_0006657	234.076	0.51337	0.161389	3.18095	0.00146792	0.0333516	Similar to MXRA5: Matrix-remodeling-associated protein 5
Sjc_0003483	88.5993	0.603036	0.190019	3.17356	0.00150582	0.0339512	Similar to Kif9: Kinesin-like protein KIF9
Sjc_0008270	152.221	0.825444	0.260521	3.16844	0.00153261	0.0343207	Similar to SJCHGC09800: Uncharacterized protein SJCHGC09800
Sjc_0001602	1242.72	0.270603	0.0854359	3.16733	0.00153847	0.0343743	Scaffold protein salvador
Sjc_0006258	1501.06	0.336913	0.106446	3.16511	0.00155026	0.0345597	Similar to Inpp5k: Inositol polyphosphate 5-phosphatase K
Sjc_0002849	320.717	0.635468	0.201086	3.16018	0.0015767	0.0350675	Similar to FBXL16: F-box/LRR-repeat protein 16
Sjc_0004228	21862.9	0.112825	0.0357092	3.15955	0.00158013	0.0350675	Similar to KPNA3: Importin subunit alpha-4
Sjc_0002510	1114.32	0.376069	0.119094	3.15775	0.00158995	0.0351278	SJCHGC06540 protein
Sjc_0001850	693.741	0.472686	0.149778	3.1559	0.00160002	0.0352716	TNFR CD27 30 40 95 cysteine rich region
Sjc_0006790	2338.97	0.184787	0.0586318	3.15164	0.00162355	0.0355529	zinc finger FYVE domain containing 19
Sjc_0006075	406.535	0.484328	0.15402	3.14459	0.00166321	0.0361813	Secreted frizzled protein 2
Sjc_0003247	537.789	0.428194	0.136534	3.13617	0.00171169	0.037073	Similar to CPD: Carboxypeptidase D
Sjc_0003657	6854.34	0.322841	0.103107	3.13113	0.00174135	0.0375509	SJCHGC01166 protein
Sjc_0005973	650.338	0.272151	0.0869059	3.13156	0.00173878	0.0375509	Similar to Trim2: Tripartite motif-containing protein 2
Sjc_0000751	127.476	0.644655	0.206151	3.1271	0.00176538	0.0379863	Similar to Shal: Potassium voltage-gated channel protein Shal
Sjc_0001123	1027.38	0.275559	0.0882975	3.1208	0.00180359	0.0386406	F-box/LRR-repeat protein 7
Sjc_0003660	2454.77	0.302939	0.097161	3.11791	0.00182138	0.0389375	SJCHGC02563 protein
Sjc_0003654	6919.23	0.15232	0.0488913	3.11549	0.00183639	0.0390738	Similar to Map3k15: Mitogen-activated protein kinase kinase kinase 15
Sjc_0007158	141.828	0.767384	0.246353	3.11498	0.0018396	0.0390738	cell adhesion molecule
Sjc_0007418	4183.83	0.248921	0.0799384	3.11391	0.00184626	0.0391312	zinc finger domain
LNC0434	36.78	4.64763	1.49679	3.10506	0.00190242	0.0402354
Sjc_0004179	139.095	0.766146	0.246919	3.10283	0.00191679	0.0404529	KGB35222.1 Anosmin-1
Sjc_0003546	126.832	0.897305	0.289288	3.10176	0.00192371	0.0405125	Similar to Diras2: GTP-binding protein Di-Ras2
Sjc_0004793	89.0921	1.05749	0.341493	3.09667	0.00195708	0.0410406	Similar to SLC18A2: Synaptic vesicular amine transporter
Sjc_0000434	1670.87	0.428634	0.138677	3.09087	0.00199568	0.0415497	Similar to Double-stranded RNA-binding protein Staufen homolog
Sjc_0006491	622.864	0.256375	0.0829863	3.08936	0.00200587	0.0415497	Similar to CDK16: Cyclin-dependent kinase 16
Sjc_0001340	5486.44	0.270195	0.087605	3.08424	0.00204076	0.0420822	Similar to tlcd2: TLC domain-containing protein 2
Sjc_0006129	219.393	0.494501	0.160368	3.08353	0.00204559	0.0420872	Similar to PDE2A: cGMP-dependent 3'%2C5'-cyclic phosphodiesterase
Sjc_0005932	1017.93	0.382953	0.124339	3.07992	0.00207057	0.0422924	Similar to Cnnm2: Metal transporter CNNM2
Sjc_0007906	4320.94	0.344987	0.112021	3.07967	0.00207232	0.0422924	Similar to SM20: 20 kDa calcium-binding protein
LNC2236	29.6939	1.09725	0.35672	3.07595	0.00209832	0.0425599
Sjc_0006522	4878.2	0.143864	0.0468087	3.07345	0.002116	0.0427432	Similar to clasp1: CLIP-associating protein 1
Sjc_0003293	1334.01	0.349163	0.11363	3.07281	0.00212052	0.042747	Similar to UNC80: Protein unc-80 homolog
Sjc_0008706	78.9386	0.696873	0.226831	3.07221	0.00212482	0.042747	putative ring finger protein
Sjc_0005591	533.711	0.464881	0.151482	3.06889	0.00214856	0.0431368	Ecdysone-induced protein 74EF
LNC0083	20.9897	1.70772	0.558215	3.05926	0.00221888	0.0441901
Sjc_0001327	9657.14	0.213121	0.0696631	3.05931	0.0022185	0.0441901	Galectin carbohydrate recognition domain
Sjc_0004209	211.946	0.607491	0.198547	3.05968	0.00221575	0.0441901	Na channel amiloride sensitive
Sjc_0002763	1377.57	0.182127	0.0595794	3.05688	0.00223652	0.044452	Similar to cdc14ab: Dual specificity protein phosphatase CDC14AB
Sjc_0008804	307.156	0.429278	0.140475	3.05591	0.00224378	0.0445069	Similar to Ank3: Ankyrin-3
Sjc_0001645	169.663	0.52675	0.172524	3.05321	0.0022641	0.0447307	Similar to MEIS3P1: Putative homeobox protein Meis3-like 1
Sjc_0002687	5413.45	0.115238	0.0377878	3.04961	0.00229138	0.0450896	Rab GTPase-binding effector protein 1
Sjc_0005326	2995.58	0.196486	0.0644207	3.05004	0.00228809	0.0450896	F-box only protein 33-like
Sjc_0004860	119.529	0.606562	0.198989	3.04821	0.00230208	0.0452102	Transmembrane protein 131
Sjc_0005006	3858.26	0.361991	0.118833	3.04623	0.00231732	0.0454195	Similar to FLNA: Filamin-A
Sjc_0000630	4382.58	0.124451	0.0410025	3.03521	0.00240372	0.0467427	Similar to Slc31a1: High affinity copper uptake protein 1
Sjc_0007262	125.63	0.672619	0.221582	3.03552	0.00240118	0.0467427	Similar to PCDH7: Protocadherin-7
Sjc_0007325	361.493	0.571609	0.188431	3.03353	0.00241713	0.0469113	hypothetical protein
Sjc_0009345	1135.92	0.213295	0.0703713	3.031	0.00243748	0.0472137	Similar to Adam12: Disintegrin and metalloproteinase domain-containing protein 12
Sjc_0000570	246.087	0.465246	0.153599	3.02897	0.00245387	0.0474383	hypothetical protein
Sjc_0007131	3361.45	0.232873	0.0769698	3.02551	0.00248217	0.0477987	Neural Wiskott-Aldrich syndrome protein
Sjc_0000368	806.399	0.27336	0.090588	3.01761	0.00254773	0.0484951	Similar to Bli: Endoprotease bli
Sjc_0003394	4209.23	0.520623	0.172466	3.01871	0.00253857	0.0484951	adenylate cyclase
Sjc_0003659	5141.8	0.19537	0.0647428	3.01764	0.00254753	0.0484951	SJCHGC00797 protein

## Sheet: Down-regulated
SYMBOL	baseMean	log2FoldChange	lfcSE	stat	pvalue	padj	Annotation
LNC3385	442.065	-3.82232	0.206965	-18.4684	3.70749e-76	3.66968e-72
Sjc_0008143	12934.7	-0.276512	0.0341198	-8.10415	5.31149e-16	1.31433e-12	Similar to MYL12A: Myosin regulatory light chain 12A
Sjc_0006740	372.966	-0.823821	0.132214	-6.23096	4.63593e-10	3.2776e-07	Similar to GenBank Accession Number L33405 fimbrin in Schistosoma mansoni
Sjc_0007840	175.865	-1.14363	0.187039	-6.11439	9.69274e-10	5.99617e-07	hypothetical protein
Sjc_0001981	29715.3	-0.31596	0.0519245	-6.08499	1.16501e-09	6.78312e-07	Similar to unc-9: Innexin unc-9
Sjc_0007828	1059.59	-0.793464	0.141446	-5.60965	2.02737e-08	9.55569e-06	SJCHGC06448 protein
Sjc_0007841	198.274	-1.00133	0.18739	-5.34353	9.11527e-08	3.22225e-05	SJCHGC08962 protein
Sjc_0009479	893.953	-0.432981	0.0851448	-5.08523	3.67182e-07	9.8226e-05	SJCHGC02032 protein
Sjc_0005688	126.346	-1.52389	0.305826	-4.98287	6.26484e-07	0.000140931	Similar to GK23746: UPF0518 protein GK23746
Sjc_0001257	4376.93	-0.278901	0.0573667	-4.86172	1.16369e-06	0.000249505	SJCHGC02539 protein
Sjc_0001195	31630.3	-0.243958	0.0525294	-4.64421	3.41374e-06	0.000527956	putative beta thymosin
Sjc_0007928	601.627	-0.397128	0.0857732	-4.62998	3.65708e-06	0.000548451	Similar to PC3-like endoprotease variant A
Sjc_0001558	2635.32	-0.410862	0.0889113	-4.62103	3.81835e-06	0.000558724	SJCHGC07227 protein
Sjc_0003576	78.1546	-1.36305	0.2998	-4.54651	5.45422e-06	0.000731105	von Willebrand factor type A domain-containing
Sjc_0000938	69083.1	-0.168504	0.0373499	-4.51149	6.43724e-06	0.000796447	Similar to 14-3-3 protein homolog 1
Sjc_0001370	103.943	-0.826183	0.185724	-4.44844	8.64982e-06	0.00101924	SJCHGC08923 protein
LNC3387	168.477	-0.704097	0.158789	-4.43417	9.24273e-06	0.00102313
Sjc_0007574	1628.71	-0.283605	0.0639526	-4.4346	9.22414e-06	0.00102313	Similar to TXN2: Thioredoxin%2C mitochondrial
LNC4745	119.192	-1.72523	0.393421	-4.3852	1.15881e-05	0.00119478
Sjc_0002723	1056.07	-0.310598	0.0715745	-4.3395	1.42805e-05	0.00138577	Similar to Y54G11A.11: Transcription elongation factor 1 homolog
Sjc_0005919	459.085	-0.53982	0.125823	-4.29031	1.78425e-05	0.00159104	Similar to Rala: Ras-related protein Ral-A
Sjc_0002651	5107.75	-0.394156	0.0955426	-4.12545	3.70018e-05	0.00279192	Similar to Endoglycoceramidase
Sjc_0008968	3575.38	-0.207432	0.0502947	-4.12434	3.71797e-05	0.00279192	Similar to DYNLRB1: Dynein light chain roadblock-type 1
Sjc_0002686	1344.06	-0.365345	0.0886295	-4.12216	3.75332e-05	0.00279326	Similar to ytwF: Putative sulfurtransferase YtwF
Sjc_0000638	5099.23	-0.27387	0.0669229	-4.09232	4.27082e-05	0.00300124	Similar to SUOX: Sulfite oxidase%2C mitochondrial
Sjc_0008691	315.274	-0.476924	0.116548	-4.09207	4.27535e-05	0.00300124	Similar to timm13-b: Mitochondrial import inner membrane translocase subunit Tim13-B
Sjc_0002985	6147.68	-0.285519	0.070028	-4.07721	4.55794e-05	0.00311134	Similar to PLAC8: Placenta-specific gene 8 protein
Sjc_0006820	1142.95	-0.491221	0.120448	-4.07829	4.53682e-05	0.00311134	SJCHGC06715 protein
Sjc_0006942	1597.63	-0.331213	0.0816592	-4.05604	4.99115e-05	0.0033099	SJCHGC07489 protein
Sjc_0009171	13712.4	-0.18493	0.0458374	-4.03447	5.47246e-05	0.0035438	Similar to RAC1: Ras-related C3 botulinum toxin substrate 1
LNC3681	1257.79	-0.297218	0.0738913	-4.02237	5.76153e-05	0.0036792
Sjc_0009727	1702.65	-0.34549	0.0860982	-4.01275	6.00161e-05	0.00380794	Similar to AnxB11: Annexin B11
Sjc_0004544	6425.24	-0.28074	0.0703302	-3.99174	6.55899e-05	0.00400746	SJCHGC01808 protein
Sjc_0001175	397.653	-0.591106	0.149944	-3.94217	8.07464e-05	0.00464631	hypothetical protein
Sjc_0005901	2250.63	-0.284457	0.0721627	-3.94188	8.08461e-05	0.00464631	Similar to Wdr83: WD repeat domain-containing protein 83
Sjc_0009145	5760.5	-0.129373	0.0328039	-3.94383	8.01915e-05	0.00464631	Similar to BCAP29: B-cell receptor-associated protein 29
Sjc_0007811	3844.66	-0.249857	0.0636772	-3.92381	8.71607e-05	0.00483005	Protein of unknown function
Sjc_0002092	5490.7	-0.422174	0.107884	-3.9132	9.10799e-05	0.00493959	DM9 domain-containing protein
Sjc_0000531	2207.78	-0.332312	0.0849934	-3.90986	9.23499e-05	0.00494756	hypothetical protein
Sjc_0008216	392.389	-0.990721	0.253411	-3.90954	9.2473e-05	0.00494756	SJCHGC08962 protein
Sjc_0000614	263.056	-0.62533	0.160135	-3.90503	9.42137e-05	0.00496025	Similar to Major egg antigen
LNC0125	220.357	-1.01131	0.260618	-3.88042	0.000104277	0.00540382
Sjc_0008387	8008.23	-0.13717	0.0353439	-3.881	0.000104027	0.00540382	Similar to BTF3L4: Transcription factor BTF3 homolog 4
Sjc_0003206	78.2091	-5.30377	1.36946	-3.87288	0.000107557	0.0055331	SJCHGC08404 protein
Sjc_0001021	9060.98	-0.196675	0.0510653	-3.85145	0.000117423	0.00589975	cupin 2 barrel domain containing protein
Sjc_0002950	7391.28	-0.123226	0.0320091	-3.84971	0.000118257	0.00591025	Similar to USP14: Ubiquitin carboxyl-terminal hydrolase 14
Sjc_0007839	215.084	-1.31234	0.343141	-3.8245	0.000131036	0.00626565	hypothetical protein
Sjc_0008384	5816.16	-0.404154	0.105795	-3.82015	0.000133371	0.00631631	putative sj-Ts1
Sjc_0004517	28.659	-6.82777	1.78883	-3.81689	0.000135143	0.00633955	C-Jun-amino-terminal kinase-interacting 4-like
Sjc_0000852	183.833	-0.677716	0.177643	-3.81504	0.000136159	0.0063571	Similar to NT5C3A: Cytosolic 5'-nucleotidase 3A
LNC2377	1597.36	-0.508128	0.133563	-3.8044	0.000142151	0.0065748
LNC4736	92.0955	-1.4437	0.380345	-3.79577	0.000147185	0.00662984
Sjc_0006403	3382.07	-0.17099	0.045051	-3.79548	0.00014736	0.00662984	Similar to Msrb2: Methionine-R-sulfoxide reductase B2%2C mitochondrial
Sjc_0006443	3692.58	-0.22157	0.0589063	-3.7614	0.000168966	0.00736751	Similar to C25G4.2: Esterase C25G4.2
Sjc_0008042	4774.71	-0.160234	0.0427144	-3.75129	0.00017593	0.00747364	Similar to alyref-a: THO complex subunit 4-A
Sjc_0008980	783.844	-0.341175	0.0910429	-3.7474	0.000178674	0.00755775	Similar to Pdxk: Pyridoxal kinase
Sjc_0004094	1353.34	-0.282827	0.0755908	-3.74156	0.000182883	0.00760576	Similar to PDCD5: Programmed cell death protein 5
Sjc_0004314	2772.13	-0.215447	0.057626	-3.73872	0.00018496	0.007615	Similar to PIN1: Peptidyl-prolyl cis-trans isomerase NIMA-interacting 1
LNC2846	30.2074	-1.69	0.453498	-3.72658	0.000194094	0.00787354
Sjc_0007506	241.441	-0.451197	0.121316	-3.71919	0.000199859	0.00801044	Similar to Gins1: DNA replication complex GINS protein PSF1
Sjc_0009161	2003.5	-0.339912	0.0913951	-3.71915	0.000199897	0.00801044	Similar to SLC18A2: Synaptic vesicular amine transporter
Sjc_0008871	5604.1	-0.149805	0.0407372	-3.67734	0.000235676	0.0091122	Similar to Vps36: Vacuolar protein-sorting-associated protein 36
LNC1452	188.643	-1.12906	0.30841	-3.66092	0.000251313	0.00953064
Sjc_0009167	1228.28	-0.387191	0.105867	-3.65732	0.000254867	0.00962852	Similar to Slc18a2: Synaptic vesicular amine transporter
Sjc_0002414	778.175	-0.86784	0.237619	-3.65223	0.000259975	0.00974707	Similar to Ggct: Gamma-glutamylcyclotransferase
Sjc_0005860	2729.02	-0.168992	0.0464105	-3.64124	0.00027133	0.0100585	Similar to Cks30A: Cyclin-dependent kinases regulatory subunit
Sjc_0006013	1531.31	-0.321164	0.0883593	-3.63475	0.000278255	0.0102767	mitochondria-eating -like
Sjc_0004673	1152.41	-0.363575	0.10009	-3.63248	0.000280714	0.010318	Similar to CDK2AP1: Cyclin-dependent kinase 2-associated protein 1
Sjc_0005717	114375	-0.275349	0.0758686	-3.62928	0.000284212	0.0103805	Similar to Ctsb: Cathepsin B
Sjc_0003855	38455	-0.135777	0.0374498	-3.62558	0.000288316	0.0104533	Similar to Set: Protein SET
Sjc_0001805	942.411	-0.251456	0.0693938	-3.62361	0.000290522	0.0104948	hypotheticial protein
Sjc_0008399	4092.93	-0.396719	0.109744	-3.61495	0.000300404	0.0107732	SJCHGC05998 protein
Sjc_0007166	5689.64	-0.170966	0.0473877	-3.60782	0.000308786	0.0109941	Similar to Tmem30a: Cell cycle control protein 50A
Sjc_0008582	4378.25	-0.161455	0.0451421	-3.57659	0.000348111	0.0121324	Similar to TECR: Very-long-chain enoyl-CoA reductase
Sjc_0000876	1432.47	-0.194764	0.054736	-3.55825	0.00037334	0.012833	Similar to SUB1: Activated RNA polymerase II transcriptional coactivator p15
LNC1743	405.885	-0.543099	0.153604	-3.5357	0.000406694	0.0134182
Sjc_0004562	7149.99	-0.185873	0.0525941	-3.53411	0.000409155	0.0134545	Similar to RPL26: 60S ribosomal protein L26
Sjc_0000805	3661.04	-0.260223	0.0737465	-3.52862	0.000417729	0.013691	Similar to TRIP4: Activating signal cointegrator 1
Sjc_0002555	32.345	-1.8637	0.53348	-3.49348	0.000476776	0.0151534	Prokaryotic membrane lipoprotein lipid attachment site,domain-containing protein
Sjc_0002957	3549.31	-0.15539	0.0445396	-3.48881	0.000485167	0.0153424	Similar to Best2: Bestrophin-2
Sjc_0001369	785.601	-0.379698	0.109063	-3.48147	0.000498666	0.0156692	SJCHGC08923 protein
Sjc_0007399	2150.83	-0.161418	0.0464401	-3.47584	0.000509252	0.0158012	Similar to Pigk: GPI-anchor transamidase
Sjc_0006569	471.608	-0.519809	0.150253	-3.45956	0.000541065	0.0165523	hypothetical protein
Sjc_0002997	9495.76	-0.14204	0.0413304	-3.4367	0.000588841	0.0175553	Similar to Guanine nucleotide-binding protein subunit beta
Sjc_0005088	1746.98	-0.202165	0.0593213	-3.40796	0.0006545	0.0192233	Protein of unknown function
Sjc_0007954	825.187	-0.329804	0.0968498	-3.40532	0.000660873	0.019353	SJCHGC06436 protein
Sjc_0000804	3066.8	-0.149325	0.0438766	-3.40329	0.000665801	0.0194398	SJCHGC03780 protein
LNC3902	1164.15	-0.379911	0.111734	-3.40013	0.000673544	0.0194934
LNC0981	91.4745	-1.4824	0.438619	-3.3797	0.000725651	0.0204048
LNC0450	570.744	-0.416695	0.123371	-3.37759	0.000731235	0.0205036
Sjc_0008088	9215.39	-0.190802	0.0565193	-3.37587	0.000735821	0.0205132	Similar to RpL17: 60S ribosomal protein L17
Sjc_0008902	1728.49	-0.338036	0.100155	-3.37514	0.000737795	0.0205132	Similar to Slc10a1: Sodium/bile acid cotransporter
Sjc_0002003	1729.08	-0.237872	0.0705173	-3.37325	0.000742861	0.0205278	hypothetical protein
Sjc_0000519	8875.1	-0.221451	0.0659637	-3.35717	0.000787441	0.0214713	Similar to CaBP1: Protein disulfide-isomerase A6 homolog
Sjc_0002847	4276.59	-0.157986	0.0471534	-3.35047	0.000806742	0.0218173	Similar to Strap: Serine-threonine kinase receptor-associated protein
Sjc_0005165	30925.1	-0.173596	0.051842	-3.34857	0.000812309	0.0218299	Similar to Gale: UDP-glucose 4-epimerase
Sjc_0004116	4034.49	-0.162648	0.0490053	-3.31898	0.000903454	0.0239101	NADH dehydrogenase ubiquinone 1 beta
Sjc_0007077	4903.11	-0.166058	0.050152	-3.31109	0.000929325	0.024464	hypothetical protein
Sjc_0000517	544.484	-0.30185	0.0912409	-3.30828	0.000938713	0.0246456	Kinetochore Ndc80 complex subunit Spc25
Sjc_0005975	3340.22	-0.189829	0.05751	-3.30079	0.000964121	0.0251791	Similar to FBXO8: F-box only protein 8
Sjc_0002661	6587.33	-0.13969	0.0423339	-3.29973	0.000967792	0.0252084	Similar to Pabpn1l-b: Embryonic polyadenylate-binding protein 2-B
Sjc_0008420	212.578	-1.22192	0.371098	-3.29273	0.000992205	0.0255751	hypothetical protein
Sjc_0006579	1175.41	-0.198608	0.0605204	-3.28167	0.00103195	0.0263274	Similar to srek1ip1: Protein SREK1IP1
LNC4601	85.3422	-1.00282	0.305899	-3.27829	0.00104439	0.0264135
Sjc_0002652	2598.08	-0.150134	0.0458118	-3.27718	0.00104848	0.0264135	mitochondrial ribosomal protein S31
Sjc_0005612	740.302	-0.582919	0.178087	-3.27322	0.00106329	0.0264996	Similar to AKR1B10: Aldo-keto reductase family 1 member B10
Sjc_0005269	1771.58	-0.166164	0.0509634	-3.26046	0.00111233	0.0273877	SJCHGC04975 protein
Sjc_0000475	324.13	-0.629718	0.193181	-3.25974	0.00111516	0.0273891	Similar to gly-5: Polypeptide N-acetylgalactosaminyltransferase 5
Sjc_0002006	5650.18	-0.133893	0.041116	-3.25648	0.00112803	0.0275236	Similar to tbcb-1: Tubulin-specific chaperone B
Sjc_0006065	1897.71	-0.195877	0.0601344	-3.25732	0.0011247	0.0275236	Similar to Slc35c1: GDP-fucose transporter 1
Sjc_0008666	1641.64	-0.292575	0.0898506	-3.25624	0.00112898	0.0275236	Similar to Cox6b1: Cytochrome c oxidase subunit 6B1
Sjc_0002242	1835.4	-0.286565	0.0880438	-3.2548	0.00113474	0.0275962	Similar to SCM-1: Ferritin-1 heavy chain
Sjc_0008844	4012.94	-0.164815	0.0506756	-3.25236	0.00114453	0.027766	ribonuclease Z
Sjc_0003849	13309.8	-0.21456	0.0660652	-3.2477	0.00116342	0.0280867	Protein of unknown function
Sjc_0007189	5033.77	-0.169048	0.0521401	-3.24219	0.00118616	0.0284851	hypothetical protein
Sjc_0008463	433.339	-1.05625	0.325842	-3.24161	0.00118856	0.0284851	SJCHGC00851 protein
Sjc_0003281	9002.83	-0.134747	0.0418392	-3.2206	0.00127924	0.0302916	Similar to BOLA3: BolA-like protein 3
Sjc_0002306	1049.32	-0.375491	0.117043	-3.20815	0.00133593	0.0313342	Similar to Ebna1bp2: Probable rRNA-processing protein EBP2
Sjc_0002558	2426.04	-0.171863	0.0537656	-3.19653	0.00139092	0.0325045	Similar to WDR46: WD repeat-containing protein 46
Sjc_0004682	331.499	-0.504142	0.157764	-3.19554	0.00139568	0.0325045	Similar to Abcg2: ATP-binding cassette sub-family G member 2
Sjc_0007720	25.6347	-2.84093	0.888942	-3.19585	0.00139419	0.0325045	serine/threonine kinase
Sjc_0002895	4673	-0.157033	0.0493078	-3.18476	0.00144873	0.0332709	Similar to LENG1: Leukocyte receptor cluster member 1
Sjc_0008572	2415.51	-0.291922	0.0916621	-3.18476	0.00144875	0.0332709	Similar to Mdp1: Magnesium-dependent phosphatase 1
LNC4446	384.983	-0.759714	0.238717	-3.18248	0.00146018	0.0333516
Sjc_0002181	729.588	-0.333881	0.104938	-3.18169	0.00146416	0.0333516	Similar to TUBA1D: Tubulin alpha-1D chain
Sjc_0000195	420.753	-0.346974	0.109211	-3.17709	0.00148763	0.0336946	Protein of unknown function
Sjc_0008736	2833.55	-0.162753	0.0512525	-3.17551	0.00149571	0.0338003	Similar to Fra10ac1: Protein FRA10AC1 homolog
LNC0535	48.4582	-1.39056	0.438458	-3.17147	0.00151671	0.0340526
Sjc_0003124	2323.94	-0.330569	0.104235	-3.17137	0.0015172	0.0340526	hypothetical protein
Sjc_0006276	8692.58	-0.18785	0.0594881	-3.15778	0.00158978	0.0351278	Similar to RpS16: 40S ribosomal protein S16
Sjc_0000028	2540.52	-0.162493	0.0515046	-3.15492	0.0016054	0.0352795	myeloid-derived growth factor
Sjc_0006893	888.404	-0.227356	0.0720726	-3.15454	0.0016075	0.0352795	Similar to Srprb: Signal recognition particle receptor subunit beta
Sjc_0006446	4103.46	-0.187938	0.0596702	-3.14961	0.00163491	0.0357225	Ras association domain-containing protein
LNC0822	158.992	-0.479233	0.152345	-3.14571	0.00165684	0.036122
Sjc_0003344	9488.3	-0.0958138	0.0304855	-3.14293	0.00167269	0.0363076	Similar to CAPSL: Calcyphosin-like protein
Sjc_0007660	9178.26	-0.180874	0.0579157	-3.12305	0.00178988	0.0384301	Similar to acp7: Acid phosphatase type 7
Sjc_0008726	10073.5	-0.212088	0.0680811	-3.11522	0.00183806	0.0390738	Similar to vha-17: V-type proton ATPase subunit e
Sjc_0005460	1590.12	-0.197662	0.0637657	-3.09982	0.00193641	0.0406933	Similar to TOR1B: Torsin-1B
LNC4452	37.2582	-1.27009	0.410322	-3.09535	0.00196582	0.04105
Sjc_0006633	953.614	-0.414522	0.133895	-3.09587	0.00196239	0.04105	Similar to TUBB4B: Tubulin beta-4B chain
Sjc_0002185	117.77	-0.740543	0.239715	-3.08926	0.00200654	0.0415497	Protein STPG4
Sjc_0007039	1108.69	-0.213895	0.0692194	-3.0901	0.00200087	0.0415497	nuclear nucleic acid binding protein C1D
Sjc_0002453	1998.26	-0.17892	0.0579332	-3.08839	0.00201243	0.0415847	Similar to EMC9: ER membrane protein complex subunit 9
Sjc_0002600	11026.4	-0.171137	0.0555218	-3.08235	0.00205376	0.0420872	Similar to RPL18A: 60S ribosomal protein L18a
Sjc_0008032	32241.4	-0.137371	0.0445624	-3.08267	0.0020515	0.0420872	Plasminogen activator inhibitor 1 RNA-binding protein
Sjc_0006302	1097.2	-0.341224	0.110908	-3.07665	0.00209344	0.0425599	ubiquinol-cytochrome c reductase, complex III subunit VII
Sjc_0008452	996.915	-0.25385	0.0825228	-3.07612	0.00209716	0.0425599	eukaryotic translation initiation factor 4E-binding protein 2
Sjc_0006341	2225	-0.212074	0.068995	-3.07376	0.00211381	0.0427432	Similar to mnd1: Meiotic nuclear division protein 1 homolog
Sjc_0001942	2004.37	-0.163511	0.053329	-3.06609	0.0021688	0.043455	Similar to VPS25: Vacuolar protein-sorting-associated protein 25
Sjc_0001658	5107.21	-0.169904	0.0556215	-3.05465	0.0022532	0.0446044	Similar to COPZ1: Coatomer subunit zeta-1
Sjc_0001233	3938.49	-0.13225	0.0435218	-3.03871	0.00237591	0.0463842	Similar to glrx3: Glutaredoxin-3
Sjc_0005922	1483.25	-0.35131	0.115605	-3.03887	0.00237465	0.0463842	Similar to SNRPG: Probable small nuclear ribonucleoprotein G
Sjc_0005224	1228.04	-0.270054	0.0892488	-3.02586	0.0024793	0.0477987	Similar to RBPJ: Recombining binding protein suppressor of hairless
Sjc_0000952	1671.81	-0.188159	0.0622347	-3.02338	0.00249967	0.0480423	Similar to abhd12: Monoacylglycerol lipase ABHD12
Sjc_0000089	698.45	-0.346934	0.11491	-3.01918	0.00253461	0.0484951	Similar to LSM8: U6 snRNA-associated Sm-like protein LSm8
Sjc_0009519	87.139	-1.12765	0.373606	-3.01829	0.00254202	0.0484951	SJCHGC09590 protein
Sjc_0008122	970.545	-0.240281	0.0796865	-3.01533	0.00256703	0.0487687	Similar to TEKT3: Tektin-3
