# Supplementary material for: Dynamic profiles of lncRNAs reveal a functional natural antisense RNA that regulates the development of Schistosoma japonicum
Source: PLoS Pathog. 2024 Jan 29;20(1):e1011949. doi: 10.1371/journal.ppat.1011949 (PMC10878521; doi:10.1371/journal.ppat.1011949)
Supplement: S8 Table — (XLSX) [file ppat.1011949.s021.xlsx]

## Sheet: Sheet1
S8 Table. A summary of S.japonicum ATAC-seq data after LNC3385 RNAi
Sample Name	M Seqs	% Aligned	% > Q30	Mb Q30 bases	GC content	FRiP score	TSSEs
Lnc3385_1	51.3	0.961	0.933	13129.7	0.355	0.14	1.6
Lnc3385_2	49.5	0.954	0.922	12937.8	0.356	0.22	2.06
Lnc3385_3	63.8	0.961	0.936	16089.8	0.359	0.19	1.81
GFP_3	51.6	0.959	0.935	13155.9	0.357	0.21	2.05
GFP_2	54.7	0.958	0.933	13965.7	0.359	0.13	1.68
GFP_1	51.1	0.957	0.934	13041.9	0.358	0.19	1.97
			*FRiP means "Fraction of all mapped reads that fall into the called peak regions, TSSEs means "tss enrichment score " which is a raio between aggregate distribution of reads centered on TSSs and that flanking the corresponding TSSs
