# Supplementary material for: Dynamic profiles of lncRNAs reveal a functional natural antisense RNA that regulates the development of Schistosoma japonicum
Source: PLoS Pathog. 2024 Jan 29;20(1):e1011949. doi: 10.1371/journal.ppat.1011949 (PMC10878521; doi:10.1371/journal.ppat.1011949)
Supplement: S9 Table — (XLSX) [file ppat.1011949.s022.xlsx]

## Sheet: Sheet1
S9 Table.Differential accessibility ATAC-seq peaks after LNC3385 RNAi
seqnames	start	end	width	strand	PValue	rep.logFC	type	annotation	geneId	transcriptId	distanceToTSS
chr2	3412676	3412919	244	*	0.0300834	-0.88035	down	Intron (Sjc_0004497-RA/Sjc_0004497, intron 17 of 24)	Sjc_0004498	Sjc_0004498-RA	-29458
chr2	7956437	7956758	322	*	0.0185266	0.901313	up	Distal Intergenic	Sjc_0004601	Sjc_0004601-RA	66475
chr2	8694792	8695013	222	*	0.00105021	1.32341	up	Distal Intergenic	Sjc_0004617	Sjc_0004617-RA	11717
chr2	11153817	11154053	237	*	0.0416971	0.799246	up	Intron (Sjc_0004668-RA/Sjc_0004668, intron 3 of 4)	Sjc_0004669	Sjc_0004669-RA	-10191
chr2	14505557	14506043	487	*	0.0481661	-0.732058	down	3' UTR	Sjc_0004747	Sjc_0004747-RA	26747
chr2	17125800	17126168	369	*	0.0381393	-0.777803	down	Promoter (<=1kb)	Sjc_0004805	Sjc_0004805-RA	0
chr2	17179010	17179329	320	*	0.00451774	1.13749	up	Distal Intergenic	Sjc_0004808	Sjc_0004808-RB	-7006
chr2	22426935	22427131	197	*	0.0484332	0.770909	up	Distal Intergenic	Sjc_0004965	Sjc_0004965-RA	-10642
chr2	25475314	25475667	354	*	0.0443405	0.779181	up	Intron (Sjc_0005019-RA/Sjc_0005019, intron 10 of 12)	Sjc_0005019	Sjc_0005019-RJ	6748
chr2	30945542	30946000	459	*	0.0455941	0.744909	up	Distal Intergenic	Sjc_0005173	Sjc_0005173-RA	21361
chr2	31218329	31218702	374	*	0.0175175	-0.895075	down	5' UTR	Sjc_0005179	Sjc_0005179-RA	13169
chr2	31311658	31312147	490	*	0.0389205	0.777095	up	Distal Intergenic	Sjc_0005181	Sjc_0005181-RA	-39473
chr2	31758641	31759245	605	*	0.0370819	0.774613	up	Promoter (1-2kb)	Sjc_0005190	Sjc_0005190-RB	-1372
chr2	32295133	32295426	294	*	0.0449818	-0.798112	down	Promoter (<=1kb)	Sjc_0005205	Sjc_0005205-RA	0
chr2	33160352	33160573	222	*	0.00400159	1.16212	up	Distal Intergenic	Sjc_0005225	Sjc_0005225-RA	-11306
chr2	34723181	34723826	646	*	0.042665	-0.759146	down	Distal Intergenic	Sjc_0005257	Sjc_0005257-RF	18053
chr2	36094757	36094990	234	*	0.000373038	-1.58626	down	Intron (Sjc_0005284-RA/Sjc_0005284, intron 11 of 13)	Sjc_0005284	Sjc_0005284-RA	29899
chr2	39585590	39585946	357	*	0.0269393	0.862388	up	Distal Intergenic	Sjc_0005377	Sjc_0005377-RA	21971
chr2	42135757	42136211	455	*	0.0258156	-0.829602	down	Distal Intergenic	Sjc_0005430	Sjc_0005430-RA	12360
chr2	43249921	43250092	172	*	0.029008	-0.849136	down	Promoter (<=1kb)	Sjc_0005459	Sjc_0005459-RA	233
chr2	44952845	44953139	295	*	0.0464886	-0.751483	down	Distal Intergenic	Sjc_0005496	Sjc_0005496-RA	16931
chr2	45284009	45284285	277	*	0.0291484	0.866917	up	Distal Intergenic	Sjc_0005501	Sjc_0005501-RA	52299
chr5	617884	618486	603	*	0.0334862	-0.783635	down	Intron (Sjc_0007835-RA/Sjc_0007835, intron 1 of 13)	Sjc_0007834	Sjc_0007834-RK	-23322
chr5	770691	770944	254	*	0.00823331	-1.05163	down	Distal Intergenic	Sjc_0007839	Sjc_0007839-RA	-4661
chr5	1704385	1704868	484	*	0.0289956	-0.83311	down	Intron (Sjc_0007875-RA/Sjc_0007875, intron 17 of 24)	Sjc_0007875	Sjc_0007875-RA	42423
chr5	4949204	4949703	500	*	0.0206258	-0.88528	down	Intron (Sjc_0007951-RA/Sjc_0007951, intron 7 of 10)	Sjc_0007951	Sjc_0007951-RA	16233
chr5	8170579	8171082	504	*	0.0369507	-0.797736	down	Promoter (<=1kb)	Sjc_0008012	Sjc_0008012-RA	-340
chr5	8240175	8240716	542	*	0.020468	-0.869482	down	Promoter (<=1kb)	Sjc_0008015	Sjc_0008015-RF	0
chr5	8268389	8268775	387	*	0.0276754	-0.826489	down	Intron (Sjc_0008016-RC/Sjc_0008016, intron 1 of 4)	Sjc_0008016	Sjc_0008016-RC	2311
chr5	8325849	8326131	283	*	0.014052	-0.948917	down	Distal Intergenic	Sjc_0008020	Sjc_0008020-RA	-2464
chr5	15151133	15151427	295	*	0.0205433	-0.897115	down	Intron (Sjc_0008196-RA/Sjc_0008196, intron 5 of 10)	Sjc_0008196	Sjc_0008196-RA	22744
chr5	16078051	16078421	371	*	0.0103129	-0.952213	down	Promoter (1-2kb)	Sjc_0008226	Sjc_0008226-RA	1061
chr5	18650151	18650423	273	*	0.0225081	0.902268	up	Intron (Sjc_0008304-RA/Sjc_0008304, intron 2 of 6)	Sjc_0008304	Sjc_0008304-RA	7753
chr5	19895089	19895375	287	*	0.0312753	0.793342	up	Distal Intergenic	Sjc_0008338	Sjc_0008338-RA	-74987
chr5	21493717	21493915	199	*	0.0415818	0.805071	up	Distal Intergenic	Sjc_0008379	Sjc_0008379-RA	-8753
chr5	24735004	24735294	291	*	0.0394823	-0.786912	down	Distal Intergenic	Sjc_0008465	Sjc_0008465-RA	-26193
chr3	1472799	1473001	203	*	0.0330233	0.803648	up	Intron (Sjc_0005605-RA/Sjc_0005605, intron 5 of 5)	Sjc_0005605	Sjc_0005605-RB	2119
chr3	5487461	5487655	195	*	0.0276892	-0.888059	down	Intron (Sjc_0005708-RA/Sjc_0005708, intron 4 of 7)	Sjc_0005707	Sjc_0005707-RI	76843
chr3	5499495	5499907	413	*	0.0140526	-0.952634	down	Intron (Sjc_0005708-RA/Sjc_0005708, intron 3 of 7)	Sjc_0005708	Sjc_0005708-RA	72689
chr3	6328096	6328570	475	*	0.0341666	-0.792467	down	Exon (Sjc_0005727-RB/Sjc_0005727, exon 10 of 14)	Sjc_0005727	Sjc_0005727-RA	-4216
chr3	8640321	8640713	393	*	0.0355982	0.795635	up	Distal Intergenic	Sjc_0005785	Sjc_0005785-RA	-8455
chr3	9901812	9902022	211	*	0.0360212	-0.84628	down	Intron (Sjc_0005817-RA/Sjc_0005817, intron 6 of 6)	Sjc_0005817	Sjc_0005817-RB	16841
chr3	10276542	10277974	1433	*	0.00543435	1.1757	up	Distal Intergenic	Sjc_0005827	Sjc_0005827-RA	8467
chr3	14467684	14467992	309	*	0.0479145	0.731979	up	3' UTR	Sjc_0005932	Sjc_0005932-RA	62179
chr3	18503201	18503476	276	*	0.0246185	-0.864415	down	3' UTR	Sjc_0006009	Sjc_0006009-RK	2245
chr3	19016022	19016436	415	*	0.0359488	-0.795862	down	Intron (Sjc_0006020-RA/Sjc_0006020, intron 13 of 15)	Sjc_0006020	Sjc_0006020-RA	29302
chr3	23553040	23553494	455	*	0.0312482	-0.822617	down	Intron (Sjc_0006134-RA/Sjc_0006134, intron 3 of 8)	Sjc_0006134	Sjc_0006134-RA	2903
chr3	24255318	24256213	896	*	0.0281094	-0.964454	down	Distal Intergenic	Sjc_0006152	Sjc_0006152-RA	15838
chr3	26656126	26656385	260	*	0.0478694	0.761375	up	Distal Intergenic	Sjc_0006213	Sjc_0006213-RA	-10374
chr3	30237386	30237787	402	*	0.0411214	0.774055	up	Promoter (<=1kb)	Sjc_0006301	Sjc_0006301-RA	0
chr3	32231195	32231477	283	*	0.0186976	0.926991	up	Intron (Sjc_0006363-RA/Sjc_0006363, intron 6 of 15)	Sjc_0006363	Sjc_0006363-RA	5102
chr3	32630287	32630634	348	*	0.00956412	-1.00531	down	3' UTR	Sjc_0006368	Sjc_0006368-RH	-17764
chr3	32974141	32974572	432	*	0.0473249	-0.740758	down	Distal Intergenic	Sjc_0006381	Sjc_0006381-RA	-4866
chr3	42256888	42257187	300	*	0.00505607	-1.09263	down	Intron (Sjc_0006606-RA/Sjc_0006606, intron 15 of 18)	Sjc_0006606	Sjc_0006606-RJ	23998
chr3	43059030	43059260	231	*	0.0401915	0.812534	up	Promoter (1-2kb)	Sjc_0006622	Sjc_0006622-RB	-1544
chr3	43241014	43241437	424	*	0.0472195	-0.766389	down	Intron (Sjc_0006626-RB/Sjc_0006626, intron 3 of 20)	Sjc_0006626	Sjc_0006626-RA	-7496
chrZ	3278317	3278550	234	*	0.0113487	-1.03527	down	Distal Intergenic	Sjc_0002376	Sjc_0002376-RA	44846
chrZ	12293378	12294242	865	*	0.0230788	-0.963163	down	Exon (Sjc_0002583-RA/Sjc_0002583, exon 8 of 13)	Sjc_0002583	Sjc_0002583-RA	7076
chrZ	12314698	12314908	211	*	0.0219757	0.871599	up	Distal Intergenic	Sjc_0002583	Sjc_0002583-RA	28396
chrZ	15500369	15500718	350	*	0.021502	-0.894167	down	Distal Intergenic	Sjc_0002630	Sjc_0002630-RA	70838
chrZ	21500576	21500886	311	*	0.0277064	0.855597	up	Distal Intergenic	Sjc_0002756	Sjc_0002756-RA	-15412
chrZ	31526656	31527315	660	*	0.0331017	0.797512	up	Intron (Sjc_0003035-RA/Sjc_0003035, intron 21 of 24)	Sjc_0003036	Sjc_0003036-RA	-19032
chrZ	32361362	32361688	327	*	0.0293778	-0.842183	down	Intron (Sjc_0003061-RA/Sjc_0003061, intron 5 of 31)	Sjc_0003061	Sjc_0003061-RC	17515
chrZ	33666365	33666690	326	*	0.0406044	-0.805267	down	Exon (Sjc_0003088-RA/Sjc_0003088, exon 4 of 4)	Sjc_0003088	Sjc_0003088-RA	11640
chrZ	34196262	34196470	209	*	0.0466541	0.771835	up	Promoter (<=1kb)	Sjc_0003100	Sjc_0003100-RA	0
chrZ	35781410	35781872	463	*	0.0410641	-0.76303	down	Intron (Sjc_0003153-RA/Sjc_0003153, intron 6 of 7)	Sjc_0003154	Sjc_0003154-RA	-22297
chrZ	39903040	39903681	642	*	0.0202273	-0.877473	down	3' UTR	Sjc_0003270	Sjc_0003270-RA	20506
chrZ	41077316	41077734	419	*	0.0495183	0.750189	up	Distal Intergenic	Sjc_0003305	Sjc_0003305-RA	-16664
chrZ	42123024	42123239	216	*	0.0258434	-0.884822	down	Promoter (<=1kb)	Sjc_0003332	Sjc_0003332-RC	318
chrZ	44069275	44070169	895	*	0.0245528	-0.849284	down	Distal Intergenic	Sjc_0003385	Sjc_0003385-RA	44422
chrZ	44311521	44311849	329	*	0.0403911	-0.776552	down	Distal Intergenic	Sjc_0003391	Sjc_0003391-RA	6835
chrZ	48779146	48780191	1046	*	0.0386785	0.892733	up	Distal Intergenic	Sjc_0003509	Sjc_0003509-RG	42838
chrZ	49373076	49373575	500	*	0.0468492	0.733963	up	Intron (Sjc_0003528-RC/Sjc_0003528, intron 9 of 9)	Sjc_0003529	Sjc_0003529-RA	-26953
chrZ	52784721	52784978	258	*	0.0235431	-0.899133	down	Intron (Sjc_0003620-RA/Sjc_0003620, intron 3 of 4)	Sjc_0003620	Sjc_0003620-RA	11066
chrZ	53072667	53072981	315	*	0.0109941	-0.990827	down	Exon (Sjc_0003630-RA/Sjc_0003630, exon 3 of 4)	Sjc_0003630	Sjc_0003630-RA	18547
chrZ	53949269	53949609	341	*	0.025385	-0.827964	down	Distal Intergenic	Sjc_0003646	Sjc_0003646-RA	32220
chrZ	57332770	57333084	315	*	0.0431519	0.741416	up	Distal Intergenic	Sjc_0003719	Sjc_0003719-RA	66753
chrZ	59467531	59467768	238	*	0.0373369	-0.787771	down	Distal Intergenic	Sjc_0003766	Sjc_0003766-RG	15986
chrZ	61099865	61100187	323	*	0.0348922	0.827909	up	Distal Intergenic	Sjc_0003804	Sjc_0003804-RA	-43010
chrZ	62539614	62539874	261	*	0.0248609	-0.90438	down	Intron (Sjc_0003837-RA/Sjc_0003837, intron 9 of 11)	Sjc_0003836	Sjc_0003836-RC	15077
chrZ	62602105	62602646	542	*	0.0146058	-0.936977	down	Intron (Sjc_0003839-RA/Sjc_0003839, intron 14 of 16)	Sjc_0003838	Sjc_0003838-RB	11980
chrZ	66559612	66559997	386	*	0.00843742	-1.0361	down	Intron (Sjc_0003911-RA/Sjc_0003911, intron 2 of 2)	Sjc_0003911	Sjc_0003911-RA	4222
chrZ	71994368	71994599	232	*	0.000878076	1.39559	up	3' UTR	Sjc_0004044	Sjc_0004044-RA	9671
chrZ	74509023	74509388	366	*	0.028654	-0.822138	down	Distal Intergenic	Sjc_0004117	Sjc_0004117-RA	21197
chrZ	75632855	75633108	254	*	0.0199406	0.939967	up	Intron (Sjc_0004148-RA/Sjc_0004148, intron 2 of 5)	Sjc_0004148	Sjc_0004148-RA	8063
chrZ	76799750	76799976	227	*	0.0435006	0.765774	up	Promoter (1-2kb)	Sjc_0004178	Sjc_0004178-RC	1345
chrZ	78240335	78240588	254	*	0.0226815	-0.880509	down	Distal Intergenic	Sjc_0004212	Sjc_0004212-RB	-61658
chrZ	82337639	82337920	282	*	0.0374267	-0.817744	down	Intron (Sjc_0004306-RA/Sjc_0004306, intron 4 of 4)	Sjc_0004306	Sjc_0004306-RA	17338
chrZ	83936398	83936596	199	*	0.0307779	-0.968036	down	Intron (Sjc_0004338-RA/Sjc_0004338, intron 9 of 10)	Sjc_0004338	Sjc_0004338-RA	49293
chr4	17366911	17367143	233	*	0.0484682	-0.759422	down	Distal Intergenic	Sjc_0007101	Sjc_0007101-RA	-4405
chr4	21069104	21069516	413	*	0.0488882	0.742901	up	Distal Intergenic	Sjc_0007201	Sjc_0007201-RB	-9946
chr4	23424236	23424571	336	*	0.0178732	0.940371	up	Intron (Sjc_0007251-RA/Sjc_0007251, intron 8 of 8)	Sjc_0007251	Sjc_0007251-RA	24843
chr4	29606595	29606849	255	*	0.0294828	0.849135	up	Intron (Sjc_0007405-RA/Sjc_0007405, intron 5 of 7)	Sjc_0007405	Sjc_0007405-RA	11559
chr4	33079849	33080085	237	*	0.0282625	-0.841876	down	Intron (Sjc_0007487-RA/Sjc_0007487, intron 1 of 6)	Sjc_0007487	Sjc_0007487-RA	4065
chr4	33204949	33205190	242	*	0.0198939	-0.946757	down	Distal Intergenic	Sjc_0007490	Sjc_0007490-RA	60031
chr4	33285200	33285467	268	*	0.0204894	-0.934186	down	Intron (Sjc_0007491-RA/Sjc_0007491, intron 4 of 4)	Sjc_0007491	Sjc_0007491-RA	24343
chr4	35228289	35228513	225	*	0.0401194	0.824517	up	Promoter (<=1kb)	Sjc_0007537	Sjc_0007537-RA	-306
chr4	41881893	41882150	258	*	0.0361075	0.79236	up	Intron (Sjc_0007718-RA/Sjc_0007718, intron 10 of 16)	Sjc_0007718	Sjc_0007718-RA	20993
chr6	4752629	4752928	300	*	0.048599	0.769888	up	Distal Intergenic	Sjc_0008640	Sjc_0008640-RA	-8097
chr6	6230966	6231379	414	*	0.0410899	0.777361	up	Distal Intergenic	Sjc_0008676	Sjc_0008676-RA	6022
chr6	7728429	7729774	1346	*	0.0332064	-0.892338	down	Intron (Sjc_0008714-RA/Sjc_0008714, intron 3 of 5)	Sjc_0008714	Sjc_0008714-RA	14431
chr6	9154646	9154944	299	*	0.0379736	-0.791101	down	Intron (Sjc_0008747-RA/Sjc_0008747, intron 1 of 11)	Sjc_0008747	Sjc_0008747-RA	16320
chr6	13551083	13551356	274	*	0.0441926	0.783578	up	Distal Intergenic	Sjc_0008851	Sjc_0008851-RA	-16306
chr6	17537191	17537484	294	*	0.0379297	-0.803529	down	Intron (Sjc_0008940-RA/Sjc_0008940, intron 11 of 12)	Sjc_0008941	Sjc_0008941-RA	-9763
chr6	18062520	18062990	471	*	0.0459659	-0.771157	down	Intron (Sjc_0008954-RA/Sjc_0008954, intron 4 of 8)	Sjc_0008954	Sjc_0008954-RB	8344
chr6	19525153	19525380	228	*	0.0475832	0.784581	up	Distal Intergenic	Sjc_0008978	Sjc_0008978-RB	-114669
chr7	704093	704330	238	*	0.0254324	-0.929505	down	Distal Intergenic	Sjc_0009068	Sjc_0009068-RA	40117
chr7	7376287	7376928	642	*	0.0416135	1.00578	up	Promoter (<=1kb)	Sjc_0009224	Sjc_0009224-RA	-231
chr7	13900402	13900755	354	*	0.0393905	-0.760253	down	Intron (Sjc_0009371-RA/Sjc_0009371, intron 7 of 9)	Sjc_0009371	Sjc_0009371-RA	9026
chr7	17703323	17703551	229	*	0.0168464	0.886923	up	Intron (Sjc_0009467-RA/Sjc_0009467, intron 2 of 22)	Sjc_0009467	Sjc_0009467-RB	-2180
chr7	20461857	20462162	306	*	0.0352176	0.81574	up	Intron (Sjc_0009510-RA/Sjc_0009510, intron 11 of 12)	Sjc_0009510	Sjc_0009510-RA	34336
chr1	4220888	4221097	210	*	0.0144523	-1.01253	down	3' UTR	Sjc_0000101	Sjc_0000101-RA	-3988
chr1	5075195	5075419	225	*	0.0395159	-0.823453	down	Intron (Sjc_0000113-RA/Sjc_0000113, intron 10 of 12)	Sjc_0000113	Sjc_0000113-RB	24396
chr1	14672430	14672728	299	*	0.047775	0.746733	up	Distal Intergenic	Sjc_0000326	Sjc_0000326-RA	46629
chr1	18152608	18152812	205	*	0.0246639	-0.939924	down	Intron (Sjc_0000412-RA/Sjc_0000412, intron 18 of 23)	Sjc_0000412	Sjc_0000412-RA	33233
chr1	18981132	18981801	670	*	0.034425	-0.928217	down	Intron (Sjc_0000426-RA/Sjc_0000426, intron 8 of 11)	Sjc_0000426	Sjc_0000426-RA	24197
chr1	25671988	25672672	685	*	0.0398173	-0.758679	down	Distal Intergenic	Sjc_0000608	Sjc_0000608-RC	-3468
chr1	26969602	26969777	176	*	0.0298932	0.822974	up	Promoter (<=1kb)	Sjc_0000645	Sjc_0000645-RA	0
chr1	30221740	30222112	373	*	0.0304799	-0.825682	down	Promoter (<=1kb)	Sjc_0000728	Sjc_0000728-RA	113
chr1	33755969	33756296	328	*	0.00774463	1.04585	up	Intron (Sjc_0000817-RA/Sjc_0000817, intron 8 of 9)	Sjc_0000816	Sjc_0000816-RB	-7020
chr1	34908994	34909308	315	*	0.00186384	-1.26333	down	Promoter (1-2kb)	Sjc_0000858	Sjc_0000858-RA	1240
chr1	35551665	35551835	171	*	0.00245151	-1.19303	down	Distal Intergenic	Sjc_0000867	Sjc_0000867-RA	-13427
chr1	35816306	35816620	315	*	0.0464024	-0.763805	down	3' UTR	Sjc_0000874	Sjc_0000874-RA	15232
chr1	36412479	36412691	213	*	0.0396298	-0.818994	down	Intron (Sjc_0000890-RA/Sjc_0000890, intron 3 of 3)	Sjc_0000891	Sjc_0000891-RA	-2667
chr1	41955970	41956394	425	*	0.0321554	0.818646	up	Intron (Sjc_0001031-RA/Sjc_0001031, intron 14 of 17)	Sjc_0001032	Sjc_0001032-RA	8565
chr1	49430128	49430822	695	*	0.0177102	0.891542	up	Distal Intergenic	Sjc_0001240	Sjc_0001240-RA	-21242
chr1	49613847	49614140	294	*	0.0161449	-0.947788	down	Intron (Sjc_0001247-RA/Sjc_0001247, intron 14 of 15)	Sjc_0001246	Sjc_0001246-RE	23532
chr1	51055023	51055710	688	*	0.0288041	-0.80975	down	Distal Intergenic	Sjc_0001293	Sjc_0001293-RA	-6901
chr1	53081418	53081669	252	*	0.0176857	-0.946044	down	Distal Intergenic	Sjc_0001360	Sjc_0001360-RA	-31185
chr1	53456087	53456756	670	*	0.026065	0.814514	up	Distal Intergenic	Sjc_0001375	Sjc_0001375-RA	-6198
chr1	54241724	54241967	244	*	0.0386336	0.803652	up	Intron (Sjc_0001395-RA/Sjc_0001395, intron 10 of 15)	Sjc_0001395	Sjc_0001395-RA	16583
chr1	54574286	54574715	430	*	0.0445926	-0.765869	down	Intron (Sjc_0001405-RA/Sjc_0001405, intron 14 of 23)	Sjc_0001405	Sjc_0001405-RL	15092
chr1	60639770	60640152	383	*	0.0406563	-0.753728	down	Intron (Sjc_0001558-RD/Sjc_0001558, intron 1 of 11)	Sjc_0001559	Sjc_0001559-RA	-2353
chr1	61384944	61385231	288	*	0.0164132	-0.937431	down	Distal Intergenic	Sjc_0001581	Sjc_0001581-RA	-13800
chr1	62326023	62326240	218	*	0.0240131	0.900065	up	Distal Intergenic	Sjc_0001606	Sjc_0001606-RA	-17994
chr1	69793625	69793832	208	*	0.0270426	-0.875139	down	Distal Intergenic	Sjc_0001794	Sjc_0001794-RA	28191
chr1	80395132	80395362	231	*	0.0327193	0.841283	up	Promoter (1-2kb)	Sjc_0002064	Sjc_0002064-RA	1097
chr1	82476755	82477507	753	*	0.0407377	-0.758005	down	Distal Intergenic	Sjc_0002108	Sjc_0002108-RA	-39045
