# Supplementary material for: Dynamic profiles of lncRNAs reveal a functional natural antisense RNA that regulates the development of Schistosoma japonicum
Source: PLoS Pathog. 2024 Jan 29;20(1):e1011949. doi: 10.1371/journal.ppat.1011949 (PMC10878521; doi:10.1371/journal.ppat.1011949)
Supplement: S10 Table — (XLSX) [file ppat.1011949.s023.xlsx]

## Sheet: Sheet1
S10 Table.Differential chromatin accessibility of LNC3385's predicted target genes upon LNC3385 knockdown.
seqnames	start	end	width	strand	PValue	direction	rep.test	rep.logFC	logP	type	annotation	geneStart	geneEnd	geneLength	geneStrand	geneId	transcriptId	distanceToTSS	mRNA_FoldChange
chr2	971290	971558	269	*	0.822742	up	16	0.0845662	0.0847361	n.s	Intron (Sjc_0004446-RA/Sjc_0004446, intron 3 of 3)	971233	981866	10634	2	Sjc_0004446	Sjc_0004446-RA	10308	-0.163627
chr2	988523	988844	322	*	0.702832	down	17	-0.141723	0.153149	n.s	Distal Intergenic	971233	981866	10634	2	Sjc_0004446	Sjc_0004446-RB	-6657	-0.163627
chr2	10632033	10632419	387	*	0.856207	up	487	0.0682963	0.0674213	n.s	Promoter (1-2kb)	10633855	10635743	1889	1	Sjc_0004656	Sjc_0004656-RC	-1436	-0.1427
chr2	18982042	18982275	234	*	0.293103	up	920	0.41458	0.53298	n.s	Intron (Sjc_0004862-RA/Sjc_0004862, intron 9 of 15)	19004061	19007044	2984	2	Sjc_0004863	Sjc_0004863-RA	24769	-0.15024
chr2	19006208	19006494	287	*	0.534311	down	921	-0.234125	0.272206	n.s	Promoter (<=1kb)	19004061	19007044	2984	2	Sjc_0004863	Sjc_0004863-RA	550	-0.15024
chr2	22515007	22515389	383	*	0.959389	down	1089	-0.0187869	0.0180051	n.s	Promoter (<=1kb)	22515200	22519977	4778	1	Sjc_0004969	Sjc_0004969-RA	0	-0.283016
chr2	32525783	32526015	233	*	0.571335	down	1583	-0.207473	0.243109	n.s	3' UTR	32523825	32530515	6691	1	Sjc_0005211	Sjc_0005211-RB	1958	-0.255562
chr2	33020729	33021116	388	*	0.617045	down	1628	-0.183553	0.209683	n.s	Intron (Sjc_0005220-RB/Sjc_0005220, intron 10 of 12)	33029004	33032523	3520	2	Sjc_0005221	Sjc_0005221-RC	11407	-0.401902
chr2	33024357	33024727	371	*	0.637452	up	1629	0.176134	0.195552	n.s	Intron (Sjc_0005220-RB/Sjc_0005220, intron 10 of 12)	33029004	33032523	3520	2	Sjc_0005221	Sjc_0005221-RC	7796	-0.401902
chr5	8325849	8326131	283	*	0.014052	down	2907	-0.948917	1.85226	down	Promoter (2-3kb)	8328595	8330183	1589	1	Sjc_0008020	Sjc_0008020-RA	-2464	-0.361003
chr5	8339419	8340055	637	*	0.677366	down	2908	-0.153912	0.169176	n.s	Intron (Sjc_0008021-RA/Sjc_0008021, intron 3 of 4)	8328595	8330183	1589	1	Sjc_0008020	Sjc_0008020-RA	10824	-0.361003
chr5	8342447	8342707	261	*	0.261116	up	2909	0.436487	0.583166	n.s	Intron (Sjc_0008021-RA/Sjc_0008021, intron 3 of 4)	8328595	8330183	1589	1	Sjc_0008020	Sjc_0008020-RA	13852	-0.361003
chr5	8613967	8614283	317	*	0.545998	up	2915	0.221867	0.262809	n.s	Promoter (<=1kb)	8614027	8616588	2562	1	Sjc_0008031	Sjc_0008031-RA	0	-0.199573
chr5	10648237	10648462	226	*	0.826781	down	3043	-0.081451	0.0826095	n.s	Exon (Sjc_0008079-RA/Sjc_0008079, exon 4 of 6)	10626338	10627121	784	2	Sjc_0008078	Sjc_0008078-RA	-21116	-0.189669
chr5	21687650	21688664	1015	*	0.80661	down	3680	-0.093033	0.0933363	n.s	Promoter (<=1kb)	21688275	21698196	9922	1	Sjc_0008384	Sjc_0008384-RA	0	-0.404154
chr5	21694293	21694550	258	*	0.791776	up	3681	0.0998431	0.101398	n.s	Intron (Sjc_0008384-RA/Sjc_0008384, intron 2 of 2)	21688275	21698196	9922	1	Sjc_0008384	Sjc_0008384-RA	6018	-0.404154
chr5	21703622	21704180	559	*	0.965471	down	3682	-0.0157548	0.0152609	n.s	Distal Intergenic	21688275	21698196	9922	1	Sjc_0008384	Sjc_0008384-RA	15347	-0.404154
chr4	20058811	20059542	732	*	0.397091	down	11779	-0.310776	0.401109	n.s	3' UTR	20061425	20072173	10749	2	Sjc_0007166	Sjc_0007166-RA	12631	-0.170966
chr4	20060342	20062220	1879	*	1	up	11781	0.168563	0	n.s	3' UTR	20061425	20072173	10749	2	Sjc_0007166	Sjc_0007166-RA	9953	-0.170966
chr4	20071676	20071993	318	*	0.254685	up	11782	0.428142	0.593997	n.s	Promoter (<=1kb)	20061425	20072173	10749	2	Sjc_0007166	Sjc_0007166-RA	180	-0.170966
chr4	38630816	38631028	213	*	0.793728	down	12782	-0.0968155	0.100328	n.s	Promoter (<=1kb)	38630756	38634935	4180	1	Sjc_0007625	Sjc_0007625-RG	60	-0.189146
chr4	43784290	43784825	536	*	0.716045	down	12997	-0.133611	0.14506	n.s	Promoter (<=1kb)	43784412	43787424	3013	1	Sjc_0007773	Sjc_0007773-RA	0	-0.219228
chr4	43785592	43786689	1098	*	0.363762	up	12998	0.333145	0.439183	n.s	5' UTR	43784489	43787425	2937	1	Sjc_0007773	Sjc_0007773-RE	1103	-0.219228
chr4	43792431	43792884	454	*	0.643544	up	12999	0.172219	0.191422	n.s	Distal Intergenic	43784489	43787425	2937	1	Sjc_0007773	Sjc_0007773-RE	7942	-0.219228
chr4	43802800	43804673	1874	*	0.996956	down	13000	-0.00143652	0.00132403	n.s	Distal Intergenic	43784489	43787425	2937	1	Sjc_0007773	Sjc_0007773-RE	18311	-0.219228
chr4	43805984	43807314	1331	*	0.998689	down	13001	-0.000624121	0.000569538	n.s	Distal Intergenic	43784489	43787425	2937	1	Sjc_0007773	Sjc_0007773-RE	21495	-0.219228
chr4	43809921	43810862	942	*	0.80237	up	13002	0.0950773	0.0956254	n.s	Distal Intergenic	43784489	43787425	2937	1	Sjc_0007773	Sjc_0007773-RE	25432	-0.219228
chr4	43811537	43812030	494	*	0.257078	down	13003	-0.417149	0.589935	n.s	Distal Intergenic	43784489	43787425	2937	1	Sjc_0007773	Sjc_0007773-RE	27048	-0.219228
chr6	2932617	2932790	174	*	0.684449	down	13159	-0.157439	0.164659	n.s	Promoter (<=1kb)	2932685	2934376	1692	1	Sjc_0008588	Sjc_0008588-RA	0	-0.246559
chr6	17326634	17327275	642	*	0.531785	up	13844	0.230027	0.274264	n.s	Promoter (<=1kb)	17326823	17327487	665	1	Sjc_0008935	Sjc_0008935-RA	0	-0.145529
chr6	17331111	17331838	728	*	0.970598	down	13845	-0.0139839	0.0129605	n.s	Distal Intergenic	17326823	17327487	665	1	Sjc_0008935	Sjc_0008935-RA	4288	-0.145529
chr6	17335380	17336496	1117	*	0.591775	up	13846	0.20268	0.227844	n.s	Distal Intergenic	17326823	17327487	665	1	Sjc_0008935	Sjc_0008935-RA	8557	-0.145529
chr6	17339831	17341246	1416	*	0.587657	up	13847	0.206413	0.230876	n.s	Distal Intergenic	17326823	17327487	665	1	Sjc_0008935	Sjc_0008935-RA	13008	-0.145529
chr6	17341825	17343027	1203	*	1	up	13849	0.153718	0	n.s	Distal Intergenic	17326823	17327487	665	1	Sjc_0008935	Sjc_0008935-RA	15002	-0.145529
chr6	17347317	17347569	253	*	0.726831	up	13850	0.130524	0.138567	n.s	3' UTR	17326823	17327487	665	1	Sjc_0008935	Sjc_0008935-RA	20494	-0.145529
chr7	5150430	5150669	240	*	0.999834	up	14318	3.78985e-05	7.19018e-05	n.s	Distal Intergenic	5173598	5181680	8083	1	Sjc_0009171	Sjc_0009171-RA	-22929	-0.18493
chr7	5174123	5174860	738	*	0.793735	up	14319	0.096077	0.100325	n.s	Promoter (<=1kb)	5174161	5181680	7520	1	Sjc_0009171	Sjc_0009171-RB	0	-0.18493
chr7	5181654	5182843	1190	*	0.786425	up	14320	0.10283	0.104343	n.s	3' UTR	5174161	5181680	7520	1	Sjc_0009171	Sjc_0009171-RB	7493	-0.18493
chr7	5183802	5185364	1563	*	0.401269	up	14321	0.485279	0.396564	n.s	Distal Intergenic	5174161	5181680	7520	1	Sjc_0009171	Sjc_0009171-RB	9641	-0.18493
chr7	5188278	5188613	336	*	0.990745	down	14323	-0.00441363	0.00403798	n.s	Distal Intergenic	5174161	5181680	7520	1	Sjc_0009171	Sjc_0009171-RB	14117	-0.18493
chr7	5190543	5191086	544	*	0.941661	down	14324	-0.0275943	0.0261053	n.s	Distal Intergenic	5174161	5181680	7520	1	Sjc_0009171	Sjc_0009171-RB	16382	-0.18493
chr7	5195485	5195827	343	*	0.699758	down	14325	-0.141934	0.155052	n.s	Distal Intergenic	5174161	5181680	7520	1	Sjc_0009171	Sjc_0009171-RB	21324	-0.18493
chr7	5197808	5198762	955	*	0.724513	up	14326	0.131973	0.139954	n.s	Distal Intergenic	5174161	5181680	7520	1	Sjc_0009171	Sjc_0009171-RB	23647	-0.18493
chr1	12548556	12548878	323	*	0.800631	up	15852	0.0934957	0.0965677	n.s	Intron (Sjc_0000292-RA/Sjc_0000292, intron 2 of 4)	12540284	12553683	13400	2	Sjc_0000292	Sjc_0000292-RA	4805	-0.144286
chr1	12553474	12553695	222	*	0.935429	up	15853	0.0311161	0.028989	n.s	Promoter (<=1kb)	12540284	12553683	13400	2	Sjc_0000292	Sjc_0000292-RA	0	-0.144286
chr1	25214671	25214949	279	*	0.352122	down	16490	-0.352492	0.453307	n.s	Promoter (<=1kb)	25215142	25252230	37089	1	Sjc_0000599	Sjc_0000599-RA	-193	-0.178752
chr1	25218154	25218650	497	*	0.644853	up	16491	0.172215	0.190539	n.s	5' UTR	25215142	25252230	37089	1	Sjc_0000599	Sjc_0000599-RA	3012	-0.178752
chr1	25225359	25226681	1323	*	0.486455	up	16492	0.26327	0.312958	n.s	Exon (Sjc_0000599-RA/Sjc_0000599, exon 5 of 9)	25215142	25252230	37089	1	Sjc_0000599	Sjc_0000599-RA	10217	-0.178752
chr1	25228386	25228970	585	*	0.403188	down	16493	-0.306025	0.394493	n.s	Intron (Sjc_0000599-RA/Sjc_0000599, intron 6 of 8)	25215142	25252230	37089	1	Sjc_0000599	Sjc_0000599-RA	13244	-0.178752
chr1	25235435	25236633	1199	*	0.827159	up	16494	0.082224	0.0824108	n.s	Intron (Sjc_0000599-RA/Sjc_0000599, intron 7 of 8)	25215142	25252230	37089	1	Sjc_0000599	Sjc_0000599-RA	20293	-0.178752
chr1	25240874	25241162	289	*	0.83197	up	16495	0.0799291	0.0798924	n.s	Intron (Sjc_0000599-RA/Sjc_0000599, intron 7 of 8)	25215142	25252230	37089	1	Sjc_0000599	Sjc_0000599-RA	25732	-0.178752
chr1	25243007	25244205	1199	*	0.83526	up	16496	0.302774	0.0781783	n.s	Intron (Sjc_0000599-RA/Sjc_0000599, intron 7 of 8)	25215142	25252230	37089	1	Sjc_0000599	Sjc_0000599-RA	27865	-0.178752
chr1	34346858	34347127	270	*	0.946711	down	16932	-0.0245117	0.0237828	n.s	Promoter (<=1kb)	34343906	34347107	3202	2	Sjc_0000833	Sjc_0000833-RA	0	-0.232676
chr1	42481209	42481633	425	*	0.650558	up	17407	0.170369	0.186714	n.s	Intron (Sjc_0001048-RA/Sjc_0001048, intron 16 of 23)	42505794	42506590	797	2	Sjc_0001049	Sjc_0001049-RA	24957	-0.160747
chr1	42484996	42485742	747	*	0.980654	down	17408	-0.00896474	0.00848415	n.s	Intron (Sjc_0001048-RA/Sjc_0001048, intron 17 of 23)	42505794	42506590	797	2	Sjc_0001049	Sjc_0001049-RA	20848	-0.160747
chr1	42501752	42502412	661	*	0.537467	up	17409	0.226121	0.269648	n.s	Exon (Sjc_0001048-RA/Sjc_0001048, exon 23 of 24)	42505794	42506590	797	2	Sjc_0001049	Sjc_0001049-RA	4178	-0.160747
chr1	42506001	42506586	586	*	0.799863	up	17410	0.0938978	0.0969842	n.s	Promoter (<=1kb)	42505794	42506590	797	2	Sjc_0001049	Sjc_0001049-RA	4	-0.160747
chr1	48665294	48665520	227	*	0.144617	up	17793	0.557268	0.839782	n.s	Intron (Sjc_0001215-RA/Sjc_0001215, intron 11 of 15)	48707243	48730651	23409	1	Sjc_0001218	Sjc_0001218-RA	-41723	-0.181408
chr1	48666396	48668333	1938	*	0.635812	up	17794	0.178112	0.196671	n.s	Intron (Sjc_0001215-RA/Sjc_0001215, intron 11 of 15)	48707243	48730651	23409	1	Sjc_0001218	Sjc_0001218-RA	-38910	-0.181408
chr1	48669764	48670299	536	*	0.941104	down	17795	-0.027276	0.0263623	n.s	Intron (Sjc_0001215-RA/Sjc_0001215, intron 11 of 15)	48707243	48730651	23409	1	Sjc_0001218	Sjc_0001218-RA	-36944	-0.181408
chr1	48692744	48693059	316	*	0.682285	down	17796	-0.149635	0.166034	n.s	Distal Intergenic	48707243	48730651	23409	1	Sjc_0001218	Sjc_0001218-RA	-14184	-0.181408
chr1	48696388	48697288	901	*	0.997794	down	17797	-0.00104516	0.000959228	n.s	Exon (Sjc_0001217-RA/Sjc_0001217, exon 3 of 4)	48707243	48730651	23409	1	Sjc_0001218	Sjc_0001218-RA	-9955	-0.181408
chr1	77695466	77695784	319	*	0.83411	up	19360	0.0762561	0.0787769	n.s	Distal Intergenic	77715186	77723541	8356	2	Sjc_0001981	Sjc_0001981-RA	27757	-0.31596
chr1	77697400	77699432	2033	*	0.264981	down	19362	-0.56128	0.576786	n.s	Distal Intergenic	77715186	77723541	8356	2	Sjc_0001981	Sjc_0001981-RA	24109	-0.31596
chr1	77700208	77701086	879	*	0.84384	up	19363	0.0746516	0.0737398	n.s	Distal Intergenic	77715186	77723541	8356	2	Sjc_0001981	Sjc_0001981-RA	22455	-0.31596
chr1	77720225	77720809	585	*	0.970188	down	19364	-0.0140867	0.013144	n.s	Intron (Sjc_0001981-RA/Sjc_0001981, intron 1 of 3)	77715186	77723541	8356	2	Sjc_0001981	Sjc_0001981-RA	2732	-0.31596
chr1	77722559	77723073	515	*	0.951732	down	19365	-0.0229762	0.0214853	n.s	Promoter (<=1kb)	77715186	77723541	8356	2	Sjc_0001981	Sjc_0001981-RA	468	-0.31596
