# Supplementary material for: Dynamic profiles of lncRNAs reveal a functional natural antisense RNA that regulates the development of Schistosoma japonicum
Source: PLoS Pathog. 2024 Jan 29;20(1):e1011949. doi: 10.1371/journal.ppat.1011949 (PMC10878521; doi:10.1371/journal.ppat.1011949)
Supplement: S1 File — (XLSX) [file ppat.1011949.s024.xlsx]

## Sheet: Blastn_Command_Line
S1 File.Multi-parameter BLASTN output results for comparative analysis of identified lncRNAs with Maciel et al.
Blastn Command Line	Sheet Name	Number of Hits	Number of No Hits
blastn -query LncRNA_current.fa -out compare_Maciel_blastout_evalue100000.txt -db ../SjLnc_12 -outfmt 6 -evalue 100000 -num_threads 80 -dust no	eval_100000	6004	1971
blastn -query LncRNA_current.fa -out compare_Maciel_blastout_evalue1000.txt -db ../SjLnc_12 -outfmt 6 -evalue 1000 -num_threads 80 -dust no	eval_1000	6004	1971
blastn -query LncRNA_current.fa -out compare_Maciel_blastout_dustNo.txt -db ../SjLnc_12 -outfmt 6 -evalue 1e-5 -num_threads 80 -dust no	eval_1e-5_dustNO	6001	1974
blastn -query LncRNA_current.fa -out compare_Maciel_blastout_default.txt -db ../SjLnc_12 -outfmt 6 -evalue 1e-5 -num_threads 80	eval_1e-5	5853	2122

## Sheet: eval_100000
qseqid	sseqid	pident	length	mismatch	gapopen	qstart	qend	sstart	send	evalue	bitscore
LNC0001.1	SjLINC013894-IBu	77.23	751	149	17	2320	3058	2236	1496	1.77e-116	420
LNC0002.1	SjLNCA031532-IBu	86.091	985	105	14	152	1117	419	1390	0	1031
LNC0003.1	SjLINC013894-IBu	76.318	1309	279	25	517	1809	2236	943	0	671
LNC0004.1	SjLNCS060277-IBu	92	50	4	0	1127	1176	116	67	8.33e-12	71.3
LNC0005.1	SjLNCS031531-IBu	89.375	160	16	1	73	232	159	1	2.29e-50	200
LNC0005.2	SjLNCS031531-IBu	89.375	160	16	1	73	232	159	1	1.23e-50	200
LNC0006.1	SjLNCA004825-IBu	93.72	207	6	3	396	596	149	354	3.51e-82	303
LNC0006.2	SjLNCA004824-IBu	90.03	331	27	2	174	499	1	330	2.39e-118	424
LNC0007.1	SjLINC031341-IBu	87.16	514	55	9	545	1053	3	510	4.36e-163	573
LNC0008.1	SjLINC060554-IBu	95.093	428	18	3	111	538	1	425	0	671
LNC0008.2	SjLINC004700-IBu	93.925	642	36	1	209	850	617	1255	0	966
LNC0009.1	SjLNCS031531-IBu	95.63	389	10	2	1	382	130	518	7.1e-177	617
LNC0010.1	SjLNCA031532-IBu	85.968	1126	128	18	238	1351	417	1524	0	1177
LNC0012.1	SjLNCA004824-IBu	93.373	332	14	4	17	342	1	330	6.78e-137	484
LNC0013.1	SjLNCA031532-IBu	85.772	984	127	8	1	973	982	1	0	1029
LNC0013.3	SjLNCA031532-IBu	85.622	925	120	8	1	914	982	60	0	959
LNC0014.1	SjLINC013894-IBu	77.096	799	157	20	3115	3899	1450	2236	6.58e-122	438
LNC0015.1	SjLNCA042620-IBu	92.36	445	31	2	3144	3588	10220	9779	8.88e-180	630
LNC0015.2	SjLNCA042620-IBu	92.36	445	31	2	2591	3035	10220	9779	7.51e-180	630
LNC0015.3	SjLINC013894-IBu	77.226	786	150	24	1270	2039	2236	1464	2.02e-120	433
LNC0015.4	SjLINC013894-IBu	77.226	786	150	24	2307	3076	2236	1464	2.47e-120	433
LNC0015.5	SjLINC013894-IBu	76.32	587	115	21	2307	2881	2236	1662	3.79e-78	292
LNC0015.6	SjLINC013894-IBu	76.481	574	111	21	2307	2868	2236	1675	1.36e-77	291
LNC0015.7	SjLNCS031531-IBu	89.82	167	17	0	9	175	167	1	6.61e-55	215
LNC0015.8	SjLNCS060277-IBu	94	50	3	0	173	222	67	116	1.27e-13	76.8
LNC0015.9	SjLNCS031531-IBu	89.82	167	17	0	9	175	167	1	2.77e-55	215
LNC0016.1	SjLNCA032039-IBu	96.496	742	26	0	10	751	1	742	0	1227
LNC0016.2	SjLNCA032039-IBu	94.713	435	23	0	279	713	308	742	0	676
LNC0017.1	SjLNCA052948-IBu	97.158	387	11	0	1	387	397	11	0	654
LNC0018.1	SjLNCS030910-IBu	93.651	504	22	5	1	501	513	17	0	745
LNC0019.1	SjLNCA040283-IBu	99.259	135	1	0	1316	1450	417	551	5.37e-64	244
LNC0020.1	SjLNCA059994-IBu	96.97	330	8	2	1	328	9941	9612	1.94e-157	553
LNC0021.1	SjLINC055059-IBu	97.183	213	6	0	102	314	216	4	1.04e-99	361
LNC0022.1	SjLNCA031246-IBu	94.304	632	13	2	73	704	135	743	0	946
LNC0022.2	SjLNCA031246-IBu	95.192	624	11	3	73	696	135	739	0	968
LNC0022.3	SjLNCA031246-IBu	94.854	583	7	2	73	655	135	694	0	889
LNC0022.4	SjLNCA031246-IBu	94.903	569	14	1	73	641	135	688	0	876
LNC0024.1	SjLNCA031136-IBu	96.526	403	8	3	1	402	149	546	0	662
LNC0024.2	SjLNCA031139-IBu	99.704	338	1	0	1	338	199	536	1.71e-177	619
LNC0026.1	SjLINC024839-IBu	92.878	337	21	2	2153	2486	648	312	1.59e-136	486
LNC0026.2	SjLNCA039930-IBu	98.328	598	8	1	3	600	603	8	0	1048
LNC0027.1	SjLINC023628-IBu	95.356	323	14	1	1	322	2553	2231	2.8e-145	512
LNC0028.1	SjLINC030888-IBu	93.194	1102	63	2	1996	3096	1091	1	0	1609
LNC0028.2	SjLINC030888-IBu	94.374	1102	50	2	251	1351	1091	1	0	1681
LNC0029.1	SjLINC030667-IBu	97.928	724	13	2	1069	1791	2134	1412	0	1253
LNC0029.2	SjLINC033266-IBu	96.512	86	3	0	306	391	1	86	2.54e-33	143
LNC0030.1	SjLINC059465-IBu	94.444	198	6	3	6	203	1	193	1.44e-81	300
LNC0030.2	SjLINC059465-IBu	99.029	103	1	0	6	108	1	103	6.01e-47	185
LNC0031.1	SjLINC059095-IBu	95.531	1186	40	12	111	1289	151	1330	0	1884
LNC0032.1	SjLINC050408-IBu	92.3	974	69	3	22	990	17	989	0	1378
LNC0032.2	SjLINC050410-IBu	92.453	1007	70	3	4	1005	17	1022	0	1434
LNC0033.1	SjLINC058167-IBu	95.2	125	6	0	280	404	5809	5933	1.39e-50	198
LNC0034.1	SjLINC057419-IBu	93.309	538	36	0	1	538	270	807	0	795
LNC0035.1	SjLINC057421-IBu	99.698	331	1	0	1	331	2535	2865	2.4e-173	606
LNC0035.2	SjLINC057421-IBu	99.392	329	2	0	1	329	2547	2875	1.41e-170	597
LNC0036.1	SjLNCA059077-IBu	98.864	792	8	1	876	1666	674	1465	0	1411
LNC0037.1	SjLINC057419-IBu	96.293	1133	40	2	1	1132	356	1487	0	1858
LNC0038.1	SjLINC025289-IBu	83.993	556	44	19	43	598	393	903	1.07e-138	492
LNC0038.2	SjLINC025354-IBu	94.545	110	6	0	1	110	48	157	1.93e-42	171
LNC0040.1	SjLINC004740-IBu	78.446	798	118	35	901	1689	1265	513	4.2e-132	472
LNC0042.1	SjLNCA033137-IBu	98.696	230	3	0	1	230	127	356	2.62e-114	409
LNC0043.1	SjLNCA003740-IBu	96.61	236	1	2	1	229	602	367	4.39e-107	385
LNC0046.1	SjLNCA041376-IBu	100	772	0	0	1	772	114	885	0	1426
LNC0046.2	SjLNCA041376-IBu	100	447	0	0	1	447	114	560	0	826
LNC0047.1	SjLNCA041384-IBu	100	60	0	0	419	478	1	60	1.82e-24	111
LNC0048.1	SjLINC041274-IBu	99.338	453	2	1	302	753	41	493	0	819
LNC0049.1	SjLINC041271-IBu	99.46	1111	6	0	197	1307	1	1111	0	2019
LNC0049.2	SjLINC041272-IBu	99.486	972	5	0	289	1260	130	1101	0	1768
LNC0049.3	SjLINC041271-IBu	99.509	1019	5	0	378	1396	93	1111	0	1855
LNC0049.4	SjLINC041271-IBu	99.46	1111	6	0	197	1307	1	1111	0	2019
LNC0049.5	SjLINC041272-IBu	99.364	1101	7	0	197	1297	1	1101	0	1995
LNC0049.6	SjLINC041271-IBu	99.509	1019	5	0	326	1344	93	1111	0	1855
LNC0050.1	SjLNCA041333-IBu	100	580	0	0	577	1156	630	1209	0	1072
LNC0052.1	SjLINC013898-IBu	98.678	227	3	0	167	393	2646	2872	2.81e-112	403
LNC0053.1	SjLINC041186-IBu	100	292	0	0	1	292	35	326	3.22e-153	540
LNC0054.1	SjLINC001415-IBu	99.399	499	3	0	1	499	116	614	0	905
LNC0055.1	SjLINC001382-IBu	99.437	355	2	0	1	355	68	422	0	645
LNC0055.2	SjLINC001380-IBu	99.06	532	5	0	1	532	127	658	0	955
LNC0056.1	SjLNCA039930-IBu	91.574	629	43	8	442	1066	1573	2195	0	859
LNC0056.2	SjLNCA055070-IBu	98.758	161	2	0	976	1136	5117	4957	6.87e-77	287
LNC0056.3	SjLNCA001410-IBu	98.906	1736	19	0	548	2283	1787	52	0	3101
LNC0056.4	SjLNCA001410-IBu	99.555	1573	7	0	553	2125	1766	194	0	2867
LNC0057.1	SjLINC047487-IBu	100	136	0	0	212	347	3562	3427	1.27e-66	252
LNC0058.1	SjLINC034278-IBu	97.34	376	10	0	1	376	895	1270	0	640
LNC0058.2	SjLINC034278-IBu	98.343	362	6	0	1	362	895	1256	0	636
LNC0059.1	SjLINC034269-IBu	99.238	525	0	1	1	525	580	1100	0	944
LNC0060.1	SjLNCA005873-IBu	93.312	942	57	5	2228	3166	982	44	0	1386
LNC0061.1	SjLNCA005873-IBu	93.312	942	57	5	167	1105	44	982	0	1386
LNC0061.2	SjLINC042954-IBu	100	691	0	0	1	691	393	1083	0	1277
LNC0061.3	SjLINC042925-IBu	100	453	0	0	24	476	453	1	0	837
LNC0062.1	SjLNCA005873-IBu	93.1	942	59	5	1400	2338	982	44	0	1375
LNC0063.1	SjLNCS003582-IBu	93.75	624	36	3	325	945	3314	2691	0	933
LNC0063.2	SjLNCS031421-IBu	97.305	371	10	0	680	1050	203	573	2.54e-180	630
LNC0064.1	SjLNCA011600-IBu	92.169	166	13	0	1	166	8468	8303	6.56e-62	235
LNC0065.1	SjLINC042702-IBu	99.676	618	2	0	278	895	1731	2348	0	1131
LNC0066.1	SjLINC042705-IBu	100	168	0	0	47	214	2377	2210	7.05e-85	311
LNC0067.1	SjLNCA015288-IBu	100	2363	0	0	1	2363	2891	5253	0	4364
LNC0067.2	SjLNCA015290-IBu	100	2427	0	0	27	2453	1	2427	0	4482
LNC0067.3	SjLNCA015285-IBu	100	2446	0	0	16	2461	1	2446	0	4518
LNC0070.1	SjLINC015218-IBu	100	321	0	0	79	399	53	373	1.22e-169	593
LNC0072.1	SjLNCA015229-IBu	99.441	358	2	0	1	358	322	679	0	651
LNC0073.1	SjLNCA015230-IBu	100	620	0	0	69	688	1	620	0	1146
LNC0074.1	SjLINC059111-IBu	97.674	774	17	1	163	936	1	773	0	1328
LNC0074.2	SjLINC059111-IBu	97.709	611	14	0	232	842	157	767	0	1051
LNC0075.1	SjLNCA004745-IBu	77.637	787	143	20	512	1288	2716	1953	3.38e-125	448
LNC0076.1	SjLINC059132-IBu	98.532	477	7	0	89	565	1	477	0	843
LNC0077.1	SjLINC023678-IBu	93.659	820	48	4	65	883	96	912	0	1223
LNC0077.2	SjLINC037408-IBu	91.277	470	41	0	1	470	231	700	0	641
LNC0080.1	SjLINC039813-IBu	98.762	404	4	1	137	540	1	403	0	717
LNC0081.1	SjLINC039813-IBu	97.794	408	4	2	532	939	403	1	0	699
LNC0082.1	SjLINC039813-IBu	97.794	408	4	2	137	544	1	403	0	699
LNC0084.1	SjLINC039974-IBu	97.647	340	8	0	1	340	240	579	6.22e-167	584
LNC0086.1	SjLNCA039772-IBu	98.485	66	1	0	312	377	471	536	3.04e-26	117
LNC0087.1	SjLINC039776-IBu	98.031	254	5	0	30	283	1	254	2.4e-123	442
LNC0089.1	SjLINC039947-IBu	98.417	1137	16	2	183	1318	737	1872	0	1999
LNC0089.2	SjLINC039947-IBu	98.863	1055	11	1	67	1120	660	1714	0	1881
LNC0090.1	SjLINC026532-IBu	95.875	703	25	2	3	702	6	707	0	1134
LNC0093.1	SjLINC024458-IBu	97.929	676	10	3	1219	1892	1244	571	0	1168
LNC0093.2	SjLINC024458-IBu	97.929	676	10	3	1046	1719	1244	571	0	1168
LNC0094.1	SjLINC039875-IBu	95.075	670	23	1	1	670	853	1512	0	1046
LNC0094.2	SjLINC039875-IBu	96.296	621	23	0	1	621	853	1473	0	1020
LNC0095.1	SjLINC039875-IBu	96.682	663	22	0	1	663	815	1477	0	1103
LNC0095.2	SjLINC039875-IBu	94.961	635	22	1	1	635	853	1477	0	987
LNC0096.1	SjLINC024509-IBu	97.493	359	9	0	13	371	1	359	1.93e-175	614
LNC0097.1	SjLNCS034930-IBu	96.241	931	30	5	1	926	148	1078	0	1520
LNC0097.2	SjLNCA006216-IBu	96.252	667	22	3	1	664	107	773	0	1090
LNC0097.3	SjLNCA006216-IBu	96.102	667	23	3	1	664	107	773	0	1085
LNC0098.1	SjLINC024513-IBu	98.237	794	11	1	2075	2868	1	791	0	1386
LNC0098.2	SjLNCA024430-IBu	96.023	704	27	1	1292	1995	1036	334	0	1144
LNC0098.3	SjLNCA024430-IBu	98.628	1603	21	1	1	1603	1959	358	0	2837
LNC0099.1	SjLINC039875-IBu	97.954	1173	20	2	244	1414	342	1512	0	2030
LNC0099.2	SjLINC039875-IBu	98.039	1173	19	2	123	1293	342	1512	0	2036
LNC0099.3	SjLINC039877-IBu	99.236	785	6	0	79	863	342	1126	0	1417
LNC0100.1	SjLNCA024430-IBu	99.092	991	7	1	1	991	1746	758	0	1779
LNC0101.1	SjLINC039875-IBu	99.107	560	1	1	82	641	605	1160	0	1003
LNC0102.1	SjLINC039875-IBu	98.785	823	6	1	2889	3711	1160	342	0	1461
LNC0104.1	SjLINC024375-IBu	99.519	416	2	0	1	416	1	416	0	758
LNC0105.1	SjLINC025077-IBu	87.407	135	17	0	1	135	628	494	7.73e-38	156
LNC0106.1	SjLNCA026531-IBu	96.675	391	13	0	1	391	3607	3217	0	651
LNC0106.2	SjLNCS026299-IBu	94.425	287	16	0	1	287	6533	6819	3.29e-124	442
LNC0107.1	SjLINC057421-IBu	96.543	405	12	1	494	896	539	135	0	669
LNC0107.2	SjLINC057419-IBu	97.273	770	19	1	1	768	904	135	0	1304
LNC0108.1	SjLINC026426-IBu	92.258	155	12	0	1	155	854	700	1.16e-56	220
LNC0109.1	SjLINC026400-IBu	97.042	1251	22	4	23	1259	1	1250	0	2091
LNC0110.1	SjLINC023628-IBu	97.119	243	6	1	35	276	2453	2211	4.77e-114	409
LNC0111.1	SjLINC042709-IBu	91.848	368	25	4	1	367	864	1227	6.09e-144	508
LNC0112.1	SjLINC058513-IBu	81.905	105	18	1	2252	2355	365	261	2.18e-16	87.9
LNC0113.1	SjLNCS007546-IBu	100	31	0	0	679	709	7	37	4.14e-08	58.4
LNC0114.1	SjLINC000236-IBu	99.81	526	1	0	1530	2055	129	654	0	966
LNC0114.2	SjLINC000237-IBu	99.541	218	1	0	2339	2556	1	218	6.92e-110	398
LNC0114.3	SjLINC000237-IBu	96.296	54	2	0	2339	2392	1	54	6.1e-17	89.8
LNC0115.1	SjLNCA059994-IBu	99.172	604	5	0	1	604	3333	3936	0	1088
LNC0116.1	SjLINC060607-IBu	91.971	548	30	4	122	655	61	608	0	756
LNC0116.2	SjLINC060607-IBu	91.201	841	52	7	33	851	1	841	0	1123
LNC0117.1	SjLNCA023967-IBu	90.428	397	31	5	33	424	505	111	5.15e-146	516
LNC0117.2	SjLINC047615-IBu	88.755	1245	104	12	1	1210	992	2235	0	1491
LNC0117.3	SjLINC047615-IBu	88.826	1235	102	12	1	1200	1002	2235	0	1483
LNC0117.4	SjLNCS026900-IBu	90.804	1120	79	15	32	1135	757	1868	0	1476
LNC0117.5	SjLINC025076-IBu	93.169	688	32	7	33	712	3	683	0	996
LNC0120.1	SjLNCA012007-IBu	99.482	193	1	0	36	228	1331	1523	4.43e-97	351
LNC0121.1	SjLINC011302-IBu	92.653	245	16	1	100	344	1035	1277	6.96e-97	351
LNC0122.1	SjLINC042709-IBu	94.76	229	12	0	1	229	856	1084	9.57e-99	357
LNC0124.1	SjLNCA046257-IBu	94.444	54	3	0	1	54	888	835	1.8e-16	84.2
LNC0124.2	SjLNCA046257-IBu	94.444	54	3	0	1	54	888	835	1.58e-16	84.2
LNC0125.1	SjLINC040053-IBu	99.285	1258	8	1	196	1453	129	1385	0	2272
LNC0125.2	SjLINC040053-IBu	99.285	1258	8	1	168	1425	129	1385	0	2272
LNC0125.3	SjLINC040053-IBu	99.285	1258	8	1	157	1414	129	1385	0	2272
LNC0125.4	SjLINC040053-IBu	99.285	1258	8	1	157	1414	129	1385	0	2272
LNC0125.5	SjLINC040053-IBu	99.285	1258	8	1	156	1413	129	1385	0	2272
LNC0125.6	SjLINC040053-IBu	99.285	1258	8	1	155	1412	129	1385	0	2272
LNC0125.7	SjLINC040053-IBu	99.285	1258	8	1	154	1411	129	1385	0	2272
LNC0125.8	SjLINC040053-IBu	99.195	1367	10	1	1	1367	20	1385	0	2462
LNC0125.9	SjLNCA028162-IBu	97.222	36	0	1	235	269	2260	2225	1.09e-08	60.2
LNC0126.1	SjLINC040044-IBu	95.915	710	29	0	3128	3837	1	710	0	1151
LNC0127.1	SjLINC040044-IBu	95.352	710	33	0	2357	3066	1	710	0	1129
LNC0129.1	SjLNCA035277-IBu	96.457	254	8	1	64	317	354	102	7.54e-117	418
LNC0130.2	SjLINC020495-IBu	96.429	336	9	2	1	335	799	466	1.16e-156	551
LNC0131.1	SjLINC015262-IBu	99.077	325	3	0	1	325	5	329	6.6e-167	584
LNC0133.1	SjLNCA010337-IBu	81.818	110	15	5	3612	3718	191	298	2.67e-16	87.9
LNC0135.1	SjLNCA015439-IBu	98.912	735	7	1	1	735	218	951	0	1312
LNC0136.1	SjLINC015444-IBu	98.624	218	2	1	437	653	86	303	1.68e-106	385
LNC0137.1	SjLINC015422-IBu	98.121	745	12	1	1	743	45	789	0	1297
LNC0137.2	SjLINC015420-IBu	99.087	438	2	1	1	436	147	584	0	785
LNC0138.1	SjLNCS005530-IBu	97.975	642	13	0	8907	9548	951	1592	0	1114
LNC0140.1	SjLINC015618-IBu	99.686	637	2	0	1	637	646	1282	0	1166
LNC0141.1	SjLNCA032757-IBu	90.962	343	31	0	286	628	887	545	5.81e-130	462
LNC0143.1	SjLNCS022009-IBu	88.029	543	65	0	1062	1604	1635	1093	0	643
LNC0145.1	SjLINC011302-IBu	89.864	513	29	13	1439	1949	787	296	0	638
LNC0148.1	SjLNCS020309-IBu	96.743	307	9	1	1	307	635	940	1.09e-144	510
LNC0149.1	SjLNCA030804-IBu	93.382	136	7	2	159	292	2161	2296	5.06e-50	200
LNC0151.1	SjLNCS036738-IBu	89.912	228	23	0	204	431	365	138	1.51e-79	294
LNC0153.1	SjLNCA026995-IBu	96.296	135	5	0	811	945	669	803	1.63e-57	222
LNC0154.1	SjLINC015649-IBu	97.835	693	15	0	215	907	152	844	0	1197
LNC0157.1	SjLNCS010712-IBu	97.351	755	20	0	1	755	154	908	0	1284
LNC0158.1	SjLINC042709-IBu	87.324	284	33	3	1	281	946	1229	5.52e-88	322
LNC0160.1	SjLNCA006570-IBu	98.571	210	3	0	128	337	10991	10782	5.51e-103	372
LNC0162.1	SjLNCA015685-IBu	98.849	782	7	2	369	1149	1110	1890	0	1393
LNC0167.1	SjLNCA015933-IBu	99.744	390	1	0	154	543	1	390	0	715
LNC0167.2	SjLNCA015933-IBu	99.744	390	1	0	154	543	1	390	0	715
LNC0167.3	SjLNCA015933-IBu	99.744	390	1	0	154	543	1	390	0	715
LNC0168.1	SjLINC015949-IBu	97.691	433	10	0	389	821	433	1	0	745
LNC0168.2	SjLINC015949-IBu	98.104	422	8	0	356	777	422	1	0	736
LNC0169.1	SjLNCA015967-IBu	95.052	485	24	0	197	681	1	485	0	763
LNC0169.2	SjLINC015963-IBu	96.347	438	16	0	64	501	194	631	0	721
LNC0173.1	SjLNCA016001-IBu	98.724	392	1	2	1	389	2337	2727	0	693
LNC0174.1	SjLNCA015960-IBu	100	44	0	0	1	44	645	688	8.23e-16	82.4
LNC0176.1	SjLINC015948-IBu	99.509	815	3	1	562	1376	201	1014	0	1482
LNC0178.1	SjLNCA014659-IBu	99.471	945	5	0	1	945	40	984	0	1718
LNC0179.1	SjLINC014859-IBu	97.406	694	10	7	2183	2873	284	972	0	1175
LNC0179.2	SjLINC014859-IBu	97.406	694	10	7	2223	2913	284	972	0	1175
LNC0181.1	SjLNCA019230-IBu	86.364	88	12	0	298	385	1085	998	6.87e-20	97.1
LNC0184.1	SjLINC034124-IBu	91.304	46	4	0	120	165	111	156	3.45e-10	63.9
LNC0185.1	SjLINC014858-IBu	100	120	0	0	33	152	1	120	6.66e-58	222
LNC0188.1	SjLNCS015675-IBu	77.57	214	43	3	188	398	742	531	4.15e-28	124
LNC0189.1	SjLNCA014790-IBu	98.384	557	3	2	1	551	209	765	0	974
LNC0189.2	SjLNCA014790-IBu	99.281	556	3	1	1	555	210	765	0	1003
LNC0191.1	SjLNCA031936-IBu	94.545	330	18	0	1	330	1790	2119	1.03e-144	510
LNC0192.1	SjLNCA014853-IBu	97.872	141	3	0	1	141	116	256	1.47e-64	244
LNC0192.2	SjLINC014849-IBu	98.106	264	5	0	1	264	116	379	8.29e-130	460
LNC0192.3	SjLINC014850-IBu	97.152	597	17	0	555	1151	738	1334	0	1009
LNC0193.1	SjLINC014812-IBu	99.743	389	1	0	12	400	1	389	0	713
LNC0193.2	SjLINC014811-IBu	99.409	508	1	2	12	519	1	506	0	920
LNC0194.1	SjLINC014862-IBu	98.204	334	5	1	122	454	1	334	2.88e-165	582
LNC0194.2	SjLINC014862-IBu	98.305	177	2	1	849	1024	158	334	3.42e-83	309
LNC0195.1	SjLNCA010198-IBu	76.409	763	136	24	2781	3514	2513	1766	6.72e-102	372
LNC0196.1	SjLINC015042-IBu	96.9	742	21	2	1	740	411	1152	0	1242
LNC0196.2	SjLINC015043-IBu	96.246	586	20	2	187	770	318	903	0	959
LNC0197.1	SjLINC014883-IBu	97.527	3033	47	6	3781	6801	3283	267	0	5160
LNC0199.1	SjLINC014883-IBu	97.527	3033	47	6	5897	8917	3283	267	0	5160
LNC0204.1	SjLNCA028730-IBu	80.303	132	14	5	205	325	1976	2106	1.82e-17	89.8
LNC0205.1	SjLINC015007-IBu	100	316	0	0	16	331	1	316	6.62e-167	584
LNC0205.2	SjLINC015005-IBu	100	1028	0	0	16	1043	1	1028	0	1899
LNC0205.3	SjLINC015006-IBu	100	574	0	0	16	589	1	574	0	1061
LNC0205.4	SjLINC015005-IBu	100	676	0	0	1179	1854	188	863	0	1249
LNC0206.1	SjLINC015002-IBu	97.329	337	9	0	58	394	221	557	2.69e-163	573
LNC0207.1	SjLINC015016-IBu	97.641	4578	70	12	3955	8504	3101	7668	0	7821
LNC0207.2	SjLINC015015-IBu	97.662	2096	37	8	118	2202	3265	5359	0	3589
LNC0207.3	SjLINC015016-IBu	97.655	2004	36	8	1562	3555	1077	3079	0	3430
LNC0207.4	SjLINC015015-IBu	98.355	2310	27	6	1	2304	963	3267	0	4045
LNC0207.5	SjLINC015016-IBu	97.655	2004	36	8	2083	4076	1077	3079	0	3430
LNC0208.1	SjLINC015016-IBu	96.837	411	7	4	2	407	1486	1077	0	682
LNC0209.1	SjLINC015016-IBu	98.995	1393	14	0	1	1393	3925	5317	0	2495
LNC0211.1	SjLNCA058478-IBu	78.289	304	40	13	248	529	10623	10324	1.02e-42	172
LNC0213.1	SjLNCA034030-IBu	99.541	218	1	0	1	218	52	269	5.37e-111	398
LNC0214.1	SjLINC059255-IBu	93.842	341	19	1	1	341	4830	5168	4.24e-145	512
LNC0215.1	SjLINC033783-IBu	97.484	159	4	0	1	159	270	428	1.17e-72	272
LNC0215.2	SjLINC033781-IBu	96.045	177	4	3	1	177	429	256	9.2e-77	285
LNC0216.1	SjLINC033781-IBu	100	257	0	0	1	257	257	1	9.17e-134	475
LNC0217.1	SjLNCA039930-IBu	98.126	587	9	1	1	587	592	8	0	1022
LNC0218.1	SjLINC033761-IBu	96.559	494	15	2	18	509	1	494	0	817
LNC0218.2	SjLINC033761-IBu	94.271	384	13	2	90	464	111	494	4.33e-165	579
LNC0218.3	SjLINC033761-IBu	96.354	384	13	1	90	472	111	494	1.19e-180	630
LNC0218.4	SjLINC033762-IBu	93.928	527	15	4	16	525	1	527	0	780
LNC0218.5	SjLINC033761-IBu	94.939	494	15	3	1	484	1	494	0	765
LNC0219.1	SjLINC060568-IBu	99.21	1393	6	1	687	2074	1	1393	0	2507
LNC0219.2	SjLINC060571-IBu	99.403	1340	7	1	2	1341	1	1339	0	2429
LNC0219.3	SjLINC060571-IBu	99.403	1340	7	1	2	1341	1	1339	0	2429
LNC0220.1	SjLINC060539-IBu	97.253	182	4	1	35	216	2386	2566	1.01e-83	307
LNC0221.1	SjLINC052875-IBu	78.571	168	36	0	342	509	3402	3235	3.17e-24	111
LNC0222.1	SjLINC013898-IBu	91.727	278	18	2	1	277	21	294	7e-106	381
LNC0223.1	SjLNCA034221-IBu	100	560	0	0	1	560	6840	7399	0	1035
LNC0223.2	SjLNCA034221-IBu	100	391	0	0	198	588	7188	7578	0	723
LNC0223.3	SjLNCA034221-IBu	99.898	978	0	1	198	1175	1913	2889	0	1799
LNC0228.1	SjLINC048426-IBu	99.849	1322	2	0	25	1346	1	1322	0	2431
LNC0228.2	SjLINC048430-IBu	99.908	1089	1	0	25	1113	1	1089	0	2006
LNC0229.1	SjLINC048192-IBu	98.333	180	2	1	1	180	278	100	1e-85	315
LNC0230.1	SjLINC048205-IBu	97.717	219	4	1	1	218	270	488	2.51e-104	375
LNC0231.1	SjLNCA018797-IBu	82.051	78	14	0	1255	1332	22063	21986	2.28e-10	67.6
LNC0232.1	SjLINC048300-IBu	99.632	272	1	0	61	332	8234	8505	8.1e-141	497
LNC0233.1	SjLNCA038476-IBu	74.52	573	107	25	3440	3985	1541	981	8.2e-54	213
LNC0233.2	SjLNCA038476-IBu	74.52	573	107	25	3444	3989	1541	981	8.2e-54	213
LNC0236.1	SjLNCA048397-IBu	100	443	0	0	1	443	1083	1525	0	819
LNC0239.1	SjLNCA048180-IBu	100	529	0	0	355	883	8427	8955	0	977
LNC0239.2	SjLNCA048180-IBu	100	249	0	0	133	381	8707	8955	1.23e-129	460
LNC0240.1	SjLNCA048385-IBu	98.883	537	6	0	1	537	10	546	0	959
LNC0242.1	SjLINC027783-IBu	96.961	362	11	0	1	362	1360	999	6.29e-174	608
LNC0244.1	SjLNCA048109-IBu	99.749	1194	3	0	1	1194	323	1516	0	2189
LNC0244.2	SjLNCA048109-IBu	98.467	848	3	1	1	848	323	1160	0	1485
LNC0246.1	SjLNCS025803-IBu	98.589	496	6	1	72	567	863	369	0	876
LNC0247.1	SjLNCA040922-IBu	91.111	135	11	1	1	134	4400	4266	7.14e-46	182
LNC0248.1	SjLNCA011433-IBu	95.699	558	16	1	1	558	4758	4209	0	891
LNC0249.1	SjLINC058515-IBu	99.535	215	1	0	959	1173	1	215	1.48e-108	392
LNC0250.1	SjLINC034413-IBu	98.67	451	3	2	47	495	324	773	0	797
LNC0252.1	SjLNCA007536-IBu	98.885	269	3	0	102	370	167	435	9.17e-136	481
LNC0254.1	SjLNCA059343-IBu	96.744	430	14	0	1	430	3793	4222	0	717
LNC0255.1	SjLINC007331-IBu	98.473	1113	17	0	47	1159	69	1181	0	1962
LNC0255.2	SjLINC007331-IBu	99.28	833	6	0	299	1131	72	904	0	1506
LNC0255.3	SjLINC007330-IBu	97.931	580	12	0	1	580	17	596	0	1005
LNC0255.4	SjLINC007331-IBu	99.279	832	6	0	234	1065	73	904	0	1504
LNC0255.5	SjLINC007331-IBu	99.336	904	6	0	65	968	1	904	0	1637
LNC0256.1	SjLNCA007332-IBu	98.182	330	4	2	29	357	1383	1711	6.99e-164	575
LNC0257.1	SjLNCA007408-IBu	97.727	132	3	0	1	132	2084	2215	8.09e-60	228
LNC0261.1	SjLINC042289-IBu	98.729	472	6	0	1	472	48	519	0	839
LNC0261.2	SjLINC042289-IBu	97.289	332	9	0	110	441	188	519	1.12e-160	564
LNC0263.1	SjLNCA018682-IBu	91.447	152	13	0	550	701	756	605	9.31e-54	209
LNC0265.1	SjLNCA029234-IBu	96.364	55	1	1	329	382	1039	1093	2.14e-17	89.8
LNC0266.1	SjLNCS020309-IBu	98.324	179	3	0	814	992	772	594	8.68e-85	315
LNC0269.1	SjLNCA004953-IBu	97.17	318	9	0	1	318	8067	7750	4.56e-153	538
LNC0272.1	SjLINC024311-IBu	99.733	374	1	0	116	489	1	374	0	686
LNC0272.2	SjLINC013441-IBu	98.601	286	4	0	1	286	8	293	1.15e-143	507
LNC0274.1	SjLNCA059994-IBu	95.866	387	14	2	19829	20213	9992	9606	2.58e-177	625
LNC0274.2	SjLNCA059994-IBu	95.866	387	14	2	20824	21208	9992	9606	3.82e-177	625
LNC0276.1	SjLNCA016840-IBu	78.899	327	55	5	9294	9610	689	367	1.35e-52	209
LNC0279.1	SjLNCS051984-IBu	92.611	203	12	3	4	204	310	109	3.13e-78	289
LNC0280.1	SjLINC043661-IBu	98.684	152	2	0	1	152	156	307	1.98e-72	270
LNC0281.1	SjLINC043661-IBu	95.327	107	5	0	768	874	303	409	5.52e-42	171
LNC0282.1	SjLNCA040977-IBu	87.528	890	98	9	211	1090	507	1393	0	1016
LNC0283.1	SjLINC000788-IBu	90.106	283	27	1	83	365	6539	6820	3.5e-101	366
LNC0284.1	SjLINC043659-IBu	100	614	0	0	716	1329	166	779	0	1134
LNC0285.1	SjLINC043650-IBu	99.715	4213	10	2	2677	6889	1	4211	0	7712
LNC0285.2	SjLNCA032757-IBu	91.25	80	6	1	1487	1566	3988	3910	9.67e-23	108
LNC0286.1	SjLINC043647-IBu	100	756	0	0	247	1002	1	756	0	1397
LNC0286.2	SjLINC043645-IBu	100	534	0	0	247	780	1	534	0	987
LNC0288.1	SjLNCA043760-IBu	100	56	0	0	75	130	1	56	1.44e-22	104
LNC0289.1	SjLNCA043761-IBu	99.405	168	1	0	1	168	417	584	3.96e-83	305
LNC0292.1	SjLNCA008625-IBu	98.286	817	5	6	138	953	342	1150	0	1423
LNC0292.2	SjLNCS034930-IBu	95.815	932	29	5	361	1282	147	1078	0	1496
LNC0292.3	SjLNCS034930-IBu	95.815	932	29	5	361	1282	147	1078	0	1496
LNC0292.4	SjLNCA006216-IBu	95.946	814	24	4	265	1069	1	814	0	1312
LNC0292.5	SjLNCA006216-IBu	97.475	594	15	0	185	778	1	594	0	1014
LNC0292.6	SjLNCA006216-IBu	97.88	283	6	0	184	466	1	283	1.94e-138	490
LNC0295.1	SjLINC003225-IBu	96.721	122	4	0	3	124	1760	1881	3.3e-52	204
LNC0295.2	SjLNCA054060-IBu	96.454	141	3	2	3	143	3758	3896	1.28e-60	231
LNC0296.1	SjLNCA043579-IBu	98.614	433	6	0	1	433	4412	4844	0	767
LNC0297.1	SjLNCA005540-IBu	74.459	971	204	31	224	1171	1802	853	4.76e-104	379
LNC0301.1	SjLINC043941-IBu	99.961	2582	0	1	1	2582	2054	4634	0	4761
LNC0302.1	SjLNCA003423-IBu	81.771	192	27	6	256	441	1074	1263	4.83e-37	154
LNC0303.1	SjLINC059240-IBu	99.682	1257	3	1	1	1257	722	1977	0	2298
LNC0304.1	SjLNCA024534-IBu	94.521	73	4	0	1017	1089	2362	2434	1.18e-24	113
LNC0305.1	SjLINC060465-IBu	96.591	792	27	0	2436	3227	1	792	0	1314
LNC0309.1	SjLINC041966-IBu	99.441	537	3	0	26	562	1	537	0	976
LNC0310.1	SjLNCA017522-IBu	82.886	298	33	8	402	696	510	228	1.51e-66	252
LNC0311.1	SjLNCS022014-IBu	93.939	198	10	2	45	241	198	2	7.6e-81	298
LNC0313.1	SjLNCS029874-IBu	86.335	161	21	1	312	472	2	161	2.73e-43	174
LNC0314.1	SjLNCS029874-IBu	86.335	161	21	1	89	249	161	2	1.58e-43	174
LNC0315.1	SjLNCS029874-IBu	86.335	161	21	1	312	472	2	161	2.64e-43	174
LNC0317.1	SjLNCA042065-IBu	96.296	189	7	0	57	245	1685	1873	8.14e-85	311
LNC0318.1	SjLNCA052299-IBu	81.095	201	37	1	6256	6455	2249	2449	9.57e-38	159
LNC0318.2	SjLNCA052299-IBu	81.095	201	37	1	6260	6459	2249	2449	9.56e-38	159
LNC0320.1	SjLNCA042068-IBu	99.367	316	2	0	1	316	3461	3776	1.24e-163	573
LNC0321.1	SjLINC042092-IBu	98.914	1105	11	1	360	1463	455	1559	0	1973
LNC0321.2	SjLINC042092-IBu	98.914	1105	11	1	321	1424	455	1559	0	1973
LNC0321.3	SjLINC042095-IBu	99.093	441	4	0	258	698	458	898	0	793
LNC0321.4	SjLINC042092-IBu	99.002	1102	11	0	185	1286	458	1559	0	1975
LNC0321.5	SjLINC042090-IBu	99.038	520	5	0	59	578	104	623	0	933
LNC0322.1	SjLINC042107-IBu	97.927	193	2	2	1	193	87	277	3.01e-91	333
LNC0323.1	SjLNCS025804-IBu	85.327	1070	140	14	614	1672	1592	2655	0	1090
LNC0324.1	SjLINC042096-IBu	99.746	394	1	0	254	647	1	394	0	723
LNC0324.2	SjLNCA041976-IBu	92.511	454	34	0	96	549	5033	5486	0	651
LNC0324.3	SjLINC006535-IBu	96.691	272	7	1	1	272	146	415	5.16e-127	451
LNC0325.1	SjLINC042279-IBu	100	625	0	0	14	638	11	635	0	1155
LNC0326.1	SjLINC038822-IBu	97.177	248	4	3	103	350	1049	1293	2.47e-116	416
LNC0328.1	SjLINC009955-IBu	97.158	774	17	3	2	775	1754	2522	0	1303
LNC0328.2	SjLINC009956-IBu	98.457	648	8	2	1	648	113	758	0	1140
LNC0328.3	SjLINC009957-IBu	100	228	0	0	159	386	2558	2785	6.63e-118	422
LNC0331.1	SjLNCA009948-IBu	99.036	830	8	0	1	830	5257	6086	0	1489
LNC0331.2	SjLNCA009948-IBu	98.713	544	7	0	1	544	4991	5534	0	966
LNC0331.3	SjLNCA009948-IBu	97.938	194	4	0	31	224	5063	5256	1.22e-92	337
LNC0332.1	SjLNCA038101-IBu	96.474	397	14	0	1	397	885	489	0	656
LNC0333.1	SjLNCA010086-IBu	100	437	0	0	1	437	2360	2796	0	808
LNC0334.1	SjLNCS017105-IBu	100	88	0	0	320	407	1278	1365	7.85e-40	163
LNC0336.1	SjLNCA009912-IBu	98.028	507	9	1	36	541	1	507	0	880
LNC0337.1	SjLNCA038074-IBu	99.731	372	0	1	249	619	9	380	0	680
LNC0338.1	SjLNCA037959-IBu	97.973	444	6	3	201	641	3893	3450	0	767
LNC0338.2	SjLINC018846-IBu	86.446	664	84	5	102	764	1357	2015	0	723
LNC0338.3	SjLNCA037959-IBu	97.75	400	3	3	1	399	3844	3450	0	684
LNC0339.1	SjLINC009779-IBu	98.753	882	8	1	1	882	158	1036	0	1565
LNC0340.1	SjLINC009831-IBu	98.885	2422	23	4	2225	4645	873	3291	0	4320
LNC0340.2	SjLINC009824-IBu	99.685	1588	5	0	13	1600	1	1588	0	2905
LNC0341.1	SjLNCA009833-IBu	97.561	41	1	0	45	85	873	913	1.28e-12	71.3
LNC0343.1	SjLINC024858-IBu	79.764	509	92	9	5522	6022	428	933	1.39e-97	359
LNC0344.1	SjLINC009728-IBu	99.713	348	1	0	1	348	1486	1833	0	638
LNC0345.1	SjLNCA036604-IBu	92.857	42	2	1	161	202	6448	6408	7.03e-09	60.2
LNC0347.1	SjLNCA009718-IBu	99.351	154	0	1	41	194	1	153	2.9e-74	278
LNC0349.1	SjLINC031492-IBu	93.333	120	7	1	70	189	3363	3245	5.16e-44	176
LNC0350.1	SjLNCS005530-IBu	97.5	600	11	1	1185	1780	948	1547	0	1022
LNC0350.2	SjLNCA030812-IBu	97.561	287	6	1	418	703	418	132	2.98e-138	490
LNC0350.3	SjLNCA030812-IBu	97.561	287	6	1	418	703	418	132	2.98e-138	490
LNC0350.4	SjLINC009620-IBu	99.161	1311	6	1	112	1422	1	1306	0	2355
LNC0350.5	SjLNCA030812-IBu	97.482	278	6	1	539	815	418	141	3.49e-133	473
LNC0350.6	SjLNCA030812-IBu	97.248	218	6	0	249	466	418	201	2.64e-102	370
LNC0350.10	SjLNCA030812-IBu	97.235	217	6	0	249	465	418	202	9.48e-102	368
LNC0350.11	SjLNCA030812-IBu	97.235	217	6	0	398	614	418	202	1.27e-101	368
LNC0350.12	SjLNCA030812-IBu	97.235	217	6	0	398	614	418	202	1.27e-101	368
LNC0350.7	SjLNCA030812-IBu	97.235	217	6	0	418	634	418	202	1.31e-101	368
LNC0350.8	SjLINC009620-IBu	97.768	224	0	1	112	335	1	219	1.73e-105	381
LNC0350.9	SjLNCA030812-IBu	97.235	217	6	0	398	614	418	202	1.27e-101	368
LNC0350.13	SjLNCA030812-IBu	97.509	281	6	1	418	697	418	138	9.38e-135	479
LNC0350.14	SjLNCA030812-IBu	97.222	216	6	0	666	881	418	203	6.61e-101	366
LNC0350.15	SjLINC009620-IBu	99.161	1311	6	1	112	1422	1	1306	0	2355
LNC0350.16	SjLINC009620-IBu	99.161	1311	6	1	112	1422	1	1306	0	2355
LNC0350.17	SjLNCA030812-IBu	97.348	264	6	1	418	680	418	155	1.76e-125	448
LNC0350.18	SjLNCA030812-IBu	97.222	216	6	0	418	633	418	203	4.7e-101	366
LNC0350.19	SjLINC009620-IBu	99.161	1311	6	1	112	1422	1	1306	0	2355
LNC0350.20	SjLNCA030812-IBu	97.348	264	6	1	418	680	418	155	1.76e-125	448
LNC0351.1	SjLNCA056102-IBu	91.176	442	28	5	1	433	78	517	2.26e-168	590
LNC0352.1	SjLINC041572-IBu	88.525	183	21	0	1	183	1769	1587	5.85e-58	222
LNC0353.1	SjLINC025354-IBu	86.513	304	40	1	37	339	738	435	2.48e-91	333
LNC0354.1	SjLINC017987-IBu	99.304	431	3	0	1	431	60	490	0	780
LNC0354.2	SjLINC017987-IBu	99.753	405	1	0	1	405	86	490	0	743
LNC0354.3	SjLINC017987-IBu	100	162	0	0	1	162	329	490	2.76e-81	300
LNC0356.1	SjLINC017971-IBu	99.838	617	1	0	216	832	3696	3080	0	1134
LNC0357.1	SjLINC017971-IBu	99.415	342	2	0	138	479	342	1	1.05e-177	621
LNC0357.2	SjLINC017971-IBu	100	412	0	0	48	459	412	1	0	761
LNC0358.1	SjLNCA018189-IBu	99.548	442	2	0	1	442	16533	16974	0	806
LNC0359.1	SjLNCS018659-IBu	98.52	473	7	0	1	473	473	1	0	835
LNC0360.1	SjLINC017899-IBu	98.895	181	2	0	98	278	21	201	2.08e-88	324
LNC0361.1	SjLNCA031698-IBu	99.572	2803	12	0	2061	4863	1	2803	0	5110
LNC0361.2	SjLINC031932-IBu	98.932	281	3	0	8	288	324	44	1.89e-141	503
LNC0361.3	SjLINC018109-IBu	96.014	276	11	0	61	336	117	392	3.33e-125	449
LNC0361.4	SjLNCA031699-IBu	97.924	289	5	1	1	289	1	288	2.47e-140	499
LNC0361.5	SjLNCA031716-IBu	99.69	1611	5	0	252	1862	1	1611	0	2948
LNC0361.6	SjLNCA031699-IBu	98.897	272	3	0	1	272	8	279	1.89e-136	486
LNC0361.7	SjLNCA031698-IBu	99.516	2274	11	0	272	2545	76	2349	0	4139
LNC0364.1	SjLNCA057533-IBu	92.523	214	16	0	42	255	423	636	1.1e-83	307
LNC0365.1	SjLNCA042622-IBu	100	255	0	0	65	319	2997	3251	4.71e-133	472
LNC0366.1	SjLNCA045140-IBu	87.747	253	27	3	693	943	6558	6808	1.43e-78	292
LNC0368.1	SjLNCS050636-IBu	98.16	163	3	0	1	163	310	472	5.34e-77	285
LNC0369.1	SjLINC047732-IBu	83.839	922	96	28	7	911	1129	244	0	828
LNC0369.2	SjLINC047732-IBu	83.948	922	95	28	7	911	1129	244	0	833
LNC0372.1	SjLINC013897-IBu	91.536	827	61	4	9	832	20	840	0	1131
LNC0372.2	SjLINC059700-IBu	100	271	0	0	1	271	123	393	5.03e-142	501
LNC0373.1	SjLINC051651-IBu	98.068	207	4	0	190	396	835	629	1.34e-99	361
LNC0374.1	SjLNCA021256-IBu	100	503	0	0	1	503	2240	2742	0	929
LNC0374.2	SjLNCA021256-IBu	100	432	0	0	1	432	2240	2671	0	798
LNC0374.3	SjLNCA021256-IBu	98.559	347	0	1	1	342	2240	2586	3.7e-174	608
LNC0374.4	SjLNCA021256-IBu	97.697	304	0	1	1	297	2240	2543	1.98e-146	516
LNC0375.1	SjLINC051600-IBu	99.399	1665	10	0	121	1785	1	1665	0	3020
LNC0376.1	SjLINC051651-IBu	99.342	304	2	0	67	370	304	1	6.93e-157	551
LNC0377.1	SjLNCA051615-IBu	99.352	1388	5	2	2555	3940	1	1386	0	2510
LNC0377.2	SjLNCA051615-IBu	99.541	1090	3	1	2420	3507	1	1090	0	1984
LNC0377.3	SjLNCA051615-IBu	99.562	914	2	1	1	912	177	1090	0	1664
LNC0378.1	SjLNCA051615-IBu	99.623	531	2	0	1	531	2404	2934	0	970
LNC0379.1	SjLINC051613-IBu	99.603	1261	3	2	2637	3896	1564	2823	0	2300
LNC0379.2	SjLINC051613-IBu	99.603	1261	3	2	953	2212	1564	2823	0	2300
LNC0379.3	SjLINC051613-IBu	99.603	1261	3	2	2179	3438	1564	2823	0	2300
LNC0379.4	SjLINC051613-IBu	98	250	4	1	1	250	796	1044	7.71e-121	433
LNC0380.1	SjLNCA051625-IBu	99.718	710	2	0	1	710	496	1205	0	1301
LNC0381.1	SjLNCA005736-IBu	94.118	51	2	1	1234	1283	5101	5051	2.48e-13	76.8
LNC0382.1	SjLNCA051645-IBu	98.98	196	2	0	1	196	1448	1643	4.82e-97	351
LNC0382.2	SjLNCA051645-IBu	98.864	88	1	0	1	88	1449	1536	1.02e-38	158
LNC0383.1	SjLNCA059279-IBu	76.493	268	51	7	305	568	1967	1708	1.53e-31	135
LNC0385.1	SjLINC051669-IBu	99.712	347	1	0	897	1243	485	831	0	636
LNC0387.1	SjLINC057978-IBu	95.079	569	28	0	5	573	1	569	0	896
LNC0387.2	SjLINC033995-IBu	98.785	494	2	3	1	492	606	1097	0	876
LNC0389.1	SjLINC017971-IBu	94.872	39	2	0	398	436	3136	3098	3.27e-09	62.1
LNC0390.1	SjLINC008138-IBu	100	406	0	0	7	412	1	406	0	750
LNC0390.2	SjLNCA060633-IBu	81.375	349	64	1	445	792	9333	8985	1.11e-75	283
LNC0391.1	SjLNCA008315-IBu	97.587	373	7	2	286	656	461	833	0	638
LNC0391.2	SjLINC008135-IBu	99.751	401	1	0	146	546	161	561	0	736
LNC0392.1	SjLNCS011325-IBu	98.507	134	2	0	93	226	332	465	1.29e-62	237
LNC0393.1	SjLINC027783-IBu	90.675	311	25	3	299	608	1098	1405	2.05e-114	411
LNC0394.1	SjLNCA052948-IBu	96.902	581	17	1	1	581	1125	546	0	972
LNC0395.1	SjLNCA056780-IBu	99.613	2326	5	2	982	3304	3252	928	0	4242
LNC0396.1	SjLNCA056776-IBu	100	273	0	0	51	323	1	273	4.7e-143	505
LNC0397.1	SjLNCS003582-IBu	97.701	261	6	0	1	261	2852	3112	1.77e-126	449
LNC0399.1	SjLINC042709-IBu	82.018	545	82	8	374	904	843	1385	3.53e-125	449
LNC0400.1	SjLNCS005530-IBu	97.227	577	16	0	1	577	1524	948	0	977
LNC0402.1	SjLNCA042489-IBu	95.677	347	15	0	3	349	1312	1658	3.87e-159	558
LNC0403.1	SjLINC018460-IBu	99.593	1473	3	1	1	1470	11	1483	0	2684
LNC0403.2	SjLINC018460-IBu	97.698	1477	23	10	1	1470	11	1483	0	2529
LNC0404.1	SjLNCA006525-IBu	86.822	129	13	2	4	128	12220	12092	2.67e-33	141
LNC0405.1	SjLINC003634-IBu	100	814	0	0	1	814	405	1218	0	1504
LNC0406.1	SjLNCA003902-IBu	100	451	0	0	1	451	29	479	0	833
LNC0406.2	SjLNCA003903-IBu	100	353	0	0	94	446	1	353	0	652
LNC0407.1	SjLNCA043723-IBu	91.667	108	7	2	101	207	241	347	5.63e-36	148
LNC0408.1	SjLINC003686-IBu	100	165	0	0	1	165	393	557	1.49e-82	305
LNC0409.1	SjLINC004057-IBu	97.26	73	2	0	20	92	1	73	1.23e-28	124
LNC0410.1	SjLNCA035927-IBu	94.6	1852	88	3	3	1852	4338	6179	0	2856
LNC0410.2	SjLNCA035927-IBu	94.326	1692	85	2	1	1691	4498	6179	0	2582
LNC0410.3	SjLNCS031243-IBu	96.047	1872	72	1	264	2135	343	2212	0	3046
LNC0411.1	SjLNCA004041-IBu	100	109	0	0	1	109	1911	2019	6.93e-52	202
LNC0412.1	SjLNCA050417-IBu	96.18	445	17	0	347	791	6570	6126	0	728
LNC0413.1	SjLNCA003752-IBu	100	40	0	0	496	535	213	252	2.68e-13	75
LNC0415.1	SjLNCA005053-IBu	90.556	593	54	2	1	592	23	614	0	784
LNC0416.1	SjLINC021240-IBu	99.621	792	2	1	1	792	791	1	0	1445
LNC0417.1	SjLNCA038476-IBu	93.023	43	3	0	144	186	1477	1519	2.82e-10	63.9
LNC0418.1	SjLINC050470-IBu	87.103	1039	98	13	139	1143	121	1157	0	1144
LNC0423.1	SjLNCA021637-IBu	98.387	186	1	2	240	425	2119	2302	7.38e-89	326
LNC0423.2	SjLNCS021872-IBu	99.883	855	1	0	441	1295	2214	1360	0	1574
LNC0423.3	SjLNCS021872-IBu	99.883	855	1	0	341	1195	2214	1360	0	1574
LNC0423.4	SjLNCA021638-IBu	99.315	292	2	0	392	683	2217	2508	6.13e-150	529
LNC0423.5	SjLNCA021636-IBu	99.525	632	2	1	150	781	2119	2749	0	1149
LNC0423.6	SjLNCA021636-IBu	98.221	281	3	2	1	280	2023	2302	1.83e-138	490
LNC0424.1	SjLNCA021639-IBu	99.363	628	4	0	347	974	74	701	0	1138
LNC0425.1	SjLINC021645-IBu	99.247	1726	12	1	801	2526	188	1912	0	3114
LNC0426.1	SjLNCA038074-IBu	91.72	314	8	1	2	297	408	95	1.6e-117	420
LNC0428.1	SjLNCA021409-IBu	99.716	352	1	0	154	505	576	927	0	645
LNC0428.2	SjLNCA021409-IBu	99.821	560	1	0	17	576	472	1031	0	1029
LNC0429.1	SjLNCS026324-IBu	93.264	386	14	4	1	375	2801	2417	8.23e-159	558
LNC0430.1	SjLNCS052060-IBu	96.615	1034	33	2	80	1111	1583	550	0	1714
LNC0431.1	SjLINC038822-IBu	95.37	432	18	1	1	432	300	729	0	686
LNC0431.2	SjLINC052317-IBu	97.898	333	7	0	292	624	1319	987	1.96e-164	577
LNC0432.1	SjLNCA006806-IBu	99.862	725	1	0	69	793	1	725	0	1334
LNC0432.2	SjLNCA006806-IBu	99.839	622	1	0	360	981	407	1028	0	1144
LNC0433.1	SjLNCA053841-IBu	97.065	443	11	2	123	563	1306	864	0	745
LNC0434.1	SjLINC006508-IBu	99.067	750	5	1	275	1022	183	932	0	1345
LNC0436.1	SjLNCA030812-IBu	97.651	298	7	0	130	427	121	418	3.98e-145	512
LNC0437.1	SjLNCA006675-IBu	99.402	1003	4	2	1747	2749	1736	736	0	1818
LNC0438.1	SjLNCA006672-IBu	99.526	633	3	0	2259	2891	1	633	0	1153
LNC0438.2	SjLNCA006672-IBu	100	588	0	0	1	588	133	720	0	1086
LNC0438.3	SjLNCA006669-IBu	94.393	107	4	2	183	287	525	631	6.41e-40	163
LNC0439.1	SjLINC006492-IBu	99.415	513	3	0	396	908	140	652	0	931
LNC0440.1	SjLINC006477-IBu	100	99	0	0	1	99	99	1	2.01e-46	183
LNC0442.1	SjLINC044641-IBu	97.26	292	6	1	16	305	292	1	1.11e-139	494
LNC0445.1	SjLINC006428-IBu	98.929	1120	10	2	1298	2416	1	1119	0	2001
LNC0445.2	SjLINC006426-IBu	98.673	1130	9	3	2157	3282	878	2005	0	1999
LNC0445.3	SjLINC006426-IBu	98.673	1130	9	3	2151	3276	878	2005	0	1999
LNC0448.1	SjLNCA035277-IBu	94.671	319	14	3	1	317	38	355	1.17e-138	492
LNC0449.1	SjLNCS056278-IBu	98.177	384	6	1	307	690	1	383	0	669
LNC0449.2	SjLNCS005530-IBu	98.266	346	6	0	312	657	947	1292	2.64e-173	606
LNC0450.1	SjLINC052922-IBu	99.498	2192	10	1	2069	4260	3386	1196	0	3986
LNC0450.2	SjLINC052922-IBu	99.326	4302	25	4	1	4302	5486	1189	0	7781
LNC0450.3	SjLINC052918-IBu	99.301	572	3	1	469	1040	4183	4753	0	1033
LNC0450.4	SjLINC052915-IBu	99.296	1137	7	1	33	1169	3	1138	0	2054
LNC0451.1	SjLINC052922-IBu	99.374	799	4	1	1	799	193	990	0	1447
LNC0451.2	SjLINC052922-IBu	99.16	476	3	1	1	476	193	667	0	856
LNC0452.1	SjLNCA010031-IBu	99.029	206	2	0	37	242	215	420	1.31e-102	370
LNC0454.1	SjLINC013026-IBu	83.476	466	61	9	349	800	2785	2322	4.55e-117	420
LNC0457.1	SjLNCS002840-IBu	84.239	184	29	0	340	523	733	916	9.44e-45	180
LNC0458.1	SjLNCA053065-IBu	98.778	818	8	1	1815	2632	1	816	0	1454
LNC0459.1	SjLNCA018439-IBu	99.077	542	5	0	359	900	931	1472	0	974
LNC0460.1	SjLNCA056222-IBu	81.655	278	51	0	1615	1892	2688	2411	5.76e-60	231
LNC0461.1	SjLNCA018439-IBu	100	208	0	0	307	514	1265	1472	2.72e-106	385
LNC0465.1	SjLNCA026104-IBu	73.991	223	46	10	326	542	1670	1454	1.45e-14	80.5
LNC0466.1	SjLNCA018364-IBu	100	236	0	0	1	236	2284	2519	1.36e-122	436
LNC0467.1	SjLNCA051407-IBu	93.624	298	18	1	208	504	488	785	1.66e-124	444
LNC0470.1	SjLNCS038987-IBu	97.358	265	6	1	138	401	62	326	2.88e-126	449
LNC0471.1	SjLNCA018258-IBu	98.795	332	4	0	1	332	211	542	3.61e-169	592
LNC0472.1	SjLNCA018251-IBu	99.886	874	1	0	956	1829	1	874	0	1609
LNC0473.1	SjLNCA047593-IBu	92.308	91	7	0	4	94	1138	1228	7.78e-30	130
LNC0474.1	SjLNCA018251-IBu	100	193	0	0	37	229	682	874	9.57e-99	357
LNC0475.1	SjLNCA018251-IBu	100	69	0	0	1	69	1350	1418	4.28e-29	128
LNC0476.1	SjLNCS036738-IBu	96.089	537	20	1	29	564	611	75	0	874
LNC0477.1	SjLNCA038183-IBu	91.411	163	13	1	50	211	16096	15934	3.36e-58	222
LNC0478.1	SjLINC058948-IBu	99.016	508	5	0	1265	1772	370	877	0	911
LNC0478.2	SjLINC058948-IBu	99.6	500	2	0	440	939	378	877	0	913
LNC0478.3	SjLINC058948-IBu	99.529	849	4	0	1	849	29	877	0	1546
LNC0479.1	SjLNCA029127-IBu	95.763	236	10	0	1	236	366	131	5.9e-106	381
LNC0481.1	SjLINC000306-IBu	100	40	0	0	1	40	13	52	1.13e-13	75
LNC0482.1	SjLNCA000309-IBu	94.8	250	5	2	1	250	2750	2991	1.74e-106	383
LNC0485.1	SjLNCS024761-IBu	87.578	161	20	0	15	175	648	488	1.17e-47	187
LNC0487.1	SjLINC000405-IBu	96.594	323	1	1	1	323	81	393	1e-149	527
LNC0487.2	SjLINC000405-IBu	99.681	313	1	0	1	313	81	393	1.23e-163	573
LNC0488.1	SjLNCA058884-IBu	96.471	85	1	2	141	224	5290	5373	5.05e-33	139
LNC0489.1	SjLINC034417-IBu	95.724	725	29	1	109	831	320	1044	0	1166
LNC0489.2	SjLNCA026828-IBu	97.534	811	7	2	1	806	171	973	0	1375
LNC0489.3	SjLNCA026828-IBu	97.131	697	7	2	68	759	285	973	0	1164
LNC0490.1	SjLINC012023-IBu	90.462	325	23	2	67	387	1439	1119	5.91e-118	422
LNC0491.1	SjLINC000695-IBu	95.877	1528	48	12	2386	3909	4086	2570	0	2459
LNC0491.2	SjLINC000696-IBu	94.25	1687	63	14	968	2645	1808	147	0	2547
LNC0491.3	SjLINC000696-IBu	94.897	921	34	10	399	1315	3481	2570	0	1428
LNC0491.4	SjLINC000696-IBu	94.432	880	37	7	381	1254	1020	147	0	1343
LNC0492.1	SjLINC000694-IBu	94.89	1448	45	12	1	1430	2578	4014	0	2237
LNC0492.2	SjLINC000696-IBu	94.411	984	26	13	1	957	3360	4341	0	1485
LNC0492.3	SjLINC000694-IBu	96.057	1623	47	14	1	1619	2578	4187	0	2627
LNC0493.1	SjLINC021620-IBu	97.368	266	7	0	223	488	4144	4409	2.68e-127	453
LNC0494.1	SjLNCA000559-IBu	90.625	352	1	1	1	320	1848	2199	4.79e-123	438
LNC0495.2	SjLNCA000559-IBu	100	243	0	0	656	898	2959	2717	6.51e-126	449
LNC0496.1	SjLINC047732-IBu	90.296	371	29	3	7	374	1022	656	3.69e-134	479
LNC0498.1	SjLINC050574-IBu	92.796	1055	73	3	3753	4806	1	1053	0	1524
LNC0499.1	SjLNCS000690-IBu	100	282	0	0	159	440	139	420	8.9e-148	521
LNC0500.1	SjLNCA053905-IBu	97.473	554	14	0	1	554	5135	4582	0	946
LNC0504.1	SjLNCA001145-IBu	98.387	124	2	0	78	201	1905	2028	4.1e-57	219
LNC0505.1	SjLNCA052786-IBu	92.647	68	5	0	358	425	42	109	4.12e-20	99
LNC0506.1	SjLNCA016707-IBu	93.59	78	5	0	1241	1318	3192	3115	1.5e-25	117
LNC0507.1	SjLNCS003582-IBu	95.808	501	17	4	625	1123	2695	3193	0	806
LNC0508.1	SjLNCA011072-IBu	77.922	154	34	0	489	642	695	542	1.25e-19	97.1
LNC0509.1	SjLNCA031544-IBu	98.724	627	8	0	1	627	679	53	0	1114
LNC0509.2	SjLNCA031544-IBu	98.664	599	8	0	1	599	679	81	0	1062
LNC0510.1	SjLNCA053227-IBu	94.845	291	15	0	1718	2008	662	372	3.17e-127	455
LNC0511.1	SjLINC055593-IBu	88.671	459	47	1	379	837	521	974	1.25e-157	555
LNC0511.2	SjLINC019086-IBu	91.803	244	17	2	219	462	2026	2266	2.66e-92	337
LNC0512.1	SjLINC059255-IBu	90.909	319	29	0	168	486	5090	4772	8.53e-120	429
LNC0513.1	SjLNCA020269-IBu	100	451	0	0	253	703	770	1220	0	833
LNC0513.2	SjLNCA020269-IBu	100	466	0	0	1	466	523	988	0	861
LNC0514.1	SjLNCA020259-IBu	100	153	0	0	98	250	1033	1185	1.81e-76	283
LNC0515.1	SjLNCA056570-IBu	97.581	124	3	0	747	870	395	272	4.27e-54	213
LNC0516.1	SjLNCA056570-IBu	97.5	120	3	0	739	858	272	391	1.48e-52	206
LNC0517.1	SjLINC020655-IBu	100	145	0	0	1	145	145	1	2.78e-71	268
LNC0518.1	SjLNCA059695-IBu	94.651	430	19	4	1	426	1167	1596	0	664
LNC0519.1	SjLNCA020485-IBu	95.619	662	18	4	16	677	1	651	0	1051
LNC0520.1	SjLNCA042620-IBu	95.445	461	21	0	537	997	1112	652	0	736
LNC0522.1	SjLINC020223-IBu	98.892	632	7	0	881	1512	679	48	0	1129
LNC0522.2	SjLINC020223-IBu	99.043	627	6	0	881	1507	679	53	0	1125
LNC0522.3	SjLINC020223-IBu	98.892	632	7	0	1684	2315	679	48	0	1129
LNC0522.4	SjLINC020223-IBu	99.043	627	6	0	915	1541	679	53	0	1125
LNC0523.1	SjLINC020223-IBu	96.97	627	19	0	811	1437	679	53	0	1053
LNC0525.2	SjLNCA020284-IBu	95.28	339	14	2	2273	2611	59	395	1.54e-151	536
LNC0525.3	SjLINC023628-IBu	90.625	416	36	3	2274	2688	2624	2211	5.47e-155	549
LNC0525.4	SjLINC023628-IBu	90.625	416	36	3	1929	2343	2624	2211	6.1e-155	549
LNC0525.5	SjLINC023628-IBu	91.325	415	28	4	699	1106	2624	2211	2.23e-158	560
LNC0526.1	SjLNCA017138-IBu	96.617	266	5	1	103	364	410	145	5.5e-123	438
LNC0527.1	SjLNCS036738-IBu	93.952	248	15	0	977	1224	313	66	1.73e-103	375
LNC0528.1	SjLINC016068-IBu	85.106	141	16	5	309	448	1212	1076	1.11e-32	139
LNC0529.1	SjLNCA047423-IBu	96.46	113	4	0	2104	2216	177	289	1.51e-46	187
LNC0531.1	SjLNCS003582-IBu	93.383	665	28	2	964	1612	2695	3359	0	970
LNC0533.1	SjLINC040228-IBu	99.615	1039	4	0	39	1077	1	1039	0	1897
LNC0534.1	SjLNCA010460-IBu	96.589	557	16	1	645	1198	3208	2652	0	920
LNC0535.1	SjLINC025214-IBu	92.77	816	47	10	290	1098	76	886	0	1170
LNC0538.1	SjLNCA037494-IBu	96.348	356	4	1	1	356	1463	1809	1.09e-164	577
LNC0539.1	SjLNCS026774-IBu	92.475	505	35	3	1890	2392	723	1226	0	719
LNC0540.1	SjLNCA044242-IBu	90.78	141	13	0	100	240	1320	1180	3.94e-48	189
LNC0541.2	SjLNCA055316-IBu	82.443	131	23	0	319	449	1123	993	2.09e-25	115
LNC0542.1	SjLNCA041520-IBu	96.774	899	18	8	836	1732	2	891	0	1489
LNC0542.2	SjLNCA041520-IBu	96.774	899	18	8	733	1629	2	891	0	1489
LNC0542.3	SjLNCA041520-IBu	96.774	899	18	8	753	1649	2	891	0	1489
LNC0542.4	SjLNCA041520-IBu	96.774	899	18	8	752	1648	2	891	0	1489
LNC0542.5	SjLNCA041520-IBu	96.774	899	18	8	729	1625	2	891	0	1489
LNC0542.6	SjLNCA041520-IBu	96.774	899	18	8	704	1600	2	891	0	1489
LNC0542.7	SjLNCA041520-IBu	96.774	899	18	8	655	1551	2	891	0	1489
LNC0542.8	SjLNCA041520-IBu	96.774	899	18	8	505	1401	2	891	0	1489
LNC0544.1	SjLNCA041490-IBu	94.788	1132	53	5	2548	3678	1198	72	0	1759
LNC0544.2	SjLINC041601-IBu	98.388	4716	64	10	224	4934	1	4709	0	8277
LNC0544.3	SjLINC041602-IBu	98.099	4735	73	10	224	4945	1	4731	0	8229
LNC0544.4	SjLINC041602-IBu	97.582	1820	32	4	261	2072	3480	5295	0	3107
LNC0544.5	SjLINC041602-IBu	98.094	5246	81	11	224	5456	1	5240	0	9116
LNC0544.6	SjLINC041602-IBu	98.099	4735	73	10	224	4945	1	4731	0	8229
LNC0544.7	SjLINC041602-IBu	98.317	3743	56	7	224	3961	1	3741	0	6556
LNC0544.8	SjLINC041601-IBu	98.462	3315	43	6	267	3578	1292	4601	0	5832
LNC0544.9	SjLINC041602-IBu	97.291	1255	24	3	355	1601	3479	4731	0	2121
LNC0544.10	SjLINC041601-IBu	98.384	1114	13	3	261	1374	3480	4588	0	1953
LNC0544.11	SjLINC041602-IBu	98.121	3886	58	7	267	4141	1292	5173	0	6758
LNC0544.12	SjLINC041600-IBu	97.709	742	14	2	224	965	1	739	0	1273
LNC0544.13	SjLINC041602-IBu	97.525	1697	30	4	355	2043	3479	5171	0	2891
LNC0544.14	SjLINC041602-IBu	98.328	3289	50	5	355	3640	1292	4578	0	5764
LNC0544.15	SjLINC041602-IBu	98.626	2110	26	3	261	2367	1293	3402	0	3733
LNC0545.1	SjLNCA041353-IBu	97.137	454	12	1	89	542	2456	2908	0	765
LNC0545.2	SjLNCA041352-IBu	96.849	476	14	1	1	476	2401	2875	0	795
LNC0546.1	SjLNCS010757-IBu	85.87	184	26	0	2303	2486	681	864	2.69e-49	196
LNC0547.1	SjLINC059031-IBu	98.684	1140	12	3	1081	2219	1	1138	0	2019
LNC0547.2	SjLINC059031-IBu	98.684	1140	12	3	2374	3512	1	1138	0	2019
LNC0548.1	SjLINC059030-IBu	96.459	593	12	7	79	665	1728	1139	0	970
LNC0548.2	SjLINC047007-IBu	90.756	476	24	7	251	707	338	812	1.87e-176	617
LNC0548.3	SjLINC059030-IBu	97.222	756	12	7	79	828	1728	976	0	1271
LNC0548.4	SjLINC059047-IBu	99.659	293	1	0	79	371	1	293	3.82e-152	536
LNC0548.5	SjLINC059047-IBu	99.659	293	1	0	79	371	1	293	3.73e-152	536
LNC0550.1	SjLNCA010556-IBu	99.836	610	1	0	1	610	2435	1826	0	1122
LNC0551.1	SjLNCA026828-IBu	93.47	827	35	13	63	876	1	821	0	1210
LNC0551.2	SjLINC034413-IBu	98.75	880	6	2	9	888	1	875	0	1559
LNC0551.3	SjLINC034416-IBu	98.739	872	6	2	9	880	1	867	0	1544
LNC0551.4	SjLINC023676-IBu	92.806	556	25	9	26	570	1	552	0	791
LNC0555.1	SjLINC031550-IBu	97.843	510	10	1	1	510	220	728	0	880
LNC0558.1	SjLNCA058552-IBu	99.488	391	2	0	1	391	1861	2251	0	712
LNC0559.1	SjLNCA034620-IBu	91.935	62	5	0	2	63	1324	1385	2.77e-17	87.9
LNC0562.1	SjLNCA018997-IBu	82.353	68	12	0	67	134	197	130	6.66e-09	60.2
LNC0563.1	SjLINC053438-IBu	98.326	239	4	0	1	239	2470	2708	1.26e-117	420
LNC0565.1	SjLNCA024122-IBu	100	28	0	0	566	593	1961	1988	3.21e-06	52.8
LNC0566.1	SjLNCA017853-IBu	94.099	322	16	3	1	322	173	491	1.7e-137	486
LNC0567.1	SjLINC040232-IBu	98.785	494	6	0	1	494	64	557	0	880
LNC0568.1	SjLNCA056830-IBu	97.778	270	1	4	1	268	6236	6502	8.43e-130	460
LNC0569.1	SjLINC053438-IBu	90.226	399	31	8	1	395	2941	2547	9.82e-146	514
LNC0569.2	SjLINC053438-IBu	98.413	315	5	0	1	315	2941	2627	4.48e-158	555
LNC0570.1	SjLINC059838-IBu	97.794	408	3	1	1	402	573	166	0	699
LNC0571.1	SjLINC059832-IBu	96.306	785	28	1	1	785	277	1060	0	1288
LNC0571.2	SjLINC059838-IBu	96.578	789	26	1	1	789	317	1104	0	1306
LNC0572.1	SjLINC038622-IBu	90.11	182	16	2	340	520	3	183	5.27e-61	235
LNC0573.1	SjLNCA038783-IBu	98.214	504	7	2	28	531	6782	7283	0	880
LNC0574.1	SjLNCA032147-IBu	82.074	569	92	6	1380	1943	8230	7667	1.67e-133	477
LNC0575.1	SjLNCA038870-IBu	98.143	700	13	0	564	1263	2533	3232	0	1221
LNC0575.2	SjLNCA038870-IBu	98.401	1063	11	4	293	1351	3337	4397	0	1864
LNC0576.1	SjLNCA038870-IBu	94.626	856	22	3	400	1233	1385	532	0	1304
LNC0577.1	SjLNCA038870-IBu	96.076	892	15	1	1	872	5097	5988	0	1435
LNC0578.1	SjLNCS025803-IBu	98.43	637	9	1	1	637	636	1	0	1120
LNC0578.2	SjLNCA029784-IBu	99.127	458	4	0	23	480	961	504	0	824
LNC0579.1	SjLINC038508-IBu	98.529	340	4	1	198	537	77	415	4.47e-171	599
LNC0580.1	SjLNCA038649-IBu	99.212	888	5	1	1059	1944	1	888	0	1600
LNC0580.2	SjLNCA038649-IBu	100	595	0	0	1	595	139	733	0	1099
LNC0581.1	SjLNCA038649-IBu	98.63	438	4	1	1438	1873	888	451	0	774
LNC0582.1	SjLNCA056302-IBu	99.245	265	2	0	12	276	1	265	3.14e-135	479
LNC0584.1	SjLINC054883-IBu	100	559	0	0	4497	5055	578	1136	0	1033
LNC0584.2	SjLINC054880-IBu	98.314	949	11	3	377	1325	1	944	0	1659
LNC0584.3	SjLINC054883-IBu	100	559	0	0	5100	5658	578	1136	0	1033
LNC0585.1	SjLNCS055027-IBu	96.078	204	7	1	1	203	540	337	5.1e-91	331
LNC0586.1	SjLNCS032139-IBu	96.1	718	25	2	959	1675	798	83	0	1168
LNC0587.1	SjLINC054899-IBu	92.265	181	2	1	420	600	1	169	2.77e-64	246
LNC0588.1	SjLNCA006971-IBu	97.8	500	11	0	65	564	1	500	0	863
LNC0589.1	SjLNCA013182-IBu	80.952	210	32	6	2400	2602	7826	8034	4.36e-38	159
LNC0590.1	SjLNCA015536-IBu	91.769	1057	86	1	1	1056	9746	10802	0	1469
LNC0590.2	SjLNCA031171-IBu	93.404	1031	64	2	1	1031	6	1032	0	1524
LNC0590.3	SjLNCA031171-IBu	93.494	830	51	1	1	830	206	1032	0	1230
LNC0591.1	SjLNCA060575-IBu	80.421	1282	176	38	65	1294	1528	2786	0	907
LNC0593.1	SjLNCA003899-IBu	78.007	291	52	7	1254	1535	615	902	6.9e-42	172
LNC0594.1	SjLINC016246-IBu	97.73	793	18	0	395	1187	380	1172	0	1365
LNC0594.2	SjLINC016247-IBu	97.989	1094	20	2	395	1487	380	1472	0	1897
LNC0594.3	SjLINC016247-IBu	97.605	877	18	2	395	1268	380	1256	0	1500
LNC0596.1	SjLINC025205-IBu	99.2	250	2	0	1	250	801	1050	4.74e-127	451
LNC0597.1	SjLNCA015943-IBu	90.698	43	2	1	21	63	422	382	8.56e-08	56.5
LNC0598.1	SjLINC053202-IBu	98.108	370	7	0	80	449	196	565	0	645
LNC0601.2	SjLNCA010459-IBu	93.333	75	3	2	155	229	1130	1202	5.2e-24	110
LNC0602.1	SjLINC016555-IBu	100	546	0	0	522	1067	138	683	0	1009
LNC0602.2	SjLINC016428-IBu	98.98	490	3	2	1	490	170	657	0	876
LNC0602.3	SjLINC016556-IBu	99.806	515	0	1	1	515	514	1	0	944
LNC0602.4	SjLINC016428-IBu	99.79	477	0	1	1	477	170	645	0	874
LNC0602.5	SjLINC016555-IBu	99.267	546	0	1	478	1019	138	683	0	983
LNC0602.6	SjLINC016555-IBu	100	431	0	0	440	870	253	683	0	797
LNC0602.7	SjLINC016555-IBu	100	546	0	0	478	1023	138	683	0	1009
LNC0603.1	SjLINC057419-IBu	96.322	1414	44	4	70	1476	135	1547	0	2316
LNC0603.2	SjLINC025743-IBu	95.988	1346	45	7	1447	2786	1378	36	0	2178
LNC0603.3	SjLINC057419-IBu	96.618	1301	38	3	1160	2455	1443	144	0	2154
LNC0604.1	SjLNCS026324-IBu	91.826	367	23	2	152	518	1415	1056	7.74e-143	505
LNC0604.2	SjLNCS026324-IBu	91.826	367	23	2	4	370	1415	1056	5.44e-143	505
LNC0605.1	SjLNCS026324-IBu	91.854	356	22	2	1	356	1067	1415	2.2e-138	490
LNC0605.2	SjLNCS026324-IBu	91.437	327	21	2	1	327	1090	1409	3.79e-124	442
LNC0606.1	SjLINC044642-IBu	97.368	266	7	0	1	266	266	1	2.75e-127	453
LNC0607.1	SjLNCA059343-IBu	98.366	918	15	0	1	918	2326	3243	0	1613
LNC0608.1	SjLNCA006570-IBu	97.134	628	15	3	1	628	11428	10804	0	1057
LNC0611.1	SjLINC015016-IBu	92.441	463	29	6	1597	2056	8164	7705	0	656
LNC0612.1	SjLINC010288-IBu	99.16	119	1	0	1	119	1639	1521	6.33e-56	215
LNC0613.1	SjLNCA059343-IBu	98.16	815	15	0	1	815	2211	3025	0	1423
LNC0614.1	SjLNCA034620-IBu	82.427	239	37	4	2281	2517	1385	1150	6.39e-51	204
LNC0619.1	SjLINC046140-IBu	95.165	393	18	1	1645	2037	78	469	1.23e-176	619
LNC0620.1	SjLINC046121-IBu	98.298	235	4	0	1	235	2455	2689	3.19e-115	412
LNC0623.1	SjLNCA053050-IBu	98.529	68	1	0	11	78	6547	6614	1.71e-26	121
LNC0624.1	SjLINC060295-IBu	94.488	254	14	0	1	254	76	329	3.21e-109	392
LNC0624.2	SjLINC060295-IBu	94.309	246	14	0	1	246	84	329	8.02e-105	377
LNC0625.1	SjLINC060295-IBu	92.213	244	13	1	1	238	86	329	1.02e-93	340
LNC0625.2	SjLINC060295-IBu	96.721	244	8	0	1	244	86	329	1.05e-113	407
LNC0626.1	SjLINC057419-IBu	96.614	443	15	0	1	443	367	809	0	736
LNC0627.1	SjLNCS026774-IBu	96.378	635	18	3	176	805	561	1195	0	1040
LNC0628.1	SjLINC002008-IBu	96.566	495	10	4	9	503	1710	2197	0	813
LNC0634.1	SjLNCA002483-IBu	94.608	204	4	1	214	410	974	771	8.67e-84	309
LNC0636.1	SjLNCA002483-IBu	94.608	204	4	1	36	232	974	771	6.33e-84	309
LNC0639.1	SjLNCA030742-IBu	94.872	312	16	0	229	540	103	414	8.14e-138	488
LNC0641.1	SjLNCS052162-IBu	98.529	68	1	0	1	68	114	47	2.97e-27	121
LNC0642.1	SjLINC002800-IBu	96.906	614	18	1	1	613	178	791	0	1027
LNC0642.2	SjLINC002800-IBu	96.017	477	18	1	200	675	315	791	0	774
LNC0643.1	SjLNCA002493-IBu	100	404	0	0	1	404	2184	2587	0	747
LNC0644.1	SjLNCS002797-IBu	86.466	266	32	3	68	332	492	754	5.31e-78	289
LNC0645.1	SjLINC002557-IBu	99.688	320	1	0	1	320	46	365	2.44e-167	586
LNC0646.1	SjLNCA012137-IBu	80.345	290	56	1	3395	3684	4381	4093	1.11e-55	219
LNC0646.2	SjLNCA012137-IBu	80.345	290	56	1	2298	2587	4381	4093	8.63e-56	219
LNC0648.1	SjLINC023859-IBu	80.645	93	18	0	122	214	1182	1090	3.62e-12	73.1
LNC0649.1	SjLINC056257-IBu	98.508	1609	22	1	306	1914	3413	1807	0	2837
LNC0650.1	SjLNCA033137-IBu	99.365	315	2	0	1	315	109	423	4.53e-163	571
LNC0651.1	SjLNCA057562-IBu	97.884	567	12	0	41	607	824	258	0	981
LNC0651.2	SjLNCA057562-IBu	97.808	821	16	1	41	859	821	1	0	1415
LNC0651.3	SjLNCA057562-IBu	96.774	837	16	1	79	915	826	1	0	1386
LNC0652.1	SjLNCA057594-IBu	97.471	1819	43	3	351	2169	400	2215	0	3101
LNC0654.1	SjLINC057425-IBu	97.5	80	2	0	1	80	88	167	4.21e-32	137
LNC0656.1	SjLINC049707-IBu	100	29	0	0	188	216	85	113	5.12e-07	54.7
LNC0656.2	SjLNCA041666-IBu	90.566	53	5	0	177	229	227	175	5.11e-12	71.3
LNC0656.3	SjLNCA031300-IBu	89.583	48	5	0	188	235	49	96	3.07e-09	62.1
LNC0656.4	SjLNCS049583-IBu	90.244	41	4	0	170	210	233	273	5.01e-07	54.7
LNC0656.5	SjLNCA031300-IBu	90.196	51	5	0	159	209	46	96	6.38e-11	67.6
LNC0656.6	SjLNCA043239-IBu	100	28	0	0	159	186	2961	2988	1.75e-06	52.8
LNC0659.1	SjLINC024585-IBu	96.798	1374	28	9	1	1362	619	1988	0	2279
LNC0661.1	SjLINC047546-IBu	96.392	194	7	0	183	376	4838	4645	3.15e-87	320
LNC0662.1	SjLNCA024484-IBu	97.895	285	4	2	1	285	1810	2092	3.69e-139	492
LNC0664.1	SjLNCA024566-IBu	96.976	496	8	2	12970	13465	489	1	0	826
LNC0666.1	SjLINC030667-IBu	77.143	210	42	3	411	614	2045	1836	3.97e-25	117
LNC0667.1	SjLINC024519-IBu	95.971	273	11	0	247	519	396	668	1.71e-124	444
LNC0668.1	SjLINC024539-IBu	98.208	279	5	0	21	299	1020	742	7.64e-138	488
LNC0672.1	SjLNCA009224-IBu	100	32	0	0	225	256	279	310	4.94e-09	60.2
LNC0673.1	SjLINC024796-IBu	99.528	1270	6	0	23	1292	1	1270	0	2313
LNC0674.1	SjLNCA059994-IBu	95.604	91	4	0	216	306	9612	9702	3.1e-35	147
LNC0675.1	SjLINC024685-IBu	99.366	473	3	0	76	548	1	473	0	857
LNC0676.1	SjLINC024766-IBu	100	423	0	0	1	423	2483	2905	0	782
LNC0677.1	SjLNCA024682-IBu	99.605	253	1	0	283	535	1	253	5.95e-130	462
LNC0682.1	SjLINC024885-IBu	99.237	131	0	1	1	130	1538	1668	4.61e-62	235
LNC0683.1	SjLNCA013353-IBu	98.349	424	6	1	1	423	5174	4751	0	743
LNC0684.1	SjLNCA026913-IBu	94.595	74	4	0	1	74	3637	3710	1.26e-25	115
LNC0687.1	SjLINC047470-IBu	89.074	421	40	6	2551	2967	7579	7161	9e-146	518
LNC0688.1	SjLINC047470-IBu	89.183	416	39	6	1	412	7166	7579	1.28e-145	514
LNC0689.1	SjLINC043690-IBu	98.35	303	5	0	3	305	630	328	2.03e-151	532
LNC0690.1	SjLINC026532-IBu	97.085	1235	35	1	1	1235	116	1349	0	2080
LNC0691.1	SjLNCS052060-IBu	99.013	304	3	0	266	569	846	1149	5.03e-155	545
LNC0693.1	SjLNCA025060-IBu	99.954	2192	1	0	860	3051	4329	2138	0	4043
LNC0694.1	SjLNCA025106-IBu	96.728	703	9	7	172	873	123	812	0	1158
LNC0694.2	SjLNCA025106-IBu	97.091	825	9	8	78	900	1	812	0	1376
LNC0694.3	SjLNCA025111-IBu	100	235	0	0	271	505	88	322	1e-121	435
LNC0694.4	SjLNCA025111-IBu	99.689	322	0	1	28	348	1	322	4.92e-168	588
LNC0695.1	SjLNCA026913-IBu	89.189	148	16	0	131	278	3669	3816	7.93e-47	185
LNC0696.1	SjLNCA025035-IBu	95.929	737	25	4	700	1433	238	972	0	1190
LNC0696.2	SjLNCA025036-IBu	95.96	297	12	0	1	297	94	390	2.54e-135	483
LNC0696.3	SjLNCA025035-IBu	100	32	0	0	928	959	1121	1152	3.52e-08	60.2
LNC0697.1	SjLINC025156-IBu	99.803	1015	2	0	1	1015	404	1418	0	1864
LNC0698.1	SjLNCA025147-IBu	99.444	719	4	0	1	719	950	232	0	1306
LNC0699.1	SjLNCA025145-IBu	99.829	1170	2	0	1	1170	77	1246	0	2150
LNC0699.2	SjLNCA025155-IBu	99.167	600	3	1	1	598	309	908	0	1079
LNC0699.3	SjLNCA025155-IBu	99.317	293	1	1	52	343	616	908	2.98e-150	529
LNC0700.1	SjLINC013898-IBu	92.663	368	26	1	1	367	3	370	3.21e-150	529
LNC0700.2	SjLINC027147-IBu	96.053	380	8	2	1	380	31	403	3.22e-175	612
LNC0703.1	SjLNCS005530-IBu	98.535	751	10	1	1	750	947	1697	0	1325
LNC0706.1	SjLINC016697-IBu	82.059	641	100	8	1	633	793	160	7.01e-150	532
LNC0707.1	SjLNCS056735-IBu	84.545	110	17	0	1	110	798	689	3.89e-24	110
LNC0708.1	SjLINC016697-IBu	81.903	641	101	8	1	633	793	160	1.62e-148	527
LNC0709.1	SjLINC030897-IBu	100	256	0	0	1	256	72	327	1.03e-133	473
LNC0710.1	SjLINC030927-IBu	100	395	0	0	1	395	32	426	0	730
LNC0711.1	SjLINC025289-IBu	99.034	1346	0	4	1833	3166	1	1345	0	2401
LNC0713.1	SjLINC025289-IBu	97.697	1346	1	5	1792	3108	1	1345	0	2287
LNC0713.2	SjLINC025340-IBu	96.336	1037	20	5	873	1897	1	1031	0	1688
LNC0713.3	SjLINC025340-IBu	96.336	1037	20	5	889	1913	1	1031	0	1688
LNC0713.4	SjLINC025340-IBu	96.336	1037	20	5	821	1845	1	1031	0	1688
LNC0719.1	SjLINC025340-IBu	96.729	214	3	3	1	211	531	319	1.79e-97	353
LNC0722.1	SjLINC025288-IBu	98.985	197	2	0	505	701	683	487	4.07e-97	353
LNC0724.1	SjLINC025340-IBu	96.273	161	4	2	1	160	478	319	2.24e-70	263
LNC0725.1	SjLINC023950-IBu	96.026	151	4	2	1	151	677	529	7.85e-65	244
LNC0729.1	SjLINC025290-IBu	98.771	651	3	1	455	1100	1	651	0	1153
LNC0731.1	SjLINC025289-IBu	98.738	1347	6	4	2171	3508	1	1345	0	2383
LNC0731.2	SjLINC025289-IBu	98.738	1347	6	4	2371	3708	1	1345	0	2383
LNC0735.1	SjLINC025289-IBu	100	112	0	0	1	112	112	1	1.92e-53	207
LNC0739.1	SjLINC039962-IBu	85.714	91	11	2	309	397	185	275	1.47e-18	95.3
LNC0740.1	SjLINC025343-IBu	100	502	0	0	1475	1976	856	355	0	928
LNC0742.1	SjLNCS020309-IBu	98.182	385	3	1	24	404	556	940	0	669
LNC0743.1	SjLINC023628-IBu	95.067	446	17	2	256	697	2647	2203	0	697
LNC0743.2	SjLINC023628-IBu	95.067	446	17	2	220	661	2647	2203	0	697
LNC0743.3	SjLINC023628-IBu	96.782	404	12	1	1	404	2611	2209	0	673
LNC0744.1	SjLINC061040-IBu	98.974	390	4	0	1	390	887	1276	0	699
LNC0745.1	SjLINC061041-IBu	99.259	270	2	0	1	270	681	412	7.17e-138	488
LNC0745.2	SjLNCS052060-IBu	97.774	674	4	3	1	669	435	1102	0	1151
LNC0747.1	SjLINC023760-IBu	100	342	0	0	1	342	1041	1382	0	632
LNC0748.1	SjLINC023760-IBu	100	233	0	0	1	233	1281	1049	5.67e-121	431
LNC0749.1	SjLINC006076-IBu	81.737	449	71	10	2977	3421	3584	3143	9.41e-100	364
LNC0750.1	SjLNCA038997-IBu	90.712	323	20	9	14	336	2072	1760	5.08e-118	422
LNC0750.2	SjLINC006966-IBu	96.154	234	1	2	1	229	1464	1234	2.83e-104	375
LNC0751.1	SjLINC052317-IBu	98.523	474	5	1	1	472	679	1152	0	835
LNC0752.1	SjLNCA058884-IBu	99.498	797	2	2	1	796	1094	299	0	1448
LNC0753.1	SjLNCA058983-IBu	99.225	129	0	1	101	228	263	391	8.49e-61	231
LNC0754.1	SjLNCA029804-IBu	93.255	341	22	1	1396	1735	8031	8371	3.46e-141	501
LNC0756.1	SjLNCA020982-IBu	100	1648	0	0	1	1648	749	2396	0	3044
LNC0757.1	SjLINC036285-IBu	98	50	1	0	1	50	100	51	2.81e-17	87.9
LNC0758.1	SjLINC036285-IBu	100	1162	0	0	19	1180	1	1162	0	2146
LNC0759.1	SjLINC036315-IBu	100	784	0	0	560	1343	1611	2394	0	1448
LNC0759.2	SjLINC036311-IBu	99.523	419	2	0	95	513	474	892	0	763
LNC0760.1	SjLINC036289-IBu	100	334	0	0	73	406	288	621	7.89e-177	617
LNC0761.1	SjLINC036327-IBu	100	634	0	0	500	1133	280	913	0	1171
LNC0761.2	SjLINC036325-IBu	100	1096	0	0	23	1118	1	1096	0	2025
LNC0762.1	SjLINC036327-IBu	99.219	128	0	1	74	200	644	517	1.88e-60	230
LNC0766.1	SjLNCA036525-IBu	98.597	1925	17	3	49	1965	1	1923	0	3397
LNC0767.1	SjLINC010751-IBu	95.96	99	1	2	1	98	384	288	2.43e-38	158
LNC0769.1	SjLINC036439-IBu	99.522	418	2	0	171	588	2187	1770	0	761
LNC0770.1	SjLINC023950-IBu	96.774	310	7	3	5	313	835	528	4.91e-145	514
LNC0770.2	SjLINC030174-IBu	98.542	343	4	1	123	464	1	343	2.18e-172	604
LNC0771.1	SjLNCA029992-IBu	97.889	379	8	0	194	572	1478	1100	0	656
LNC0771.2	SjLINC030115-IBu	99.178	365	3	0	1	365	4	368	0	658
LNC0771.3	SjLNCA029992-IBu	97.889	379	8	0	57	435	1478	1100	0	656
LNC0772.1	SjLNCA029992-IBu	98.669	601	8	0	234	834	878	1478	0	1066
LNC0773.1	SjLNCA029989-IBu	99.259	675	5	0	1	675	1126	1800	0	1219
LNC0774.1	SjLNCA026465-IBu	83.562	146	21	2	4	149	3773	3631	4e-31	134
LNC0775.1	SjLNCA030194-IBu	92.708	384	6	7	1	362	5043	5426	6.78e-152	534
LNC0776.1	SjLINC047546-IBu	90.583	223	17	3	327	546	4859	4638	7.55e-79	292
LNC0777.1	SjLINC060223-IBu	81.798	445	64	11	593	1031	15	448	8.13e-98	357
LNC0779.1	SjLINC038822-IBu	87.5	680	83	2	295	972	1054	1733	0	784
LNC0780.1	SjLNCA023010-IBu	96.599	294	9	1	178	470	304	11	2.54e-137	486
LNC0781.1	SjLINC015016-IBu	100	34	0	0	1736	1769	15	48	2.24e-09	63.9
LNC0783.1	SjLNCA004897-IBu	98.859	263	2	1	164	426	469	730	8.93e-132	468
LNC0785.1	SjLINC003349-IBu	91.525	59	5	0	319	377	2449	2391	3.54e-15	82.4
LNC0785.2	SjLINC004748-IBu	97.534	730	14	3	14	739	1	730	0	1245
LNC0785.3	SjLNCA004750-IBu	97.303	482	12	1	150	630	174	655	0	817
LNC0785.4	SjLNCA004750-IBu	96.319	326	11	1	29	353	176	501	6.6e-152	534
LNC0785.5	SjLNCA004750-IBu	97.408	463	8	3	73	531	273	735	0	785
LNC0787.1	SjLINC004690-IBu	97.349	415	11	0	1	415	822	408	0	706
LNC0788.1	SjLINC032935-IBu	81.601	712	119	9	211	915	505	1211	8.13e-165	579
LNC0789.1	SjLNCA029784-IBu	98.592	355	5	0	58	412	1042	688	3.47e-180	628
LNC0790.1	SjLINC060496-IBu	98.588	425	6	0	35	459	1	425	0	752
LNC0791.1	SjLNCA038101-IBu	94.737	475	22	2	1692	2163	963	489	0	736
LNC0791.2	SjLNCA038101-IBu	94.737	475	22	2	1697	2168	963	489	0	736
LNC0791.3	SjLNCA038101-IBu	94.737	475	22	2	1686	2157	963	489	0	736
LNC0791.4	SjLNCA038101-IBu	94.737	475	22	2	1658	2129	963	489	0	736
LNC0792.1	SjLNCA059695-IBu	88.636	308	9	2	1	282	1281	1588	5.6e-97	351
LNC0793.1	SjLINC031176-IBu	98.953	860	8	1	449	1308	100	958	0	1537
LNC0793.2	SjLINC031181-IBu	98.95	857	8	1	316	1172	1	856	0	1531
LNC0793.3	SjLINC031181-IBu	98.966	677	7	0	316	992	1	677	0	1212
LNC0793.4	SjLINC031176-IBu	97.81	959	8	2	316	1262	1	958	0	1642
LNC0793.5	SjLINC031180-IBu	98.856	612	6	1	663	1274	315	925	0	1090
LNC0793.6	SjLINC031180-IBu	98.856	612	6	1	596	1207	315	925	0	1090
LNC0794.1	SjLNCA047593-IBu	97.734	353	8	0	154	506	554	202	7.23e-174	608
LNC0794.2	SjLNCA038978-IBu	97.441	508	13	0	1	508	8359	8866	0	867
LNC0794.3	SjLNCA034332-IBu	98.134	268	5	0	154	421	384	117	8.19e-132	468
LNC0795.1	SjLINC031224-IBu	99.089	439	4	0	90	528	362	800	0	789
LNC0797.1	SjLINC050405-IBu	99.566	1613	6	1	1	1613	13	1624	0	2939
LNC0797.2	SjLINC050404-IBu	98.364	1284	3	2	1	1267	79	1361	0	2239
LNC0798.1	SjLNCA050422-IBu	99.11	337	3	0	157	493	6332	6668	1.96e-173	606
LNC0799.1	SjLNCA050430-IBu	96.753	154	3	2	50	202	474	626	3.14e-68	255
LNC0800.1	SjLNCA005873-IBu	93.199	941	62	1	550	1490	42	980	0	1382
LNC0802.1	SjLNCA050598-IBu	96.587	293	5	5	1	288	207	499	7e-136	481
LNC0804.1	SjLINC050581-IBu	99.793	483	1	0	1	483	1	483	0	887
LNC0804.2	SjLINC050583-IBu	99.792	481	1	0	85	565	1	481	0	883
LNC0805.1	SjLINC050517-IBu	99.587	242	0	1	163	404	158	398	1.71e-123	440
LNC0808.1	SjLNCA044721-IBu	81.095	402	71	4	168	568	7237	6840	4.3e-86	316
LNC0809.1	SjLINC039478-IBu	98.44	577	0	2	61	628	21	597	0	1007
LNC0810.1	SjLNCA044807-IBu	82.817	355	58	3	215	566	4387	4741	1.54e-85	315
LNC0811.1	SjLNCA039516-IBu	100	301	0	0	1	301	2728	3028	1.19e-158	556
LNC0812.1	SjLINC059335-IBu	99.695	3929	6	2	88	4010	4717	8645	0	7184
LNC0812.2	SjLINC059335-IBu	97.063	3575	62	27	1	3556	3409	6959	0	5980
LNC0812.3	SjLINC059335-IBu	99.108	2690	13	4	1	2680	3481	6169	0	4824
LNC0814.1	SjLNCS012426-IBu	96.832	726	17	2	1	724	659	1380	0	1208
LNC0815.1	SjLINC059335-IBu	97.373	3007	49	9	7962	10946	1	2999	0	5088
LNC0815.2	SjLNCS001366-IBu	98.334	2881	46	2	83	2963	1	2879	0	5053
LNC0816.1	SjLINC043855-IBu	97.876	659	1	3	153	809	1	648	0	1127
LNC0816.2	SjLINC024311-IBu	98.736	712	0	2	67	776	1	705	0	1256
LNC0816.3	SjLINC034415-IBu	98.067	569	7	2	1	565	491	1059	0	987
LNC0817.1	SjLINC023579-IBu	97.826	276	5	1	1	276	303	29	3.11e-134	475
LNC0818.1	SjLINC017502-IBu	99.263	407	3	0	171	577	81	487	0	736
LNC0818.2	SjLINC024311-IBu	99.189	493	0	2	34	522	1	493	0	885
LNC0818.3	SjLINC043855-IBu	96.774	527	1	3	1	526	7	518	0	865
LNC0818.4	SjLINC043855-IBu	94.316	475	1	3	1	474	7	456	0	704
LNC0818.5	SjLINC034417-IBu	98.795	664	5	2	46	709	309	969	0	1179
LNC0818.6	SjLINC024311-IBu	97.44	664	0	3	1	655	93	748	0	1116
LNC0818.7	SjLINC034417-IBu	98.928	653	5	2	46	697	309	960	0	1166
LNC0818.8	SjLINC043855-IBu	97.461	512	2	3	1	511	7	508	0	863
LNC0819.1	SjLINC023579-IBu	96.935	261	3	2	1	257	281	22	1.76e-121	433
LNC0820.1	SjLINC023578-IBu	94.468	470	2	9	124	588	473	23	0	702
LNC0820.2	SjLINC023578-IBu	96.266	482	2	6	15	489	473	1	0	776
LNC0821.1	SjLNCS001366-IBu	95.605	2139	87	5	62	2195	1	2137	0	3422
LNC0821.2	SjLNCS001367-IBu	94.822	2105	86	5	62	2163	1	2085	0	3262
LNC0822.1	SjLNCS001366-IBu	96.391	2882	96	6	62	2938	1	2879	0	4739
LNC0822.2	SjLNCS001366-IBu	96.381	2874	96	6	1	2869	9	2879	0	4724
LNC0822.3	SjLNCS001367-IBu	95.808	2839	95	6	1	2836	10	2827	0	4562
LNC0822.4	SjLNCS001367-IBu	96.848	2570	77	4	287	2855	261	2827	0	4294
LNC0822.5	SjLNCS001366-IBu	96.376	2870	96	6	1	2865	13	2879	0	4717
LNC0822.6	SjLNCS001370-IBu	94.371	604	31	2	3	604	16	618	0	924
LNC0822.7	SjLNCS001370-IBu	96.817	2513	74	5	463	2972	407	2916	0	4193
LNC0822.8	SjLINC051865-IBu	94.6	463	9	2	1	463	127	573	0	702
LNC0822.9	SjLINC051865-IBu	94.508	437	8	2	1	437	153	573	0	660
LNC0824.1	SjLINC016608-IBu	83.249	197	30	3	2059	2254	947	1141	1.07e-43	178
LNC0826.1	SjLNCA048640-IBu	75.527	237	38	12	1182	1399	126	361	5.74e-20	99
LNC0826.2	SjLNCA048640-IBu	75.527	237	38	12	1098	1315	126	361	4.5e-20	99
LNC0829.1	SjLNCA040349-IBu	94.885	391	18	2	1	391	3205	2817	1.19e-174	610
LNC0831.1	SjLNCA001343-IBu	100	151	0	0	52	202	20	170	1.86e-75	279
LNC0832.1	SjLNCA018957-IBu	82.7	711	95	13	2	684	1630	2340	9.06e-173	606
LNC0833.1	SjLNCA040521-IBu	90.456	241	23	0	130	370	20	260	7.61e-87	318
LNC0834.1	SjLNCA058804-IBu	96.456	1411	13	2	223	1627	439	1818	0	2294
LNC0835.1	SjLNCS058848-IBu	94.569	313	12	3	554	862	1	312	8.47e-135	479
LNC0838.1	SjLINC023628-IBu	95.872	436	16	2	12	446	2650	2216	0	704
LNC0839.1	SjLNCA047723-IBu	98.418	885	14	0	12	896	1	885	0	1557
LNC0840.1	SjLNCA047693-IBu	98.941	1039	9	1	287	1325	300	1336	0	1857
LNC0840.2	SjLNCA047693-IBu	98.873	1331	13	1	1	1331	8	1336	0	2374
LNC0842.1	SjLNCA047593-IBu	100	494	0	0	1	494	251	744	0	913
LNC0843.1	SjLINC047382-IBu	97.721	1097	23	2	502	1597	1	1096	0	1886
LNC0844.1	SjLINC047382-IBu	97.906	191	4	0	158	348	2216	2026	9.15e-91	331
LNC0845.1	SjLNCA047423-IBu	96.614	443	6	4	1	442	36	470	0	726
LNC0846.1	SjLINC047325-IBu	99.06	851	7	1	1	850	88	938	0	1526
LNC0847.1	SjLINC047370-IBu	98.611	432	6	0	1	432	21	452	0	765
LNC0848.1	SjLINC047314-IBu	98.4	500	5	1	1	500	128	624	0	876
LNC0849.1	SjLINC047546-IBu	97.28	3162	79	3	126	3281	3161	1	0	5356
LNC0849.2	SjLINC047546-IBu	97.333	4462	111	4	1769	6223	4461	1	0	7574
LNC0849.3	SjLINC047546-IBu	97.333	4462	111	4	1765	6219	4461	1	0	7574
LNC0849.4	SjLINC047546-IBu	97.333	4462	111	4	316	4770	4461	1	0	7574
LNC0850.1	SjLINC044642-IBu	97.934	242	5	0	1	242	242	1	1.44e-117	420
LNC0851.1	SjLINC047487-IBu	98.125	320	6	0	42	361	2938	3257	4.01e-159	558
LNC0852.1	SjLINC047470-IBu	95.429	2647	98	4	1	2647	6470	9093	0	4196
LNC0852.2	SjLINC047470-IBu	95.876	1770	71	2	1	1770	6470	8237	0	2863
LNC0853.1	SjLINC047470-IBu	97.708	1571	19	6	86	1652	1964	407	0	2686
LNC0853.2	SjLINC047470-IBu	97.37	1863	32	6	86	1944	2256	407	0	3153
LNC0853.3	SjLINC047470-IBu	95.458	1255	53	3	1	1252	6343	5090	0	1999
LNC0854.1	SjLNCA026058-IBu	96.238	319	8	1	1	315	3529	3211	7.58e-147	520
LNC0855.1	SjLINC056084-IBu	100	44	0	0	386	429	821	864	1.27e-15	82.4
LNC0856.1	SjLNCS046580-IBu	98.578	211	3	0	1	211	860	1070	8.72e-104	374
LNC0857.1	SjLNCA010614-IBu	94.638	373	10	2	1675	2045	754	390	2.35e-161	569
LNC0859.1	SjLNCA059458-IBu	97.611	293	7	0	122	414	542	250	2.41e-142	503
LNC0860.1	SjLNCS045972-IBu	97.09	378	5	3	233	604	178	555	0	632
LNC0861.1	SjLNCA030803-IBu	95.455	176	5	1	1	173	298	473	9.26e-75	278
LNC0862.1	SjLNCA045329-IBu	85.308	422	55	6	1	419	4269	4686	3.84e-120	429
LNC0865.1	SjLINC053599-IBu	94.613	297	16	0	1	297	13	309	9.43e-130	460
LNC0865.2	SjLINC053599-IBu	98.23	113	2	0	1	113	15	127	1.3e-50	198
LNC0866.1	SjLNCA060401-IBu	92.718	206	8	1	115	313	2558	2353	1.39e-78	291
LNC0867.1	SjLINC060695-IBu	85.567	679	92	5	409	1085	319	993	0	706
LNC0868.1	SjLNCA060094-IBu	97.863	234	5	0	1	234	886	653	3.77e-112	405
LNC0868.2	SjLNCA060094-IBu	98.413	189	3	0	1	189	841	653	1.79e-90	333
LNC0869.1	SjLINC047382-IBu	92.674	273	11	4	1	273	3141	3404	1.35e-106	385
LNC0871.1	SjLNCA060094-IBu	99.578	237	1	0	17	253	1	237	2.12e-121	433
LNC0873.1	SjLNCA022055-IBu	81.714	175	17	7	1	175	1456	1615	5.92e-31	132
LNC0874.1	SjLINC040124-IBu	98.479	1315	20	0	22	1336	1	1315	0	2318
LNC0874.2	SjLINC040132-IBu	96.142	674	24	2	21	693	1	673	0	1099
LNC0875.1	SjLINC040124-IBu	98.359	792	13	0	1135	1926	1315	524	0	1391
LNC0876.1	SjLINC040124-IBu	98.479	1315	20	0	18	1332	1	1315	0	2318
LNC0877.1	SjLINC040136-IBu	99.625	534	2	0	367	900	1175	642	0	976
LNC0879.1	SjLINC040174-IBu	100	350	0	0	6	355	1	350	0	647
LNC0879.2	SjLNCA040179-IBu	100	343	0	0	1	343	7	349	0	634
LNC0879.3	SjLINC040174-IBu	100	344	0	0	1	344	7	350	0	636
LNC0880.1	SjLNCS030733-IBu	95.71	303	9	4	2621	2922	904	605	8.89e-136	484
LNC0880.2	SjLNCS030733-IBu	96.113	283	7	4	2791	3072	904	625	5.54e-128	459
LNC0881.1	SjLNCA040225-IBu	99.479	384	1	1	1	384	5363	5745	0	697
LNC0882.1	SjLINC040211-IBu	98.724	392	5	0	244	635	659	1050	0	697
LNC0882.2	SjLINC040211-IBu	98.246	399	7	0	38	436	652	1050	0	699
LNC0883.1	SjLNCS005530-IBu	98.339	301	5	0	1	301	1262	1562	2.59e-150	529
LNC0884.1	SjLNCA042620-IBu	97.853	559	12	0	42	600	1194	636	0	966
LNC0885.1	SjLNCA018957-IBu	97.889	379	8	0	581	959	3492	3114	0	656
LNC0887.1	SjLNCA059343-IBu	97.847	743	16	0	200	942	3066	2324	0	1284
LNC0888.1	SjLINC037149-IBu	87.437	199	24	1	972	1169	308	506	4.34e-59	228
LNC0890.1	SjLINC018885-IBu	97.683	259	5	1	1	259	409	666	1.02e-124	444
LNC0891.1	SjLNCA018818-IBu	97.361	341	9	0	1159	1499	622	282	4.67e-165	580
LNC0892.1	SjLNCA018818-IBu	96.982	497	14	1	2	498	1	496	0	833
LNC0893.1	SjLINC048685-IBu	79.263	217	36	7	15	226	296	84	1.51e-33	143
LNC0893.2	SjLINC048685-IBu	79.263	217	36	7	15	226	296	84	3.54e-33	143
LNC0893.3	SjLINC048685-IBu	79.263	217	36	7	15	226	296	84	2.61e-33	143
LNC0894.1	SjLINC037307-IBu	98.96	673	7	0	4799	5471	3445	4117	0	1205
LNC0894.2	SjLINC037307-IBu	98.96	673	7	0	3151	3823	3445	4117	0	1205
LNC0894.3	SjLINC037307-IBu	99.275	965	7	0	1643	2607	3153	4117	0	1744
LNC0895.1	SjLINC061154-IBu	72.989	696	156	21	1111	1785	1320	636	5.21e-55	215
LNC0896.1	SjLINC057421-IBu	98.294	293	5	0	1912	2204	537	245	5.67e-145	514
LNC0896.2	SjLINC057421-IBu	98.294	293	5	0	815	1107	537	245	2.82e-145	514
LNC0896.3	SjLINC001726-IBu	95.793	309	13	0	1	309	541	233	2.09e-141	499
LNC0897.1	SjLINC001731-IBu	96.981	530	16	0	1	530	252	781	0	891
LNC0898.1	SjLINC029400-IBu	79.061	277	42	7	764	1040	2929	3189	2.36e-43	176
LNC0898.2	SjLINC061243-IBu	84.083	289	33	7	8057	8344	1	277	6.68e-70	267
LNC0898.3	SjLINC037149-IBu	85.459	392	52	3	1365	1751	308	699	1.77e-111	403
LNC0898.4	SjLINC061243-IBu	84.083	289	33	7	4977	5264	1	277	4.21e-70	267
LNC0898.5	SjLINC061243-IBu	84.083	289	33	7	3836	4123	1	277	3.29e-70	267
LNC0898.6	SjLINC061243-IBu	84.083	289	33	7	5822	6109	1	277	4.89e-70	267
LNC0901.1	SjLNCS005530-IBu	99.234	261	2	0	1	261	1346	1606	3.78e-133	472
LNC0902.1	SjLINC034777-IBu	98.846	260	3	0	1	260	24	283	6.3e-131	464
LNC0902.2	SjLNCA034779-IBu	100	74	0	0	1	74	27	100	4.15e-32	137
LNC0903.1	SjLNCS034930-IBu	80.851	188	24	8	2	179	647	832	5.14e-32	137
LNC0904.1	SjLNCA015991-IBu	98.109	2485	29	5	1040	3522	802	3270	0	4313
LNC0904.2	SjLNCA015989-IBu	93.455	825	27	5	136	945	2	814	0	1199
LNC0904.3	SjLNCA015991-IBu	98.188	2483	29	4	853	3333	802	3270	0	4322
LNC0905.1	SjLNCA012915-IBu	92.021	188	14	1	3932	4118	7899	8086	4.25e-69	263
LNC0906.1	SjLINC033978-IBu	98.058	309	6	0	1	309	329	637	4.42e-153	538
LNC0910.1	SjLINC061250-IBu	96.204	2371	86	4	817	3187	3956	6322	0	3877
LNC0912.1	SjLINC061251-IBu	98.5	1600	21	3	1	1600	251	1847	0	2819
LNC0912.2	SjLINC061251-IBu	97.899	238	5	0	1	238	4694	4931	4.82e-115	412
LNC0915.1	SjLNCA034142-IBu	96.452	451	16	0	95	545	25	475	0	745
LNC0916.1	SjLINC061248-IBu	93.955	397	24	0	1	397	4210	4606	7.31e-172	601
LNC0918.1	SjLINC033969-IBu	94.359	195	9	2	149	343	1	193	1.31e-80	298
LNC0918.2	SjLINC033969-IBu	94.359	195	9	2	137	331	1	193	1.39e-80	298
LNC0919.1	SjLNCS003247-IBu	98.507	201	3	0	4	204	2438	2238	9.48e-98	355
LNC0922.1	SjLNCA005053-IBu	96.837	411	13	0	1	411	22	432	0	688
LNC0923.1	SjLINC050208-IBu	97.959	245	5	0	22	266	2559	2803	3.28e-119	425
LNC0923.2	SjLINC050208-IBu	95.023	442	7	1	243	669	2752	2311	0	680
LNC0923.3	SjLINC050208-IBu	97.959	245	5	0	38	282	2559	2803	3.48e-119	425
LNC0923.4	SjLINC050208-IBu	97.959	245	5	0	29	273	2559	2803	3.36e-119	425
LNC0923.5	SjLINC050208-IBu	97.49	239	6	0	2	240	2565	2803	2.97e-114	409
LNC0923.6	SjLINC050208-IBu	97.951	244	5	0	32	275	2559	2802	2.08e-118	424
LNC0924.1	SjLINC050208-IBu	94.771	612	19	3	387	986	1592	2202	0	941
LNC0924.2	SjLINC050208-IBu	94.658	805	23	3	419	1204	2000	2803	0	1230
LNC0925.1	SjLNCA001793-IBu	98.8	250	3	0	1	250	4084	3835	2.5e-125	446
LNC0926.1	SjLINC034495-IBu	97.017	1810	50	4	2067	3874	1904	97	0	3040
LNC0926.2	SjLINC034495-IBu	96.19	1811	65	4	3784	5593	1904	97	0	2959
LNC0926.3	SjLINC026632-IBu	92.125	546	28	8	1842	2373	1	545	0	756
LNC0926.4	SjLINC034495-IBu	97.901	1810	35	3	729	2537	1904	97	0	3129
LNC0926.5	SjLINC026632-IBu	92.125	546	28	8	1040	1571	1	545	0	756
LNC0926.6	SjLINC026632-IBu	91.683	517	28	8	413	915	1	516	0	702
LNC0927.1	SjLINC010288-IBu	93.458	214	5	4	4	216	238	33	2.57e-84	309
LNC0927.2	SjLINC010288-IBu	95.109	368	10	4	6	365	368	1	1.81e-163	573
LNC0927.3	SjLINC010288-IBu	99.074	108	1	0	1	108	110	3	6.27e-49	195
LNC0928.1	SjLINC010288-IBu	94.324	370	13	5	23	386	368	1	4.99e-159	560
LNC0928.2	SjLINC034495-IBu	96.795	1903	58	3	720	2621	1901	1	0	3173
LNC0928.3	SjLINC034495-IBu	97.272	1906	49	3	335	2239	1904	1	0	3229
LNC0928.10	SjLINC034495-IBu	96.224	1907	68	4	5121	7026	1904	1	0	3120
LNC0928.11	SjLINC034495-IBu	96.224	1907	68	4	4740	6645	1904	1	0	3120
LNC0928.4	SjLINC034495-IBu	97.587	1906	43	3	729	2633	1904	1	0	3262
LNC0928.5	SjLINC034495-IBu	97.219	1906	48	5	3020	4922	1904	1	0	3221
LNC0928.6	SjLINC034495-IBu	97.429	1906	46	3	156	2060	1904	1	0	3245
LNC0928.7	SjLINC034495-IBu	97.429	1906	46	3	156	2060	1904	1	0	3245
LNC0928.8	SjLINC034495-IBu	96.224	1907	68	4	8376	10281	1904	1	0	3120
LNC0928.9	SjLINC034495-IBu	97.272	1906	48	4	3021	4924	1904	1	0	3229
LNC0928.12	SjLINC034495-IBu	96.852	1906	57	3	2477	4381	1904	1	0	3184
LNC0928.13	SjLINC034495-IBu	97.482	1906	44	4	1302	3205	1904	1	0	3251
LNC0928.14	SjLINC034495-IBu	96.795	1903	58	3	3023	4924	1901	1	0	3173
LNC0928.15	SjLINC034495-IBu	96.224	1907	68	4	2449	4354	1904	1	0	3120
LNC0928.16	SjLINC034495-IBu	96.905	1906	55	4	2255	4158	1904	1	0	3190
LNC0928.17	SjLINC034495-IBu	96.224	1907	68	4	2449	4354	1904	1	0	3120
LNC0928.18	SjLINC034495-IBu	97.429	1906	46	3	1494	3398	1904	1	0	3245
LNC0928.19	SjLINC034495-IBu	97.324	1906	47	4	538	2441	1904	1	0	3234
LNC0928.20	SjLINC034495-IBu	96.8	1906	58	3	538	2442	1904	1	0	3179
LNC0928.21	SjLINC034495-IBu	97.219	1906	50	3	1876	3780	1904	1	0	3223
LNC0928.22	SjLINC034495-IBu	97.482	1906	45	3	156	2060	1904	1	0	3251
LNC0928.23	SjLINC034495-IBu	97.167	1906	51	3	538	2442	1904	1	0	3217
LNC0928.24	SjLINC034495-IBu	97.692	1906	40	4	1685	3588	1904	1	0	3273
LNC0928.25	SjLINC034495-IBu	97.379	1679	41	3	1	1678	1677	1	0	2854
LNC0928.26	SjLINC034495-IBu	97.114	1906	52	3	1111	3015	1904	1	0	3212
LNC0928.27	SjLINC034495-IBu	97.272	1906	49	3	347	2251	1904	1	0	3229
LNC0928.28	SjLINC034495-IBu	97.009	1906	53	4	1111	3014	1904	1	0	3201
LNC0928.29	SjLINC034495-IBu	97.324	1906	46	5	3404	5306	1904	1	0	3232
LNC0928.30	SjLINC034495-IBu	97.324	1906	48	3	1494	3398	1904	1	0	3234
LNC0928.31	SjLINC034495-IBu	96.59	1906	62	3	3400	5304	1904	1	0	3157
LNC0928.32	SjLINC034495-IBu	97.482	1906	44	4	920	2823	1904	1	0	3251
LNC0928.33	SjLINC034495-IBu	97.009	1906	53	4	3210	5113	1904	1	0	3201
LNC0928.34	SjLINC034495-IBu	96.986	1858	53	3	1	1857	1856	1	0	3118
LNC0928.35	SjLINC034495-IBu	97.586	1284	29	2	1	1283	1283	1	0	2198
LNC0928.36	SjLINC034495-IBu	96.537	1906	63	3	908	2812	1904	1	0	3151
LNC0928.37	SjLINC034495-IBu	97.482	1906	44	4	2067	3970	1904	1	0	3251
LNC0928.38	SjLINC034495-IBu	97.219	1906	50	3	3402	5306	1904	1	0	3223
LNC0928.39	SjLINC034495-IBu	97.219	1906	50	3	1111	3015	1904	1	0	3223
LNC0928.40	SjLINC034495-IBu	97.796	1906	38	4	1685	3588	1904	1	0	3284
LNC0928.41	SjLINC034495-IBu	96.224	1907	68	4	4935	6840	1904	1	0	3120
LNC0928.42	SjLINC034495-IBu	97.677	1679	36	3	1	1678	1677	1	0	2881
LNC0928.43	SjLINC034495-IBu	96.059	1903	71	4	7044	8945	1900	1	0	3096
LNC0928.44	SjLINC034495-IBu	97.493	1476	34	3	1	1475	1474	1	0	2518
LNC0928.45	SjLINC034495-IBu	97.482	1906	44	4	538	2441	1904	1	0	3251
LNC0928.46	SjLINC034495-IBu	96.8	1906	58	3	1684	3588	1904	1	0	3179
LNC0928.47	SjLINC034495-IBu	96.8	1906	58	3	2637	4541	1904	1	0	3179
LNC0928.48	SjLINC034495-IBu	96.905	1906	55	4	920	2823	1904	1	0	3190
LNC0928.49	SjLINC034495-IBu	96.8	1906	58	3	4355	6259	1904	1	0	3179
LNC0928.50	SjLINC034495-IBu	97.588	1907	41	5	1111	3015	1904	1	0	3262
LNC0928.51	SjLINC034495-IBu	97.219	1906	49	4	347	2250	1904	1	0	3223
LNC0928.52	SjLINC034495-IBu	96.957	1906	54	4	538	2441	1904	1	0	3195
LNC0928.53	SjLINC034495-IBu	97.429	1906	46	3	156	2060	1904	1	0	3245
LNC0928.54	SjLINC034495-IBu	97.219	1906	50	3	538	2442	1904	1	0	3223
LNC0928.55	SjLINC034495-IBu	97.566	1520	34	3	1	1519	1518	1	0	2599
LNC0928.56	SjLINC034495-IBu	96.224	1907	68	4	2439	4344	1904	1	0	3120
LNC0928.57	SjLINC034495-IBu	97.324	1906	46	5	1302	3204	1904	1	0	3232
LNC0928.58	SjLINC034495-IBu	96.957	1906	55	3	920	2824	1904	1	0	3195
LNC0928.59	SjLINC034495-IBu	97.482	1906	45	3	729	2633	1904	1	0	3251
LNC0928.60	SjLINC034495-IBu	96.905	1906	55	4	717	2620	1904	1	0	3190
LNC0928.61	SjLINC034495-IBu	96.329	1907	66	4	144	2049	1904	1	0	3131
LNC0928.62	SjLINC034495-IBu	97.483	1907	44	4	920	2825	1904	1	0	3253
LNC0928.63	SjLINC034495-IBu	97.141	1679	45	3	1	1678	1677	1	0	2832
LNC0928.64	SjLINC034495-IBu	97.566	1849	41	4	908	2754	1904	58	0	3162
LNC0928.65	SjLINC034495-IBu	95.342	1374	60	4	538	1909	1904	533	0	2180
LNC0928.66	SjLINC034495-IBu	95.64	1376	54	6	347	1720	1904	533	0	2204
LNC0928.67	SjLINC034495-IBu	95.269	1374	62	3	156	1528	1904	533	0	2174
LNC0928.68	SjLINC034495-IBu	95.64	1376	54	6	347	1720	1904	533	0	2204
LNC0928.69	SjLINC034495-IBu	95.64	1376	54	6	347	1720	1904	533	0	2204
LNC0928.70	SjLINC034495-IBu	95.952	1334	52	2	526	1858	1904	572	0	2163
LNC0928.71	SjLINC034495-IBu	95.633	1374	57	3	1480	2852	1904	533	0	2202
LNC0928.72	SjLINC034495-IBu	95.051	1374	66	2	144	1517	1904	533	0	2159
LNC0928.73	SjLINC034495-IBu	96.693	998	33	0	1	998	1856	859	0	1661
LNC0928.74	SjLINC034495-IBu	96.327	1334	48	1	347	1680	1904	572	0	2191
LNC0928.75	SjLINC034495-IBu	95.706	1374	56	3	2065	3437	1904	533	0	2207
LNC0928.76	SjLINC034495-IBu	96.33	1335	46	3	569	1902	1904	572	0	2191
LNC0928.77	SjLINC034495-IBu	95.636	1375	54	6	2065	3436	1904	533	0	2202
LNC0928.78	SjLINC034495-IBu	94.84	1376	67	3	729	2104	1904	533	0	2145
LNC0928.79	SjLINC034495-IBu	96.434	1318	43	4	156	1472	1904	590	0	2170
LNC0928.80	SjLINC034495-IBu	95.488	1374	59	3	347	1719	1904	533	0	2191
LNC0928.81	SjLINC034495-IBu	95.746	1199	50	1	1	1199	1868	671	0	1930
LNC0928.82	SjLINC034495-IBu	96.957	920	28	0	1	920	1856	937	0	1544
LNC0929.1	SjLINC034495-IBu	96.635	208	7	0	1	208	1265	1472	1.92e-95	346
LNC0930.1	SjLINC034495-IBu	94.836	1375	65	6	144	1515	1904	533	0	2141
LNC0931.1	SjLNCA032972-IBu	95.286	297	8	5	1	293	355	61	2e-131	466
LNC0932.1	SjLNCA032972-IBu	96.448	366	8	5	1	363	1	364	3.17e-171	599
LNC0932.2	SjLINC010288-IBu	96.143	363	6	5	23	379	368	8	1.94e-167	586
LNC0932.3	SjLINC010288-IBu	93.458	214	10	3	1	212	225	14	5.39e-86	315
LNC0932.4	SjLNCA032972-IBu	95.238	273	7	5	1	267	78	350	8.52e-120	427
LNC0932.5	SjLNCA032972-IBu	95.21	334	9	6	1	327	3	336	4.73e-148	521
LNC0932.6	SjLINC010288-IBu	95.109	368	12	3	23	384	368	1	5.09e-164	575
LNC0933.1	SjLINC010288-IBu	91.081	370	23	7	221	582	368	1	1.01e-138	492
LNC0933.2	SjLINC010288-IBu	91.081	370	23	7	352	713	368	1	1.52e-138	492
LNC0933.3	SjLINC010288-IBu	91.622	370	23	7	444	807	368	1	1.35e-142	505
LNC0933.4	SjLINC010288-IBu	90.27	370	25	9	192	552	368	1	2.45e-133	473
LNC0934.1	SjLINC010288-IBu	90.854	328	16	10	46	366	1	321	1.2e-119	427
LNC0934.2	SjLINC010288-IBu	92.464	345	12	12	46	383	1	338	9.51e-136	481
LNC0935.1	SjLNCA032972-IBu	95.312	320	10	5	7	323	1	318	1.69e-142	503
LNC0935.2	SjLNCA032972-IBu	95.652	368	9	6	7	371	1	364	7.75e-167	584
LNC0935.3	SjLINC010288-IBu	92.703	370	19	7	16	379	368	1	1.82e-149	527
LNC0935.4	SjLINC010288-IBu	94.796	269	6	6	14	274	368	100	2.45e-115	412
LNC0935.5	SjLINC010288-IBu	95.968	248	6	4	1	246	248	3	1.7e-111	399
LNC0935.6	SjLNCA032972-IBu	88.308	325	25	8	19	340	1	315	1.13e-104	377
LNC0936.1	SjLINC010288-IBu	94.801	327	7	9	2	320	325	1	6.1e-142	501
LNC0936.2	SjLINC010288-IBu	95.413	327	7	5	2	322	325	1	9.09e-146	514
LNC0937.1	SjLINC010288-IBu	96.241	266	6	4	1	264	264	1	1.83e-121	433
LNC0937.2	SjLINC010288-IBu	96.216	370	6	7	21	384	368	1	2.93e-171	599
LNC0937.3	SjLINC010288-IBu	96.414	251	5	4	1	249	249	1	8.01e-115	411
LNC0938.1	SjLNCA037895-IBu	86.567	134	15	3	626	758	511	380	3.96e-33	145
LNC0938.3	SjLNCA037895-IBu	74.783	345	73	12	8261	8600	726	391	2.21e-32	143
LNC0938.4	SjLNCA037895-IBu	90.244	123	10	2	7593	7715	510	390	3.51e-37	159
LNC0938.5	SjLNCA037895-IBu	90.244	123	10	2	7817	7939	510	390	3.55e-37	159
LNC0938.6	SjLNCA037895-IBu	90.244	123	10	2	5571	5693	510	390	1.67e-37	159
LNC0938.7	SjLNCA037895-IBu	86.567	134	15	3	1975	2107	511	380	2.12e-33	145
LNC0938.8	SjLNCA037895-IBu	91.129	124	9	2	2584	2707	511	390	2.9e-40	167
LNC0938.9	SjLNCA037895-IBu	91.129	124	9	2	2388	2511	511	390	2.74e-40	167
LNC0938.10	SjLNCA037895-IBu	88.806	134	12	3	219	351	511	380	4.58e-39	161
LNC0938.11	SjLNCA037895-IBu	88.806	134	12	3	1109	1241	511	380	2.3e-38	161
LNC0938.12	SjLNCA037895-IBu	87.903	124	13	2	767	890	511	390	5.13e-34	145
LNC0938.13	SjLNCA037895-IBu	88.806	134	12	3	219	351	511	380	4.61e-39	161
LNC0938.14	SjLNCA037895-IBu	88.06	134	13	3	252	384	511	380	1.86e-37	156
LNC0938.15	SjLNCA037895-IBu	88.806	134	12	3	1119	1251	511	380	6.55e-39	161
LNC0938.16	SjLNCA037895-IBu	90.164	122	10	2	671	792	511	392	3.88e-38	158
LNC0938.17	SjLNCA037895-IBu	88.806	134	12	3	44	176	511	380	3.89e-39	161
LNC0938.18	SjLNCA037895-IBu	90.323	124	10	2	221	344	511	390	2.47e-39	161
LNC0938.19	SjLNCA037895-IBu	89.516	124	11	2	221	344	511	390	1.13e-37	156
LNC0938.20	SjLNCA037895-IBu	89.516	124	11	2	221	344	511	390	1.13e-37	156
LNC0938.21	SjLNCA037895-IBu	90.323	124	10	2	743	866	511	390	3.32e-39	161
LNC0938.22	SjLNCA037895-IBu	90.323	124	10	2	210	333	511	390	1.25e-39	161
LNC0938.23	SjLNCA037895-IBu	88.806	134	12	3	44	176	511	380	4.11e-39	161
LNC0938.24	SjLNCA037895-IBu	90.323	124	10	2	1361	1484	511	390	7.26e-39	161
LNC0938.25	SjLNCA037895-IBu	90.323	124	10	2	811	934	511	390	3.56e-39	161
LNC0938.26	SjLNCA037895-IBu	90.323	124	10	2	321	444	511	390	1.65e-39	161
LNC0938.27	SjLNCA037895-IBu	90.323	124	10	2	784	907	511	390	5.18e-39	161
LNC0938.28	SjLNCA037895-IBu	88.806	134	12	3	44	176	511	380	2.28e-39	161
LNC0938.29	SjLNCA037895-IBu	88.06	134	13	3	252	384	511	380	1.39e-37	156
LNC0938.30	SjLNCA037895-IBu	90.323	124	10	2	360	483	511	390	1.83e-39	161
LNC0939.1	SjLINC020003-IBu	99.248	133	1	0	84	216	10	142	9.62e-64	241
LNC0940.1	SjLINC020226-IBu	99.378	643	3	1	236	878	1	642	0	1164
LNC0940.2	SjLINC025205-IBu	97.01	301	6	3	6	306	757	1054	2.15e-142	503
LNC0941.1	SjLINC050235-IBu	94.949	198	9	1	722	918	553	750	2.96e-83	309
LNC0943.1	SjLINC020367-IBu	98.668	1351	6	3	112	1461	1	1340	0	2385
LNC0943.2	SjLINC020367-IBu	98.656	1637	8	5	358	1992	1	1625	0	2889
LNC0943.3	SjLINC020365-IBu	98.685	1673	8	5	212	1882	1	1661	0	2955
LNC0943.4	SjLINC020365-IBu	98.147	1673	8	6	112	1773	1	1661	0	2896
LNC0943.5	SjLINC020361-IBu	98.735	1423	6	3	358	1779	1	1412	0	2518
LNC0945.1	SjLNCA003597-IBu	98.851	174	2	0	102	275	4556	4729	1.06e-84	311
LNC0946.1	SjLNCA005873-IBu	92.804	945	61	6	85	1026	42	982	0	1362
LNC0946.2	SjLNCA005873-IBu	92.789	943	61	6	36	975	44	982	0	1358
LNC0948.1	SjLNCA031532-IBu	91.406	256	19	1	91	343	414	669	8.95e-96	348
LNC0948.2	SjLNCA031532-IBu	90.438	502	42	6	1	500	987	1484	0	656
LNC0948.3	SjLNCA031532-IBu	96.164	391	13	2	140	529	400	789	0	638
LNC0949.1	SjLNCA031317-IBu	95.338	429	20	0	80	508	2	430	0	682
LNC0949.2	SjLNCA059077-IBu	83.192	708	81	17	1548	2250	1880	2554	1.12e-174	614
LNC0950.1	SjLNCA031317-IBu	97.351	302	7	1	143	443	2	303	3.98e-145	512
LNC0951.1	SjLNCA026421-IBu	84.032	883	136	3	1101	1983	943	1820	0	845
LNC0951.2	SjLNCA026421-IBu	84.058	759	116	2	1272	2030	1067	1820	0	726
LNC0952.1	SjLNCS052060-IBu	90.452	597	49	6	1	590	1613	2208	0	780
LNC0952.2	SjLNCS052060-IBu	90.452	597	49	6	1	590	1613	2208	0	780
LNC0953.1	SjLINC061084-IBu	94.862	253	10	1	112	361	242	494	4.3e-109	392
LNC0954.1	SjLINC019090-IBu	89.96	249	23	2	32	279	917	670	4e-87	320
LNC0955.1	SjLNCA004822-IBu	92.69	342	18	7	11	351	1	336	1.87e-137	486
LNC0955.2	SjLNCA004824-IBu	92.56	336	18	7	11	345	1	330	3.98e-134	475
LNC0956.1	SjLINC018786-IBu	96.376	745	24	3	267	1008	347	1091	0	1223
LNC0957.1	SjLNCA004745-IBu	83.398	259	42	1	596	854	2459	2716	1.85e-62	239
LNC0959.1	SjLNCA006981-IBu	97.107	484	12	1	209	692	4043	3562	0	815
LNC0960.1	SjLNCA038125-IBu	94.426	305	16	1	1310	1614	99	402	3.27e-131	468
LNC0961.1	SjLINC060765-IBu	96.566	495	15	2	45	539	321	813	0	819
LNC0961.2	SjLINC060765-IBu	92.391	552	17	3	1	529	264	813	0	763
LNC0961.3	SjLINC000434-IBu	92.628	529	22	7	1	521	15	534	0	745
LNC0962.1	SjLNCA006981-IBu	98.214	168	3	0	119	286	4045	3878	9.71e-80	294
LNC0963.1	SjLNCA006981-IBu	96.319	489	13	2	481	969	4045	3562	0	798
LNC0963.2	SjLNCA006981-IBu	96.041	783	25	3	522	1304	4045	3269	0	1269
LNC0963.3	SjLNCA006981-IBu	96.488	484	12	2	120	603	4040	3562	0	795
LNC0963.4	SjLNCA006981-IBu	96.277	564	18	2	174	737	3829	3269	0	922
LNC0965.1	SjLINC059255-IBu	90.286	525	39	3	193	717	4656	5168	0	676
LNC0965.2	SjLINC059255-IBu	92.288	389	24	1	3	391	4786	5168	9.48e-156	547
LNC0966.1	SjLNCA008625-IBu	96.41	390	14	0	178	567	952	563	0	643
LNC0968.1	SjLNCA044257-IBu	96.352	2138	74	3	1	2138	11255	13388	0	3513
LNC0970.1	SjLINC060607-IBu	98.479	526	6	1	32	555	1	526	0	926
LNC0970.2	SjLINC060607-IBu	98.454	841	11	1	32	870	1	841	0	1480
LNC0970.3	SjLINC060607-IBu	99.183	367	3	0	325	691	423	789	0	662
LNC0970.4	SjLINC060607-IBu	98.575	772	7	2	32	803	1	768	0	1362
LNC0970.5	SjLINC060607-IBu	98.06	773	7	5	32	804	1	765	0	1338
LNC0971.1	SjLINC025354-IBu	89.447	597	61	2	1	595	946	350	0	752
LNC0972.1	SjLINC025354-IBu	89.194	583	61	2	659	1239	350	932	0	726
LNC0972.2	SjLNCA060575-IBu	94.451	829	38	5	565	1388	3427	2602	0	1269
LNC0972.3	SjLNCA060575-IBu	93.973	1095	58	5	294	1383	3693	2602	0	1650
LNC0973.1	SjLINC057778-IBu	87.089	395	47	4	260	654	421	811	3.01e-124	444
LNC0973.2	SjLINC057778-IBu	90.034	291	29	0	260	550	421	711	2.96e-104	377
LNC0973.3	SjLINC031550-IBu	93.103	145	10	0	59	203	878	1022	6.65e-55	213
LNC0974.1	SjLINC031550-IBu	93.103	145	10	0	67	211	878	1022	6.79e-55	213
LNC0974.2	SjLINC057778-IBu	85.961	406	42	8	268	673	421	811	5.19e-117	420
LNC0976.1	SjLNCA042489-IBu	91.489	470	32	6	52	516	1728	1262	0	640
LNC0977.1	SjLNCA056542-IBu	95.37	108	5	0	484	591	1	108	1.36e-42	172
LNC0978.1	SjLINC032841-IBu	97.17	212	5	1	126	336	127	338	1.8e-98	357
LNC0978.2	SjLINC032841-IBu	96.296	216	3	2	126	340	127	338	3.05e-96	350
LNC0978.3	SjLINC032841-IBu	98.113	212	3	1	126	336	127	338	8.33e-102	368
LNC0979.1	SjLNCA005736-IBu	99.228	259	2	0	1	259	1693	1951	4.89e-132	468
LNC0980.1	SjLNCA032889-IBu	98.649	74	1	0	1	74	210	137	9.81e-31	132
LNC0981.1	SjLNCA059634-IBu	95.167	600	10	6	668	1248	1385	786	0	929
LNC0983.1	SjLNCA001362-IBu	97.143	420	7	2	173	590	417	1	0	704
LNC0984.1	SjLINC020018-IBu	94.595	407	22	0	636	1042	865	459	2.52e-180	630
LNC0984.2	SjLINC033307-IBu	86.806	144	12	3	650	786	144	1	6.22e-37	154
LNC0984.3	SjLNCS011887-IBu	92.933	566	33	4	2096	2655	1228	664	0	817
LNC0985.1	SjLINC033306-IBu	96.026	906	29	3	128	1026	1	906	0	1467
LNC0986.1	SjLINC033242-IBu	100	62	0	0	819	880	203	264	4.19e-25	115
LNC0987.1	SjLINC023595-IBu	81.542	1154	150	24	988	2114	1	1118	0	893
LNC0988.1	SjLINC033307-IBu	98.003	651	10	3	1	650	2	650	0	1127
LNC0988.2	SjLINC033306-IBu	98.272	984	14	3	1	983	19	1000	0	1720
LNC0988.3	SjLINC033306-IBu	98.305	885	12	3	1	884	24	906	0	1548
LNC0991.1	SjLNCA005736-IBu	98.701	77	1	0	25	101	5093	5017	2.88e-32	137
LNC0992.1	SjLNCA044963-IBu	78.07	114	21	3	747	857	613	725	2.26e-11	69.4
LNC0993.1	SjLNCS005530-IBu	97.72	307	7	0	1	307	1017	1323	2.64e-150	529
LNC0994.1	SjLINC033307-IBu	88.8	375	33	5	8	374	374	1	7.29e-127	451
LNC0995.1	SjLINC023595-IBu	81.724	1160	151	25	438	1572	1	1124	0	911
LNC0996.1	SjLNCA001423-IBu	97.312	186	5	0	1	186	302	117	1.7e-86	316
LNC0997.1	SjLINC001333-IBu	98.784	658	8	0	1	658	118	775	0	1171
LNC0997.2	SjLINC001334-IBu	99.013	608	6	0	1	608	121	728	0	1090
LNC0997.3	SjLINC001335-IBu	96.774	248	5	2	1	248	132	376	8.75e-115	411
LNC0997.4	SjLINC001334-IBu	98.872	532	6	0	1	532	132	663	0	950
LNC0998.1	SjLNCA007059-IBu	90.385	52	5	0	158	209	4252	4303	4.61e-12	69.4
LNC0999.1	SjLNCS038987-IBu	85.098	255	33	4	355	605	326	73	1.01e-67	255
LNC1000.1	SjLNCA036680-IBu	96.97	33	1	0	999	1031	5709	5677	3.52e-07	56.5
LNC1002.1	SjLINC017971-IBu	83.704	135	21	1	404	538	3155	3022	1.1e-27	126
LNC1004.1	SjLINC048489-IBu	92.683	41	3	0	6664	6704	75	35	1.67e-07	60.2
LNC1005.1	SjLINC054499-IBu	77.273	770	122	35	467	1228	1467	743	7.24e-112	403
LNC1006.1	SjLINC033355-IBu	94.855	311	7	3	332	633	742	1052	3.36e-134	477
LNC1007.1	SjLNCA001542-IBu	99.445	541	3	0	23	563	1	541	0	983
LNC1008.1	SjLINC024766-IBu	80.742	431	63	12	1166	1593	2774	2361	3.89e-86	318
LNC1008.2	SjLINC024766-IBu	81.925	426	61	11	1139	1560	2774	2361	1.75e-94	346
LNC1009.1	SjLNCA059994-IBu	97.819	321	6	1	1	320	9612	9932	1.64e-157	553
LNC1010.1	SjLINC001526-IBu	99.395	496	3	0	17	512	7	502	0	900
LNC1010.2	SjLINC001528-IBu	99.265	408	3	0	413	820	418	825	0	737
LNC1011.1	SjLNCS000660-IBu	99.768	431	0	1	66	496	430	1	0	789
LNC1011.2	SjLNCS000660-IBu	99.758	414	0	1	66	479	430	18	0	758
LNC1012.1	SjLINC023628-IBu	95.981	423	16	1	136	557	2631	2209	0	686
LNC1014.1	SjLNCS043312-IBu	79.58	333	58	4	353	680	357	30	9.9e-60	230
LNC1015.1	SjLNCA005873-IBu	89.474	950	76	6	59	997	44	980	0	1179
LNC1015.2	SjLNCA005873-IBu	89.474	950	76	6	3304	4242	980	44	0	1179
LNC1015.3	SjLINC060071-IBu	100	641	0	0	1	641	11	651	0	1184
LNC1016.1	SjLNCA005873-IBu	89.474	950	76	6	2995	3933	980	44	0	1179
LNC1016.2	SjLINC059637-IBu	88.493	365	31	9	188	551	1150	1504	1.42e-120	431
LNC1017.1	SjLINC060352-IBu	99.576	1414	6	0	30	1443	80	1493	0	2579
LNC1017.2	SjLINC060353-IBu	99.199	749	4	1	30	776	80	828	0	1349
LNC1017.3	SjLINC060350-IBu	98.444	1478	21	1	30	1505	80	1557	0	2601
LNC1017.4	SjLINC060348-IBu	99.302	430	3	0	30	459	80	509	0	778
LNC1018.1	SjLNCA054389-IBu	100	551	0	0	1	551	323	873	0	1018
LNC1019.1	SjLNCA054385-IBu	100	241	0	0	1	241	1458	1698	4.79e-125	446
LNC1020.1	SjLNCA053905-IBu	100	228	0	0	1	228	3914	4141	3.33e-118	422
LNC1021.1	SjLNCA055478-IBu	95.238	630	23	3	6	632	3555	2930	0	990
LNC1023.1	SjLNCS026716-IBu	98.462	195	3	0	59	253	475	669	8.5e-95	344
LNC1024.1	SjLINC055836-IBu	83.356	739	119	4	283	1018	319	1056	0	680
LNC1025.1	SjLNCA013287-IBu	93.994	333	18	2	1306	1636	220	552	1.05e-141	503
LNC1026.1	SjLNCS052727-IBu	97.122	139	4	0	223	361	1	139	9.72e-61	235
LNC1027.1	SjLINC023628-IBu	87.162	444	46	6	1241	1676	2207	2647	7.05e-139	494
LNC1027.2	SjLINC023628-IBu	87.406	397	40	5	1413	1802	2254	2647	5.91e-125	448
LNC1027.3	SjLINC023628-IBu	87.335	379	38	5	1398	1769	2272	2647	2.73e-118	425
LNC1029.1	SjLINC041581-IBu	85.227	176	25	1	19	193	3354	3529	2.46e-45	180
LNC1030.1	SjLINC052664-IBu	99.038	312	2	1	8	319	1	311	3.51e-159	558
LNC1031.1	SjLNCA029644-IBu	79.275	193	40	0	511	703	252	444	3.84e-31	135
LNC1032.1	SjLNCA052692-IBu	97.619	420	9	1	257	675	3	422	0	719
LNC1033.1	SjLINC027988-IBu	95.745	94	4	0	141	234	30	123	4.96e-37	152
LNC1036.1	SjLNCA056827-IBu	100	240	0	0	281	520	5439	5678	3.94e-124	444
LNC1036.2	SjLNCA056827-IBu	100	443	0	0	128	570	5439	5881	0	819
LNC1036.3	SjLNCA056827-IBu	100	443	0	0	128	570	5439	5881	0	819
LNC1036.4	SjLNCA056827-IBu	99.618	262	1	0	111	372	5439	5700	8.98e-135	479
LNC1037.1	SjLINC056814-IBu	98.988	494	5	0	202	695	549	56	0	885
LNC1037.2	SjLINC056814-IBu	98.986	493	5	0	202	694	549	57	0	883
LNC1038.1	SjLINC056813-IBu	98.266	1961	31	2	266	2226	2002	45	0	3430
LNC1038.2	SjLINC056813-IBu	97.848	1069	20	2	780	1848	1520	455	0	1844
LNC1039.1	SjLINC056813-IBu	97.476	317	7	1	1	317	1787	2102	1.62e-153	540
LNC1040.1	SjLINC056813-IBu	95.531	358	15	1	582	939	2889	2533	1.39e-162	571
LNC1041.1	SjLINC056812-IBu	97.799	727	9	1	5	731	1	720	0	1247
LNC1042.1	SjLINC042701-IBu	98.082	365	7	0	361	725	286	650	0	636
LNC1043.1	SjLINC042717-IBu	98.31	355	6	0	1	355	164	518	1.38e-178	623
LNC1044.1	SjLNCA060575-IBu	77.653	1244	185	53	8166	9357	2952	1750	0	671
LNC1044.2	SjLNCA060575-IBu	77.653	1244	185	53	4480	5671	2952	1750	0	671
LNC1044.3	SjLNCA060575-IBu	77.653	1244	185	53	5373	6564	2952	1750	0	671
LNC1045.1	SjLINC042891-IBu	98.759	806	6	3	97	902	7	808	0	1430
LNC1045.2	SjLINC042891-IBu	98.868	530	4	1	333	862	281	808	0	944
LNC1045.3	SjLINC042891-IBu	98.883	537	4	1	333	869	274	808	0	957
LNC1045.4	SjLINC042891-IBu	98.883	537	4	1	470	1006	274	808	0	957
LNC1045.5	SjLINC042889-IBu	96.962	395	4	4	97	487	7	397	0	656
LNC1046.1	SjLINC021620-IBu	95.489	266	10	2	1	264	4329	4594	1.12e-118	424
LNC1048.1	SjLNCA050417-IBu	95.395	999	46	0	403	1401	6573	5575	0	1591
LNC1051.1	SjLNCA049835-IBu	96.61	59	2	0	1	59	91	149	7.63e-20	99
LNC1052.1	SjLINC044536-IBu	83.668	698	99	10	259	942	1421	725	0	643
LNC1055.1	SjLINC023400-IBu	91.915	235	10	2	1	234	525	299	1.3e-87	320
LNC1056.1	SjLINC023401-IBu	99.144	701	6	0	633	1333	184	884	0	1262
LNC1057.1	SjLINC023360-IBu	99.353	618	3	1	1	618	2057	2673	0	1118
LNC1057.2	SjLINC023360-IBu	99.433	529	2	1	1	529	2057	2584	0	959
LNC1058.1	SjLINC018109-IBu	95.812	382	14	1	1	382	13	392	2.07e-175	616
LNC1059.1	SjLNCA023715-IBu	98.898	998	11	0	1	998	4100	5097	0	1783
LNC1059.2	SjLNCA023715-IBu	98.878	1960	22	0	1	1960	4268	6227	0	3498
LNC1059.3	SjLNCA023715-IBu	98.513	1345	20	0	1	1345	4418	5762	0	2374
LNC1061.1	SjLINC021889-IBu	95.254	295	14	0	126	420	517	223	8.16e-132	468
LNC1064.1	SjLNCA049639-IBu	99.338	755	4	1	688	1442	1789	2542	0	1365
LNC1066.1	SjLNCA049406-IBu	97.509	281	0	1	1	281	445	718	1.14e-133	473
LNC1067.1	SjLNCA004584-IBu	96.364	275	10	0	1	275	3373	3647	1.48e-127	453
LNC1068.1	SjLNCA020023-IBu	95.027	563	25	2	78	638	2179	2740	0	881
LNC1068.2	SjLINC034545-IBu	96.96	329	10	0	1	329	113	441	7.3e-157	553
LNC1071.1	SjLNCA049425-IBu	99.103	446	4	0	38	483	273	718	0	802
LNC1072.1	SjLINC027571-IBu	84.249	546	80	5	3266	3808	392	934	1.62e-148	527
LNC1072.2	SjLINC027571-IBu	84.249	546	80	5	3266	3808	392	934	1.69e-148	527
LNC1072.3	SjLINC027571-IBu	84.249	546	80	5	3266	3808	392	934	2.29e-148	527
LNC1072.4	SjLINC046707-IBu	84.979	466	57	7	3907	4362	476	14	1.57e-128	460
LNC1074.1	SjLNCA059994-IBu	98.131	107	2	0	1530	1636	9607	9713	1.42e-46	187
LNC1075.1	SjLNCS023113-IBu	98.643	221	3	0	12	232	130	350	2.84e-109	392
LNC1076.1	SjLINC060657-IBu	94.194	310	17	1	221	530	508	200	7.35e-132	472
LNC1080.1	SjLINC006321-IBu	83.462	260	40	3	577	834	184	442	1.43e-62	239
LNC1081.1	SjLNCA001469-IBu	88.66	485	44	9	1787	2264	3033	2553	5.82e-165	580
LNC1082.1	SjLNCA028535-IBu	99.304	431	3	0	1	431	11	441	0	780
LNC1082.2	SjLNCA028535-IBu	98.457	324	5	0	103	426	118	441	1.22e-162	571
LNC1084.1	SjLNCA054854-IBu	100	31	0	0	1789	1819	5	35	1.04e-07	58.4
LNC1084.2	SjLNCA054854-IBu	100	29	0	0	253	281	7	35	9.69e-07	54.7
LNC1085.1	SjLNCA034907-IBu	92.857	98	7	0	401	498	837	934	6.89e-34	143
LNC1086.1	SjLNCA025335-IBu	93.182	44	3	0	792	835	75	32	3.43e-10	65.8
LNC1087.1	SjLNCA028744-IBu	100	79	0	0	2701	2779	1	79	3.01e-34	147
LNC1091.1	SjLNCA052948-IBu	98.701	308	4	0	639	946	355	48	2.37e-155	547
LNC1092.1	SjLINC028459-IBu	95.906	171	7	0	1019	1189	70	240	4.32e-74	278
LNC1092.2	SjLINC028459-IBu	95.238	147	7	0	1017	1163	70	216	9.28e-61	233
LNC1094.1	SjLINC055001-IBu	100	402	0	0	1	402	71	472	0	743
LNC1095.1	SjLNCA055060-IBu	97.687	562	13	0	425	986	5809	6370	0	966
LNC1096.1	SjLINC047303-IBu	96.97	33	0	1	237	268	182	150	1.76e-07	54.7
LNC1097.1	SjLINC055097-IBu	98.614	433	6	0	91	523	102	534	0	767
LNC1101.1	SjLINC038723-IBu	99.182	611	3	1	1	609	145	755	0	1099
LNC1102.1	SjLINC038697-IBu	93.912	657	23	9	1	645	227	878	0	976
LNC1105.1	SjLINC059720-IBu	98.394	685	11	0	47	731	1192	508	0	1205
LNC1107.1	SjLINC006421-IBu	93.642	173	11	0	45	217	509	337	2.63e-69	259
LNC1108.1	SjLINC034413-IBu	98.649	962	10	1	7	965	1	962	0	1701
LNC1109.1	SjLNCA038716-IBu	99.597	248	1	0	162	409	173	420	2.22e-127	453
LNC1110.1	SjLNCA038789-IBu	100	1001	0	0	1	1001	1001	1	0	1849
LNC1112.1	SjLINC038690-IBu	99.091	110	1	0	210	319	442	333	8.82e-51	198
LNC1113.1	SjLINC038690-IBu	99.675	308	0	1	322	629	440	746	5.54e-160	562
LNC1114.1	SjLNCA038683-IBu	96.768	495	11	1	1	495	1	490	0	821
LNC1115.1	SjLNCA038853-IBu	99.848	656	1	0	1	656	51	706	0	1206
LNC1116.1	SjLINC008538-IBu	78.947	969	187	12	197	1152	2388	1424	0	643
LNC1116.2	SjLINC023007-IBu	80.814	172	29	3	253	421	874	1044	1.4e-30	132
LNC1117.1	SjLINC045845-IBu	99.018	611	1	1	22	632	5	610	0	1090
LNC1117.2	SjLINC045843-IBu	100	527	0	0	1	527	66	592	0	974
LNC1119.1	SjLINC018812-IBu	81.103	1233	151	46	252	1468	1019	2185	0	911
LNC1120.1	SjLINC045674-IBu	99.129	459	4	0	1	459	15	473	0	826
LNC1121.1	SjLNCA045949-IBu	100	211	0	0	883	1093	178	388	1.51e-107	390
LNC1121.2	SjLNCA045949-IBu	100	211	0	0	891	1101	178	388	1.45e-107	390
LNC1121.3	SjLNCA045949-IBu	99.057	318	2	1	328	644	71	388	1.13e-161	569
LNC1123.1	SjLINC045709-IBu	100	427	0	0	32	458	1	427	0	789
LNC1123.2	SjLINC045709-IBu	100	427	0	0	32	458	1	427	0	789
LNC1123.3	SjLINC045709-IBu	100	271	0	0	132	402	157	427	2.45e-141	501
LNC1125.1	SjLNCA045861-IBu	99.465	374	1	1	1	373	131	504	0	678
LNC1127.1	SjLNCA045866-IBu	99.457	184	1	0	1	184	22	205	7.49e-92	335
LNC1128.1	SjLNCA045867-IBu	98.058	206	4	0	1	206	24	229	4.55e-99	359
LNC1129.1	SjLNCS002669-IBu	90.244	82	4	3	1	81	534	456	1.42e-22	104
LNC1130.1	SjLNCA046040-IBu	99.775	444	1	0	150	593	1	444	0	815
LNC1130.2	SjLNCA046040-IBu	99.733	375	1	0	20	394	70	444	0	688
LNC1131.1	SjLNCS024761-IBu	99.061	213	2	0	148	360	699	487	3.69e-106	383
LNC1132.1	SjLNCA046043-IBu	99.848	656	1	0	42	697	473	1128	0	1206
LNC1134.1	SjLNCS041156-IBu	95.399	326	15	0	743	1068	415	90	2.12e-146	520
LNC1137.1	SjLNCS034930-IBu	96.567	932	29	3	2034	2962	147	1078	0	1541
LNC1137.2	SjLNCS034930-IBu	96.567	932	29	3	2034	2962	147	1078	0	1541
LNC1137.3	SjLNCS034930-IBu	96.567	932	29	3	1990	2918	147	1078	0	1541
LNC1140.1	SjLNCA021425-IBu	98.656	372	4	1	181	551	1	372	0	658
LNC1141.1	SjLINC020520-IBu	97.727	44	1	0	3	46	2515	2558	4.55e-13	76.8
LNC1143.1	SjLNCA026100-IBu	86.275	51	4	3	2139	2189	5073	5120	2e-05	52.8
LNC1143.2	SjLNCA026100-IBu	86.275	51	4	3	2139	2189	5073	5120	2.03e-05	52.8
LNC1144.1	SjLINC021387-IBu	99.314	1312	9	0	26	1337	2178	867	0	2374
LNC1146.1	SjLNCA022055-IBu	98.913	92	1	0	1	92	1530	1621	8.5e-40	165
LNC1147.1	SjLINC021376-IBu	99.744	390	0	1	1	390	1	389	0	713
LNC1147.2	SjLINC021377-IBu	95.718	864	2	2	1	830	1	863	0	1358
LNC1148.1	SjLINC001576-IBu	100	308	0	0	8	315	1	308	1.6e-162	569
LNC1149.1	SjLINC001579-IBu	99.042	626	6	0	118	743	1056	431	0	1123
LNC1151.1	SjLNCA001947-IBu	94.171	549	0	1	1	549	542	1058	0	808
LNC1152.1	SjLINC040228-IBu	99.184	980	7	1	1	980	64	1042	0	1764
LNC1154.1	SjLNCA001793-IBu	91.273	275	1	1	1	252	12057	12331	1.38e-97	353
LNC1155.1	SjLNCA001666-IBu	99.01	1212	11	1	15	1226	1	1211	0	2170
LNC1155.2	SjLNCA001665-IBu	99.169	842	6	1	9	850	1	841	0	1515
LNC1155.3	SjLNCA001665-IBu	98.812	842	6	2	9	847	1	841	0	1496
LNC1156.1	SjLINC057977-IBu	99.114	677	6	0	1	677	14	690	0	1218
LNC1158.1	SjLNCA011261-IBu	76.498	217	39	8	1131	1342	5810	5601	8.01e-23	108
LNC1159.1	SjLINC001745-IBu	100	165	0	0	453	617	207	371	1.01e-82	305
LNC1160.1	SjLNCA001836-IBu	98.444	257	4	0	25	281	1	257	2.8e-127	453
LNC1160.2	SjLNCA001836-IBu	98.444	257	4	0	22	278	1	257	5.8e-127	453
LNC1160.3	SjLNCA001836-IBu	98.444	257	4	0	22	278	1	257	8.29e-127	453
LNC1160.4	SjLNCA001837-IBu	97.578	289	6	1	748	1036	723	1010	2.58e-138	494
LNC1160.5	SjLNCA001837-IBu	96.04	404	13	1	147	547	262	665	0	654
LNC1162.1	SjLNCA001837-IBu	91.971	548	20	5	1	548	1823	2346	0	747
LNC1162.2	SjLNCA001833-IBu	95.89	146	5	1	1165	1310	676	820	3.51e-61	235
LNC1163.1	SjLNCA031343-IBu	94.949	99	5	0	220	318	3755	3853	1.98e-37	156
LNC1165.1	SjLNCA001833-IBu	96.016	251	10	0	448	698	817	1067	2.23e-113	409
LNC1165.2	SjLNCA001833-IBu	96.341	246	9	0	445	690	817	1062	1.26e-112	405
LNC1165.3	SjLNCA001833-IBu	96.356	247	9	0	130	376	817	1063	5.64e-113	407
LNC1170.1	SjLNCA001925-IBu	99.13	345	3	0	89	433	1	345	6.21e-178	621
LNC1170.2	SjLNCA001923-IBu	99.153	354	3	0	58	411	1	354	0	638
LNC1170.3	SjLNCA001926-IBu	99.12	341	3	0	12	352	1	341	8.36e-176	614
LNC1170.4	SjLNCA001923-IBu	98.75	320	4	0	705	1024	35	354	5.51e-162	569
LNC1172.1	SjLNCS005530-IBu	98.42	443	7	0	11527	11969	1390	948	0	780
LNC1172.2	SjLNCS005530-IBu	98.42	443	7	0	5124	5566	1390	948	0	780
LNC1174.1	SjLINC001851-IBu	98.951	1334	14	0	6623	7956	1	1334	0	2386
LNC1174.2	SjLINC001852-IBu	98.728	1022	13	0	4807	5828	462	1483	0	1816
LNC1174.3	SjLINC001850-IBu	99.764	1271	3	0	11	1281	1	1271	0	2331
LNC1174.4	SjLINC001850-IBu	99.63	810	3	0	1350	2159	462	1271	0	1480
LNC1174.5	SjLINC001852-IBu	98.958	1152	12	0	11	1162	1	1152	0	2061
LNC1174.6	SjLINC001850-IBu	99.63	810	3	0	1310	2119	462	1271	0	1480
LNC1174.7	SjLINC001850-IBu	99.63	810	3	0	1310	2119	462	1271	0	1480
LNC1174.8	SjLINC001850-IBu	99.16	476	2	2	11	486	1	474	0	856
LNC1176.1	SjLNCA001793-IBu	98.131	321	6	0	164	484	4870	4550	1.81e-159	560
LNC1177.1	SjLINC025205-IBu	99.418	1031	6	0	1	1031	20	1050	0	1871
LNC1177.2	SjLINC025205-IBu	99.419	1033	6	0	1	1033	20	1052	0	1875
LNC1177.3	SjLINC025205-IBu	99.293	1132	8	0	1	1132	20	1151	0	2047
LNC1179.1	SjLNCA025258-IBu	98.53	2177	31	1	1	2177	105	2280	0	3842
LNC1179.2	SjLNCA025258-IBu	98.68	2424	31	1	1	2424	105	2527	0	4298
LNC1179.3	SjLNCA025259-IBu	99.469	942	5	0	414	1355	473	1414	0	1712
LNC1179.4	SjLNCA025258-IBu	98.55	2207	31	1	1	2207	105	2310	0	3897
LNC1179.5	SjLNCA025261-IBu	98.633	2268	30	1	1	2268	105	2371	0	4015
LNC1179.6	SjLNCA025261-IBu	98.566	2162	30	1	1	2162	105	2265	0	3819
LNC1180.1	SjLNCA025229-IBu	100	151	0	0	1	151	1590	1740	2.91e-75	279
LNC1183.1	SjLNCA024015-IBu	86.607	112	15	0	3013	3124	4071	4182	3.33e-27	124
LNC1185.1	SjLNCA045766-IBu	77.901	905	174	24	1316	2211	2171	1284	1.04e-152	540
LNC1186.1	SjLNCA057851-IBu	99.522	209	1	0	55	263	1	209	1.22e-105	381
LNC1186.2	SjLNCA057851-IBu	99.627	2412	7	2	358	2768	313	2723	0	4403
LNC1188.1	SjLNCA022055-IBu	95.089	224	11	0	1101	1324	1395	1618	8.39e-97	353
LNC1188.2	SjLNCA022055-IBu	94.118	221	13	0	1246	1466	1398	1618	9.31e-92	337
LNC1188.3	SjLNCA022055-IBu	95.089	224	11	0	120	343	1395	1618	2.52e-97	353
LNC1191.1	SjLNCA013182-IBu	95	40	2	0	181	220	7859	7820	3.65e-10	63.9
LNC1192.1	SjLINC049142-IBu	100	399	0	0	20	418	399	1	0	737
LNC1193.1	SjLINC049141-IBu	98.842	259	2	1	367	624	1	259	4.81e-129	460
LNC1194.1	SjLNCA044257-IBu	96.839	791	25	0	19	809	12087	12877	0	1323
LNC1196.1	SjLNCA024122-IBu	90.402	323	30	1	57	378	2025	2347	1.6e-118	424
LNC1197.1	SjLINC048856-IBu	99.077	758	7	0	26	783	1	758	0	1362
LNC1198.1	SjLNCA049012-IBu	98.454	194	3	0	217	410	317	510	5.03e-94	342
LNC1201.1	SjLNCS048935-IBu	100	436	0	0	367	802	297	732	0	806
LNC1202.1	SjLNCS003151-IBu	96.296	216	8	0	37	252	2516	2301	4.88e-98	355
LNC1202.2	SjLNCS003151-IBu	96.33	218	8	0	15	232	2518	2301	3.51e-99	359
LNC1205.1	SjLNCA044963-IBu	80.328	183	27	6	381	556	217	37	1.32e-29	130
LNC1205.2	SjLNCA044963-IBu	80.328	183	27	6	217	392	217	37	1.08e-29	130
LNC1205.3	SjLNCA044963-IBu	80.328	183	27	6	242	417	217	37	1.12e-29	130
LNC1207.1	SjLNCA049157-IBu	99.394	165	1	0	1479	1643	1	165	1.41e-80	300
LNC1207.2	SjLNCA049157-IBu	98.98	392	4	0	1451	1842	1	392	0	702
LNC1207.3	SjLNCA049157-IBu	98.696	230	3	0	633	862	163	392	1.06e-113	409
LNC1209.1	SjLNCA054335-IBu	99.546	441	1	1	1	441	1170	1609	0	802
LNC1213.1	SjLNCA054592-IBu	100	265	0	0	1	265	5472	5736	2.09e-138	490
LNC1214.1	SjLNCA053841-IBu	98.049	410	6	2	1	408	1270	861	0	712
LNC1215.1	SjLNCA054613-IBu	100	44	0	0	1	44	10525	10568	7.92e-16	82.4
LNC1216.1	SjLINC054497-IBu	99.78	1818	3	1	470	2287	94	1910	0	3334
LNC1216.2	SjLINC054497-IBu	99.788	471	1	0	470	940	101	571	0	865
LNC1217.1	SjLNCS030910-IBu	96.721	244	8	0	276	519	555	312	2.25e-113	407
LNC1217.2	SjLNCS030910-IBu	96.721	244	8	0	307	550	555	312	2.39e-113	407
LNC1218.1	SjLINC054482-IBu	100	478	0	0	1	478	172	649	0	883
LNC1218.2	SjLINC054486-IBu	100	376	0	0	1	376	172	547	0	695
LNC1219.1	SjLINC014352-IBu	95.044	565	28	0	621	1185	565	1	0	889
LNC1220.1	SjLINC027783-IBu	97.549	204	5	0	1	204	1248	1045	1.74e-96	350
LNC1222.1	SjLNCA014392-IBu	100	118	0	0	124	241	2007	2124	4.99e-57	219
LNC1223.1	SjLINC014391-IBu	100	223	0	0	551	773	237	459	1.23e-114	412
LNC1223.2	SjLINC014391-IBu	99.782	459	1	0	355	813	1	459	0	843
LNC1224.1	SjLINC014381-IBu	99.86	2150	3	0	7	2156	1	2150	0	3954
LNC1225.1	SjLINC014473-IBu	99.936	4708	2	1	145	4851	9638	4931	0	8676
LNC1225.2	SjLINC014473-IBu	99.887	1767	0	2	80	1845	8807	7042	0	3251
LNC1225.3	SjLINC014473-IBu	99.914	2320	0	2	295	2613	8809	6491	0	4272
LNC1225.4	SjLINC014473-IBu	99.957	2308	0	1	55	2361	8806	6499	0	4255
LNC1226.1	SjLINC014473-IBu	100	509	0	0	1	509	8442	8950	0	941
LNC1227.1	SjLINC014473-IBu	99.89	912	1	0	145	1056	9638	8727	0	1679
LNC1229.1	SjLINC014432-IBu	99.94	1664	1	0	131	1794	1	1664	0	3068
LNC1229.2	SjLINC014432-IBu	99.839	2488	4	0	131	2618	1	2488	0	4573
LNC1230.1	SjLNCS029119-IBu	98.913	276	3	0	1	276	340	615	8.58e-140	494
LNC1231.1	SjLNCS012426-IBu	89.011	546	56	4	69	612	1768	2311	0	673
LNC1233.1	SjLINC001247-IBu	100	549	0	0	2296	2844	1	549	0	1014
LNC1234.1	SjLNCA001246-IBu	100	549	0	0	1	549	883	1431	0	1014
LNC1236.1	SjLINC050471-IBu	89.313	917	93	3	2	914	2	917	0	1146
LNC1237.1	SjLNCA032223-IBu	98.942	945	3	1	1	938	2063	3007	0	1683
LNC1237.2	SjLNCA032223-IBu	99.287	421	3	0	274	694	2587	3007	0	761
LNC1238.1	SjLNCA038997-IBu	92.545	389	19	10	2	390	1694	2072	2.71e-156	549
LNC1239.1	SjLNCS024761-IBu	99.451	182	1	0	36	217	666	485	8e-91	331
LNC1240.1	SjLINC026632-IBu	98.214	392	5	2	166	556	32	422	0	684
LNC1241.1	SjLNCA026828-IBu	96.981	795	11	5	1	793	147	930	0	1323
LNC1241.2	SjLINC026532-IBu	95.535	739	27	3	1	734	81	818	0	1177
LNC1241.3	SjLINC026532-IBu	94.993	739	27	3	1	730	81	818	0	1151
LNC1241.4	SjLINC034417-IBu	95.349	688	26	5	76	763	320	1001	0	1088
LNC1241.5	SjLINC026535-IBu	95.979	746	27	2	1	744	107	851	0	1208
LNC1241.6	SjLINC034419-IBu	94.785	767	33	6	1	765	208	969	0	1188
LNC1241.7	SjLINC026532-IBu	95.739	704	27	2	1	702	116	818	0	1131
LNC1242.1	SjLINC019915-IBu	95.19	395	18	1	1	395	44	437	2.87e-178	623
LNC1243.1	SjLINC060354-IBu	100	82	0	0	1274	1355	84	3	6.58e-36	152
LNC1245.1	SjLINC020557-IBu	83.716	479	71	5	1158	1632	922	447	1.55e-124	446
LNC1245.2	SjLINC020557-IBu	83.716	479	71	5	939	1413	922	447	1.34e-124	446
LNC1245.3	SjLINC057640-IBu	79.18	610	121	5	978	1582	1554	2162	4.66e-116	418
LNC1245.4	SjLINC011209-IBu	80.762	551	102	3	277	824	24	573	3.37e-119	427
LNC1246.1	SjLINC011209-IBu	81.707	246	27	6	26	253	573	328	4.16e-48	189
LNC1246.2	SjLINC020557-IBu	84.198	424	60	4	125	544	835	415	1.28e-112	405
LNC1247.1	SjLNCA004607-IBu	100	347	0	0	1	347	414	760	0	641
LNC1248.1	SjLNCA025060-IBu	76.853	985	173	35	110	1063	3166	4126	1.68e-142	505
LNC1250.1	SjLNCS054558-IBu	98.577	281	4	0	1	281	223	503	7.13e-141	497
LNC1251.1	SjLNCA004350-IBu	99.386	6347	36	3	151	6495	7407	1062	0	11502
LNC1251.2	SjLNCA004350-IBu	99.386	6347	36	3	152	6496	7407	1062	0	11502
LNC1252.1	SjLNCA004350-IBu	99.028	1749	10	3	1	1748	916	2658	0	3129
LNC1252.2	SjLNCA004352-IBu	99.186	614	0	2	1	609	916	1529	0	1101
LNC1253.2	SjLNCS010757-IBu	80.87	345	46	12	4208	4536	674	1014	3.09e-66	254
LNC1254.1	SjLNCA012519-IBu	96.657	359	10	1	127	483	676	318	4.26e-170	595
LNC1254.2	SjLNCA031937-IBu	95.686	255	10	1	12	266	581	328	4.8e-114	409
LNC1254.3	SjLNCA012519-IBu	96.111	360	11	2	84	441	676	318	8.4e-167	584
LNC1255.1	SjLNCA004277-IBu	99.773	440	1	0	1	440	11	450	0	808
LNC1257.1	SjLNCA010031-IBu	97.77	269	6	0	220	488	558	290	1.24e-130	464
LNC1259.1	SjLINC011901-IBu	98.915	737	4	1	1	737	11	743	0	1314
LNC1259.2	SjLINC011901-IBu	99.454	733	4	0	1	733	11	743	0	1332
LNC1261.1	SjLNCA057763-IBu	96.618	207	7	0	204	410	325	119	1.4e-94	344
LNC1262.1	SjLINC048286-IBu	99.802	506	0	1	1	506	1970	2474	0	928
LNC1263.1	SjLNCA048312-IBu	99.511	409	2	0	2282	2690	409	1	0	745
LNC1266.1	SjLNCA048396-IBu	99.516	620	3	0	2344	2963	806	187	0	1129
LNC1267.1	SjLNCS012426-IBu	97.5	840	15	4	84	922	1433	599	0	1430
LNC1267.2	SjLNCA031544-IBu	99.133	346	3	0	1	346	371	716	2.46e-178	623
LNC1269.1	SjLINC048432-IBu	99.559	454	2	0	269	722	232	685	0	828
LNC1270.1	SjLNCA044257-IBu	86.15	917	119	8	1459	2370	9443	10356	0	983
LNC1271.1	SjLNCA054613-IBu	91.667	168	12	1	109	274	1234	1067	2.35e-60	231
LNC1272.1	SjLNCA048832-IBu	100	287	0	0	1	287	1409	1695	6.9e-151	531
LNC1273.1	SjLNCA023233-IBu	83.607	183	29	1	1135	1316	1921	1739	2.17e-41	171
LNC1273.2	SjLNCA023233-IBu	83.607	183	29	1	1145	1326	1921	1739	2.17e-41	171
LNC1273.3	SjLNCA023233-IBu	83.607	183	29	1	1113	1294	1921	1739	2.15e-41	171
LNC1273.4	SjLNCA023233-IBu	83.607	183	29	1	1093	1274	1921	1739	2.14e-41	171
LNC1275.1	SjLINC058205-IBu	99.32	441	3	0	1	441	475	915	0	798
LNC1276.1	SjLINC058001-IBu	100	358	0	0	1	358	124	481	0	662
LNC1277.1	SjLNCS005530-IBu	98.095	630	12	0	285	914	953	1582	0	1098
LNC1281.1	SjLINC013798-IBu	100	80	0	0	3	82	1	80	8.67e-36	148
LNC1281.2	SjLINC055176-IBu	89.189	222	24	0	2688	2909	558	779	1.24e-73	278
LNC1282.1	SjLINC055176-IBu	88.679	159	18	0	1	159	737	579	8.63e-50	195
LNC1283.1	SjLINC013801-IBu	99.139	813	3	3	3	812	1	812	0	1459
LNC1283.2	SjLINC013791-IBu	98.783	493	6	0	1847	2339	493	1	0	878
LNC1284.1	SjLINC013805-IBu	99.065	535	4	1	3798	4331	77	611	0	959
LNC1285.1	SjLINC013792-IBu	100	707	0	0	3856	4562	707	1	0	1306
LNC1287.1	SjLINC044110-IBu	98.544	206	1	2	1	205	121	325	1.86e-100	363
LNC1288.1	SjLINC023628-IBu	86.851	289	20	6	130	400	2293	2581	1.82e-83	307
LNC1290.1	SjLINC013864-IBu	99.755	408	1	0	253	660	297	704	0	749
LNC1292.1	SjLNCS015490-IBu	97.143	105	3	0	2066	2170	142	38	1.82e-43	178
LNC1295.1	SjLINC013892-IBu	99.831	2963	5	0	20	2982	1	2963	0	5445
LNC1295.2	SjLINC013896-IBu	99.831	2966	5	0	14	2979	1	2966	0	5450
LNC1295.3	SjLINC013898-IBu	99.589	487	2	0	132	618	2440	2926	0	889
LNC1295.4	SjLINC013894-IBu	99.811	2646	5	0	318	2963	306	2951	0	4859
LNC1297.1	SjLINC013874-IBu	99.577	710	2	1	17	726	1	709	0	1293
LNC1297.2	SjLINC013872-IBu	99.543	438	2	0	1	438	105	542	0	798
LNC1298.1	SjLINC013874-IBu	99.572	467	2	0	27	493	1241	775	0	852
LNC1299.1	SjLINC013875-IBu	99.662	296	1	0	18	313	1	296	3.46e-154	542
LNC1300.1	SjLINC013879-IBu	98.993	695	7	0	1	695	10	704	0	1245
LNC1301.1	SjLNCA014114-IBu	100	141	0	0	1	141	4177	4317	8.69e-70	261
LNC1304.1	SjLINC014123-IBu	100	106	0	0	1	106	1762	1867	1.5e-49	196
LNC1304.2	SjLINC014123-IBu	100	626	0	0	620	1245	2305	2930	0	1157
LNC1304.3	SjLINC014123-IBu	100	626	0	0	621	1246	2305	2930	0	1157
LNC1304.4	SjLINC014123-IBu	93.75	464	1	1	1	464	1762	2197	0	671
LNC1304.5	SjLINC014123-IBu	88.949	552	38	19	1	537	1762	2305	0	660
LNC1305.1	SjLINC058167-IBu	89.984	629	57	6	1	628	5828	6451	0	808
LNC1307.1	SjLNCA052948-IBu	97.258	547	10	3	429	971	513	1058	0	922
LNC1308.1	SjLNCA027877-IBu	93.353	331	8	7	1	317	403	733	1.01e-134	477
LNC1309.1	SjLNCA014290-IBu	100	230	0	0	79	308	928	1157	3.58e-119	425
LNC1309.2	SjLNCA014290-IBu	99.31	290	2	0	1	290	639	928	5.44e-149	525
LNC1309.3	SjLNCA014290-IBu	99.523	419	2	0	1	419	739	1157	0	763
LNC1309.4	SjLNCA014290-IBu	98.742	159	2	0	1	159	769	927	3.53e-76	283
LNC1310.1	SjLNCA031544-IBu	91.435	467	14	10	372	812	250	716	1.74e-176	617
LNC1311.1	SjLNCS041156-IBu	97.99	398	8	0	1022	1419	96	493	0	691
LNC1314.1	SjLNCA059458-IBu	97.611	293	7	0	267	559	250	542	8.81e-142	503
LNC1315.1	SjLINC037182-IBu	95.796	666	26	2	90	754	737	73	0	1074
LNC1316.1	SjLNCS036738-IBu	88.35	309	36	0	5532	5840	68	376	1.19e-101	372
LNC1316.2	SjLNCS036738-IBu	88.35	309	36	0	5333	5641	68	376	1.16e-101	372
LNC1317.1	SjLINC060342-IBu	92.593	108	8	0	150	257	149	42	4.26e-38	156
LNC1319.1	SjLINC014211-IBu	99.44	1251	6	1	929	2178	90	1340	0	2270
LNC1322.1	SjLNCS010757-IBu	82.373	590	85	14	3238	3813	1263	679	4.49e-139	496
LNC1324.1	SjLINC014271-IBu	100	293	0	0	5322	5614	217	509	9.97e-153	542
LNC1326.1	SjLNCA019430-IBu	85.047	321	43	4	200	520	4850	5165	1.15e-87	322
LNC1327.1	SjLNCA014561-IBu	99.27	548	4	0	95	642	726	1273	0	990
LNC1328.1	SjLNCA004953-IBu	97.778	45	0	1	395	439	3169	3212	1.59e-13	76.8
LNC1329.1	SjLNCA014572-IBu	100	219	0	0	1	219	272	490	3.22e-113	405
LNC1336.1	SjLNCA036785-IBu	99.01	202	1	1	44	245	97	297	1.23e-99	361
LNC1336.2	SjLNCA036785-IBu	100	448	0	0	1	448	11	458	0	828
LNC1336.3	SjLNCA036785-IBu	100	218	0	0	105	322	171	388	1.76e-112	403
LNC1338.1	SjLINC036939-IBu	97.862	795	17	0	83	877	1	795	0	1375
LNC1342.1	SjLNCA059854-IBu	84.667	150	22	1	106	255	4777	4629	1.03e-35	148
LNC1343.1	SjLNCA032728-IBu	90.8	250	15	4	164	410	505	261	1.41e-89	327
LNC1344.1	SjLNCA049799-IBu	99.723	361	1	0	270	630	949	1309	0	662
LNC1344.2	SjLNCA049799-IBu	100	423	0	0	366	788	693	1115	0	782
LNC1344.3	SjLNCA049799-IBu	100	423	0	0	1	423	319	741	0	782
LNC1345.1	SjLINC059255-IBu	89.865	444	43	1	2460	2901	5104	4661	1.67e-161	569
LNC1345.2	SjLNCA022055-IBu	97.222	108	3	0	1923	2030	1621	1514	1.67e-45	183
LNC1349.1	SjLINC049745-IBu	99.842	631	0	1	3387	4017	190	819	0	1158
LNC1349.2	SjLINC049745-IBu	99.878	820	0	1	390	1209	1	819	0	1507
LNC1349.3	SjLINC049744-IBu	99.888	893	0	1	390	1282	1	892	0	1642
LNC1349.4	SjLINC049745-IBu	99.842	631	0	1	2171	2801	190	819	0	1158
LNC1350.1	SjLINC049744-IBu	100	262	0	0	553	814	262	1	7.27e-136	484
LNC1350.2	SjLINC049708-IBu	100	274	0	0	3984	4257	317	44	2.95e-142	507
LNC1350.3	SjLINC049708-IBu	100	274	0	0	1747	2020	317	44	1.96e-142	507
LNC1350.4	SjLINC049708-IBu	100	274	0	0	1668	1941	317	44	1.94e-142	507
LNC1350.5	SjLINC049708-IBu	100	274	0	0	1568	1841	317	44	1.89e-142	507
LNC1351.1	SjLINC049890-IBu	100	692	0	0	1	692	79	770	0	1279
LNC1352.1	SjLINC047546-IBu	78.173	197	37	6	3441	3633	2347	2541	2.39e-26	121
LNC1352.2	SjLINC047546-IBu	78.173	197	37	6	3327	3519	2347	2541	2.31e-26	121
LNC1353.1	SjLINC049740-IBu	100	1983	0	0	1	1983	139	2121	0	3663
LNC1353.2	SjLINC049740-IBu	100	407	0	0	1	407	139	545	0	752
LNC1354.1	SjLINC019607-IBu	96.875	96	3	0	52	147	1450	1355	1.64e-39	161
LNC1356.1	SjLNCA038183-IBu	80.838	334	53	8	511	841	3194	3519	1.85e-66	252
LNC1357.1	SjLNCA042620-IBu	96.875	224	7	0	231	454	1164	941	5.53e-104	375
LNC1362.1	SjLINC021975-IBu	96.248	693	24	2	23	714	2462	3153	0	1134
LNC1363.1	SjLINC050235-IBu	91.463	164	10	1	132	291	823	660	4.74e-58	222
LNC1364.1	SjLNCA021855-IBu	98.94	283	3	0	1	283	1440	1722	1.13e-143	507
LNC1365.1	SjLINC021892-IBu	100	328	0	0	548	875	311	638	3.55e-173	606
LNC1366.1	SjLNCA021891-IBu	96.154	494	10	6	1	485	925	1418	0	798
LNC1366.2	SjLNCA021891-IBu	99.583	240	1	0	81	320	1179	1418	4.79e-123	438
LNC1367.1	SjLNCA021891-IBu	99.526	422	2	0	202	623	1923	1502	0	769
LNC1369.1	SjLNCA026828-IBu	91.827	624	30	2	1	611	78	693	0	850
LNC1369.2	SjLINC026534-IBu	95.792	499	20	1	2	500	121	618	0	804
LNC1370.1	SjLNCA012916-IBu	86.134	238	31	2	248	484	348	112	1.23e-67	255
LNC1371.1	SjLINC017747-IBu	80.172	116	23	0	564	679	132	17	8.93e-17	87.9
LNC1372.1	SjLNCA022260-IBu	96.521	1552	47	7	1	1548	76	1624	0	2560
LNC1372.2	SjLNCA022261-IBu	96.894	644	19	1	135	777	541	1184	0	1077
LNC1372.3	SjLNCA022260-IBu	100	135	0	0	1	135	76	210	4.88e-66	250
LNC1372.4	SjLNCA022262-IBu	97.74	354	8	0	1178	1531	92	445	4.86e-174	610
LNC1374.1	SjLINC043556-IBu	88.162	321	32	4	3	320	210	527	3.44e-104	377
LNC1375.1	SjLINC028216-IBu	97.751	489	11	0	987	1475	373	861	0	843
LNC1375.2	SjLINC028216-IBu	98.26	862	13	2	178	1038	1	861	0	1507
LNC1375.3	SjLINC028220-IBu	98.251	343	3	2	136	477	1547	1207	7.26e-170	597
LNC1375.4	SjLINC028220-IBu	96.961	1020	27	2	845	1860	1161	142	0	1709
LNC1375.5	SjLINC028220-IBu	99.038	208	0	1	136	343	1547	1342	1.05e-102	372
LNC1377.1	SjLNCA039930-IBu	98.49	596	6	2	1	595	601	8	0	1048
LNC1377.2	SjLNCA039930-IBu	98.49	596	6	2	1	595	601	8	0	1048
LNC1377.3	SjLNCA039930-IBu	98.49	596	6	2	1	595	601	8	0	1048
LNC1378.1	SjLNCA039930-IBu	99.686	318	1	0	1	318	1341	1658	3.34e-166	582
LNC1379.1	SjLINC023628-IBu	97.2	250	5	2	432	680	2460	2212	1.56e-117	422
LNC1380.1	SjLNCA028119-IBu	97.985	397	7	1	131	526	1	397	0	688
LNC1381.1	SjLNCS003582-IBu	96.629	890	28	1	1153	2040	2695	3584	0	1476
LNC1383.1	SjLNCS020309-IBu	92.857	252	17	1	1760	2011	559	809	5.81e-100	364
LNC1383.2	SjLNCS020309-IBu	92.857	252	17	1	1723	1974	559	809	5.71e-100	364
LNC1384.1	SjLINC028064-IBu	99.806	515	1	0	32	546	1	515	0	946
LNC1385.1	SjLNCA028059-IBu	98.977	782	8	0	1	782	338	1119	0	1400
LNC1386.1	SjLINC020777-IBu	97.159	352	8	2	1	351	1016	666	1.07e-169	593
LNC1388.1	SjLNCA028092-IBu	99.328	744	5	0	1	744	1376	2119	0	1347
LNC1389.1	SjLNCA056832-IBu	94.203	276	14	2	1	274	1005	1280	1.49e-117	420
LNC1390.1	SjLINC054133-IBu	98.168	546	8	2	658	1202	5	549	0	952
LNC1393.1	SjLNCA054178-IBu	94.595	74	3	1	723	795	1287	1360	8.55e-25	113
LNC1394.1	SjLNCA054178-IBu	98.788	825	9	1	1	824	2632	3456	0	1467
LNC1394.2	SjLNCA054178-IBu	97.601	667	9	2	1	666	2796	3456	0	1136
LNC1396.1	SjLNCS020309-IBu	95.455	66	2	1	235	299	745	810	2.22e-22	104
LNC1397.1	SjLINC028218-IBu	87.302	63	8	0	273	335	955	893	7.99e-13	73.1
LNC1398.1	SjLINC033895-IBu	92.857	42	1	2	1976	2015	19	60	9.88e-08	60.2
LNC1399.1	SjLNCA039930-IBu	99.002	601	4	1	3	603	602	4	0	1075
LNC1399.2	SjLNCA039930-IBu	99.002	601	4	1	3	603	602	4	0	1075
LNC1399.3	SjLNCA039930-IBu	99.002	601	4	1	3	603	602	4	0	1075
LNC1401.1	SjLINC056935-IBu	98.343	362	5	1	9	369	624	985	0	634
LNC1402.1	SjLINC056935-IBu	98.603	358	4	1	2	358	978	621	0	632
LNC1403.1	SjLINC056933-IBu	99.143	700	5	1	1	699	245	944	0	1258
LNC1404.1	SjLINC026413-IBu	98.513	2825	28	5	320	3132	1	2823	0	4972
LNC1404.2	SjLINC026415-IBu	98.87	531	5	1	9	538	1	531	0	946
LNC1404.3	SjLINC026387-IBu	98.297	2642	43	2	4986	7626	3229	589	0	4628
LNC1404.4	SjLINC026387-IBu	98.282	2328	38	2	547	2873	2915	589	0	4076
LNC1404.5	SjLINC026415-IBu	98.958	480	4	1	69	547	52	531	0	857
LNC1404.6	SjLINC026414-IBu	98.273	1216	20	1	2769	3984	1	1215	0	2128
LNC1404.7	SjLINC026415-IBu	98.956	479	4	1	90	567	52	530	0	856
LNC1404.8	SjLNCA011433-IBu	84.282	1107	140	18	1243	2335	5247	4161	0	1050
LNC1405.1	SjLNCA041624-IBu	75.071	706	141	24	219	903	256	947	3e-79	296
LNC1405.2	SjLNCA041624-IBu	75.071	706	141	24	160	844	256	947	2.94e-79	296
LNC1405.3	SjLNCA041624-IBu	75.071	706	141	24	157	841	256	947	2.93e-79	296
LNC1406.1	SjLNCS031243-IBu	98.233	283	5	0	1	283	1911	2193	3.96e-140	496
LNC1409.1	SjLNCA026326-IBu	99.038	312	3	0	12	323	1	312	9.89e-160	560
LNC1410.1	SjLNCA039930-IBu	98.66	597	5	2	1	596	602	8	0	1055
LNC1410.2	SjLNCA039930-IBu	98.66	597	5	2	1	596	602	8	0	1055
LNC1413.1	SjLNCA026293-IBu	97.143	385	11	0	4441	4825	448	64	0	651
LNC1416.1	SjLNCA026840-IBu	75.728	206	38	10	107	304	4	205	9.12e-19	93.5
LNC1416.2	SjLNCA026840-IBu	75.728	206	38	10	107	304	4	205	6.93e-19	93.5
LNC1418.1	SjLNCS048553-IBu	93.886	229	14	0	1	229	66	294	5.49e-95	346
LNC1419.1	SjLINC044641-IBu	93.781	402	15	4	125	526	405	14	4.54e-170	595
LNC1420.1	SjLINC056084-IBu	95.833	240	10	0	52	291	649	888	4.43e-108	388
LNC1421.1	SjLNCA059343-IBu	97.287	258	7	0	1	258	2822	2565	5e-123	438
LNC1422.1	SjLNCA023179-IBu	87.793	213	14	6	45	257	7129	7329	5.72e-63	239
LNC1425.1	SjLINC060799-IBu	97.059	136	4	0	5108	5243	2782	2647	7e-59	230
LNC1426.1	SjLNCA015536-IBu	84.475	438	61	4	315	750	9674	10106	1.62e-118	425
LNC1427.1	SjLNCA012097-IBu	97.866	328	5	1	1	326	567	894	3.89e-161	566
LNC1427.2	SjLNCA012098-IBu	100	121	0	0	110	230	735	855	2.48e-58	224
LNC1429.1	SjLINC050457-IBu	98.364	428	7	0	1	428	2855	2428	0	752
LNC1430.1	SjLNCS010712-IBu	94.764	573	15	1	1	558	322	894	0	878
LNC1431.1	SjLNCS036738-IBu	95.595	227	10	0	1	227	447	221	5.69e-101	364
LNC1432.1	SjLNCA059854-IBu	81.641	463	76	7	29	488	5417	4961	5.96e-104	375
LNC1433.1	SjLNCA034517-IBu	95.057	263	8	2	1	263	211	468	4.29e-114	409
LNC1436.1	SjLINC032104-IBu	89.888	267	26	1	763	1028	1	267	2.54e-93	342
LNC1436.2	SjLINC024509-IBu	85.328	259	31	7	1	255	100	355	3.87e-69	261
LNC1436.3	SjLINC032104-IBu	90.909	231	20	1	837	1066	37	267	3.02e-83	309
LNC1437.1	SjLNCA032031-IBu	96.042	1541	51	4	2548	4088	2	1532	0	2499
LNC1438.1	SjLNCA032032-IBu	97.207	358	9	1	1	358	161	517	5.03e-173	604
LNC1440.1	SjLNCS010757-IBu	81.453	523	84	9	161	676	1191	675	1.22e-115	416
LNC1440.2	SjLNCS010757-IBu	80.498	482	81	9	1	475	1150	675	6.83e-98	357
LNC1443.1	SjLINC032129-IBu	99.682	314	1	0	1	314	6	319	3.77e-164	575
LNC1443.2	SjLINC032127-IBu	99.667	300	1	0	1	300	6	305	1.98e-156	549
LNC1446.1	SjLINC037996-IBu	96.875	256	8	0	1	256	367	622	2.26e-120	429
LNC1447.1	SjLINC061137-IBu	95.323	2288	102	3	1870	4154	2119	4404	0	3627
LNC1447.2	SjLINC061137-IBu	95.323	2288	102	3	2059	4343	2119	4404	0	3627
LNC1447.3	SjLINC061137-IBu	95.323	2288	102	3	4811	7095	2119	4404	0	3627
LNC1447.4	SjLINC061137-IBu	95.323	2288	102	3	4144	6428	2119	4404	0	3627
LNC1447.5	SjLINC061135-IBu	96.921	2436	71	3	82	2515	191	2624	0	4080
LNC1448.1	SjLNCA026828-IBu	93.278	1458	82	5	2	1443	3279	4736	0	2135
LNC1449.1	SjLINC021977-IBu	89.423	728	61	13	1	724	730	15	0	904
LNC1450.1	SjLINC050409-IBu	97.333	225	6	0	37	261	125	349	1.82e-106	383
LNC1450.2	SjLINC050409-IBu	96.457	254	7	1	37	290	94	345	5.67e-117	418
LNC1451.1	SjLINC021977-IBu	87.5	504	40	12	1	485	514	15	1.52e-159	560
LNC1452.1	SjLINC013816-IBu	98.077	520	8	2	1	518	43	562	0	904
LNC1452.2	SjLINC013816-IBu	98.077	520	8	2	1	518	43	562	0	904
LNC1453.1	SjLNCA031544-IBu	98.712	466	6	0	174	639	572	107	0	828
LNC1454.1	SjLNCA018529-IBu	99.593	491	2	0	87	577	1	491	0	896
LNC1454.2	SjLNCA018529-IBu	100	235	0	0	55	289	1	235	8.97e-122	435
LNC1454.3	SjLNCA018529-IBu	100	233	0	0	1	233	10	242	1.15e-120	431
LNC1455.1	SjLNCA026828-IBu	94.033	1458	83	3	2	1455	3279	4736	0	2207
LNC1455.2	SjLNCA026828-IBu	93.869	995	56	4	292	1281	3742	4736	0	1495
LNC1456.1	SjLNCA041411-IBu	100	1053	0	0	1	1053	11	1063	0	1945
LNC1456.2	SjLNCA041410-IBu	99.726	1094	3	0	14	1107	2	1095	0	2004
LNC1457.1	SjLNCA032640-IBu	98.337	481	8	0	1	481	2155	2635	0	845
LNC1458.1	SjLINC032650-IBu	99.548	442	2	0	6	447	2	443	0	806
LNC1459.1	SjLNCS020309-IBu	98.214	112	2	0	24	135	694	805	2.13e-50	196
LNC1460.1	SjLNCA001793-IBu	96.701	788	26	0	1644	2431	4870	4083	0	1312
LNC1461.1	SjLNCA021319-IBu	92.419	620	47	0	3	622	1637	1018	0	885
LNC1461.2	SjLNCA042620-IBu	91.149	531	44	3	602	1130	9579	10108	0	717
LNC1461.3	SjLNCA042620-IBu	89.492	295	31	0	490	784	9579	9873	3.5e-103	374
LNC1461.4	SjLNCA042620-IBu	88.929	280	31	0	645	924	9579	9858	9.04e-95	346
LNC1461.5	SjLNCA032264-IBu	89.437	142	12	3	414	554	2048	1909	1.5e-43	176
LNC1463.1	SjLNCA057763-IBu	86.179	369	26	9	95	438	381	13	5.32e-104	375
LNC1464.1	SjLNCA011247-IBu	100	924	0	0	1	924	182	1105	0	1707
LNC1465.1	SjLNCA011433-IBu	95.709	536	19	3	37	572	4744	5275	0	859
LNC1466.1	SjLINC011067-IBu	100	411	0	0	27	437	301	711	0	760
LNC1467.1	SjLINC011073-IBu	100	619	0	0	315	933	1	619	0	1144
LNC1467.2	SjLINC011075-IBu	100	681	0	0	7	687	1	681	0	1258
LNC1467.3	SjLINC011074-IBu	100	570	0	0	1	570	2	571	0	1053
LNC1467.4	SjLINC011076-IBu	99.828	583	1	0	288	870	1	583	0	1072
LNC1467.5	SjLINC011078-IBu	100	461	0	0	1	461	173	633	0	852
LNC1469.1	SjLINC053257-IBu	84.211	57	9	0	436	492	930	874	3.25e-07	56.5
LNC1470.1	SjLNCS003582-IBu	97.13	453	12	1	1	452	2789	3241	0	763
LNC1471.1	SjLNCA031544-IBu	98.634	366	5	0	1	366	708	343	0	649
LNC1473.1	SjLNCA001793-IBu	92.533	1058	72	2	1252	2302	2003	946	0	1509
LNC1474.1	SjLINC011130-IBu	100	320	0	0	151	470	2378	2697	5.51e-169	592
LNC1476.1	SjLINC009574-IBu	100	57	0	0	1	57	1161	1105	9.54e-23	106
LNC1477.1	SjLNCS024565-IBu	84.967	153	21	2	61	211	357	205	1.41e-37	154
LNC1478.1	SjLINC059255-IBu	91.667	504	42	0	1	504	4665	5168	0	699
LNC1479.1	SjLNCA003226-IBu	91.278	493	29	2	174	665	7808	7329	0	660
LNC1480.1	SjLNCA003226-IBu	100	78	0	0	347	424	7697	7620	2.8e-34	145
LNC1481.1	SjLNCA011335-IBu	98.113	265	5	0	44	308	54	318	2.77e-130	462
LNC1482.1	SjLINC011209-IBu	100	253	0	0	2	254	317	569	4.75e-132	468
LNC1483.1	SjLINC011256-IBu	99.636	275	1	0	490	764	275	1	7.66e-142	503
LNC1483.2	SjLNCA011212-IBu	99.535	430	2	0	124	553	1	430	0	784
LNC1483.3	SjLNCA011212-IBu	99.667	300	1	0	28	327	265	564	4.25e-156	549
LNC1483.4	SjLINC011256-IBu	100	131	0	0	176	306	215	85	3.84e-64	243
LNC1484.1	SjLNCA011184-IBu	100	1586	0	0	102	1687	598	2183	0	2929
LNC1485.1	SjLINC011156-IBu	99.048	735	6	1	2058	2791	735	1	0	1317
LNC1487.1	SjLNCA007092-IBu	100	139	0	0	3482	3620	1	139	1.84e-67	257
LNC1488.1	SjLINC052317-IBu	95.56	473	20	1	456	927	548	76	0	756
LNC1489.1	SjLINC052317-IBu	97.527	364	9	0	1	364	655	1018	1.41e-178	623
LNC1490.1	SjLINC056932-IBu	87.385	325	29	9	61	378	525	206	5.82e-100	363
LNC1491.1	SjLINC059255-IBu	93.888	409	25	0	1	409	4760	5168	8.2e-177	617
LNC1491.2	SjLINC059255-IBu	95.641	390	17	0	49	438	4779	5168	1.46e-179	627
LNC1493.1	SjLNCA057851-IBu	100	36	0	0	1744	1779	755	720	1.78e-10	67.6
LNC1494.1	SjLNCA010250-IBu	100	38	0	0	2777	2814	3919	3956	2.05e-11	71.3
LNC1495.1	SjLINC042709-IBu	96.615	325	11	0	1773	2097	1174	850	1.46e-152	540
LNC1495.7	SjLINC042709-IBu	96.615	325	11	0	1773	2097	1174	850	1.44e-152	540
LNC1496.1	SjLNCA005569-IBu	99.002	401	3	1	404	804	433	34	0	717
LNC1497.1	SjLINC005397-IBu	98.945	379	3	1	38	416	1	378	0	676
LNC1498.1	SjLNCA005410-IBu	99.107	672	6	0	2374	3045	1	672	0	1208
LNC1498.2	SjLNCA005410-IBu	99.453	1096	6	0	1016	2111	1	1096	0	1991
LNC1498.3	SjLNCA005410-IBu	98.865	881	6	1	4	884	1	877	0	1568
LNC1500.1	SjLNCA028056-IBu	89.404	302	25	6	10	307	2790	2492	1.31e-103	374
LNC1501.1	SjLINC005351-IBu	96.308	325	12	0	54	378	1	325	7.1e-152	534
LNC1501.2	SjLINC005350-IBu	97.452	314	8	0	54	367	1	314	1.92e-152	536
LNC1502.1	SjLNCA005369-IBu	99.706	340	1	0	25	364	112	451	1.97e-178	623
LNC1504.1	SjLNCA005402-IBu	100	171	0	0	1	171	3318	3488	1.48e-86	316
LNC1506.1	SjLINC005258-IBu	96.97	1089	30	3	282	1369	193	1279	0	1825
LNC1506.2	SjLINC005258-IBu	96.97	1089	30	3	282	1369	193	1279	0	1825
LNC1506.3	SjLINC005257-IBu	98.018	656	12	1	1	656	42	696	0	1138
LNC1507.1	SjLINC023628-IBu	95.937	443	17	1	86	527	2651	2209	0	717
LNC1507.2	SjLINC023628-IBu	95.937	443	17	1	86	527	2651	2209	0	717
LNC1507.3	SjLINC023628-IBu	96.163	443	16	1	79	520	2651	2209	0	723
LNC1507.4	SjLINC023628-IBu	96.163	443	16	1	79	520	2651	2209	0	723
LNC1508.1	SjLINC023628-IBu	95.711	443	18	1	11	452	2651	2209	0	712
LNC1508.2	SjLINC023628-IBu	95.711	443	18	1	303	744	2651	2209	0	712
LNC1508.3	SjLINC023628-IBu	95.711	443	18	1	197	638	2651	2209	0	712
LNC1508.4	SjLINC023628-IBu	96.037	328	12	1	21	347	2536	2209	2.48e-151	532
LNC1509.1	SjLINC005191-IBu	96.073	382	8	4	1	379	16	393	2.47e-176	616
LNC1510.1	SjLNCA005183-IBu	99.15	353	1	2	348	700	281	631	0	634
LNC1511.1	SjLINC026532-IBu	96.239	452	16	1	1	452	96	546	0	739
LNC1511.2	SjLINC037408-IBu	97.25	400	11	0	1	400	217	616	0	678
LNC1512.1	SjLINC010886-IBu	100	28	0	0	1	28	152	179	9.06e-07	52.8
LNC1513.1	SjLINC033692-IBu	99.696	329	1	0	133	461	444	772	2.37e-172	603
LNC1513.2	SjLINC033693-IBu	100	326	0	0	83	408	163	488	2.08e-172	603
LNC1513.3	SjLINC033688-IBu	99.66	589	2	0	1	589	147	735	0	1077
LNC1513.4	SjLINC033688-IBu	99.273	275	2	0	1	275	147	421	1.41e-140	497
LNC1514.1	SjLNCA029804-IBu	86.196	326	27	8	1557	1864	9423	9748	3.79e-91	337
LNC1516.1	SjLNCA029127-IBu	98.986	296	2	1	5	299	410	115	2.58e-150	529
LNC1517.1	SjLNCA029127-IBu	98.986	296	2	1	3	297	115	410	2.59e-150	529
LNC1518.1	SjLNCA029127-IBu	98.976	293	2	1	1	292	407	115	1.17e-148	523
LNC1521.1	SjLINC033355-IBu	97.973	296	6	0	262	557	1051	756	3.06e-145	514
LNC1522.1	SjLNCA043473-IBu	94.062	421	25	0	3	423	1106	1526	0	640
LNC1524.1	SjLINC047732-IBu	86.639	958	64	26	531	1464	1161	244	0	1002
LNC1524.2	SjLINC047732-IBu	86.861	959	63	24	449	1385	1161	244	0	1014
LNC1526.1	SjLINC059255-IBu	93.095	391	25	1	44	434	4780	5168	6.86e-163	571
LNC1526.2	SjLINC044642-IBu	99.315	292	2	0	16	307	292	1	2.85e-150	529
LNC1529.1	SjLNCA037297-IBu	98.142	323	6	0	1	323	351	673	7.65e-161	564
LNC1530.1	SjLINC047007-IBu	95.181	166	4	3	1851	2015	651	489	3.95e-68	259
LNC1531.1	SjLINC047007-IBu	95.181	166	4	3	544	708	489	651	9.68e-69	259
LNC1532.1	SjLINC048518-IBu	98.997	598	0	1	44	641	1	592	0	1066
LNC1533.1	SjLNCA039930-IBu	98.325	597	7	2	1	596	602	8	0	1044
LNC1534.1	SjLINC025883-IBu	98.571	350	3	2	1	349	547	199	6.29e-177	617
LNC1535.1	SjLNCA039930-IBu	97.744	399	4	4	1	396	404	8	0	682
LNC1536.1	SjLNCA030627-IBu	94.118	68	4	0	152	219	750	817	1.34e-22	104
LNC1537.1	SjLINC056935-IBu	99.162	358	3	0	89	446	981	624	0	645
LNC1538.1	SjLINC048680-IBu	98.891	1172	13	0	1	1172	21	1192	0	2093
LNC1539.1	SjLINC047470-IBu	88.261	230	25	1	416	643	7398	7169	3.44e-73	274
LNC1540.1	SjLNCS036738-IBu	92.562	605	42	3	3403	4005	661	58	0	865
LNC1541.1	SjLINC052879-IBu	99.773	2204	1	1	1	2204	170	2369	0	4039
LNC1541.2	SjLINC052875-IBu	99.83	2935	4	1	3176	6109	1096	4030	0	5391
LNC1541.3	SjLINC052874-IBu	99.838	3695	5	1	1	3694	170	3864	0	6789
LNC1544.1	SjLNCA042594-IBu	97.059	34	0	1	190	223	3004	2972	3.82e-08	56.5
LNC1545.1	SjLNCS026324-IBu	93.958	811	36	5	91	890	3225	2417	0	1214
LNC1546.1	SjLINC033306-IBu	83.117	77	11	2	371	446	758	833	1.34e-11	69.4
LNC1549.1	SjLNCA052569-IBu	100	261	0	0	1	261	128	388	1.75e-136	483
LNC1550.1	SjLNCA005498-IBu	97.292	517	13	1	113	629	15	530	0	876
LNC1550.2	SjLNCA005498-IBu	97.287	516	14	0	87	602	15	530	0	876
LNC1550.3	SjLNCA054501-IBu	97.05	339	10	0	1	339	226	564	4.81e-163	571
LNC1551.1	SjLINC052526-IBu	99.176	364	3	0	115	478	1	364	0	656
LNC1552.1	SjLNCA037350-IBu	85.34	191	25	1	136	323	2181	2371	1.24e-49	195
LNC1553.1	SjLNCA051028-IBu	99.478	575	2	1	1	574	155	729	0	1044
LNC1556.1	SjLINC017179-IBu	86.207	87	10	1	3	87	877	791	3.01e-19	93.5
LNC1563.1	SjLINC052317-IBu	98.93	374	4	0	1	374	675	1048	0	669
LNC1566.1	SjLNCS056735-IBu	99.784	464	1	0	14	477	2717	2254	0	852
LNC1567.1	SjLINC056672-IBu	90.09	111	10	1	213	322	447	337	4.5e-34	143
LNC1568.1	SjLNCA056576-IBu	100	559	0	0	441	999	1	559	0	1033
LNC1568.2	SjLINC025883-IBu	97.354	567	12	3	1	566	22	586	0	961
LNC1570.1	SjLNCS010734-IBu	94.118	119	4	3	107	225	312	427	1.98e-44	178
LNC1572.1	SjLINC026538-IBu	96.403	1279	41	3	1	1279	72	1345	0	2102
LNC1572.2	SjLNCA026828-IBu	96.058	1243	29	8	1	1232	194	1427	0	2006
LNC1572.3	SjLNCA059900-IBu	97.514	362	9	0	195	556	549	188	2.85e-177	619
LNC1573.1	SjLNCA059900-IBu	97.765	358	8	0	262	619	549	192	1.15e-176	617
LNC1573.2	SjLNCA059900-IBu	95.423	3496	127	15	229	3708	5873	2395	0	5539
LNC1573.3	SjLNCA059900-IBu	99.427	698	3	1	279	975	6538	5841	0	1266
LNC1573.4	SjLNCA059900-IBu	97.764	2594	43	8	262	2844	3545	956	0	4455
LNC1573.5	SjLNCA059900-IBu	97.846	325	7	0	322	646	549	225	5.7e-160	562
LNC1573.6	SjLNCA059900-IBu	99.427	698	3	1	298	994	6538	5841	0	1266
LNC1573.7	SjLNCA059900-IBu	97.368	266	7	0	343	608	549	284	3.36e-127	453
LNC1573.8	SjLNCA059900-IBu	96.85	1492	30	4	1	1487	5840	4361	0	2479
LNC1574.1	SjLINC038723-IBu	93.802	242	15	0	1	242	255	496	2.06e-100	364
LNC1575.1	SjLNCA035277-IBu	91.266	916	61	8	867	1765	1283	370	0	1230
LNC1575.2	SjLINC050469-IBu	91.064	470	42	0	922	1391	1	470	0	636
LNC1575.3	SjLINC050469-IBu	91.064	470	42	0	922	1391	1	470	0	636
LNC1576.1	SjLINC037407-IBu	91.108	686	53	7	1235	1915	1	683	0	922
LNC1577.1	SjLINC060890-IBu	99.231	130	1	0	1	130	491	620	1.86e-61	235
LNC1577.2	SjLINC060890-IBu	98.496	399	6	0	54	452	222	620	0	704
LNC1581.1	SjLINC023676-IBu	97.027	370	3	1	1	362	161	530	2.35e-176	616
LNC1582.1	SjLINC023628-IBu	97.842	556	12	0	5	560	2651	2096	0	961
LNC1583.1	SjLINC023622-IBu	98.81	2353	10	3	1	2353	914	3248	0	4174
LNC1583.2	SjLINC023622-IBu	98.583	1694	6	3	629	2322	1573	3248	0	2979
LNC1583.3	SjLINC023626-IBu	99.366	631	4	0	1	631	914	1544	0	1144
LNC1584.1	SjLINC023590-IBu	99.363	314	2	0	1	314	11	324	2.58e-162	569
LNC1586.1	SjLINC030584-IBu	88.06	67	8	0	514	580	4424	4490	6.95e-15	80.5
LNC1587.1	SjLNCA052394-IBu	78.405	514	102	7	214	723	22321	22829	2.92e-88	326
LNC1588.1	SjLINC004512-IBu	98.727	707	8	1	1	706	3711	3005	0	1254
LNC1590.1	SjLINC048681-IBu	82.042	284	49	2	1140	1421	949	666	1.43e-62	241
LNC1590.2	SjLNCA042142-IBu	77.708	480	67	25	341	807	6687	6235	1.28e-67	257
LNC1591.1	SjLINC010678-IBu	99.334	751	4	1	3	752	1	751	0	1358
LNC1592.1	SjLINC025630-IBu	90.909	66	4	2	45	108	252	317	1.47e-17	87.9
LNC1593.1	SjLNCA034806-IBu	81.366	322	48	10	569	881	8	326	2.29e-66	252
LNC1595.1	SjLNCA049224-IBu	99.237	262	1	1	1	261	3190	3451	3.78e-133	472
LNC1597.1	SjLINC049343-IBu	99.453	548	2	1	1	548	171	717	0	994
LNC1598.1	SjLNCA049337-IBu	99.016	610	5	1	196	805	1	609	0	1092
LNC1598.2	SjLNCA049337-IBu	100	52	0	0	1	52	92	143	1.35e-19	97.1
LNC1601.1	SjLINC059074-IBu	99.693	326	1	0	124	449	35	360	1.08e-170	597
LNC1601.2	SjLINC059078-IBu	99.723	361	1	0	1	361	207	567	0	662
LNC1602.1	SjLINC057419-IBu	92.735	234	17	0	3	236	364	597	2.94e-92	339
LNC1603.1	SjLINC025883-IBu	99.147	586	3	2	2	586	1	585	0	1053
LNC1603.2	SjLINC025883-IBu	99.147	586	3	2	2	586	1	585	0	1053
LNC1603.3	SjLINC025883-IBu	99.147	586	3	2	2	586	1	585	0	1053
LNC1604.1	SjLINC057419-IBu	93.782	772	42	2	158	925	135	904	0	1155
LNC1605.1	SjLNCA014801-IBu	79.738	839	145	18	529	1347	11632	12465	3.14e-166	584
LNC1605.2	SjLINC025743-IBu	93.939	429	25	1	160	588	428	1	0	647
LNC1605.3	SjLINC025743-IBu	93.953	430	25	1	336	765	429	1	0	649
LNC1605.4	SjLINC016782-IBu	83.226	465	73	5	497	958	232	694	1.98e-117	422
LNC1606.1	SjLINC040221-IBu	98.235	170	3	0	87	256	17	186	6.65e-81	298
LNC1607.1	SjLINC025743-IBu	96.8	250	8	0	1	250	862	1111	4.77e-117	418
LNC1609.1	SjLNCA055070-IBu	98.438	576	5	2	1	574	4544	5117	0	1011
LNC1609.2	SjLNCA055070-IBu	98.78	574	5	1	1	572	4544	5117	0	1020
LNC1609.3	SjLNCA055070-IBu	98.78	574	5	1	1	572	4544	5117	0	1020
LNC1610.1	SjLNCA055070-IBu	99.022	511	3	1	2	510	5117	4607	0	915
LNC1610.2	SjLNCA055070-IBu	98.785	494	2	2	1	492	5098	4607	0	876
LNC1610.3	SjLNCA055070-IBu	98.404	376	2	2	1	374	4980	4607	0	658
LNC1611.1	SjLINC019872-IBu	98.963	964	9	1	263	1226	67	1029	0	1724
LNC1612.1	SjLNCA056832-IBu	93.418	471	29	2	35	505	5271	4803	0	697
LNC1613.1	SjLNCA019851-IBu	99.205	503	2	1	1	503	359	859	0	905
LNC1613.2	SjLNCA019850-IBu	98.99	396	1	2	75	469	508	901	0	706
LNC1614.1	SjLNCA000346-IBu	97.568	329	6	2	1	327	5232	4904	2.79e-160	562
LNC1615.1	SjLNCA016939-IBu	98.83	342	4	0	303	644	879	1220	5.9e-174	610
LNC1615.2	SjLNCA016939-IBu	98.83	342	4	0	443	784	879	1220	5.27e-174	610
LNC1615.3	SjLINC015031-IBu	86.036	444	60	2	308	750	1023	581	9.05e-134	475
LNC1618.1	SjLNCA016841-IBu	99.688	321	0	1	1	320	1998	2318	1.62e-167	586
LNC1618.2	SjLNCA016842-IBu	99.123	114	1	0	90	203	2685	2798	3.22e-53	206
LNC1619.1	SjLINC049707-IBu	97.872	47	1	0	60	106	70	116	1.06e-15	82.4
LNC1622.1	SjLNCA016838-IBu	98.996	498	5	0	219	716	935	1432	0	893
LNC1622.2	SjLNCA016838-IBu	100	86	0	0	37	122	1566	1651	7.88e-39	159
LNC1623.1	SjLNCA023397-IBu	84.706	340	40	3	193	525	1968	2302	9.08e-90	329
LNC1624.1	SjLINC038415-IBu	95.294	340	15	1	3908	4247	507	169	1.34e-151	538
LNC1625.1	SjLNCA038414-IBu	94.886	352	17	1	1	352	876	526	2.86e-155	549
LNC1629.1	SjLNCA038311-IBu	99.612	258	1	0	259	516	1	258	2e-132	472
LNC1629.2	SjLNCA038311-IBu	99.237	131	1	0	52	182	278	408	1.24e-62	237
LNC1629.3	SjLNCA038311-IBu	99.057	106	1	0	1	106	173	278	4.26e-48	191
LNC1630.1	SjLNCA038308-IBu	99.333	150	1	0	129	278	6663	6812	4.41e-73	272
LNC1631.1	SjLNCA038183-IBu	99.51	204	1	0	106	309	11732	11935	4.74e-103	372
LNC1632.1	SjLNCA004350-IBu	79.368	538	95	11	392	921	2896	3425	6.67e-100	364
LNC1633.1	SjLINC052526-IBu	86.364	66	8	1	531	596	300	364	3.91e-12	71.3
LNC1634.1	SjLNCS037947-IBu	99.311	871	4	2	1062	1932	234	1102	0	1574
LNC1634.2	SjLNCS037947-IBu	99.245	530	2	2	604	1133	575	1102	0	955
LNC1634.3	SjLNCS037947-IBu	99.311	871	4	2	2262	3132	234	1102	0	1574
LNC1634.4	SjLNCS037947-IBu	99.637	1103	3	1	237	1339	1	1102	0	2013
LNC1635.1	SjLNCA016692-IBu	89.394	66	5	2	295	358	2343	2278	1.31e-15	82.4
LNC1636.1	SjLNCA038097-IBu	96.261	829	27	1	1	829	4	828	0	1356
LNC1636.2	SjLNCA038097-IBu	96.958	263	8	0	179	441	981	1243	5.21e-124	442
LNC1637.1	SjLNCS003565-IBu	94	50	3	0	573	622	2061	2012	8.91e-14	76.8
LNC1639.1	SjLINC037927-IBu	98.026	152	2	1	1	152	263	413	4.44e-70	263
LNC1640.1	SjLINC059715-IBu	98.911	1102	8	1	42	1143	368	1465	0	1965
LNC1640.2	SjLINC059715-IBu	98.821	1103	9	1	36	1138	367	1465	0	1962
LNC1641.1	SjLNCA059854-IBu	100	378	0	0	1	378	2857	3234	0	699
LNC1642.1	SjLNCA041798-IBu	90.769	65	3	3	132	195	6746	6808	2.49e-16	84.2
LNC1643.1	SjLINC050235-IBu	94.118	85	5	0	1	85	616	700	2.4e-30	130
LNC1646.1	SjLNCA013609-IBu	100	128	0	0	1	128	16	143	3.16e-62	237
LNC1647.1	SjLINC000351-IBu	96.25	400	11	2	1	396	14	413	0	652
LNC1648.1	SjLINC008006-IBu	99.496	1388	7	0	207	1594	1	1388	0	2525
LNC1649.1	SjLINC018718-IBu	85.417	144	21	0	7	150	207	64	5.76e-36	150
LNC1651.1	SjLNCA007846-IBu	100	402	0	0	1	402	2164	2565	0	743
LNC1652.1	SjLNCA008026-IBu	100	97	0	0	131	227	137	233	2.21e-45	180
LNC1653.1	SjLNCA008028-IBu	100	590	0	0	122	711	1528	2117	0	1090
LNC1654.1	SjLNCA024558-IBu	91.87	123	8	2	27	148	2126	2247	1.73e-42	171
LNC1654.2	SjLNCA024558-IBu	91.87	123	8	2	6	127	2126	2247	1.51e-42	171
LNC1655.1	SjLNCA007804-IBu	98.701	77	1	0	1	77	162	238	3.06e-32	137
LNC1656.1	SjLNCA059968-IBu	85.106	94	14	0	292	385	4620	4527	6.25e-20	97.1
LNC1657.1	SjLNCA049475-IBu	80.952	525	90	10	1	521	1366	1884	3.75e-113	407
LNC1658.1	SjLINC007892-IBu	99.798	496	1	0	5	500	1	496	0	911
LNC1660.1	SjLINC058167-IBu	79.042	668	132	7	6303	6965	5809	6473	2.47e-125	451
LNC1661.1	SjLINC007950-IBu	100	463	0	0	40	502	608	1070	0	856
LNC1662.1	SjLINC008267-IBu	99.541	218	0	1	336	552	422	639	1.94e-109	396
LNC1663.1	SjLNCA042619-IBu	89.734	263	12	5	1	253	5833	5576	4.03e-88	322
LNC1664.1	SjLNCA007962-IBu	100	208	0	0	1	208	203	410	3.97e-107	385
LNC1665.1	SjLNCA059343-IBu	97.86	841	14	1	2347	3183	3110	2270	0	1450
LNC1665.2	SjLINC007902-IBu	96.319	326	10	2	1	325	1463	1787	1.5e-151	534
LNC1667.1	SjLNCS036738-IBu	85.714	315	43	2	91	404	563	250	2.13e-90	331
LNC1668.1	SjLINC007982-IBu	99.793	1449	1	2	9	1456	1	1448	0	2658
LNC1669.1	SjLNCA036604-IBu	100	30	0	0	27	56	6418	6447	4.17e-08	56.5
LNC1670.1	SjLNCA057537-IBu	84.694	98	15	0	571	668	958	1055	8.34e-20	99
LNC1671.1	SjLNCA008074-IBu	100	248	0	0	16	263	9116	9363	2.97e-129	459
LNC1672.1	SjLNCA020022-IBu	98.571	420	2	1	137	556	3789	3374	0	739
LNC1673.1	SjLINC047862-IBu	96.255	267	2	1	1	259	82	348	6.53e-121	431
LNC1675.1	SjLNCA038649-IBu	87.64	89	8	3	128	215	721	635	2.32e-21	100
LNC1676.1	SjLINC038895-IBu	96.029	277	8	3	1	274	836	1112	9.67e-126	448
LNC1677.1	SjLINC044334-IBu	100	434	0	0	379	812	3720	4153	0	802
LNC1678.1	SjLINC044335-IBu	100	1194	0	0	1	1194	1837	644	0	2206
LNC1678.2	SjLINC044335-IBu	100	831	0	0	158	988	1474	644	0	1535
LNC1678.3	SjLINC044335-IBu	100	843	0	0	139	981	1486	644	0	1557
LNC1681.1	SjLINC044295-IBu	100	392	0	0	65	456	79	470	0	725
LNC1684.1	SjLNCS048628-IBu	93.75	368	22	1	108	474	3	370	1.26e-156	551
LNC1687.1	SjLINC044238-IBu	100	1197	0	0	1	1197	2	1198	0	2211
LNC1688.1	SjLNCA044249-IBu	100	106	0	0	122	227	1	106	2.2e-50	196
LNC1689.1	SjLINC060799-IBu	89.732	224	23	0	535	758	2880	2657	4.65e-77	287
LNC1690.1	SjLINC044220-IBu	100	604	0	0	34	637	1	604	0	1116
LNC1691.1	SjLINC044208-IBu	100	457	0	0	1	457	58	514	0	845
LNC1692.1	SjLINC044174-IBu	97.561	82	1	1	89	169	624	705	4.29e-33	139
LNC1695.1	SjLNCA044131-IBu	100	470	0	0	89	558	31610	32079	0	869
LNC1695.2	SjLNCA044131-IBu	100	474	0	0	1	474	31508	31981	0	876
LNC1695.3	SjLNCA044131-IBu	99.367	158	1	0	155	312	31603	31760	1.79e-77	287
LNC1697.1	SjLNCA042444-IBu	92.683	41	3	0	4058	4098	490	450	1.28e-07	60.2
LNC1698.1	SjLNCA044109-IBu	100	141	0	0	10	150	1	141	4.83e-69	261
[truncated: 4,005 more rows]

## Sheet: eval_1000
qseqid	sseqid	pident	length	mismatch	gapopen	qstart	qend	sstart	send	evalue	bitscore
LNC0001.1	SjLINC013894-IBu	77.23	751	149	17	2320	3058	2236	1496	1.77e-116	420
LNC0002.1	SjLNCA031532-IBu	86.091	985	105	14	152	1117	419	1390	0	1031
LNC0003.1	SjLINC013894-IBu	76.318	1309	279	25	517	1809	2236	943	0	671
LNC0004.1	SjLNCS060277-IBu	92	50	4	0	1127	1176	116	67	8.33e-12	71.3
LNC0005.1	SjLNCS031531-IBu	89.375	160	16	1	73	232	159	1	2.29e-50	200
LNC0005.2	SjLNCS031531-IBu	89.375	160	16	1	73	232	159	1	1.23e-50	200
LNC0006.1	SjLNCA004825-IBu	93.72	207	6	3	396	596	149	354	3.51e-82	303
LNC0006.2	SjLNCA004824-IBu	90.03	331	27	2	174	499	1	330	2.39e-118	424
LNC0007.1	SjLINC031341-IBu	87.16	514	55	9	545	1053	3	510	4.36e-163	573
LNC0008.1	SjLINC060554-IBu	95.093	428	18	3	111	538	1	425	0	671
LNC0008.2	SjLINC004700-IBu	93.925	642	36	1	209	850	617	1255	0	966
LNC0009.1	SjLNCS031531-IBu	95.63	389	10	2	1	382	130	518	7.1e-177	617
LNC0010.1	SjLNCA031532-IBu	85.968	1126	128	18	238	1351	417	1524	0	1177
LNC0012.1	SjLNCA004824-IBu	93.373	332	14	4	17	342	1	330	6.78e-137	484
LNC0013.1	SjLNCA031532-IBu	85.772	984	127	8	1	973	982	1	0	1029
LNC0013.3	SjLNCA031532-IBu	85.622	925	120	8	1	914	982	60	0	959
LNC0014.1	SjLINC013894-IBu	77.096	799	157	20	3115	3899	1450	2236	6.58e-122	438
LNC0015.1	SjLNCA042620-IBu	92.36	445	31	2	3144	3588	10220	9779	8.88e-180	630
LNC0015.2	SjLNCA042620-IBu	92.36	445	31	2	2591	3035	10220	9779	7.51e-180	630
LNC0015.3	SjLINC013894-IBu	77.226	786	150	24	1270	2039	2236	1464	2.02e-120	433
LNC0015.4	SjLINC013894-IBu	77.226	786	150	24	2307	3076	2236	1464	2.47e-120	433
LNC0015.5	SjLINC013894-IBu	76.32	587	115	21	2307	2881	2236	1662	3.79e-78	292
LNC0015.6	SjLINC013894-IBu	76.481	574	111	21	2307	2868	2236	1675	1.36e-77	291
LNC0015.7	SjLNCS031531-IBu	89.82	167	17	0	9	175	167	1	6.61e-55	215
LNC0015.8	SjLNCS060277-IBu	94	50	3	0	173	222	67	116	1.27e-13	76.8
LNC0015.9	SjLNCS031531-IBu	89.82	167	17	0	9	175	167	1	2.77e-55	215
LNC0016.1	SjLNCA032039-IBu	96.496	742	26	0	10	751	1	742	0	1227
LNC0016.2	SjLNCA032039-IBu	94.713	435	23	0	279	713	308	742	0	676
LNC0017.1	SjLNCA052948-IBu	97.158	387	11	0	1	387	397	11	0	654
LNC0018.1	SjLNCS030910-IBu	93.651	504	22	5	1	501	513	17	0	745
LNC0019.1	SjLNCA040283-IBu	99.259	135	1	0	1316	1450	417	551	5.37e-64	244
LNC0020.1	SjLNCA059994-IBu	96.97	330	8	2	1	328	9941	9612	1.94e-157	553
LNC0021.1	SjLINC055059-IBu	97.183	213	6	0	102	314	216	4	1.04e-99	361
LNC0022.1	SjLNCA031246-IBu	94.304	632	13	2	73	704	135	743	0	946
LNC0022.2	SjLNCA031246-IBu	95.192	624	11	3	73	696	135	739	0	968
LNC0022.3	SjLNCA031246-IBu	94.854	583	7	2	73	655	135	694	0	889
LNC0022.4	SjLNCA031246-IBu	94.903	569	14	1	73	641	135	688	0	876
LNC0024.1	SjLNCA031136-IBu	96.526	403	8	3	1	402	149	546	0	662
LNC0024.2	SjLNCA031139-IBu	99.704	338	1	0	1	338	199	536	1.71e-177	619
LNC0026.1	SjLINC024839-IBu	92.878	337	21	2	2153	2486	648	312	1.59e-136	486
LNC0026.2	SjLNCA039930-IBu	98.328	598	8	1	3	600	603	8	0	1048
LNC0027.1	SjLINC023628-IBu	95.356	323	14	1	1	322	2553	2231	2.8e-145	512
LNC0028.1	SjLINC030888-IBu	93.194	1102	63	2	1996	3096	1091	1	0	1609
LNC0028.2	SjLINC030888-IBu	94.374	1102	50	2	251	1351	1091	1	0	1681
LNC0029.1	SjLINC030667-IBu	97.928	724	13	2	1069	1791	2134	1412	0	1253
LNC0029.2	SjLINC033266-IBu	96.512	86	3	0	306	391	1	86	2.54e-33	143
LNC0030.1	SjLINC059465-IBu	94.444	198	6	3	6	203	1	193	1.44e-81	300
LNC0030.2	SjLINC059465-IBu	99.029	103	1	0	6	108	1	103	6.01e-47	185
LNC0031.1	SjLINC059095-IBu	95.531	1186	40	12	111	1289	151	1330	0	1884
LNC0032.1	SjLINC050408-IBu	92.3	974	69	3	22	990	17	989	0	1378
LNC0032.2	SjLINC050410-IBu	92.453	1007	70	3	4	1005	17	1022	0	1434
LNC0033.1	SjLINC058167-IBu	95.2	125	6	0	280	404	5809	5933	1.39e-50	198
LNC0034.1	SjLINC057419-IBu	93.309	538	36	0	1	538	270	807	0	795
LNC0035.1	SjLINC057421-IBu	99.698	331	1	0	1	331	2535	2865	2.4e-173	606
LNC0035.2	SjLINC057421-IBu	99.392	329	2	0	1	329	2547	2875	1.41e-170	597
LNC0036.1	SjLNCA059077-IBu	98.864	792	8	1	876	1666	674	1465	0	1411
LNC0037.1	SjLINC057419-IBu	96.293	1133	40	2	1	1132	356	1487	0	1858
LNC0038.1	SjLINC025289-IBu	83.993	556	44	19	43	598	393	903	1.07e-138	492
LNC0038.2	SjLINC025354-IBu	94.545	110	6	0	1	110	48	157	1.93e-42	171
LNC0040.1	SjLINC004740-IBu	78.446	798	118	35	901	1689	1265	513	4.2e-132	472
LNC0042.1	SjLNCA033137-IBu	98.696	230	3	0	1	230	127	356	2.62e-114	409
LNC0043.1	SjLNCA003740-IBu	96.61	236	1	2	1	229	602	367	4.39e-107	385
LNC0046.1	SjLNCA041376-IBu	100	772	0	0	1	772	114	885	0	1426
LNC0046.2	SjLNCA041376-IBu	100	447	0	0	1	447	114	560	0	826
LNC0047.1	SjLNCA041384-IBu	100	60	0	0	419	478	1	60	1.82e-24	111
LNC0048.1	SjLINC041274-IBu	99.338	453	2	1	302	753	41	493	0	819
LNC0049.1	SjLINC041271-IBu	99.46	1111	6	0	197	1307	1	1111	0	2019
LNC0049.2	SjLINC041272-IBu	99.486	972	5	0	289	1260	130	1101	0	1768
LNC0049.3	SjLINC041271-IBu	99.509	1019	5	0	378	1396	93	1111	0	1855
LNC0049.4	SjLINC041271-IBu	99.46	1111	6	0	197	1307	1	1111	0	2019
LNC0049.5	SjLINC041272-IBu	99.364	1101	7	0	197	1297	1	1101	0	1995
LNC0049.6	SjLINC041271-IBu	99.509	1019	5	0	326	1344	93	1111	0	1855
LNC0050.1	SjLNCA041333-IBu	100	580	0	0	577	1156	630	1209	0	1072
LNC0052.1	SjLINC013898-IBu	98.678	227	3	0	167	393	2646	2872	2.81e-112	403
LNC0053.1	SjLINC041186-IBu	100	292	0	0	1	292	35	326	3.22e-153	540
LNC0054.1	SjLINC001415-IBu	99.399	499	3	0	1	499	116	614	0	905
LNC0055.1	SjLINC001382-IBu	99.437	355	2	0	1	355	68	422	0	645
LNC0055.2	SjLINC001380-IBu	99.06	532	5	0	1	532	127	658	0	955
LNC0056.1	SjLNCA039930-IBu	91.574	629	43	8	442	1066	1573	2195	0	859
LNC0056.2	SjLNCA055070-IBu	98.758	161	2	0	976	1136	5117	4957	6.87e-77	287
LNC0056.3	SjLNCA001410-IBu	98.906	1736	19	0	548	2283	1787	52	0	3101
LNC0056.4	SjLNCA001410-IBu	99.555	1573	7	0	553	2125	1766	194	0	2867
LNC0057.1	SjLINC047487-IBu	100	136	0	0	212	347	3562	3427	1.27e-66	252
LNC0058.1	SjLINC034278-IBu	97.34	376	10	0	1	376	895	1270	0	640
LNC0058.2	SjLINC034278-IBu	98.343	362	6	0	1	362	895	1256	0	636
LNC0059.1	SjLINC034269-IBu	99.238	525	0	1	1	525	580	1100	0	944
LNC0060.1	SjLNCA005873-IBu	93.312	942	57	5	2228	3166	982	44	0	1386
LNC0061.1	SjLNCA005873-IBu	93.312	942	57	5	167	1105	44	982	0	1386
LNC0061.2	SjLINC042954-IBu	100	691	0	0	1	691	393	1083	0	1277
LNC0061.3	SjLINC042925-IBu	100	453	0	0	24	476	453	1	0	837
LNC0062.1	SjLNCA005873-IBu	93.1	942	59	5	1400	2338	982	44	0	1375
LNC0063.1	SjLNCS003582-IBu	93.75	624	36	3	325	945	3314	2691	0	933
LNC0063.2	SjLNCS031421-IBu	97.305	371	10	0	680	1050	203	573	2.54e-180	630
LNC0064.1	SjLNCA011600-IBu	92.169	166	13	0	1	166	8468	8303	6.56e-62	235
LNC0065.1	SjLINC042702-IBu	99.676	618	2	0	278	895	1731	2348	0	1131
LNC0066.1	SjLINC042705-IBu	100	168	0	0	47	214	2377	2210	7.05e-85	311
LNC0067.1	SjLNCA015288-IBu	100	2363	0	0	1	2363	2891	5253	0	4364
LNC0067.2	SjLNCA015290-IBu	100	2427	0	0	27	2453	1	2427	0	4482
LNC0067.3	SjLNCA015285-IBu	100	2446	0	0	16	2461	1	2446	0	4518
LNC0070.1	SjLINC015218-IBu	100	321	0	0	79	399	53	373	1.22e-169	593
LNC0072.1	SjLNCA015229-IBu	99.441	358	2	0	1	358	322	679	0	651
LNC0073.1	SjLNCA015230-IBu	100	620	0	0	69	688	1	620	0	1146
LNC0074.1	SjLINC059111-IBu	97.674	774	17	1	163	936	1	773	0	1328
LNC0074.2	SjLINC059111-IBu	97.709	611	14	0	232	842	157	767	0	1051
LNC0075.1	SjLNCA004745-IBu	77.637	787	143	20	512	1288	2716	1953	3.38e-125	448
LNC0076.1	SjLINC059132-IBu	98.532	477	7	0	89	565	1	477	0	843
LNC0077.1	SjLINC023678-IBu	93.659	820	48	4	65	883	96	912	0	1223
LNC0077.2	SjLINC037408-IBu	91.277	470	41	0	1	470	231	700	0	641
LNC0080.1	SjLINC039813-IBu	98.762	404	4	1	137	540	1	403	0	717
LNC0081.1	SjLINC039813-IBu	97.794	408	4	2	532	939	403	1	0	699
LNC0082.1	SjLINC039813-IBu	97.794	408	4	2	137	544	1	403	0	699
LNC0084.1	SjLINC039974-IBu	97.647	340	8	0	1	340	240	579	6.22e-167	584
LNC0086.1	SjLNCA039772-IBu	98.485	66	1	0	312	377	471	536	3.04e-26	117
LNC0087.1	SjLINC039776-IBu	98.031	254	5	0	30	283	1	254	2.4e-123	442
LNC0089.1	SjLINC039947-IBu	98.417	1137	16	2	183	1318	737	1872	0	1999
LNC0089.2	SjLINC039947-IBu	98.863	1055	11	1	67	1120	660	1714	0	1881
LNC0090.1	SjLINC026532-IBu	95.875	703	25	2	3	702	6	707	0	1134
LNC0093.1	SjLINC024458-IBu	97.929	676	10	3	1219	1892	1244	571	0	1168
LNC0093.2	SjLINC024458-IBu	97.929	676	10	3	1046	1719	1244	571	0	1168
LNC0094.1	SjLINC039875-IBu	95.075	670	23	1	1	670	853	1512	0	1046
LNC0094.2	SjLINC039875-IBu	96.296	621	23	0	1	621	853	1473	0	1020
LNC0095.1	SjLINC039875-IBu	96.682	663	22	0	1	663	815	1477	0	1103
LNC0095.2	SjLINC039875-IBu	94.961	635	22	1	1	635	853	1477	0	987
LNC0096.1	SjLINC024509-IBu	97.493	359	9	0	13	371	1	359	1.93e-175	614
LNC0097.1	SjLNCS034930-IBu	96.241	931	30	5	1	926	148	1078	0	1520
LNC0097.2	SjLNCA006216-IBu	96.252	667	22	3	1	664	107	773	0	1090
LNC0097.3	SjLNCA006216-IBu	96.102	667	23	3	1	664	107	773	0	1085
LNC0098.1	SjLINC024513-IBu	98.237	794	11	1	2075	2868	1	791	0	1386
LNC0098.2	SjLNCA024430-IBu	96.023	704	27	1	1292	1995	1036	334	0	1144
LNC0098.3	SjLNCA024430-IBu	98.628	1603	21	1	1	1603	1959	358	0	2837
LNC0099.1	SjLINC039875-IBu	97.954	1173	20	2	244	1414	342	1512	0	2030
LNC0099.2	SjLINC039875-IBu	98.039	1173	19	2	123	1293	342	1512	0	2036
LNC0099.3	SjLINC039877-IBu	99.236	785	6	0	79	863	342	1126	0	1417
LNC0100.1	SjLNCA024430-IBu	99.092	991	7	1	1	991	1746	758	0	1779
LNC0101.1	SjLINC039875-IBu	99.107	560	1	1	82	641	605	1160	0	1003
LNC0102.1	SjLINC039875-IBu	98.785	823	6	1	2889	3711	1160	342	0	1461
LNC0104.1	SjLINC024375-IBu	99.519	416	2	0	1	416	1	416	0	758
LNC0105.1	SjLINC025077-IBu	87.407	135	17	0	1	135	628	494	7.73e-38	156
LNC0106.1	SjLNCA026531-IBu	96.675	391	13	0	1	391	3607	3217	0	651
LNC0106.2	SjLNCS026299-IBu	94.425	287	16	0	1	287	6533	6819	3.29e-124	442
LNC0107.1	SjLINC057421-IBu	96.543	405	12	1	494	896	539	135	0	669
LNC0107.2	SjLINC057419-IBu	97.273	770	19	1	1	768	904	135	0	1304
LNC0108.1	SjLINC026426-IBu	92.258	155	12	0	1	155	854	700	1.16e-56	220
LNC0109.1	SjLINC026400-IBu	97.042	1251	22	4	23	1259	1	1250	0	2091
LNC0110.1	SjLINC023628-IBu	97.119	243	6	1	35	276	2453	2211	4.77e-114	409
LNC0111.1	SjLINC042709-IBu	91.848	368	25	4	1	367	864	1227	6.09e-144	508
LNC0112.1	SjLINC058513-IBu	81.905	105	18	1	2252	2355	365	261	2.18e-16	87.9
LNC0113.1	SjLNCS007546-IBu	100	31	0	0	679	709	7	37	4.14e-08	58.4
LNC0114.1	SjLINC000236-IBu	99.81	526	1	0	1530	2055	129	654	0	966
LNC0114.2	SjLINC000237-IBu	99.541	218	1	0	2339	2556	1	218	6.92e-110	398
LNC0114.3	SjLINC000237-IBu	96.296	54	2	0	2339	2392	1	54	6.1e-17	89.8
LNC0115.1	SjLNCA059994-IBu	99.172	604	5	0	1	604	3333	3936	0	1088
LNC0116.1	SjLINC060607-IBu	91.971	548	30	4	122	655	61	608	0	756
LNC0116.2	SjLINC060607-IBu	91.201	841	52	7	33	851	1	841	0	1123
LNC0117.1	SjLNCA023967-IBu	90.428	397	31	5	33	424	505	111	5.15e-146	516
LNC0117.2	SjLINC047615-IBu	88.755	1245	104	12	1	1210	992	2235	0	1491
LNC0117.3	SjLINC047615-IBu	88.826	1235	102	12	1	1200	1002	2235	0	1483
LNC0117.4	SjLNCS026900-IBu	90.804	1120	79	15	32	1135	757	1868	0	1476
LNC0117.5	SjLINC025076-IBu	93.169	688	32	7	33	712	3	683	0	996
LNC0120.1	SjLNCA012007-IBu	99.482	193	1	0	36	228	1331	1523	4.43e-97	351
LNC0121.1	SjLINC011302-IBu	92.653	245	16	1	100	344	1035	1277	6.96e-97	351
LNC0122.1	SjLINC042709-IBu	94.76	229	12	0	1	229	856	1084	9.57e-99	357
LNC0124.1	SjLNCA046257-IBu	94.444	54	3	0	1	54	888	835	1.8e-16	84.2
LNC0124.2	SjLNCA046257-IBu	94.444	54	3	0	1	54	888	835	1.58e-16	84.2
LNC0125.1	SjLINC040053-IBu	99.285	1258	8	1	196	1453	129	1385	0	2272
LNC0125.2	SjLINC040053-IBu	99.285	1258	8	1	168	1425	129	1385	0	2272
LNC0125.3	SjLINC040053-IBu	99.285	1258	8	1	157	1414	129	1385	0	2272
LNC0125.4	SjLINC040053-IBu	99.285	1258	8	1	157	1414	129	1385	0	2272
LNC0125.5	SjLINC040053-IBu	99.285	1258	8	1	156	1413	129	1385	0	2272
LNC0125.6	SjLINC040053-IBu	99.285	1258	8	1	155	1412	129	1385	0	2272
LNC0125.7	SjLINC040053-IBu	99.285	1258	8	1	154	1411	129	1385	0	2272
LNC0125.8	SjLINC040053-IBu	99.195	1367	10	1	1	1367	20	1385	0	2462
LNC0125.9	SjLNCA028162-IBu	97.222	36	0	1	235	269	2260	2225	1.09e-08	60.2
LNC0126.1	SjLINC040044-IBu	95.915	710	29	0	3128	3837	1	710	0	1151
LNC0127.1	SjLINC040044-IBu	95.352	710	33	0	2357	3066	1	710	0	1129
LNC0129.1	SjLNCA035277-IBu	96.457	254	8	1	64	317	354	102	7.54e-117	418
LNC0130.2	SjLINC020495-IBu	96.429	336	9	2	1	335	799	466	1.16e-156	551
LNC0131.1	SjLINC015262-IBu	99.077	325	3	0	1	325	5	329	6.6e-167	584
LNC0133.1	SjLNCA010337-IBu	81.818	110	15	5	3612	3718	191	298	2.67e-16	87.9
LNC0135.1	SjLNCA015439-IBu	98.912	735	7	1	1	735	218	951	0	1312
LNC0136.1	SjLINC015444-IBu	98.624	218	2	1	437	653	86	303	1.68e-106	385
LNC0137.1	SjLINC015422-IBu	98.121	745	12	1	1	743	45	789	0	1297
LNC0137.2	SjLINC015420-IBu	99.087	438	2	1	1	436	147	584	0	785
LNC0138.1	SjLNCS005530-IBu	97.975	642	13	0	8907	9548	951	1592	0	1114
LNC0140.1	SjLINC015618-IBu	99.686	637	2	0	1	637	646	1282	0	1166
LNC0141.1	SjLNCA032757-IBu	90.962	343	31	0	286	628	887	545	5.81e-130	462
LNC0143.1	SjLNCS022009-IBu	88.029	543	65	0	1062	1604	1635	1093	0	643
LNC0145.1	SjLINC011302-IBu	89.864	513	29	13	1439	1949	787	296	0	638
LNC0148.1	SjLNCS020309-IBu	96.743	307	9	1	1	307	635	940	1.09e-144	510
LNC0149.1	SjLNCA030804-IBu	93.382	136	7	2	159	292	2161	2296	5.06e-50	200
LNC0151.1	SjLNCS036738-IBu	89.912	228	23	0	204	431	365	138	1.51e-79	294
LNC0153.1	SjLNCA026995-IBu	96.296	135	5	0	811	945	669	803	1.63e-57	222
LNC0154.1	SjLINC015649-IBu	97.835	693	15	0	215	907	152	844	0	1197
LNC0157.1	SjLNCS010712-IBu	97.351	755	20	0	1	755	154	908	0	1284
LNC0158.1	SjLINC042709-IBu	87.324	284	33	3	1	281	946	1229	5.52e-88	322
LNC0160.1	SjLNCA006570-IBu	98.571	210	3	0	128	337	10991	10782	5.51e-103	372
LNC0162.1	SjLNCA015685-IBu	98.849	782	7	2	369	1149	1110	1890	0	1393
LNC0167.1	SjLNCA015933-IBu	99.744	390	1	0	154	543	1	390	0	715
LNC0167.2	SjLNCA015933-IBu	99.744	390	1	0	154	543	1	390	0	715
LNC0167.3	SjLNCA015933-IBu	99.744	390	1	0	154	543	1	390	0	715
LNC0168.1	SjLINC015949-IBu	97.691	433	10	0	389	821	433	1	0	745
LNC0168.2	SjLINC015949-IBu	98.104	422	8	0	356	777	422	1	0	736
LNC0169.1	SjLNCA015967-IBu	95.052	485	24	0	197	681	1	485	0	763
LNC0169.2	SjLINC015963-IBu	96.347	438	16	0	64	501	194	631	0	721
LNC0173.1	SjLNCA016001-IBu	98.724	392	1	2	1	389	2337	2727	0	693
LNC0174.1	SjLNCA015960-IBu	100	44	0	0	1	44	645	688	8.23e-16	82.4
LNC0176.1	SjLINC015948-IBu	99.509	815	3	1	562	1376	201	1014	0	1482
LNC0178.1	SjLNCA014659-IBu	99.471	945	5	0	1	945	40	984	0	1718
LNC0179.1	SjLINC014859-IBu	97.406	694	10	7	2183	2873	284	972	0	1175
LNC0179.2	SjLINC014859-IBu	97.406	694	10	7	2223	2913	284	972	0	1175
LNC0181.1	SjLNCA019230-IBu	86.364	88	12	0	298	385	1085	998	6.87e-20	97.1
LNC0184.1	SjLINC034124-IBu	91.304	46	4	0	120	165	111	156	3.45e-10	63.9
LNC0185.1	SjLINC014858-IBu	100	120	0	0	33	152	1	120	6.66e-58	222
LNC0188.1	SjLNCS015675-IBu	77.57	214	43	3	188	398	742	531	4.15e-28	124
LNC0189.1	SjLNCA014790-IBu	98.384	557	3	2	1	551	209	765	0	974
LNC0189.2	SjLNCA014790-IBu	99.281	556	3	1	1	555	210	765	0	1003
LNC0191.1	SjLNCA031936-IBu	94.545	330	18	0	1	330	1790	2119	1.03e-144	510
LNC0192.1	SjLNCA014853-IBu	97.872	141	3	0	1	141	116	256	1.47e-64	244
LNC0192.2	SjLINC014849-IBu	98.106	264	5	0	1	264	116	379	8.29e-130	460
LNC0192.3	SjLINC014850-IBu	97.152	597	17	0	555	1151	738	1334	0	1009
LNC0193.1	SjLINC014812-IBu	99.743	389	1	0	12	400	1	389	0	713
LNC0193.2	SjLINC014811-IBu	99.409	508	1	2	12	519	1	506	0	920
LNC0194.1	SjLINC014862-IBu	98.204	334	5	1	122	454	1	334	2.88e-165	582
LNC0194.2	SjLINC014862-IBu	98.305	177	2	1	849	1024	158	334	3.42e-83	309
LNC0195.1	SjLNCA010198-IBu	76.409	763	136	24	2781	3514	2513	1766	6.72e-102	372
LNC0196.1	SjLINC015042-IBu	96.9	742	21	2	1	740	411	1152	0	1242
LNC0196.2	SjLINC015043-IBu	96.246	586	20	2	187	770	318	903	0	959
LNC0197.1	SjLINC014883-IBu	97.527	3033	47	6	3781	6801	3283	267	0	5160
LNC0199.1	SjLINC014883-IBu	97.527	3033	47	6	5897	8917	3283	267	0	5160
LNC0204.1	SjLNCA028730-IBu	80.303	132	14	5	205	325	1976	2106	1.82e-17	89.8
LNC0205.1	SjLINC015007-IBu	100	316	0	0	16	331	1	316	6.62e-167	584
LNC0205.2	SjLINC015005-IBu	100	1028	0	0	16	1043	1	1028	0	1899
LNC0205.3	SjLINC015006-IBu	100	574	0	0	16	589	1	574	0	1061
LNC0205.4	SjLINC015005-IBu	100	676	0	0	1179	1854	188	863	0	1249
LNC0206.1	SjLINC015002-IBu	97.329	337	9	0	58	394	221	557	2.69e-163	573
LNC0207.1	SjLINC015016-IBu	97.641	4578	70	12	3955	8504	3101	7668	0	7821
LNC0207.2	SjLINC015015-IBu	97.662	2096	37	8	118	2202	3265	5359	0	3589
LNC0207.3	SjLINC015016-IBu	97.655	2004	36	8	1562	3555	1077	3079	0	3430
LNC0207.4	SjLINC015015-IBu	98.355	2310	27	6	1	2304	963	3267	0	4045
LNC0207.5	SjLINC015016-IBu	97.655	2004	36	8	2083	4076	1077	3079	0	3430
LNC0208.1	SjLINC015016-IBu	96.837	411	7	4	2	407	1486	1077	0	682
LNC0209.1	SjLINC015016-IBu	98.995	1393	14	0	1	1393	3925	5317	0	2495
LNC0211.1	SjLNCA058478-IBu	78.289	304	40	13	248	529	10623	10324	1.02e-42	172
LNC0213.1	SjLNCA034030-IBu	99.541	218	1	0	1	218	52	269	5.37e-111	398
LNC0214.1	SjLINC059255-IBu	93.842	341	19	1	1	341	4830	5168	4.24e-145	512
LNC0215.1	SjLINC033783-IBu	97.484	159	4	0	1	159	270	428	1.17e-72	272
LNC0215.2	SjLINC033781-IBu	96.045	177	4	3	1	177	429	256	9.2e-77	285
LNC0216.1	SjLINC033781-IBu	100	257	0	0	1	257	257	1	9.17e-134	475
LNC0217.1	SjLNCA039930-IBu	98.126	587	9	1	1	587	592	8	0	1022
LNC0218.1	SjLINC033761-IBu	96.559	494	15	2	18	509	1	494	0	817
LNC0218.2	SjLINC033761-IBu	94.271	384	13	2	90	464	111	494	4.33e-165	579
LNC0218.3	SjLINC033761-IBu	96.354	384	13	1	90	472	111	494	1.19e-180	630
LNC0218.4	SjLINC033762-IBu	93.928	527	15	4	16	525	1	527	0	780
LNC0218.5	SjLINC033761-IBu	94.939	494	15	3	1	484	1	494	0	765
LNC0219.1	SjLINC060568-IBu	99.21	1393	6	1	687	2074	1	1393	0	2507
LNC0219.2	SjLINC060571-IBu	99.403	1340	7	1	2	1341	1	1339	0	2429
LNC0219.3	SjLINC060571-IBu	99.403	1340	7	1	2	1341	1	1339	0	2429
LNC0220.1	SjLINC060539-IBu	97.253	182	4	1	35	216	2386	2566	1.01e-83	307
LNC0221.1	SjLINC052875-IBu	78.571	168	36	0	342	509	3402	3235	3.17e-24	111
LNC0222.1	SjLINC013898-IBu	91.727	278	18	2	1	277	21	294	7e-106	381
LNC0223.1	SjLNCA034221-IBu	100	560	0	0	1	560	6840	7399	0	1035
LNC0223.2	SjLNCA034221-IBu	100	391	0	0	198	588	7188	7578	0	723
LNC0223.3	SjLNCA034221-IBu	99.898	978	0	1	198	1175	1913	2889	0	1799
LNC0228.1	SjLINC048426-IBu	99.849	1322	2	0	25	1346	1	1322	0	2431
LNC0228.2	SjLINC048430-IBu	99.908	1089	1	0	25	1113	1	1089	0	2006
LNC0229.1	SjLINC048192-IBu	98.333	180	2	1	1	180	278	100	1e-85	315
LNC0230.1	SjLINC048205-IBu	97.717	219	4	1	1	218	270	488	2.51e-104	375
LNC0231.1	SjLNCA018797-IBu	82.051	78	14	0	1255	1332	22063	21986	2.28e-10	67.6
LNC0232.1	SjLINC048300-IBu	99.632	272	1	0	61	332	8234	8505	8.1e-141	497
LNC0233.1	SjLNCA038476-IBu	74.52	573	107	25	3440	3985	1541	981	8.2e-54	213
LNC0233.2	SjLNCA038476-IBu	74.52	573	107	25	3444	3989	1541	981	8.2e-54	213
LNC0236.1	SjLNCA048397-IBu	100	443	0	0	1	443	1083	1525	0	819
LNC0239.1	SjLNCA048180-IBu	100	529	0	0	355	883	8427	8955	0	977
LNC0239.2	SjLNCA048180-IBu	100	249	0	0	133	381	8707	8955	1.23e-129	460
LNC0240.1	SjLNCA048385-IBu	98.883	537	6	0	1	537	10	546	0	959
LNC0242.1	SjLINC027783-IBu	96.961	362	11	0	1	362	1360	999	6.29e-174	608
LNC0244.1	SjLNCA048109-IBu	99.749	1194	3	0	1	1194	323	1516	0	2189
LNC0244.2	SjLNCA048109-IBu	98.467	848	3	1	1	848	323	1160	0	1485
LNC0246.1	SjLNCS025803-IBu	98.589	496	6	1	72	567	863	369	0	876
LNC0247.1	SjLNCA040922-IBu	91.111	135	11	1	1	134	4400	4266	7.14e-46	182
LNC0248.1	SjLNCA011433-IBu	95.699	558	16	1	1	558	4758	4209	0	891
LNC0249.1	SjLINC058515-IBu	99.535	215	1	0	959	1173	1	215	1.48e-108	392
LNC0250.1	SjLINC034413-IBu	98.67	451	3	2	47	495	324	773	0	797
LNC0252.1	SjLNCA007536-IBu	98.885	269	3	0	102	370	167	435	9.17e-136	481
LNC0254.1	SjLNCA059343-IBu	96.744	430	14	0	1	430	3793	4222	0	717
LNC0255.1	SjLINC007331-IBu	98.473	1113	17	0	47	1159	69	1181	0	1962
LNC0255.2	SjLINC007331-IBu	99.28	833	6	0	299	1131	72	904	0	1506
LNC0255.3	SjLINC007330-IBu	97.931	580	12	0	1	580	17	596	0	1005
LNC0255.4	SjLINC007331-IBu	99.279	832	6	0	234	1065	73	904	0	1504
LNC0255.5	SjLINC007331-IBu	99.336	904	6	0	65	968	1	904	0	1637
LNC0256.1	SjLNCA007332-IBu	98.182	330	4	2	29	357	1383	1711	6.99e-164	575
LNC0257.1	SjLNCA007408-IBu	97.727	132	3	0	1	132	2084	2215	8.09e-60	228
LNC0261.1	SjLINC042289-IBu	98.729	472	6	0	1	472	48	519	0	839
LNC0261.2	SjLINC042289-IBu	97.289	332	9	0	110	441	188	519	1.12e-160	564
LNC0263.1	SjLNCA018682-IBu	91.447	152	13	0	550	701	756	605	9.31e-54	209
LNC0265.1	SjLNCA029234-IBu	96.364	55	1	1	329	382	1039	1093	2.14e-17	89.8
LNC0266.1	SjLNCS020309-IBu	98.324	179	3	0	814	992	772	594	8.68e-85	315
LNC0269.1	SjLNCA004953-IBu	97.17	318	9	0	1	318	8067	7750	4.56e-153	538
LNC0272.1	SjLINC024311-IBu	99.733	374	1	0	116	489	1	374	0	686
LNC0272.2	SjLINC013441-IBu	98.601	286	4	0	1	286	8	293	1.15e-143	507
LNC0274.1	SjLNCA059994-IBu	95.866	387	14	2	19829	20213	9992	9606	2.58e-177	625
LNC0274.2	SjLNCA059994-IBu	95.866	387	14	2	20824	21208	9992	9606	3.82e-177	625
LNC0276.1	SjLNCA016840-IBu	78.899	327	55	5	9294	9610	689	367	1.35e-52	209
LNC0279.1	SjLNCS051984-IBu	92.611	203	12	3	4	204	310	109	3.13e-78	289
LNC0280.1	SjLINC043661-IBu	98.684	152	2	0	1	152	156	307	1.98e-72	270
LNC0281.1	SjLINC043661-IBu	95.327	107	5	0	768	874	303	409	5.52e-42	171
LNC0282.1	SjLNCA040977-IBu	87.528	890	98	9	211	1090	507	1393	0	1016
LNC0283.1	SjLINC000788-IBu	90.106	283	27	1	83	365	6539	6820	3.5e-101	366
LNC0284.1	SjLINC043659-IBu	100	614	0	0	716	1329	166	779	0	1134
LNC0285.1	SjLINC043650-IBu	99.715	4213	10	2	2677	6889	1	4211	0	7712
LNC0285.2	SjLNCA032757-IBu	91.25	80	6	1	1487	1566	3988	3910	9.67e-23	108
LNC0286.1	SjLINC043647-IBu	100	756	0	0	247	1002	1	756	0	1397
LNC0286.2	SjLINC043645-IBu	100	534	0	0	247	780	1	534	0	987
LNC0288.1	SjLNCA043760-IBu	100	56	0	0	75	130	1	56	1.44e-22	104
LNC0289.1	SjLNCA043761-IBu	99.405	168	1	0	1	168	417	584	3.96e-83	305
LNC0292.1	SjLNCA008625-IBu	98.286	817	5	6	138	953	342	1150	0	1423
LNC0292.2	SjLNCS034930-IBu	95.815	932	29	5	361	1282	147	1078	0	1496
LNC0292.3	SjLNCS034930-IBu	95.815	932	29	5	361	1282	147	1078	0	1496
LNC0292.4	SjLNCA006216-IBu	95.946	814	24	4	265	1069	1	814	0	1312
LNC0292.5	SjLNCA006216-IBu	97.475	594	15	0	185	778	1	594	0	1014
LNC0292.6	SjLNCA006216-IBu	97.88	283	6	0	184	466	1	283	1.94e-138	490
LNC0295.1	SjLINC003225-IBu	96.721	122	4	0	3	124	1760	1881	3.3e-52	204
LNC0295.2	SjLNCA054060-IBu	96.454	141	3	2	3	143	3758	3896	1.28e-60	231
LNC0296.1	SjLNCA043579-IBu	98.614	433	6	0	1	433	4412	4844	0	767
LNC0297.1	SjLNCA005540-IBu	74.459	971	204	31	224	1171	1802	853	4.76e-104	379
LNC0301.1	SjLINC043941-IBu	99.961	2582	0	1	1	2582	2054	4634	0	4761
LNC0302.1	SjLNCA003423-IBu	81.771	192	27	6	256	441	1074	1263	4.83e-37	154
LNC0303.1	SjLINC059240-IBu	99.682	1257	3	1	1	1257	722	1977	0	2298
LNC0304.1	SjLNCA024534-IBu	94.521	73	4	0	1017	1089	2362	2434	1.18e-24	113
LNC0305.1	SjLINC060465-IBu	96.591	792	27	0	2436	3227	1	792	0	1314
LNC0309.1	SjLINC041966-IBu	99.441	537	3	0	26	562	1	537	0	976
LNC0310.1	SjLNCA017522-IBu	82.886	298	33	8	402	696	510	228	1.51e-66	252
LNC0311.1	SjLNCS022014-IBu	93.939	198	10	2	45	241	198	2	7.6e-81	298
LNC0313.1	SjLNCS029874-IBu	86.335	161	21	1	312	472	2	161	2.73e-43	174
LNC0314.1	SjLNCS029874-IBu	86.335	161	21	1	89	249	161	2	1.58e-43	174
LNC0315.1	SjLNCS029874-IBu	86.335	161	21	1	312	472	2	161	2.64e-43	174
LNC0317.1	SjLNCA042065-IBu	96.296	189	7	0	57	245	1685	1873	8.14e-85	311
LNC0318.1	SjLNCA052299-IBu	81.095	201	37	1	6256	6455	2249	2449	9.57e-38	159
LNC0318.2	SjLNCA052299-IBu	81.095	201	37	1	6260	6459	2249	2449	9.56e-38	159
LNC0320.1	SjLNCA042068-IBu	99.367	316	2	0	1	316	3461	3776	1.24e-163	573
LNC0321.1	SjLINC042092-IBu	98.914	1105	11	1	360	1463	455	1559	0	1973
LNC0321.2	SjLINC042092-IBu	98.914	1105	11	1	321	1424	455	1559	0	1973
LNC0321.3	SjLINC042095-IBu	99.093	441	4	0	258	698	458	898	0	793
LNC0321.4	SjLINC042092-IBu	99.002	1102	11	0	185	1286	458	1559	0	1975
LNC0321.5	SjLINC042090-IBu	99.038	520	5	0	59	578	104	623	0	933
LNC0322.1	SjLINC042107-IBu	97.927	193	2	2	1	193	87	277	3.01e-91	333
LNC0323.1	SjLNCS025804-IBu	85.327	1070	140	14	614	1672	1592	2655	0	1090
LNC0324.1	SjLINC042096-IBu	99.746	394	1	0	254	647	1	394	0	723
LNC0324.2	SjLNCA041976-IBu	92.511	454	34	0	96	549	5033	5486	0	651
LNC0324.3	SjLINC006535-IBu	96.691	272	7	1	1	272	146	415	5.16e-127	451
LNC0325.1	SjLINC042279-IBu	100	625	0	0	14	638	11	635	0	1155
LNC0326.1	SjLINC038822-IBu	97.177	248	4	3	103	350	1049	1293	2.47e-116	416
LNC0328.1	SjLINC009955-IBu	97.158	774	17	3	2	775	1754	2522	0	1303
LNC0328.2	SjLINC009956-IBu	98.457	648	8	2	1	648	113	758	0	1140
LNC0328.3	SjLINC009957-IBu	100	228	0	0	159	386	2558	2785	6.63e-118	422
LNC0331.1	SjLNCA009948-IBu	99.036	830	8	0	1	830	5257	6086	0	1489
LNC0331.2	SjLNCA009948-IBu	98.713	544	7	0	1	544	4991	5534	0	966
LNC0331.3	SjLNCA009948-IBu	97.938	194	4	0	31	224	5063	5256	1.22e-92	337
LNC0332.1	SjLNCA038101-IBu	96.474	397	14	0	1	397	885	489	0	656
LNC0333.1	SjLNCA010086-IBu	100	437	0	0	1	437	2360	2796	0	808
LNC0334.1	SjLNCS017105-IBu	100	88	0	0	320	407	1278	1365	7.85e-40	163
LNC0336.1	SjLNCA009912-IBu	98.028	507	9	1	36	541	1	507	0	880
LNC0337.1	SjLNCA038074-IBu	99.731	372	0	1	249	619	9	380	0	680
LNC0338.1	SjLNCA037959-IBu	97.973	444	6	3	201	641	3893	3450	0	767
LNC0338.2	SjLINC018846-IBu	86.446	664	84	5	102	764	1357	2015	0	723
LNC0338.3	SjLNCA037959-IBu	97.75	400	3	3	1	399	3844	3450	0	684
LNC0339.1	SjLINC009779-IBu	98.753	882	8	1	1	882	158	1036	0	1565
LNC0340.1	SjLINC009831-IBu	98.885	2422	23	4	2225	4645	873	3291	0	4320
LNC0340.2	SjLINC009824-IBu	99.685	1588	5	0	13	1600	1	1588	0	2905
LNC0341.1	SjLNCA009833-IBu	97.561	41	1	0	45	85	873	913	1.28e-12	71.3
LNC0343.1	SjLINC024858-IBu	79.764	509	92	9	5522	6022	428	933	1.39e-97	359
LNC0344.1	SjLINC009728-IBu	99.713	348	1	0	1	348	1486	1833	0	638
LNC0345.1	SjLNCA036604-IBu	92.857	42	2	1	161	202	6448	6408	7.03e-09	60.2
LNC0347.1	SjLNCA009718-IBu	99.351	154	0	1	41	194	1	153	2.9e-74	278
LNC0349.1	SjLINC031492-IBu	93.333	120	7	1	70	189	3363	3245	5.16e-44	176
LNC0350.1	SjLNCS005530-IBu	97.5	600	11	1	1185	1780	948	1547	0	1022
LNC0350.2	SjLNCA030812-IBu	97.561	287	6	1	418	703	418	132	2.98e-138	490
LNC0350.3	SjLNCA030812-IBu	97.561	287	6	1	418	703	418	132	2.98e-138	490
LNC0350.4	SjLINC009620-IBu	99.161	1311	6	1	112	1422	1	1306	0	2355
LNC0350.5	SjLNCA030812-IBu	97.482	278	6	1	539	815	418	141	3.49e-133	473
LNC0350.6	SjLNCA030812-IBu	97.248	218	6	0	249	466	418	201	2.64e-102	370
LNC0350.10	SjLNCA030812-IBu	97.235	217	6	0	249	465	418	202	9.48e-102	368
LNC0350.11	SjLNCA030812-IBu	97.235	217	6	0	398	614	418	202	1.27e-101	368
LNC0350.12	SjLNCA030812-IBu	97.235	217	6	0	398	614	418	202	1.27e-101	368
LNC0350.7	SjLNCA030812-IBu	97.235	217	6	0	418	634	418	202	1.31e-101	368
LNC0350.8	SjLINC009620-IBu	97.768	224	0	1	112	335	1	219	1.73e-105	381
LNC0350.9	SjLNCA030812-IBu	97.235	217	6	0	398	614	418	202	1.27e-101	368
LNC0350.13	SjLNCA030812-IBu	97.509	281	6	1	418	697	418	138	9.38e-135	479
LNC0350.14	SjLNCA030812-IBu	97.222	216	6	0	666	881	418	203	6.61e-101	366
LNC0350.15	SjLINC009620-IBu	99.161	1311	6	1	112	1422	1	1306	0	2355
LNC0350.16	SjLINC009620-IBu	99.161	1311	6	1	112	1422	1	1306	0	2355
LNC0350.17	SjLNCA030812-IBu	97.348	264	6	1	418	680	418	155	1.76e-125	448
LNC0350.18	SjLNCA030812-IBu	97.222	216	6	0	418	633	418	203	4.7e-101	366
LNC0350.19	SjLINC009620-IBu	99.161	1311	6	1	112	1422	1	1306	0	2355
LNC0350.20	SjLNCA030812-IBu	97.348	264	6	1	418	680	418	155	1.76e-125	448
LNC0351.1	SjLNCA056102-IBu	91.176	442	28	5	1	433	78	517	2.26e-168	590
LNC0352.1	SjLINC041572-IBu	88.525	183	21	0	1	183	1769	1587	5.85e-58	222
LNC0353.1	SjLINC025354-IBu	86.513	304	40	1	37	339	738	435	2.48e-91	333
LNC0354.1	SjLINC017987-IBu	99.304	431	3	0	1	431	60	490	0	780
LNC0354.2	SjLINC017987-IBu	99.753	405	1	0	1	405	86	490	0	743
LNC0354.3	SjLINC017987-IBu	100	162	0	0	1	162	329	490	2.76e-81	300
LNC0356.1	SjLINC017971-IBu	99.838	617	1	0	216	832	3696	3080	0	1134
LNC0357.1	SjLINC017971-IBu	99.415	342	2	0	138	479	342	1	1.05e-177	621
LNC0357.2	SjLINC017971-IBu	100	412	0	0	48	459	412	1	0	761
LNC0358.1	SjLNCA018189-IBu	99.548	442	2	0	1	442	16533	16974	0	806
LNC0359.1	SjLNCS018659-IBu	98.52	473	7	0	1	473	473	1	0	835
LNC0360.1	SjLINC017899-IBu	98.895	181	2	0	98	278	21	201	2.08e-88	324
LNC0361.1	SjLNCA031698-IBu	99.572	2803	12	0	2061	4863	1	2803	0	5110
LNC0361.2	SjLINC031932-IBu	98.932	281	3	0	8	288	324	44	1.89e-141	503
LNC0361.3	SjLINC018109-IBu	96.014	276	11	0	61	336	117	392	3.33e-125	449
LNC0361.4	SjLNCA031699-IBu	97.924	289	5	1	1	289	1	288	2.47e-140	499
LNC0361.5	SjLNCA031716-IBu	99.69	1611	5	0	252	1862	1	1611	0	2948
LNC0361.6	SjLNCA031699-IBu	98.897	272	3	0	1	272	8	279	1.89e-136	486
LNC0361.7	SjLNCA031698-IBu	99.516	2274	11	0	272	2545	76	2349	0	4139
LNC0364.1	SjLNCA057533-IBu	92.523	214	16	0	42	255	423	636	1.1e-83	307
LNC0365.1	SjLNCA042622-IBu	100	255	0	0	65	319	2997	3251	4.71e-133	472
LNC0366.1	SjLNCA045140-IBu	87.747	253	27	3	693	943	6558	6808	1.43e-78	292
LNC0368.1	SjLNCS050636-IBu	98.16	163	3	0	1	163	310	472	5.34e-77	285
LNC0369.1	SjLINC047732-IBu	83.839	922	96	28	7	911	1129	244	0	828
LNC0369.2	SjLINC047732-IBu	83.948	922	95	28	7	911	1129	244	0	833
LNC0372.1	SjLINC013897-IBu	91.536	827	61	4	9	832	20	840	0	1131
LNC0372.2	SjLINC059700-IBu	100	271	0	0	1	271	123	393	5.03e-142	501
LNC0373.1	SjLINC051651-IBu	98.068	207	4	0	190	396	835	629	1.34e-99	361
LNC0374.1	SjLNCA021256-IBu	100	503	0	0	1	503	2240	2742	0	929
LNC0374.2	SjLNCA021256-IBu	100	432	0	0	1	432	2240	2671	0	798
LNC0374.3	SjLNCA021256-IBu	98.559	347	0	1	1	342	2240	2586	3.7e-174	608
LNC0374.4	SjLNCA021256-IBu	97.697	304	0	1	1	297	2240	2543	1.98e-146	516
LNC0375.1	SjLINC051600-IBu	99.399	1665	10	0	121	1785	1	1665	0	3020
LNC0376.1	SjLINC051651-IBu	99.342	304	2	0	67	370	304	1	6.93e-157	551
LNC0377.1	SjLNCA051615-IBu	99.352	1388	5	2	2555	3940	1	1386	0	2510
LNC0377.2	SjLNCA051615-IBu	99.541	1090	3	1	2420	3507	1	1090	0	1984
LNC0377.3	SjLNCA051615-IBu	99.562	914	2	1	1	912	177	1090	0	1664
LNC0378.1	SjLNCA051615-IBu	99.623	531	2	0	1	531	2404	2934	0	970
LNC0379.1	SjLINC051613-IBu	99.603	1261	3	2	2637	3896	1564	2823	0	2300
LNC0379.2	SjLINC051613-IBu	99.603	1261	3	2	953	2212	1564	2823	0	2300
LNC0379.3	SjLINC051613-IBu	99.603	1261	3	2	2179	3438	1564	2823	0	2300
LNC0379.4	SjLINC051613-IBu	98	250	4	1	1	250	796	1044	7.71e-121	433
LNC0380.1	SjLNCA051625-IBu	99.718	710	2	0	1	710	496	1205	0	1301
LNC0381.1	SjLNCA005736-IBu	94.118	51	2	1	1234	1283	5101	5051	2.48e-13	76.8
LNC0382.1	SjLNCA051645-IBu	98.98	196	2	0	1	196	1448	1643	4.82e-97	351
LNC0382.2	SjLNCA051645-IBu	98.864	88	1	0	1	88	1449	1536	1.02e-38	158
LNC0383.1	SjLNCA059279-IBu	76.493	268	51	7	305	568	1967	1708	1.53e-31	135
LNC0385.1	SjLINC051669-IBu	99.712	347	1	0	897	1243	485	831	0	636
LNC0387.1	SjLINC057978-IBu	95.079	569	28	0	5	573	1	569	0	896
LNC0387.2	SjLINC033995-IBu	98.785	494	2	3	1	492	606	1097	0	876
LNC0389.1	SjLINC017971-IBu	94.872	39	2	0	398	436	3136	3098	3.27e-09	62.1
LNC0390.1	SjLINC008138-IBu	100	406	0	0	7	412	1	406	0	750
LNC0390.2	SjLNCA060633-IBu	81.375	349	64	1	445	792	9333	8985	1.11e-75	283
LNC0391.1	SjLNCA008315-IBu	97.587	373	7	2	286	656	461	833	0	638
LNC0391.2	SjLINC008135-IBu	99.751	401	1	0	146	546	161	561	0	736
LNC0392.1	SjLNCS011325-IBu	98.507	134	2	0	93	226	332	465	1.29e-62	237
LNC0393.1	SjLINC027783-IBu	90.675	311	25	3	299	608	1098	1405	2.05e-114	411
LNC0394.1	SjLNCA052948-IBu	96.902	581	17	1	1	581	1125	546	0	972
LNC0395.1	SjLNCA056780-IBu	99.613	2326	5	2	982	3304	3252	928	0	4242
LNC0396.1	SjLNCA056776-IBu	100	273	0	0	51	323	1	273	4.7e-143	505
LNC0397.1	SjLNCS003582-IBu	97.701	261	6	0	1	261	2852	3112	1.77e-126	449
LNC0399.1	SjLINC042709-IBu	82.018	545	82	8	374	904	843	1385	3.53e-125	449
LNC0400.1	SjLNCS005530-IBu	97.227	577	16	0	1	577	1524	948	0	977
LNC0402.1	SjLNCA042489-IBu	95.677	347	15	0	3	349	1312	1658	3.87e-159	558
LNC0403.1	SjLINC018460-IBu	99.593	1473	3	1	1	1470	11	1483	0	2684
LNC0403.2	SjLINC018460-IBu	97.698	1477	23	10	1	1470	11	1483	0	2529
LNC0404.1	SjLNCA006525-IBu	86.822	129	13	2	4	128	12220	12092	2.67e-33	141
LNC0405.1	SjLINC003634-IBu	100	814	0	0	1	814	405	1218	0	1504
LNC0406.1	SjLNCA003902-IBu	100	451	0	0	1	451	29	479	0	833
LNC0406.2	SjLNCA003903-IBu	100	353	0	0	94	446	1	353	0	652
LNC0407.1	SjLNCA043723-IBu	91.667	108	7	2	101	207	241	347	5.63e-36	148
LNC0408.1	SjLINC003686-IBu	100	165	0	0	1	165	393	557	1.49e-82	305
LNC0409.1	SjLINC004057-IBu	97.26	73	2	0	20	92	1	73	1.23e-28	124
LNC0410.1	SjLNCA035927-IBu	94.6	1852	88	3	3	1852	4338	6179	0	2856
LNC0410.2	SjLNCA035927-IBu	94.326	1692	85	2	1	1691	4498	6179	0	2582
LNC0410.3	SjLNCS031243-IBu	96.047	1872	72	1	264	2135	343	2212	0	3046
LNC0411.1	SjLNCA004041-IBu	100	109	0	0	1	109	1911	2019	6.93e-52	202
LNC0412.1	SjLNCA050417-IBu	96.18	445	17	0	347	791	6570	6126	0	728
LNC0413.1	SjLNCA003752-IBu	100	40	0	0	496	535	213	252	2.68e-13	75
LNC0415.1	SjLNCA005053-IBu	90.556	593	54	2	1	592	23	614	0	784
LNC0416.1	SjLINC021240-IBu	99.621	792	2	1	1	792	791	1	0	1445
LNC0417.1	SjLNCA038476-IBu	93.023	43	3	0	144	186	1477	1519	2.82e-10	63.9
LNC0418.1	SjLINC050470-IBu	87.103	1039	98	13	139	1143	121	1157	0	1144
LNC0423.1	SjLNCA021637-IBu	98.387	186	1	2	240	425	2119	2302	7.38e-89	326
LNC0423.2	SjLNCS021872-IBu	99.883	855	1	0	441	1295	2214	1360	0	1574
LNC0423.3	SjLNCS021872-IBu	99.883	855	1	0	341	1195	2214	1360	0	1574
LNC0423.4	SjLNCA021638-IBu	99.315	292	2	0	392	683	2217	2508	6.13e-150	529
LNC0423.5	SjLNCA021636-IBu	99.525	632	2	1	150	781	2119	2749	0	1149
LNC0423.6	SjLNCA021636-IBu	98.221	281	3	2	1	280	2023	2302	1.83e-138	490
LNC0424.1	SjLNCA021639-IBu	99.363	628	4	0	347	974	74	701	0	1138
LNC0425.1	SjLINC021645-IBu	99.247	1726	12	1	801	2526	188	1912	0	3114
LNC0426.1	SjLNCA038074-IBu	91.72	314	8	1	2	297	408	95	1.6e-117	420
LNC0428.1	SjLNCA021409-IBu	99.716	352	1	0	154	505	576	927	0	645
LNC0428.2	SjLNCA021409-IBu	99.821	560	1	0	17	576	472	1031	0	1029
LNC0429.1	SjLNCS026324-IBu	93.264	386	14	4	1	375	2801	2417	8.23e-159	558
LNC0430.1	SjLNCS052060-IBu	96.615	1034	33	2	80	1111	1583	550	0	1714
LNC0431.1	SjLINC038822-IBu	95.37	432	18	1	1	432	300	729	0	686
LNC0431.2	SjLINC052317-IBu	97.898	333	7	0	292	624	1319	987	1.96e-164	577
LNC0432.1	SjLNCA006806-IBu	99.862	725	1	0	69	793	1	725	0	1334
LNC0432.2	SjLNCA006806-IBu	99.839	622	1	0	360	981	407	1028	0	1144
LNC0433.1	SjLNCA053841-IBu	97.065	443	11	2	123	563	1306	864	0	745
LNC0434.1	SjLINC006508-IBu	99.067	750	5	1	275	1022	183	932	0	1345
LNC0436.1	SjLNCA030812-IBu	97.651	298	7	0	130	427	121	418	3.98e-145	512
LNC0437.1	SjLNCA006675-IBu	99.402	1003	4	2	1747	2749	1736	736	0	1818
LNC0438.1	SjLNCA006672-IBu	99.526	633	3	0	2259	2891	1	633	0	1153
LNC0438.2	SjLNCA006672-IBu	100	588	0	0	1	588	133	720	0	1086
LNC0438.3	SjLNCA006669-IBu	94.393	107	4	2	183	287	525	631	6.41e-40	163
LNC0439.1	SjLINC006492-IBu	99.415	513	3	0	396	908	140	652	0	931
LNC0440.1	SjLINC006477-IBu	100	99	0	0	1	99	99	1	2.01e-46	183
LNC0442.1	SjLINC044641-IBu	97.26	292	6	1	16	305	292	1	1.11e-139	494
LNC0445.1	SjLINC006428-IBu	98.929	1120	10	2	1298	2416	1	1119	0	2001
LNC0445.2	SjLINC006426-IBu	98.673	1130	9	3	2157	3282	878	2005	0	1999
LNC0445.3	SjLINC006426-IBu	98.673	1130	9	3	2151	3276	878	2005	0	1999
LNC0448.1	SjLNCA035277-IBu	94.671	319	14	3	1	317	38	355	1.17e-138	492
LNC0449.1	SjLNCS056278-IBu	98.177	384	6	1	307	690	1	383	0	669
LNC0449.2	SjLNCS005530-IBu	98.266	346	6	0	312	657	947	1292	2.64e-173	606
LNC0450.1	SjLINC052922-IBu	99.498	2192	10	1	2069	4260	3386	1196	0	3986
LNC0450.2	SjLINC052922-IBu	99.326	4302	25	4	1	4302	5486	1189	0	7781
LNC0450.3	SjLINC052918-IBu	99.301	572	3	1	469	1040	4183	4753	0	1033
LNC0450.4	SjLINC052915-IBu	99.296	1137	7	1	33	1169	3	1138	0	2054
LNC0451.1	SjLINC052922-IBu	99.374	799	4	1	1	799	193	990	0	1447
LNC0451.2	SjLINC052922-IBu	99.16	476	3	1	1	476	193	667	0	856
LNC0452.1	SjLNCA010031-IBu	99.029	206	2	0	37	242	215	420	1.31e-102	370
LNC0454.1	SjLINC013026-IBu	83.476	466	61	9	349	800	2785	2322	4.55e-117	420
LNC0457.1	SjLNCS002840-IBu	84.239	184	29	0	340	523	733	916	9.44e-45	180
LNC0458.1	SjLNCA053065-IBu	98.778	818	8	1	1815	2632	1	816	0	1454
LNC0459.1	SjLNCA018439-IBu	99.077	542	5	0	359	900	931	1472	0	974
LNC0460.1	SjLNCA056222-IBu	81.655	278	51	0	1615	1892	2688	2411	5.76e-60	231
LNC0461.1	SjLNCA018439-IBu	100	208	0	0	307	514	1265	1472	2.72e-106	385
LNC0465.1	SjLNCA026104-IBu	73.991	223	46	10	326	542	1670	1454	1.45e-14	80.5
LNC0466.1	SjLNCA018364-IBu	100	236	0	0	1	236	2284	2519	1.36e-122	436
LNC0467.1	SjLNCA051407-IBu	93.624	298	18	1	208	504	488	785	1.66e-124	444
LNC0470.1	SjLNCS038987-IBu	97.358	265	6	1	138	401	62	326	2.88e-126	449
LNC0471.1	SjLNCA018258-IBu	98.795	332	4	0	1	332	211	542	3.61e-169	592
LNC0472.1	SjLNCA018251-IBu	99.886	874	1	0	956	1829	1	874	0	1609
LNC0473.1	SjLNCA047593-IBu	92.308	91	7	0	4	94	1138	1228	7.78e-30	130
LNC0474.1	SjLNCA018251-IBu	100	193	0	0	37	229	682	874	9.57e-99	357
LNC0475.1	SjLNCA018251-IBu	100	69	0	0	1	69	1350	1418	4.28e-29	128
LNC0476.1	SjLNCS036738-IBu	96.089	537	20	1	29	564	611	75	0	874
LNC0477.1	SjLNCA038183-IBu	91.411	163	13	1	50	211	16096	15934	3.36e-58	222
LNC0478.1	SjLINC058948-IBu	99.016	508	5	0	1265	1772	370	877	0	911
LNC0478.2	SjLINC058948-IBu	99.6	500	2	0	440	939	378	877	0	913
LNC0478.3	SjLINC058948-IBu	99.529	849	4	0	1	849	29	877	0	1546
LNC0479.1	SjLNCA029127-IBu	95.763	236	10	0	1	236	366	131	5.9e-106	381
LNC0481.1	SjLINC000306-IBu	100	40	0	0	1	40	13	52	1.13e-13	75
LNC0482.1	SjLNCA000309-IBu	94.8	250	5	2	1	250	2750	2991	1.74e-106	383
LNC0485.1	SjLNCS024761-IBu	87.578	161	20	0	15	175	648	488	1.17e-47	187
LNC0487.1	SjLINC000405-IBu	96.594	323	1	1	1	323	81	393	1e-149	527
LNC0487.2	SjLINC000405-IBu	99.681	313	1	0	1	313	81	393	1.23e-163	573
LNC0488.1	SjLNCA058884-IBu	96.471	85	1	2	141	224	5290	5373	5.05e-33	139
LNC0489.1	SjLINC034417-IBu	95.724	725	29	1	109	831	320	1044	0	1166
LNC0489.2	SjLNCA026828-IBu	97.534	811	7	2	1	806	171	973	0	1375
LNC0489.3	SjLNCA026828-IBu	97.131	697	7	2	68	759	285	973	0	1164
LNC0490.1	SjLINC012023-IBu	90.462	325	23	2	67	387	1439	1119	5.91e-118	422
LNC0491.1	SjLINC000695-IBu	95.877	1528	48	12	2386	3909	4086	2570	0	2459
LNC0491.2	SjLINC000696-IBu	94.25	1687	63	14	968	2645	1808	147	0	2547
LNC0491.3	SjLINC000696-IBu	94.897	921	34	10	399	1315	3481	2570	0	1428
LNC0491.4	SjLINC000696-IBu	94.432	880	37	7	381	1254	1020	147	0	1343
LNC0492.1	SjLINC000694-IBu	94.89	1448	45	12	1	1430	2578	4014	0	2237
LNC0492.2	SjLINC000696-IBu	94.411	984	26	13	1	957	3360	4341	0	1485
LNC0492.3	SjLINC000694-IBu	96.057	1623	47	14	1	1619	2578	4187	0	2627
LNC0493.1	SjLINC021620-IBu	97.368	266	7	0	223	488	4144	4409	2.68e-127	453
LNC0494.1	SjLNCA000559-IBu	90.625	352	1	1	1	320	1848	2199	4.79e-123	438
LNC0495.2	SjLNCA000559-IBu	100	243	0	0	656	898	2959	2717	6.51e-126	449
LNC0496.1	SjLINC047732-IBu	90.296	371	29	3	7	374	1022	656	3.69e-134	479
LNC0498.1	SjLINC050574-IBu	92.796	1055	73	3	3753	4806	1	1053	0	1524
LNC0499.1	SjLNCS000690-IBu	100	282	0	0	159	440	139	420	8.9e-148	521
LNC0500.1	SjLNCA053905-IBu	97.473	554	14	0	1	554	5135	4582	0	946
LNC0504.1	SjLNCA001145-IBu	98.387	124	2	0	78	201	1905	2028	4.1e-57	219
LNC0505.1	SjLNCA052786-IBu	92.647	68	5	0	358	425	42	109	4.12e-20	99
LNC0506.1	SjLNCA016707-IBu	93.59	78	5	0	1241	1318	3192	3115	1.5e-25	117
LNC0507.1	SjLNCS003582-IBu	95.808	501	17	4	625	1123	2695	3193	0	806
LNC0508.1	SjLNCA011072-IBu	77.922	154	34	0	489	642	695	542	1.25e-19	97.1
LNC0509.1	SjLNCA031544-IBu	98.724	627	8	0	1	627	679	53	0	1114
LNC0509.2	SjLNCA031544-IBu	98.664	599	8	0	1	599	679	81	0	1062
LNC0510.1	SjLNCA053227-IBu	94.845	291	15	0	1718	2008	662	372	3.17e-127	455
LNC0511.1	SjLINC055593-IBu	88.671	459	47	1	379	837	521	974	1.25e-157	555
LNC0511.2	SjLINC019086-IBu	91.803	244	17	2	219	462	2026	2266	2.66e-92	337
LNC0512.1	SjLINC059255-IBu	90.909	319	29	0	168	486	5090	4772	8.53e-120	429
LNC0513.1	SjLNCA020269-IBu	100	451	0	0	253	703	770	1220	0	833
LNC0513.2	SjLNCA020269-IBu	100	466	0	0	1	466	523	988	0	861
LNC0514.1	SjLNCA020259-IBu	100	153	0	0	98	250	1033	1185	1.81e-76	283
LNC0515.1	SjLNCA056570-IBu	97.581	124	3	0	747	870	395	272	4.27e-54	213
LNC0516.1	SjLNCA056570-IBu	97.5	120	3	0	739	858	272	391	1.48e-52	206
LNC0517.1	SjLINC020655-IBu	100	145	0	0	1	145	145	1	2.78e-71	268
LNC0518.1	SjLNCA059695-IBu	94.651	430	19	4	1	426	1167	1596	0	664
LNC0519.1	SjLNCA020485-IBu	95.619	662	18	4	16	677	1	651	0	1051
LNC0520.1	SjLNCA042620-IBu	95.445	461	21	0	537	997	1112	652	0	736
LNC0522.1	SjLINC020223-IBu	98.892	632	7	0	881	1512	679	48	0	1129
LNC0522.2	SjLINC020223-IBu	99.043	627	6	0	881	1507	679	53	0	1125
LNC0522.3	SjLINC020223-IBu	98.892	632	7	0	1684	2315	679	48	0	1129
LNC0522.4	SjLINC020223-IBu	99.043	627	6	0	915	1541	679	53	0	1125
LNC0523.1	SjLINC020223-IBu	96.97	627	19	0	811	1437	679	53	0	1053
LNC0525.2	SjLNCA020284-IBu	95.28	339	14	2	2273	2611	59	395	1.54e-151	536
LNC0525.3	SjLINC023628-IBu	90.625	416	36	3	2274	2688	2624	2211	5.47e-155	549
LNC0525.4	SjLINC023628-IBu	90.625	416	36	3	1929	2343	2624	2211	6.1e-155	549
LNC0525.5	SjLINC023628-IBu	91.325	415	28	4	699	1106	2624	2211	2.23e-158	560
LNC0526.1	SjLNCA017138-IBu	96.617	266	5	1	103	364	410	145	5.5e-123	438
LNC0527.1	SjLNCS036738-IBu	93.952	248	15	0	977	1224	313	66	1.73e-103	375
LNC0528.1	SjLINC016068-IBu	85.106	141	16	5	309	448	1212	1076	1.11e-32	139
LNC0529.1	SjLNCA047423-IBu	96.46	113	4	0	2104	2216	177	289	1.51e-46	187
LNC0531.1	SjLNCS003582-IBu	93.383	665	28	2	964	1612	2695	3359	0	970
LNC0533.1	SjLINC040228-IBu	99.615	1039	4	0	39	1077	1	1039	0	1897
LNC0534.1	SjLNCA010460-IBu	96.589	557	16	1	645	1198	3208	2652	0	920
LNC0535.1	SjLINC025214-IBu	92.77	816	47	10	290	1098	76	886	0	1170
LNC0538.1	SjLNCA037494-IBu	96.348	356	4	1	1	356	1463	1809	1.09e-164	577
LNC0539.1	SjLNCS026774-IBu	92.475	505	35	3	1890	2392	723	1226	0	719
LNC0540.1	SjLNCA044242-IBu	90.78	141	13	0	100	240	1320	1180	3.94e-48	189
LNC0541.2	SjLNCA055316-IBu	82.443	131	23	0	319	449	1123	993	2.09e-25	115
LNC0542.1	SjLNCA041520-IBu	96.774	899	18	8	836	1732	2	891	0	1489
LNC0542.2	SjLNCA041520-IBu	96.774	899	18	8	733	1629	2	891	0	1489
LNC0542.3	SjLNCA041520-IBu	96.774	899	18	8	753	1649	2	891	0	1489
LNC0542.4	SjLNCA041520-IBu	96.774	899	18	8	752	1648	2	891	0	1489
LNC0542.5	SjLNCA041520-IBu	96.774	899	18	8	729	1625	2	891	0	1489
LNC0542.6	SjLNCA041520-IBu	96.774	899	18	8	704	1600	2	891	0	1489
LNC0542.7	SjLNCA041520-IBu	96.774	899	18	8	655	1551	2	891	0	1489
LNC0542.8	SjLNCA041520-IBu	96.774	899	18	8	505	1401	2	891	0	1489
LNC0544.1	SjLNCA041490-IBu	94.788	1132	53	5	2548	3678	1198	72	0	1759
LNC0544.2	SjLINC041601-IBu	98.388	4716	64	10	224	4934	1	4709	0	8277
LNC0544.3	SjLINC041602-IBu	98.099	4735	73	10	224	4945	1	4731	0	8229
LNC0544.4	SjLINC041602-IBu	97.582	1820	32	4	261	2072	3480	5295	0	3107
LNC0544.5	SjLINC041602-IBu	98.094	5246	81	11	224	5456	1	5240	0	9116
LNC0544.6	SjLINC041602-IBu	98.099	4735	73	10	224	4945	1	4731	0	8229
LNC0544.7	SjLINC041602-IBu	98.317	3743	56	7	224	3961	1	3741	0	6556
LNC0544.8	SjLINC041601-IBu	98.462	3315	43	6	267	3578	1292	4601	0	5832
LNC0544.9	SjLINC041602-IBu	97.291	1255	24	3	355	1601	3479	4731	0	2121
LNC0544.10	SjLINC041601-IBu	98.384	1114	13	3	261	1374	3480	4588	0	1953
LNC0544.11	SjLINC041602-IBu	98.121	3886	58	7	267	4141	1292	5173	0	6758
LNC0544.12	SjLINC041600-IBu	97.709	742	14	2	224	965	1	739	0	1273
LNC0544.13	SjLINC041602-IBu	97.525	1697	30	4	355	2043	3479	5171	0	2891
LNC0544.14	SjLINC041602-IBu	98.328	3289	50	5	355	3640	1292	4578	0	5764
LNC0544.15	SjLINC041602-IBu	98.626	2110	26	3	261	2367	1293	3402	0	3733
LNC0545.1	SjLNCA041353-IBu	97.137	454	12	1	89	542	2456	2908	0	765
LNC0545.2	SjLNCA041352-IBu	96.849	476	14	1	1	476	2401	2875	0	795
LNC0546.1	SjLNCS010757-IBu	85.87	184	26	0	2303	2486	681	864	2.69e-49	196
LNC0547.1	SjLINC059031-IBu	98.684	1140	12	3	1081	2219	1	1138	0	2019
LNC0547.2	SjLINC059031-IBu	98.684	1140	12	3	2374	3512	1	1138	0	2019
LNC0548.1	SjLINC059030-IBu	96.459	593	12	7	79	665	1728	1139	0	970
LNC0548.2	SjLINC047007-IBu	90.756	476	24	7	251	707	338	812	1.87e-176	617
LNC0548.3	SjLINC059030-IBu	97.222	756	12	7	79	828	1728	976	0	1271
LNC0548.4	SjLINC059047-IBu	99.659	293	1	0	79	371	1	293	3.82e-152	536
LNC0548.5	SjLINC059047-IBu	99.659	293	1	0	79	371	1	293	3.73e-152	536
LNC0550.1	SjLNCA010556-IBu	99.836	610	1	0	1	610	2435	1826	0	1122
LNC0551.1	SjLNCA026828-IBu	93.47	827	35	13	63	876	1	821	0	1210
LNC0551.2	SjLINC034413-IBu	98.75	880	6	2	9	888	1	875	0	1559
LNC0551.3	SjLINC034416-IBu	98.739	872	6	2	9	880	1	867	0	1544
LNC0551.4	SjLINC023676-IBu	92.806	556	25	9	26	570	1	552	0	791
LNC0555.1	SjLINC031550-IBu	97.843	510	10	1	1	510	220	728	0	880
LNC0558.1	SjLNCA058552-IBu	99.488	391	2	0	1	391	1861	2251	0	712
LNC0559.1	SjLNCA034620-IBu	91.935	62	5	0	2	63	1324	1385	2.77e-17	87.9
LNC0562.1	SjLNCA018997-IBu	82.353	68	12	0	67	134	197	130	6.66e-09	60.2
LNC0563.1	SjLINC053438-IBu	98.326	239	4	0	1	239	2470	2708	1.26e-117	420
LNC0565.1	SjLNCA024122-IBu	100	28	0	0	566	593	1961	1988	3.21e-06	52.8
LNC0566.1	SjLNCA017853-IBu	94.099	322	16	3	1	322	173	491	1.7e-137	486
LNC0567.1	SjLINC040232-IBu	98.785	494	6	0	1	494	64	557	0	880
LNC0568.1	SjLNCA056830-IBu	97.778	270	1	4	1	268	6236	6502	8.43e-130	460
LNC0569.1	SjLINC053438-IBu	90.226	399	31	8	1	395	2941	2547	9.82e-146	514
LNC0569.2	SjLINC053438-IBu	98.413	315	5	0	1	315	2941	2627	4.48e-158	555
LNC0570.1	SjLINC059838-IBu	97.794	408	3	1	1	402	573	166	0	699
LNC0571.1	SjLINC059832-IBu	96.306	785	28	1	1	785	277	1060	0	1288
LNC0571.2	SjLINC059838-IBu	96.578	789	26	1	1	789	317	1104	0	1306
LNC0572.1	SjLINC038622-IBu	90.11	182	16	2	340	520	3	183	5.27e-61	235
LNC0573.1	SjLNCA038783-IBu	98.214	504	7	2	28	531	6782	7283	0	880
LNC0574.1	SjLNCA032147-IBu	82.074	569	92	6	1380	1943	8230	7667	1.67e-133	477
LNC0575.1	SjLNCA038870-IBu	98.143	700	13	0	564	1263	2533	3232	0	1221
LNC0575.2	SjLNCA038870-IBu	98.401	1063	11	4	293	1351	3337	4397	0	1864
LNC0576.1	SjLNCA038870-IBu	94.626	856	22	3	400	1233	1385	532	0	1304
LNC0577.1	SjLNCA038870-IBu	96.076	892	15	1	1	872	5097	5988	0	1435
LNC0578.1	SjLNCS025803-IBu	98.43	637	9	1	1	637	636	1	0	1120
LNC0578.2	SjLNCA029784-IBu	99.127	458	4	0	23	480	961	504	0	824
LNC0579.1	SjLINC038508-IBu	98.529	340	4	1	198	537	77	415	4.47e-171	599
LNC0580.1	SjLNCA038649-IBu	99.212	888	5	1	1059	1944	1	888	0	1600
LNC0580.2	SjLNCA038649-IBu	100	595	0	0	1	595	139	733	0	1099
LNC0581.1	SjLNCA038649-IBu	98.63	438	4	1	1438	1873	888	451	0	774
LNC0582.1	SjLNCA056302-IBu	99.245	265	2	0	12	276	1	265	3.14e-135	479
LNC0584.1	SjLINC054883-IBu	100	559	0	0	4497	5055	578	1136	0	1033
LNC0584.2	SjLINC054880-IBu	98.314	949	11	3	377	1325	1	944	0	1659
LNC0584.3	SjLINC054883-IBu	100	559	0	0	5100	5658	578	1136	0	1033
LNC0585.1	SjLNCS055027-IBu	96.078	204	7	1	1	203	540	337	5.1e-91	331
LNC0586.1	SjLNCS032139-IBu	96.1	718	25	2	959	1675	798	83	0	1168
LNC0587.1	SjLINC054899-IBu	92.265	181	2	1	420	600	1	169	2.77e-64	246
LNC0588.1	SjLNCA006971-IBu	97.8	500	11	0	65	564	1	500	0	863
LNC0589.1	SjLNCA013182-IBu	80.952	210	32	6	2400	2602	7826	8034	4.36e-38	159
LNC0590.1	SjLNCA015536-IBu	91.769	1057	86	1	1	1056	9746	10802	0	1469
LNC0590.2	SjLNCA031171-IBu	93.404	1031	64	2	1	1031	6	1032	0	1524
LNC0590.3	SjLNCA031171-IBu	93.494	830	51	1	1	830	206	1032	0	1230
LNC0591.1	SjLNCA060575-IBu	80.421	1282	176	38	65	1294	1528	2786	0	907
LNC0593.1	SjLNCA003899-IBu	78.007	291	52	7	1254	1535	615	902	6.9e-42	172
LNC0594.1	SjLINC016246-IBu	97.73	793	18	0	395	1187	380	1172	0	1365
LNC0594.2	SjLINC016247-IBu	97.989	1094	20	2	395	1487	380	1472	0	1897
LNC0594.3	SjLINC016247-IBu	97.605	877	18	2	395	1268	380	1256	0	1500
LNC0596.1	SjLINC025205-IBu	99.2	250	2	0	1	250	801	1050	4.74e-127	451
LNC0597.1	SjLNCA015943-IBu	90.698	43	2	1	21	63	422	382	8.56e-08	56.5
LNC0598.1	SjLINC053202-IBu	98.108	370	7	0	80	449	196	565	0	645
LNC0601.2	SjLNCA010459-IBu	93.333	75	3	2	155	229	1130	1202	5.2e-24	110
LNC0602.1	SjLINC016555-IBu	100	546	0	0	522	1067	138	683	0	1009
LNC0602.2	SjLINC016428-IBu	98.98	490	3	2	1	490	170	657	0	876
LNC0602.3	SjLINC016556-IBu	99.806	515	0	1	1	515	514	1	0	944
LNC0602.4	SjLINC016428-IBu	99.79	477	0	1	1	477	170	645	0	874
LNC0602.5	SjLINC016555-IBu	99.267	546	0	1	478	1019	138	683	0	983
LNC0602.6	SjLINC016555-IBu	100	431	0	0	440	870	253	683	0	797
LNC0602.7	SjLINC016555-IBu	100	546	0	0	478	1023	138	683	0	1009
LNC0603.1	SjLINC057419-IBu	96.322	1414	44	4	70	1476	135	1547	0	2316
LNC0603.2	SjLINC025743-IBu	95.988	1346	45	7	1447	2786	1378	36	0	2178
LNC0603.3	SjLINC057419-IBu	96.618	1301	38	3	1160	2455	1443	144	0	2154
LNC0604.1	SjLNCS026324-IBu	91.826	367	23	2	152	518	1415	1056	7.74e-143	505
LNC0604.2	SjLNCS026324-IBu	91.826	367	23	2	4	370	1415	1056	5.44e-143	505
LNC0605.1	SjLNCS026324-IBu	91.854	356	22	2	1	356	1067	1415	2.2e-138	490
LNC0605.2	SjLNCS026324-IBu	91.437	327	21	2	1	327	1090	1409	3.79e-124	442
LNC0606.1	SjLINC044642-IBu	97.368	266	7	0	1	266	266	1	2.75e-127	453
LNC0607.1	SjLNCA059343-IBu	98.366	918	15	0	1	918	2326	3243	0	1613
LNC0608.1	SjLNCA006570-IBu	97.134	628	15	3	1	628	11428	10804	0	1057
LNC0611.1	SjLINC015016-IBu	92.441	463	29	6	1597	2056	8164	7705	0	656
LNC0612.1	SjLINC010288-IBu	99.16	119	1	0	1	119	1639	1521	6.33e-56	215
LNC0613.1	SjLNCA059343-IBu	98.16	815	15	0	1	815	2211	3025	0	1423
LNC0614.1	SjLNCA034620-IBu	82.427	239	37	4	2281	2517	1385	1150	6.39e-51	204
LNC0619.1	SjLINC046140-IBu	95.165	393	18	1	1645	2037	78	469	1.23e-176	619
LNC0620.1	SjLINC046121-IBu	98.298	235	4	0	1	235	2455	2689	3.19e-115	412
LNC0623.1	SjLNCA053050-IBu	98.529	68	1	0	11	78	6547	6614	1.71e-26	121
LNC0624.1	SjLINC060295-IBu	94.488	254	14	0	1	254	76	329	3.21e-109	392
LNC0624.2	SjLINC060295-IBu	94.309	246	14	0	1	246	84	329	8.02e-105	377
LNC0625.1	SjLINC060295-IBu	92.213	244	13	1	1	238	86	329	1.02e-93	340
LNC0625.2	SjLINC060295-IBu	96.721	244	8	0	1	244	86	329	1.05e-113	407
LNC0626.1	SjLINC057419-IBu	96.614	443	15	0	1	443	367	809	0	736
LNC0627.1	SjLNCS026774-IBu	96.378	635	18	3	176	805	561	1195	0	1040
LNC0628.1	SjLINC002008-IBu	96.566	495	10	4	9	503	1710	2197	0	813
LNC0634.1	SjLNCA002483-IBu	94.608	204	4	1	214	410	974	771	8.67e-84	309
LNC0636.1	SjLNCA002483-IBu	94.608	204	4	1	36	232	974	771	6.33e-84	309
LNC0639.1	SjLNCA030742-IBu	94.872	312	16	0	229	540	103	414	8.14e-138	488
LNC0641.1	SjLNCS052162-IBu	98.529	68	1	0	1	68	114	47	2.97e-27	121
LNC0642.1	SjLINC002800-IBu	96.906	614	18	1	1	613	178	791	0	1027
LNC0642.2	SjLINC002800-IBu	96.017	477	18	1	200	675	315	791	0	774
LNC0643.1	SjLNCA002493-IBu	100	404	0	0	1	404	2184	2587	0	747
LNC0644.1	SjLNCS002797-IBu	86.466	266	32	3	68	332	492	754	5.31e-78	289
LNC0645.1	SjLINC002557-IBu	99.688	320	1	0	1	320	46	365	2.44e-167	586
LNC0646.1	SjLNCA012137-IBu	80.345	290	56	1	3395	3684	4381	4093	1.11e-55	219
LNC0646.2	SjLNCA012137-IBu	80.345	290	56	1	2298	2587	4381	4093	8.63e-56	219
LNC0648.1	SjLINC023859-IBu	80.645	93	18	0	122	214	1182	1090	3.62e-12	73.1
LNC0649.1	SjLINC056257-IBu	98.508	1609	22	1	306	1914	3413	1807	0	2837
LNC0650.1	SjLNCA033137-IBu	99.365	315	2	0	1	315	109	423	4.53e-163	571
LNC0651.1	SjLNCA057562-IBu	97.884	567	12	0	41	607	824	258	0	981
LNC0651.2	SjLNCA057562-IBu	97.808	821	16	1	41	859	821	1	0	1415
LNC0651.3	SjLNCA057562-IBu	96.774	837	16	1	79	915	826	1	0	1386
LNC0652.1	SjLNCA057594-IBu	97.471	1819	43	3	351	2169	400	2215	0	3101
LNC0654.1	SjLINC057425-IBu	97.5	80	2	0	1	80	88	167	4.21e-32	137
LNC0656.1	SjLINC049707-IBu	100	29	0	0	188	216	85	113	5.12e-07	54.7
LNC0656.2	SjLNCA041666-IBu	90.566	53	5	0	177	229	227	175	5.11e-12	71.3
LNC0656.3	SjLNCA031300-IBu	89.583	48	5	0	188	235	49	96	3.07e-09	62.1
LNC0656.4	SjLNCS049583-IBu	90.244	41	4	0	170	210	233	273	5.01e-07	54.7
LNC0656.5	SjLNCA031300-IBu	90.196	51	5	0	159	209	46	96	6.38e-11	67.6
LNC0656.6	SjLNCA043239-IBu	100	28	0	0	159	186	2961	2988	1.75e-06	52.8
LNC0659.1	SjLINC024585-IBu	96.798	1374	28	9	1	1362	619	1988	0	2279
LNC0661.1	SjLINC047546-IBu	96.392	194	7	0	183	376	4838	4645	3.15e-87	320
LNC0662.1	SjLNCA024484-IBu	97.895	285	4	2	1	285	1810	2092	3.69e-139	492
LNC0664.1	SjLNCA024566-IBu	96.976	496	8	2	12970	13465	489	1	0	826
LNC0666.1	SjLINC030667-IBu	77.143	210	42	3	411	614	2045	1836	3.97e-25	117
LNC0667.1	SjLINC024519-IBu	95.971	273	11	0	247	519	396	668	1.71e-124	444
LNC0668.1	SjLINC024539-IBu	98.208	279	5	0	21	299	1020	742	7.64e-138	488
LNC0672.1	SjLNCA009224-IBu	100	32	0	0	225	256	279	310	4.94e-09	60.2
LNC0673.1	SjLINC024796-IBu	99.528	1270	6	0	23	1292	1	1270	0	2313
LNC0674.1	SjLNCA059994-IBu	95.604	91	4	0	216	306	9612	9702	3.1e-35	147
LNC0675.1	SjLINC024685-IBu	99.366	473	3	0	76	548	1	473	0	857
LNC0676.1	SjLINC024766-IBu	100	423	0	0	1	423	2483	2905	0	782
LNC0677.1	SjLNCA024682-IBu	99.605	253	1	0	283	535	1	253	5.95e-130	462
LNC0682.1	SjLINC024885-IBu	99.237	131	0	1	1	130	1538	1668	4.61e-62	235
LNC0683.1	SjLNCA013353-IBu	98.349	424	6	1	1	423	5174	4751	0	743
LNC0684.1	SjLNCA026913-IBu	94.595	74	4	0	1	74	3637	3710	1.26e-25	115
LNC0687.1	SjLINC047470-IBu	89.074	421	40	6	2551	2967	7579	7161	9e-146	518
LNC0688.1	SjLINC047470-IBu	89.183	416	39	6	1	412	7166	7579	1.28e-145	514
LNC0689.1	SjLINC043690-IBu	98.35	303	5	0	3	305	630	328	2.03e-151	532
LNC0690.1	SjLINC026532-IBu	97.085	1235	35	1	1	1235	116	1349	0	2080
LNC0691.1	SjLNCS052060-IBu	99.013	304	3	0	266	569	846	1149	5.03e-155	545
LNC0693.1	SjLNCA025060-IBu	99.954	2192	1	0	860	3051	4329	2138	0	4043
LNC0694.1	SjLNCA025106-IBu	96.728	703	9	7	172	873	123	812	0	1158
LNC0694.2	SjLNCA025106-IBu	97.091	825	9	8	78	900	1	812	0	1376
LNC0694.3	SjLNCA025111-IBu	100	235	0	0	271	505	88	322	1e-121	435
LNC0694.4	SjLNCA025111-IBu	99.689	322	0	1	28	348	1	322	4.92e-168	588
LNC0695.1	SjLNCA026913-IBu	89.189	148	16	0	131	278	3669	3816	7.93e-47	185
LNC0696.1	SjLNCA025035-IBu	95.929	737	25	4	700	1433	238	972	0	1190
LNC0696.2	SjLNCA025036-IBu	95.96	297	12	0	1	297	94	390	2.54e-135	483
LNC0696.3	SjLNCA025035-IBu	100	32	0	0	928	959	1121	1152	3.52e-08	60.2
LNC0697.1	SjLINC025156-IBu	99.803	1015	2	0	1	1015	404	1418	0	1864
LNC0698.1	SjLNCA025147-IBu	99.444	719	4	0	1	719	950	232	0	1306
LNC0699.1	SjLNCA025145-IBu	99.829	1170	2	0	1	1170	77	1246	0	2150
LNC0699.2	SjLNCA025155-IBu	99.167	600	3	1	1	598	309	908	0	1079
LNC0699.3	SjLNCA025155-IBu	99.317	293	1	1	52	343	616	908	2.98e-150	529
LNC0700.1	SjLINC013898-IBu	92.663	368	26	1	1	367	3	370	3.21e-150	529
LNC0700.2	SjLINC027147-IBu	96.053	380	8	2	1	380	31	403	3.22e-175	612
LNC0703.1	SjLNCS005530-IBu	98.535	751	10	1	1	750	947	1697	0	1325
LNC0706.1	SjLINC016697-IBu	82.059	641	100	8	1	633	793	160	7.01e-150	532
LNC0707.1	SjLNCS056735-IBu	84.545	110	17	0	1	110	798	689	3.89e-24	110
LNC0708.1	SjLINC016697-IBu	81.903	641	101	8	1	633	793	160	1.62e-148	527
LNC0709.1	SjLINC030897-IBu	100	256	0	0	1	256	72	327	1.03e-133	473
LNC0710.1	SjLINC030927-IBu	100	395	0	0	1	395	32	426	0	730
LNC0711.1	SjLINC025289-IBu	99.034	1346	0	4	1833	3166	1	1345	0	2401
LNC0713.1	SjLINC025289-IBu	97.697	1346	1	5	1792	3108	1	1345	0	2287
LNC0713.2	SjLINC025340-IBu	96.336	1037	20	5	873	1897	1	1031	0	1688
LNC0713.3	SjLINC025340-IBu	96.336	1037	20	5	889	1913	1	1031	0	1688
LNC0713.4	SjLINC025340-IBu	96.336	1037	20	5	821	1845	1	1031	0	1688
LNC0719.1	SjLINC025340-IBu	96.729	214	3	3	1	211	531	319	1.79e-97	353
LNC0722.1	SjLINC025288-IBu	98.985	197	2	0	505	701	683	487	4.07e-97	353
LNC0724.1	SjLINC025340-IBu	96.273	161	4	2	1	160	478	319	2.24e-70	263
LNC0725.1	SjLINC023950-IBu	96.026	151	4	2	1	151	677	529	7.85e-65	244
LNC0729.1	SjLINC025290-IBu	98.771	651	3	1	455	1100	1	651	0	1153
LNC0731.1	SjLINC025289-IBu	98.738	1347	6	4	2171	3508	1	1345	0	2383
LNC0731.2	SjLINC025289-IBu	98.738	1347	6	4	2371	3708	1	1345	0	2383
LNC0735.1	SjLINC025289-IBu	100	112	0	0	1	112	112	1	1.92e-53	207
LNC0739.1	SjLINC039962-IBu	85.714	91	11	2	309	397	185	275	1.47e-18	95.3
LNC0740.1	SjLINC025343-IBu	100	502	0	0	1475	1976	856	355	0	928
LNC0742.1	SjLNCS020309-IBu	98.182	385	3	1	24	404	556	940	0	669
LNC0743.1	SjLINC023628-IBu	95.067	446	17	2	256	697	2647	2203	0	697
LNC0743.2	SjLINC023628-IBu	95.067	446	17	2	220	661	2647	2203	0	697
LNC0743.3	SjLINC023628-IBu	96.782	404	12	1	1	404	2611	2209	0	673
LNC0744.1	SjLINC061040-IBu	98.974	390	4	0	1	390	887	1276	0	699
LNC0745.1	SjLINC061041-IBu	99.259	270	2	0	1	270	681	412	7.17e-138	488
LNC0745.2	SjLNCS052060-IBu	97.774	674	4	3	1	669	435	1102	0	1151
LNC0747.1	SjLINC023760-IBu	100	342	0	0	1	342	1041	1382	0	632
LNC0748.1	SjLINC023760-IBu	100	233	0	0	1	233	1281	1049	5.67e-121	431
LNC0749.1	SjLINC006076-IBu	81.737	449	71	10	2977	3421	3584	3143	9.41e-100	364
LNC0750.1	SjLNCA038997-IBu	90.712	323	20	9	14	336	2072	1760	5.08e-118	422
LNC0750.2	SjLINC006966-IBu	96.154	234	1	2	1	229	1464	1234	2.83e-104	375
LNC0751.1	SjLINC052317-IBu	98.523	474	5	1	1	472	679	1152	0	835
LNC0752.1	SjLNCA058884-IBu	99.498	797	2	2	1	796	1094	299	0	1448
LNC0753.1	SjLNCA058983-IBu	99.225	129	0	1	101	228	263	391	8.49e-61	231
LNC0754.1	SjLNCA029804-IBu	93.255	341	22	1	1396	1735	8031	8371	3.46e-141	501
LNC0756.1	SjLNCA020982-IBu	100	1648	0	0	1	1648	749	2396	0	3044
LNC0757.1	SjLINC036285-IBu	98	50	1	0	1	50	100	51	2.81e-17	87.9
LNC0758.1	SjLINC036285-IBu	100	1162	0	0	19	1180	1	1162	0	2146
LNC0759.1	SjLINC036315-IBu	100	784	0	0	560	1343	1611	2394	0	1448
LNC0759.2	SjLINC036311-IBu	99.523	419	2	0	95	513	474	892	0	763
LNC0760.1	SjLINC036289-IBu	100	334	0	0	73	406	288	621	7.89e-177	617
LNC0761.1	SjLINC036327-IBu	100	634	0	0	500	1133	280	913	0	1171
LNC0761.2	SjLINC036325-IBu	100	1096	0	0	23	1118	1	1096	0	2025
LNC0762.1	SjLINC036327-IBu	99.219	128	0	1	74	200	644	517	1.88e-60	230
LNC0766.1	SjLNCA036525-IBu	98.597	1925	17	3	49	1965	1	1923	0	3397
LNC0767.1	SjLINC010751-IBu	95.96	99	1	2	1	98	384	288	2.43e-38	158
LNC0769.1	SjLINC036439-IBu	99.522	418	2	0	171	588	2187	1770	0	761
LNC0770.1	SjLINC023950-IBu	96.774	310	7	3	5	313	835	528	4.91e-145	514
LNC0770.2	SjLINC030174-IBu	98.542	343	4	1	123	464	1	343	2.18e-172	604
LNC0771.1	SjLNCA029992-IBu	97.889	379	8	0	194	572	1478	1100	0	656
LNC0771.2	SjLINC030115-IBu	99.178	365	3	0	1	365	4	368	0	658
LNC0771.3	SjLNCA029992-IBu	97.889	379	8	0	57	435	1478	1100	0	656
LNC0772.1	SjLNCA029992-IBu	98.669	601	8	0	234	834	878	1478	0	1066
LNC0773.1	SjLNCA029989-IBu	99.259	675	5	0	1	675	1126	1800	0	1219
LNC0774.1	SjLNCA026465-IBu	83.562	146	21	2	4	149	3773	3631	4e-31	134
LNC0775.1	SjLNCA030194-IBu	92.708	384	6	7	1	362	5043	5426	6.78e-152	534
LNC0776.1	SjLINC047546-IBu	90.583	223	17	3	327	546	4859	4638	7.55e-79	292
LNC0777.1	SjLINC060223-IBu	81.798	445	64	11	593	1031	15	448	8.13e-98	357
LNC0779.1	SjLINC038822-IBu	87.5	680	83	2	295	972	1054	1733	0	784
LNC0780.1	SjLNCA023010-IBu	96.599	294	9	1	178	470	304	11	2.54e-137	486
LNC0781.1	SjLINC015016-IBu	100	34	0	0	1736	1769	15	48	2.24e-09	63.9
LNC0783.1	SjLNCA004897-IBu	98.859	263	2	1	164	426	469	730	8.93e-132	468
LNC0785.1	SjLINC003349-IBu	91.525	59	5	0	319	377	2449	2391	3.54e-15	82.4
LNC0785.2	SjLINC004748-IBu	97.534	730	14	3	14	739	1	730	0	1245
LNC0785.3	SjLNCA004750-IBu	97.303	482	12	1	150	630	174	655	0	817
LNC0785.4	SjLNCA004750-IBu	96.319	326	11	1	29	353	176	501	6.6e-152	534
LNC0785.5	SjLNCA004750-IBu	97.408	463	8	3	73	531	273	735	0	785
LNC0787.1	SjLINC004690-IBu	97.349	415	11	0	1	415	822	408	0	706
LNC0788.1	SjLINC032935-IBu	81.601	712	119	9	211	915	505	1211	8.13e-165	579
LNC0789.1	SjLNCA029784-IBu	98.592	355	5	0	58	412	1042	688	3.47e-180	628
LNC0790.1	SjLINC060496-IBu	98.588	425	6	0	35	459	1	425	0	752
LNC0791.1	SjLNCA038101-IBu	94.737	475	22	2	1692	2163	963	489	0	736
LNC0791.2	SjLNCA038101-IBu	94.737	475	22	2	1697	2168	963	489	0	736
LNC0791.3	SjLNCA038101-IBu	94.737	475	22	2	1686	2157	963	489	0	736
LNC0791.4	SjLNCA038101-IBu	94.737	475	22	2	1658	2129	963	489	0	736
LNC0792.1	SjLNCA059695-IBu	88.636	308	9	2	1	282	1281	1588	5.6e-97	351
LNC0793.1	SjLINC031176-IBu	98.953	860	8	1	449	1308	100	958	0	1537
LNC0793.2	SjLINC031181-IBu	98.95	857	8	1	316	1172	1	856	0	1531
LNC0793.3	SjLINC031181-IBu	98.966	677	7	0	316	992	1	677	0	1212
LNC0793.4	SjLINC031176-IBu	97.81	959	8	2	316	1262	1	958	0	1642
LNC0793.5	SjLINC031180-IBu	98.856	612	6	1	663	1274	315	925	0	1090
LNC0793.6	SjLINC031180-IBu	98.856	612	6	1	596	1207	315	925	0	1090
LNC0794.1	SjLNCA047593-IBu	97.734	353	8	0	154	506	554	202	7.23e-174	608
LNC0794.2	SjLNCA038978-IBu	97.441	508	13	0	1	508	8359	8866	0	867
LNC0794.3	SjLNCA034332-IBu	98.134	268	5	0	154	421	384	117	8.19e-132	468
LNC0795.1	SjLINC031224-IBu	99.089	439	4	0	90	528	362	800	0	789
LNC0797.1	SjLINC050405-IBu	99.566	1613	6	1	1	1613	13	1624	0	2939
LNC0797.2	SjLINC050404-IBu	98.364	1284	3	2	1	1267	79	1361	0	2239
LNC0798.1	SjLNCA050422-IBu	99.11	337	3	0	157	493	6332	6668	1.96e-173	606
LNC0799.1	SjLNCA050430-IBu	96.753	154	3	2	50	202	474	626	3.14e-68	255
LNC0800.1	SjLNCA005873-IBu	93.199	941	62	1	550	1490	42	980	0	1382
LNC0802.1	SjLNCA050598-IBu	96.587	293	5	5	1	288	207	499	7e-136	481
LNC0804.1	SjLINC050581-IBu	99.793	483	1	0	1	483	1	483	0	887
LNC0804.2	SjLINC050583-IBu	99.792	481	1	0	85	565	1	481	0	883
LNC0805.1	SjLINC050517-IBu	99.587	242	0	1	163	404	158	398	1.71e-123	440
LNC0808.1	SjLNCA044721-IBu	81.095	402	71	4	168	568	7237	6840	4.3e-86	316
LNC0809.1	SjLINC039478-IBu	98.44	577	0	2	61	628	21	597	0	1007
LNC0810.1	SjLNCA044807-IBu	82.817	355	58	3	215	566	4387	4741	1.54e-85	315
LNC0811.1	SjLNCA039516-IBu	100	301	0	0	1	301	2728	3028	1.19e-158	556
LNC0812.1	SjLINC059335-IBu	99.695	3929	6	2	88	4010	4717	8645	0	7184
LNC0812.2	SjLINC059335-IBu	97.063	3575	62	27	1	3556	3409	6959	0	5980
LNC0812.3	SjLINC059335-IBu	99.108	2690	13	4	1	2680	3481	6169	0	4824
LNC0814.1	SjLNCS012426-IBu	96.832	726	17	2	1	724	659	1380	0	1208
LNC0815.1	SjLINC059335-IBu	97.373	3007	49	9	7962	10946	1	2999	0	5088
LNC0815.2	SjLNCS001366-IBu	98.334	2881	46	2	83	2963	1	2879	0	5053
LNC0816.1	SjLINC043855-IBu	97.876	659	1	3	153	809	1	648	0	1127
LNC0816.2	SjLINC024311-IBu	98.736	712	0	2	67	776	1	705	0	1256
LNC0816.3	SjLINC034415-IBu	98.067	569	7	2	1	565	491	1059	0	987
LNC0817.1	SjLINC023579-IBu	97.826	276	5	1	1	276	303	29	3.11e-134	475
LNC0818.1	SjLINC017502-IBu	99.263	407	3	0	171	577	81	487	0	736
LNC0818.2	SjLINC024311-IBu	99.189	493	0	2	34	522	1	493	0	885
LNC0818.3	SjLINC043855-IBu	96.774	527	1	3	1	526	7	518	0	865
LNC0818.4	SjLINC043855-IBu	94.316	475	1	3	1	474	7	456	0	704
LNC0818.5	SjLINC034417-IBu	98.795	664	5	2	46	709	309	969	0	1179
LNC0818.6	SjLINC024311-IBu	97.44	664	0	3	1	655	93	748	0	1116
LNC0818.7	SjLINC034417-IBu	98.928	653	5	2	46	697	309	960	0	1166
LNC0818.8	SjLINC043855-IBu	97.461	512	2	3	1	511	7	508	0	863
LNC0819.1	SjLINC023579-IBu	96.935	261	3	2	1	257	281	22	1.76e-121	433
LNC0820.1	SjLINC023578-IBu	94.468	470	2	9	124	588	473	23	0	702
LNC0820.2	SjLINC023578-IBu	96.266	482	2	6	15	489	473	1	0	776
LNC0821.1	SjLNCS001366-IBu	95.605	2139	87	5	62	2195	1	2137	0	3422
LNC0821.2	SjLNCS001367-IBu	94.822	2105	86	5	62	2163	1	2085	0	3262
LNC0822.1	SjLNCS001366-IBu	96.391	2882	96	6	62	2938	1	2879	0	4739
LNC0822.2	SjLNCS001366-IBu	96.381	2874	96	6	1	2869	9	2879	0	4724
LNC0822.3	SjLNCS001367-IBu	95.808	2839	95	6	1	2836	10	2827	0	4562
LNC0822.4	SjLNCS001367-IBu	96.848	2570	77	4	287	2855	261	2827	0	4294
LNC0822.5	SjLNCS001366-IBu	96.376	2870	96	6	1	2865	13	2879	0	4717
LNC0822.6	SjLNCS001370-IBu	94.371	604	31	2	3	604	16	618	0	924
LNC0822.7	SjLNCS001370-IBu	96.817	2513	74	5	463	2972	407	2916	0	4193
LNC0822.8	SjLINC051865-IBu	94.6	463	9	2	1	463	127	573	0	702
LNC0822.9	SjLINC051865-IBu	94.508	437	8	2	1	437	153	573	0	660
LNC0824.1	SjLINC016608-IBu	83.249	197	30	3	2059	2254	947	1141	1.07e-43	178
LNC0826.1	SjLNCA048640-IBu	75.527	237	38	12	1182	1399	126	361	5.74e-20	99
LNC0826.2	SjLNCA048640-IBu	75.527	237	38	12	1098	1315	126	361	4.5e-20	99
LNC0829.1	SjLNCA040349-IBu	94.885	391	18	2	1	391	3205	2817	1.19e-174	610
LNC0831.1	SjLNCA001343-IBu	100	151	0	0	52	202	20	170	1.86e-75	279
LNC0832.1	SjLNCA018957-IBu	82.7	711	95	13	2	684	1630	2340	9.06e-173	606
LNC0833.1	SjLNCA040521-IBu	90.456	241	23	0	130	370	20	260	7.61e-87	318
LNC0834.1	SjLNCA058804-IBu	96.456	1411	13	2	223	1627	439	1818	0	2294
LNC0835.1	SjLNCS058848-IBu	94.569	313	12	3	554	862	1	312	8.47e-135	479
LNC0838.1	SjLINC023628-IBu	95.872	436	16	2	12	446	2650	2216	0	704
LNC0839.1	SjLNCA047723-IBu	98.418	885	14	0	12	896	1	885	0	1557
LNC0840.1	SjLNCA047693-IBu	98.941	1039	9	1	287	1325	300	1336	0	1857
LNC0840.2	SjLNCA047693-IBu	98.873	1331	13	1	1	1331	8	1336	0	2374
LNC0842.1	SjLNCA047593-IBu	100	494	0	0	1	494	251	744	0	913
LNC0843.1	SjLINC047382-IBu	97.721	1097	23	2	502	1597	1	1096	0	1886
LNC0844.1	SjLINC047382-IBu	97.906	191	4	0	158	348	2216	2026	9.15e-91	331
LNC0845.1	SjLNCA047423-IBu	96.614	443	6	4	1	442	36	470	0	726
LNC0846.1	SjLINC047325-IBu	99.06	851	7	1	1	850	88	938	0	1526
LNC0847.1	SjLINC047370-IBu	98.611	432	6	0	1	432	21	452	0	765
LNC0848.1	SjLINC047314-IBu	98.4	500	5	1	1	500	128	624	0	876
LNC0849.1	SjLINC047546-IBu	97.28	3162	79	3	126	3281	3161	1	0	5356
LNC0849.2	SjLINC047546-IBu	97.333	4462	111	4	1769	6223	4461	1	0	7574
LNC0849.3	SjLINC047546-IBu	97.333	4462	111	4	1765	6219	4461	1	0	7574
LNC0849.4	SjLINC047546-IBu	97.333	4462	111	4	316	4770	4461	1	0	7574
LNC0850.1	SjLINC044642-IBu	97.934	242	5	0	1	242	242	1	1.44e-117	420
LNC0851.1	SjLINC047487-IBu	98.125	320	6	0	42	361	2938	3257	4.01e-159	558
LNC0852.1	SjLINC047470-IBu	95.429	2647	98	4	1	2647	6470	9093	0	4196
LNC0852.2	SjLINC047470-IBu	95.876	1770	71	2	1	1770	6470	8237	0	2863
LNC0853.1	SjLINC047470-IBu	97.708	1571	19	6	86	1652	1964	407	0	2686
LNC0853.2	SjLINC047470-IBu	97.37	1863	32	6	86	1944	2256	407	0	3153
LNC0853.3	SjLINC047470-IBu	95.458	1255	53	3	1	1252	6343	5090	0	1999
LNC0854.1	SjLNCA026058-IBu	96.238	319	8	1	1	315	3529	3211	7.58e-147	520
LNC0855.1	SjLINC056084-IBu	100	44	0	0	386	429	821	864	1.27e-15	82.4
LNC0856.1	SjLNCS046580-IBu	98.578	211	3	0	1	211	860	1070	8.72e-104	374
LNC0857.1	SjLNCA010614-IBu	94.638	373	10	2	1675	2045	754	390	2.35e-161	569
LNC0859.1	SjLNCA059458-IBu	97.611	293	7	0	122	414	542	250	2.41e-142	503
LNC0860.1	SjLNCS045972-IBu	97.09	378	5	3	233	604	178	555	0	632
LNC0861.1	SjLNCA030803-IBu	95.455	176	5	1	1	173	298	473	9.26e-75	278
LNC0862.1	SjLNCA045329-IBu	85.308	422	55	7	1	419	4269	4686	3.84e-120	429
LNC0865.1	SjLINC053599-IBu	94.613	297	16	0	1	297	13	309	9.43e-130	460
LNC0865.2	SjLINC053599-IBu	98.23	113	2	0	1	113	15	127	1.3e-50	198
LNC0866.1	SjLNCA060401-IBu	92.718	206	8	1	115	313	2558	2353	1.39e-78	291
LNC0867.1	SjLINC060695-IBu	85.567	679	92	5	409	1085	319	993	0	706
LNC0868.1	SjLNCA060094-IBu	97.863	234	5	0	1	234	886	653	3.77e-112	405
LNC0868.2	SjLNCA060094-IBu	98.413	189	3	0	1	189	841	653	1.79e-90	333
LNC0869.1	SjLINC047382-IBu	92.674	273	11	4	1	273	3141	3404	1.35e-106	385
LNC0871.1	SjLNCA060094-IBu	99.578	237	1	0	17	253	1	237	2.12e-121	433
LNC0873.1	SjLNCA022055-IBu	81.714	175	17	7	1	175	1456	1615	5.92e-31	132
LNC0874.1	SjLINC040124-IBu	98.479	1315	20	0	22	1336	1	1315	0	2318
LNC0874.2	SjLINC040132-IBu	96.142	674	24	2	21	693	1	673	0	1099
LNC0875.1	SjLINC040124-IBu	98.359	792	13	0	1135	1926	1315	524	0	1391
LNC0876.1	SjLINC040124-IBu	98.479	1315	20	0	18	1332	1	1315	0	2318
LNC0877.1	SjLINC040136-IBu	99.625	534	2	0	367	900	1175	642	0	976
LNC0879.1	SjLINC040174-IBu	100	350	0	0	6	355	1	350	0	647
LNC0879.2	SjLNCA040179-IBu	100	343	0	0	1	343	7	349	0	634
LNC0879.3	SjLINC040174-IBu	100	344	0	0	1	344	7	350	0	636
LNC0880.1	SjLNCS030733-IBu	95.71	303	9	4	2621	2922	904	605	8.89e-136	484
LNC0880.2	SjLNCS030733-IBu	96.113	283	7	4	2791	3072	904	625	5.54e-128	459
LNC0881.1	SjLNCA040225-IBu	99.479	384	1	1	1	384	5363	5745	0	697
LNC0882.1	SjLINC040211-IBu	98.724	392	5	0	244	635	659	1050	0	697
LNC0882.2	SjLINC040211-IBu	98.246	399	7	0	38	436	652	1050	0	699
LNC0883.1	SjLNCS005530-IBu	98.339	301	5	0	1	301	1262	1562	2.59e-150	529
LNC0884.1	SjLNCA042620-IBu	97.853	559	12	0	42	600	1194	636	0	966
LNC0885.1	SjLNCA018957-IBu	97.889	379	8	0	581	959	3492	3114	0	656
LNC0887.1	SjLNCA059343-IBu	97.847	743	16	0	200	942	3066	2324	0	1284
LNC0888.1	SjLINC037149-IBu	87.437	199	24	1	972	1169	308	506	4.34e-59	228
LNC0890.1	SjLINC018885-IBu	97.683	259	5	1	1	259	409	666	1.02e-124	444
LNC0891.1	SjLNCA018818-IBu	97.361	341	9	0	1159	1499	622	282	4.67e-165	580
LNC0892.1	SjLNCA018818-IBu	96.982	497	14	1	2	498	1	496	0	833
LNC0893.1	SjLINC048685-IBu	79.263	217	36	7	15	226	296	84	1.51e-33	143
LNC0893.2	SjLINC048685-IBu	79.263	217	36	7	15	226	296	84	3.54e-33	143
LNC0893.3	SjLINC048685-IBu	79.263	217	36	7	15	226	296	84	2.61e-33	143
LNC0894.1	SjLINC037307-IBu	98.96	673	7	0	4799	5471	3445	4117	0	1205
LNC0894.2	SjLINC037307-IBu	98.96	673	7	0	3151	3823	3445	4117	0	1205
LNC0894.3	SjLINC037307-IBu	99.275	965	7	0	1643	2607	3153	4117	0	1744
LNC0895.1	SjLINC061154-IBu	72.989	696	156	21	1111	1785	1320	636	5.21e-55	215
LNC0896.1	SjLINC057421-IBu	98.294	293	5	0	1912	2204	537	245	5.67e-145	514
LNC0896.2	SjLINC057421-IBu	98.294	293	5	0	815	1107	537	245	2.82e-145	514
LNC0896.3	SjLINC001726-IBu	95.793	309	13	0	1	309	541	233	2.09e-141	499
LNC0897.1	SjLINC001731-IBu	96.981	530	16	0	1	530	252	781	0	891
LNC0898.1	SjLINC029400-IBu	79.061	277	42	7	764	1040	2929	3189	2.36e-43	176
LNC0898.2	SjLINC061243-IBu	84.083	289	33	7	8057	8344	1	277	6.68e-70	267
LNC0898.3	SjLINC037149-IBu	85.459	392	52	3	1365	1751	308	699	1.77e-111	403
LNC0898.4	SjLINC061243-IBu	84.083	289	33	7	4977	5264	1	277	4.21e-70	267
LNC0898.5	SjLINC061243-IBu	84.083	289	33	7	3836	4123	1	277	3.29e-70	267
LNC0898.6	SjLINC061243-IBu	84.083	289	33	7	5822	6109	1	277	4.89e-70	267
LNC0901.1	SjLNCS005530-IBu	99.234	261	2	0	1	261	1346	1606	3.78e-133	472
LNC0902.1	SjLINC034777-IBu	98.846	260	3	0	1	260	24	283	6.3e-131	464
LNC0902.2	SjLNCA034779-IBu	100	74	0	0	1	74	27	100	4.15e-32	137
LNC0903.1	SjLNCS034930-IBu	80.851	188	24	8	2	179	647	832	5.14e-32	137
LNC0904.1	SjLNCA015991-IBu	98.109	2485	29	5	1040	3522	802	3270	0	4313
LNC0904.2	SjLNCA015989-IBu	93.455	825	27	5	136	945	2	814	0	1199
LNC0904.3	SjLNCA015991-IBu	98.188	2483	29	4	853	3333	802	3270	0	4322
LNC0905.1	SjLNCA012915-IBu	92.021	188	14	1	3932	4118	7899	8086	4.25e-69	263
LNC0906.1	SjLINC033978-IBu	98.058	309	6	0	1	309	329	637	4.42e-153	538
LNC0910.1	SjLINC061250-IBu	96.204	2371	86	4	817	3187	3956	6322	0	3877
LNC0912.1	SjLINC061251-IBu	98.5	1600	21	3	1	1600	251	1847	0	2819
LNC0912.2	SjLINC061251-IBu	97.899	238	5	0	1	238	4694	4931	4.82e-115	412
LNC0915.1	SjLNCA034142-IBu	96.452	451	16	0	95	545	25	475	0	745
LNC0916.1	SjLINC061248-IBu	93.955	397	24	0	1	397	4210	4606	7.31e-172	601
LNC0918.1	SjLINC033969-IBu	94.359	195	9	2	149	343	1	193	1.31e-80	298
LNC0918.2	SjLINC033969-IBu	94.359	195	9	2	137	331	1	193	1.39e-80	298
LNC0919.1	SjLNCS003247-IBu	98.507	201	3	0	4	204	2438	2238	9.48e-98	355
LNC0922.1	SjLNCA005053-IBu	96.837	411	13	0	1	411	22	432	0	688
LNC0923.1	SjLINC050208-IBu	97.959	245	5	0	22	266	2559	2803	3.28e-119	425
LNC0923.2	SjLINC050208-IBu	95.023	442	7	1	243	669	2752	2311	0	680
LNC0923.3	SjLINC050208-IBu	97.959	245	5	0	38	282	2559	2803	3.48e-119	425
LNC0923.4	SjLINC050208-IBu	97.959	245	5	0	29	273	2559	2803	3.36e-119	425
LNC0923.5	SjLINC050208-IBu	97.49	239	6	0	2	240	2565	2803	2.97e-114	409
LNC0923.6	SjLINC050208-IBu	97.951	244	5	0	32	275	2559	2802	2.08e-118	424
LNC0924.1	SjLINC050208-IBu	94.771	612	19	3	387	986	1592	2202	0	941
LNC0924.2	SjLINC050208-IBu	94.658	805	23	3	419	1204	2000	2803	0	1230
LNC0925.1	SjLNCA001793-IBu	98.8	250	3	0	1	250	4084	3835	2.5e-125	446
LNC0926.1	SjLINC034495-IBu	97.017	1810	50	4	2067	3874	1904	97	0	3040
LNC0926.2	SjLINC034495-IBu	96.19	1811	65	4	3784	5593	1904	97	0	2959
LNC0926.3	SjLINC026632-IBu	92.125	546	28	8	1842	2373	1	545	0	756
LNC0926.4	SjLINC034495-IBu	97.901	1810	35	3	729	2537	1904	97	0	3129
LNC0926.5	SjLINC026632-IBu	92.125	546	28	8	1040	1571	1	545	0	756
LNC0926.6	SjLINC026632-IBu	91.683	517	28	8	413	915	1	516	0	702
LNC0927.1	SjLINC010288-IBu	93.458	214	5	4	4	216	238	33	2.57e-84	309
LNC0927.2	SjLINC010288-IBu	95.109	368	10	4	6	365	368	1	1.81e-163	573
LNC0927.3	SjLINC010288-IBu	99.074	108	1	0	1	108	110	3	6.27e-49	195
LNC0928.1	SjLINC010288-IBu	94.324	370	13	5	23	386	368	1	4.99e-159	560
LNC0928.2	SjLINC034495-IBu	96.795	1903	58	3	720	2621	1901	1	0	3173
LNC0928.3	SjLINC034495-IBu	97.272	1906	49	3	335	2239	1904	1	0	3229
LNC0928.10	SjLINC034495-IBu	96.224	1907	68	4	5121	7026	1904	1	0	3120
LNC0928.11	SjLINC034495-IBu	96.224	1907	68	4	4740	6645	1904	1	0	3120
LNC0928.4	SjLINC034495-IBu	97.587	1906	43	3	729	2633	1904	1	0	3262
LNC0928.5	SjLINC034495-IBu	97.219	1906	48	5	3020	4922	1904	1	0	3221
LNC0928.6	SjLINC034495-IBu	97.429	1906	46	3	156	2060	1904	1	0	3245
LNC0928.7	SjLINC034495-IBu	97.429	1906	46	3	156	2060	1904	1	0	3245
LNC0928.8	SjLINC034495-IBu	96.224	1907	68	4	8376	10281	1904	1	0	3120
LNC0928.9	SjLINC034495-IBu	97.272	1906	48	4	3021	4924	1904	1	0	3229
LNC0928.12	SjLINC034495-IBu	96.852	1906	57	3	2477	4381	1904	1	0	3184
LNC0928.13	SjLINC034495-IBu	97.482	1906	44	4	1302	3205	1904	1	0	3251
LNC0928.14	SjLINC034495-IBu	96.795	1903	58	3	3023	4924	1901	1	0	3173
LNC0928.15	SjLINC034495-IBu	96.224	1907	68	4	2449	4354	1904	1	0	3120
LNC0928.16	SjLINC034495-IBu	96.905	1906	55	4	2255	4158	1904	1	0	3190
LNC0928.17	SjLINC034495-IBu	96.224	1907	68	4	2449	4354	1904	1	0	3120
LNC0928.18	SjLINC034495-IBu	97.429	1906	46	3	1494	3398	1904	1	0	3245
LNC0928.19	SjLINC034495-IBu	97.324	1906	47	4	538	2441	1904	1	0	3234
LNC0928.20	SjLINC034495-IBu	96.8	1906	58	3	538	2442	1904	1	0	3179
LNC0928.21	SjLINC034495-IBu	97.219	1906	50	3	1876	3780	1904	1	0	3223
LNC0928.22	SjLINC034495-IBu	97.482	1906	45	3	156	2060	1904	1	0	3251
LNC0928.23	SjLINC034495-IBu	97.167	1906	51	3	538	2442	1904	1	0	3217
LNC0928.24	SjLINC034495-IBu	97.692	1906	40	4	1685	3588	1904	1	0	3273
LNC0928.25	SjLINC034495-IBu	97.379	1679	41	3	1	1678	1677	1	0	2854
LNC0928.26	SjLINC034495-IBu	97.114	1906	52	3	1111	3015	1904	1	0	3212
LNC0928.27	SjLINC034495-IBu	97.272	1906	49	3	347	2251	1904	1	0	3229
LNC0928.28	SjLINC034495-IBu	97.009	1906	53	4	1111	3014	1904	1	0	3201
LNC0928.29	SjLINC034495-IBu	97.324	1906	46	5	3404	5306	1904	1	0	3232
LNC0928.30	SjLINC034495-IBu	97.324	1906	48	3	1494	3398	1904	1	0	3234
LNC0928.31	SjLINC034495-IBu	96.59	1906	62	3	3400	5304	1904	1	0	3157
LNC0928.32	SjLINC034495-IBu	97.482	1906	44	4	920	2823	1904	1	0	3251
LNC0928.33	SjLINC034495-IBu	97.009	1906	53	4	3210	5113	1904	1	0	3201
LNC0928.34	SjLINC034495-IBu	96.986	1858	53	3	1	1857	1856	1	0	3118
LNC0928.35	SjLINC034495-IBu	97.586	1284	29	2	1	1283	1283	1	0	2198
LNC0928.36	SjLINC034495-IBu	96.537	1906	63	3	908	2812	1904	1	0	3151
LNC0928.37	SjLINC034495-IBu	97.482	1906	44	4	2067	3970	1904	1	0	3251
LNC0928.38	SjLINC034495-IBu	97.219	1906	50	3	3402	5306	1904	1	0	3223
LNC0928.39	SjLINC034495-IBu	97.219	1906	50	3	1111	3015	1904	1	0	3223
LNC0928.40	SjLINC034495-IBu	97.796	1906	38	4	1685	3588	1904	1	0	3284
LNC0928.41	SjLINC034495-IBu	96.224	1907	68	4	4935	6840	1904	1	0	3120
LNC0928.42	SjLINC034495-IBu	97.677	1679	36	3	1	1678	1677	1	0	2881
LNC0928.43	SjLINC034495-IBu	96.059	1903	71	4	7044	8945	1900	1	0	3096
LNC0928.44	SjLINC034495-IBu	97.493	1476	34	3	1	1475	1474	1	0	2518
LNC0928.45	SjLINC034495-IBu	97.482	1906	44	4	538	2441	1904	1	0	3251
LNC0928.46	SjLINC034495-IBu	96.8	1906	58	3	1684	3588	1904	1	0	3179
LNC0928.47	SjLINC034495-IBu	96.8	1906	58	3	2637	4541	1904	1	0	3179
LNC0928.48	SjLINC034495-IBu	96.905	1906	55	4	920	2823	1904	1	0	3190
LNC0928.49	SjLINC034495-IBu	96.8	1906	58	3	4355	6259	1904	1	0	3179
LNC0928.50	SjLINC034495-IBu	97.588	1907	41	5	1111	3015	1904	1	0	3262
LNC0928.51	SjLINC034495-IBu	97.219	1906	49	4	347	2250	1904	1	0	3223
LNC0928.52	SjLINC034495-IBu	96.957	1906	54	4	538	2441	1904	1	0	3195
LNC0928.53	SjLINC034495-IBu	97.429	1906	46	3	156	2060	1904	1	0	3245
LNC0928.54	SjLINC034495-IBu	97.219	1906	50	3	538	2442	1904	1	0	3223
LNC0928.55	SjLINC034495-IBu	97.566	1520	34	3	1	1519	1518	1	0	2599
LNC0928.56	SjLINC034495-IBu	96.224	1907	68	4	2439	4344	1904	1	0	3120
LNC0928.57	SjLINC034495-IBu	97.324	1906	46	5	1302	3204	1904	1	0	3232
LNC0928.58	SjLINC034495-IBu	96.957	1906	55	3	920	2824	1904	1	0	3195
LNC0928.59	SjLINC034495-IBu	97.482	1906	45	3	729	2633	1904	1	0	3251
LNC0928.60	SjLINC034495-IBu	96.905	1906	55	4	717	2620	1904	1	0	3190
LNC0928.61	SjLINC034495-IBu	96.329	1907	66	4	144	2049	1904	1	0	3131
LNC0928.62	SjLINC034495-IBu	97.483	1907	44	4	920	2825	1904	1	0	3253
LNC0928.63	SjLINC034495-IBu	97.141	1679	45	3	1	1678	1677	1	0	2832
LNC0928.64	SjLINC034495-IBu	97.566	1849	41	4	908	2754	1904	58	0	3162
LNC0928.65	SjLINC034495-IBu	95.342	1374	60	4	538	1909	1904	533	0	2180
LNC0928.66	SjLINC034495-IBu	95.64	1376	54	6	347	1720	1904	533	0	2204
LNC0928.67	SjLINC034495-IBu	95.269	1374	62	3	156	1528	1904	533	0	2174
LNC0928.68	SjLINC034495-IBu	95.64	1376	54	6	347	1720	1904	533	0	2204
LNC0928.69	SjLINC034495-IBu	95.64	1376	54	6	347	1720	1904	533	0	2204
LNC0928.70	SjLINC034495-IBu	95.952	1334	52	2	526	1858	1904	572	0	2163
LNC0928.71	SjLINC034495-IBu	95.633	1374	57	3	1480	2852	1904	533	0	2202
LNC0928.72	SjLINC034495-IBu	95.051	1374	66	2	144	1517	1904	533	0	2159
LNC0928.73	SjLINC034495-IBu	96.693	998	33	0	1	998	1856	859	0	1661
LNC0928.74	SjLINC034495-IBu	96.327	1334	48	1	347	1680	1904	572	0	2191
LNC0928.75	SjLINC034495-IBu	95.706	1374	56	3	2065	3437	1904	533	0	2207
LNC0928.76	SjLINC034495-IBu	96.33	1335	46	3	569	1902	1904	572	0	2191
LNC0928.77	SjLINC034495-IBu	95.636	1375	54	6	2065	3436	1904	533	0	2202
LNC0928.78	SjLINC034495-IBu	94.84	1376	67	3	729	2104	1904	533	0	2145
LNC0928.79	SjLINC034495-IBu	96.434	1318	43	4	156	1472	1904	590	0	2170
LNC0928.80	SjLINC034495-IBu	95.488	1374	59	3	347	1719	1904	533	0	2191
LNC0928.81	SjLINC034495-IBu	95.746	1199	50	1	1	1199	1868	671	0	1930
LNC0928.82	SjLINC034495-IBu	96.957	920	28	0	1	920	1856	937	0	1544
LNC0929.1	SjLINC034495-IBu	96.635	208	7	0	1	208	1265	1472	1.92e-95	346
LNC0930.1	SjLINC034495-IBu	94.836	1375	65	6	144	1515	1904	533	0	2141
LNC0931.1	SjLNCA032972-IBu	95.286	297	8	5	1	293	355	61	2e-131	466
LNC0932.1	SjLNCA032972-IBu	96.448	366	8	5	1	363	1	364	3.17e-171	599
LNC0932.2	SjLINC010288-IBu	96.143	363	6	5	23	379	368	8	1.94e-167	586
LNC0932.3	SjLINC010288-IBu	93.458	214	10	3	1	212	225	14	5.39e-86	315
LNC0932.4	SjLNCA032972-IBu	95.238	273	7	5	1	267	78	350	8.52e-120	427
LNC0932.5	SjLNCA032972-IBu	95.21	334	9	6	1	327	3	336	4.73e-148	521
LNC0932.6	SjLINC010288-IBu	95.109	368	12	3	23	384	368	1	5.09e-164	575
LNC0933.1	SjLINC010288-IBu	91.081	370	23	7	221	582	368	1	1.01e-138	492
LNC0933.2	SjLINC010288-IBu	91.081	370	23	7	352	713	368	1	1.52e-138	492
LNC0933.3	SjLINC010288-IBu	91.622	370	23	7	444	807	368	1	1.35e-142	505
LNC0933.4	SjLINC010288-IBu	90.27	370	25	9	192	552	368	1	2.45e-133	473
LNC0934.1	SjLINC010288-IBu	90.854	328	16	10	46	366	1	321	1.2e-119	427
LNC0934.2	SjLINC010288-IBu	92.464	345	12	12	46	383	1	338	9.51e-136	481
LNC0935.1	SjLNCA032972-IBu	95.312	320	10	5	7	323	1	318	1.69e-142	503
LNC0935.2	SjLNCA032972-IBu	95.652	368	9	6	7	371	1	364	7.75e-167	584
LNC0935.3	SjLINC010288-IBu	92.703	370	19	7	16	379	368	1	1.82e-149	527
LNC0935.4	SjLINC010288-IBu	94.796	269	6	6	14	274	368	100	2.45e-115	412
LNC0935.5	SjLINC010288-IBu	95.968	248	6	4	1	246	248	3	1.7e-111	399
LNC0935.6	SjLNCA032972-IBu	88.308	325	25	8	19	340	1	315	1.13e-104	377
LNC0936.1	SjLINC010288-IBu	94.801	327	7	9	2	320	325	1	6.1e-142	501
LNC0936.2	SjLINC010288-IBu	95.413	327	7	5	2	322	325	1	9.09e-146	514
LNC0937.1	SjLINC010288-IBu	96.241	266	6	4	1	264	264	1	1.83e-121	433
LNC0937.2	SjLINC010288-IBu	96.216	370	6	7	21	384	368	1	2.93e-171	599
LNC0937.3	SjLINC010288-IBu	96.414	251	5	4	1	249	249	1	8.01e-115	411
LNC0938.1	SjLNCA037895-IBu	86.567	134	15	3	626	758	511	380	3.96e-33	145
LNC0938.3	SjLNCA037895-IBu	74.783	345	73	12	8261	8600	726	391	2.21e-32	143
LNC0938.4	SjLNCA037895-IBu	90.244	123	10	2	7593	7715	510	390	3.51e-37	159
LNC0938.5	SjLNCA037895-IBu	90.244	123	10	2	7817	7939	510	390	3.55e-37	159
LNC0938.6	SjLNCA037895-IBu	90.244	123	10	2	5571	5693	510	390	1.67e-37	159
LNC0938.7	SjLNCA037895-IBu	86.567	134	15	3	1975	2107	511	380	2.12e-33	145
LNC0938.8	SjLNCA037895-IBu	91.129	124	9	2	2584	2707	511	390	2.9e-40	167
LNC0938.9	SjLNCA037895-IBu	91.129	124	9	2	2388	2511	511	390	2.74e-40	167
LNC0938.10	SjLNCA037895-IBu	88.806	134	12	3	219	351	511	380	4.58e-39	161
LNC0938.11	SjLNCA037895-IBu	88.806	134	12	3	1109	1241	511	380	2.3e-38	161
LNC0938.12	SjLNCA037895-IBu	87.903	124	13	2	767	890	511	390	5.13e-34	145
LNC0938.13	SjLNCA037895-IBu	88.806	134	12	3	219	351	511	380	4.61e-39	161
LNC0938.14	SjLNCA037895-IBu	88.06	134	13	3	252	384	511	380	1.86e-37	156
LNC0938.15	SjLNCA037895-IBu	88.806	134	12	3	1119	1251	511	380	6.55e-39	161
LNC0938.16	SjLNCA037895-IBu	90.164	122	10	2	671	792	511	392	3.88e-38	158
LNC0938.17	SjLNCA037895-IBu	88.806	134	12	3	44	176	511	380	3.89e-39	161
LNC0938.18	SjLNCA037895-IBu	90.323	124	10	2	221	344	511	390	2.47e-39	161
LNC0938.19	SjLNCA037895-IBu	89.516	124	11	2	221	344	511	390	1.13e-37	156
LNC0938.20	SjLNCA037895-IBu	89.516	124	11	2	221	344	511	390	1.13e-37	156
LNC0938.21	SjLNCA037895-IBu	90.323	124	10	2	743	866	511	390	3.32e-39	161
LNC0938.22	SjLNCA037895-IBu	90.323	124	10	2	210	333	511	390	1.25e-39	161
LNC0938.23	SjLNCA037895-IBu	88.806	134	12	3	44	176	511	380	4.11e-39	161
LNC0938.24	SjLNCA037895-IBu	90.323	124	10	2	1361	1484	511	390	7.26e-39	161
LNC0938.25	SjLNCA037895-IBu	90.323	124	10	2	811	934	511	390	3.56e-39	161
LNC0938.26	SjLNCA037895-IBu	90.323	124	10	2	321	444	511	390	1.65e-39	161
LNC0938.27	SjLNCA037895-IBu	90.323	124	10	2	784	907	511	390	5.18e-39	161
LNC0938.28	SjLNCA037895-IBu	88.806	134	12	3	44	176	511	380	2.28e-39	161
LNC0938.29	SjLNCA037895-IBu	88.06	134	13	3	252	384	511	380	1.39e-37	156
LNC0938.30	SjLNCA037895-IBu	90.323	124	10	2	360	483	511	390	1.83e-39	161
LNC0939.1	SjLINC020003-IBu	99.248	133	1	0	84	216	10	142	9.62e-64	241
LNC0940.1	SjLINC020226-IBu	99.378	643	3	1	236	878	1	642	0	1164
LNC0940.2	SjLINC025205-IBu	97.01	301	6	3	6	306	757	1054	2.15e-142	503
LNC0941.1	SjLINC050235-IBu	94.949	198	9	1	722	918	553	750	2.96e-83	309
LNC0943.1	SjLINC020367-IBu	98.668	1351	6	3	112	1461	1	1340	0	2385
LNC0943.2	SjLINC020367-IBu	98.656	1637	8	5	358	1992	1	1625	0	2889
LNC0943.3	SjLINC020365-IBu	98.685	1673	8	5	212	1882	1	1661	0	2955
LNC0943.4	SjLINC020365-IBu	98.147	1673	8	6	112	1773	1	1661	0	2896
LNC0943.5	SjLINC020361-IBu	98.735	1423	6	3	358	1779	1	1412	0	2518
LNC0945.1	SjLNCA003597-IBu	98.851	174	2	0	102	275	4556	4729	1.06e-84	311
LNC0946.1	SjLNCA005873-IBu	92.804	945	61	6	85	1026	42	982	0	1362
LNC0946.2	SjLNCA005873-IBu	92.789	943	61	6	36	975	44	982	0	1358
LNC0948.1	SjLNCA031532-IBu	91.406	256	19	1	91	343	414	669	8.95e-96	348
LNC0948.2	SjLNCA031532-IBu	90.438	502	42	6	1	500	987	1484	0	656
LNC0948.3	SjLNCA031532-IBu	96.164	391	13	2	140	529	400	789	0	638
LNC0949.1	SjLNCA031317-IBu	95.338	429	20	0	80	508	2	430	0	682
LNC0949.2	SjLNCA059077-IBu	83.192	708	81	17	1548	2250	1880	2554	1.12e-174	614
LNC0950.1	SjLNCA031317-IBu	97.351	302	7	1	143	443	2	303	3.98e-145	512
LNC0951.1	SjLNCA026421-IBu	84.032	883	136	3	1101	1983	943	1820	0	845
LNC0951.2	SjLNCA026421-IBu	84.058	759	116	2	1272	2030	1067	1820	0	726
LNC0952.1	SjLNCS052060-IBu	90.452	597	49	6	1	590	1613	2208	0	780
LNC0952.2	SjLNCS052060-IBu	90.452	597	49	6	1	590	1613	2208	0	780
LNC0953.1	SjLINC061084-IBu	94.862	253	10	1	112	361	242	494	4.3e-109	392
LNC0954.1	SjLINC019090-IBu	89.96	249	23	2	32	279	917	670	4e-87	320
LNC0955.1	SjLNCA004822-IBu	92.69	342	18	7	11	351	1	336	1.87e-137	486
LNC0955.2	SjLNCA004824-IBu	92.56	336	18	7	11	345	1	330	3.98e-134	475
LNC0956.1	SjLINC018786-IBu	96.376	745	24	3	267	1008	347	1091	0	1223
LNC0957.1	SjLNCA004745-IBu	83.398	259	42	1	596	854	2459	2716	1.85e-62	239
LNC0959.1	SjLNCA006981-IBu	97.107	484	12	1	209	692	4043	3562	0	815
LNC0960.1	SjLNCA038125-IBu	94.426	305	16	1	1310	1614	99	402	3.27e-131	468
LNC0961.1	SjLINC060765-IBu	96.566	495	15	2	45	539	321	813	0	819
LNC0961.2	SjLINC060765-IBu	92.391	552	17	3	1	529	264	813	0	763
LNC0961.3	SjLINC000434-IBu	92.628	529	22	7	1	521	15	534	0	745
LNC0962.1	SjLNCA006981-IBu	98.214	168	3	0	119	286	4045	3878	9.71e-80	294
LNC0963.1	SjLNCA006981-IBu	96.319	489	13	2	481	969	4045	3562	0	798
LNC0963.2	SjLNCA006981-IBu	96.041	783	25	3	522	1304	4045	3269	0	1269
LNC0963.3	SjLNCA006981-IBu	96.488	484	12	2	120	603	4040	3562	0	795
LNC0963.4	SjLNCA006981-IBu	96.277	564	18	2	174	737	3829	3269	0	922
LNC0965.1	SjLINC059255-IBu	90.286	525	39	3	193	717	4656	5168	0	676
LNC0965.2	SjLINC059255-IBu	92.288	389	24	1	3	391	4786	5168	9.48e-156	547
LNC0966.1	SjLNCA008625-IBu	96.41	390	14	0	178	567	952	563	0	643
LNC0968.1	SjLNCA044257-IBu	96.352	2138	74	3	1	2138	11255	13388	0	3513
LNC0970.1	SjLINC060607-IBu	98.479	526	6	1	32	555	1	526	0	926
LNC0970.2	SjLINC060607-IBu	98.454	841	11	1	32	870	1	841	0	1480
LNC0970.3	SjLINC060607-IBu	99.183	367	3	0	325	691	423	789	0	662
LNC0970.4	SjLINC060607-IBu	98.575	772	7	2	32	803	1	768	0	1362
LNC0970.5	SjLINC060607-IBu	98.06	773	7	5	32	804	1	765	0	1338
LNC0971.1	SjLINC025354-IBu	89.447	597	61	2	1	595	946	350	0	752
LNC0972.1	SjLINC025354-IBu	89.194	583	61	2	659	1239	350	932	0	726
LNC0972.2	SjLNCA060575-IBu	94.451	829	38	5	565	1388	3427	2602	0	1269
LNC0972.3	SjLNCA060575-IBu	93.973	1095	58	5	294	1383	3693	2602	0	1650
LNC0973.1	SjLINC057778-IBu	87.089	395	47	4	260	654	421	811	3.01e-124	444
LNC0973.2	SjLINC057778-IBu	90.034	291	29	0	260	550	421	711	2.96e-104	377
LNC0973.3	SjLINC031550-IBu	93.103	145	10	0	59	203	878	1022	6.65e-55	213
LNC0974.1	SjLINC031550-IBu	93.103	145	10	0	67	211	878	1022	6.79e-55	213
LNC0974.2	SjLINC057778-IBu	85.961	406	42	8	268	673	421	811	5.19e-117	420
LNC0976.1	SjLNCA042489-IBu	91.489	470	32	6	52	516	1728	1262	0	640
LNC0977.1	SjLNCA056542-IBu	95.37	108	5	0	484	591	1	108	1.36e-42	172
LNC0978.1	SjLINC032841-IBu	97.17	212	5	1	126	336	127	338	1.8e-98	357
LNC0978.2	SjLINC032841-IBu	96.296	216	3	2	126	340	127	338	3.05e-96	350
LNC0978.3	SjLINC032841-IBu	98.113	212	3	1	126	336	127	338	8.33e-102	368
LNC0979.1	SjLNCA005736-IBu	99.228	259	2	0	1	259	1693	1951	4.89e-132	468
LNC0980.1	SjLNCA032889-IBu	98.649	74	1	0	1	74	210	137	9.81e-31	132
LNC0981.1	SjLNCA059634-IBu	95.167	600	10	6	668	1248	1385	786	0	929
LNC0983.1	SjLNCA001362-IBu	97.143	420	7	2	173	590	417	1	0	704
LNC0984.1	SjLINC020018-IBu	94.595	407	22	0	636	1042	865	459	2.52e-180	630
LNC0984.2	SjLINC033307-IBu	86.806	144	12	3	650	786	144	1	6.22e-37	154
LNC0984.3	SjLNCS011887-IBu	92.933	566	33	4	2096	2655	1228	664	0	817
LNC0985.1	SjLINC033306-IBu	96.026	906	29	3	128	1026	1	906	0	1467
LNC0986.1	SjLINC033242-IBu	100	62	0	0	819	880	203	264	4.19e-25	115
LNC0987.1	SjLINC023595-IBu	81.542	1154	150	24	988	2114	1	1118	0	893
LNC0988.1	SjLINC033307-IBu	98.003	651	10	3	1	650	2	650	0	1127
LNC0988.2	SjLINC033306-IBu	98.272	984	14	3	1	983	19	1000	0	1720
LNC0988.3	SjLINC033306-IBu	98.305	885	12	3	1	884	24	906	0	1548
LNC0991.1	SjLNCA005736-IBu	98.701	77	1	0	25	101	5093	5017	2.88e-32	137
LNC0992.1	SjLNCA044963-IBu	78.07	114	21	3	747	857	613	725	2.26e-11	69.4
LNC0993.1	SjLNCS005530-IBu	97.72	307	7	0	1	307	1017	1323	2.64e-150	529
LNC0994.1	SjLINC033307-IBu	88.8	375	33	5	8	374	374	1	7.29e-127	451
LNC0995.1	SjLINC023595-IBu	81.724	1160	151	25	438	1572	1	1124	0	911
LNC0996.1	SjLNCA001423-IBu	97.312	186	5	0	1	186	302	117	1.7e-86	316
LNC0997.1	SjLINC001333-IBu	98.784	658	8	0	1	658	118	775	0	1171
LNC0997.2	SjLINC001334-IBu	99.013	608	6	0	1	608	121	728	0	1090
LNC0997.3	SjLINC001335-IBu	96.774	248	5	2	1	248	132	376	8.75e-115	411
LNC0997.4	SjLINC001334-IBu	98.872	532	6	0	1	532	132	663	0	950
LNC0998.1	SjLNCA007059-IBu	90.385	52	5	0	158	209	4252	4303	4.61e-12	69.4
LNC0999.1	SjLNCS038987-IBu	85.098	255	33	4	355	605	326	73	1.01e-67	255
LNC1000.1	SjLNCA036680-IBu	96.97	33	1	0	999	1031	5709	5677	3.52e-07	56.5
LNC1002.1	SjLINC017971-IBu	83.704	135	21	1	404	538	3155	3022	1.1e-27	126
LNC1004.1	SjLINC048489-IBu	92.683	41	3	0	6664	6704	75	35	1.67e-07	60.2
LNC1005.1	SjLINC054499-IBu	77.273	770	122	35	467	1228	1467	743	7.24e-112	403
LNC1006.1	SjLINC033355-IBu	94.855	311	7	3	332	633	742	1052	3.36e-134	477
LNC1007.1	SjLNCA001542-IBu	99.445	541	3	0	23	563	1	541	0	983
LNC1008.1	SjLINC024766-IBu	80.742	431	63	12	1166	1593	2774	2361	3.89e-86	318
LNC1008.2	SjLINC024766-IBu	81.925	426	61	11	1139	1560	2774	2361	1.75e-94	346
LNC1009.1	SjLNCA059994-IBu	97.819	321	6	1	1	320	9612	9932	1.64e-157	553
LNC1010.1	SjLINC001526-IBu	99.395	496	3	0	17	512	7	502	0	900
LNC1010.2	SjLINC001528-IBu	99.265	408	3	0	413	820	418	825	0	737
LNC1011.1	SjLNCS000660-IBu	99.768	431	0	1	66	496	430	1	0	789
LNC1011.2	SjLNCS000660-IBu	99.758	414	0	1	66	479	430	18	0	758
LNC1012.1	SjLINC023628-IBu	95.981	423	16	1	136	557	2631	2209	0	686
LNC1014.1	SjLNCS043312-IBu	79.58	333	58	4	353	680	357	30	9.9e-60	230
LNC1015.1	SjLNCA005873-IBu	89.474	950	76	6	59	997	44	980	0	1179
LNC1015.2	SjLNCA005873-IBu	89.474	950	76	6	3304	4242	980	44	0	1179
LNC1015.3	SjLINC060071-IBu	100	641	0	0	1	641	11	651	0	1184
LNC1016.1	SjLNCA005873-IBu	89.474	950	76	6	2995	3933	980	44	0	1179
LNC1016.2	SjLINC059637-IBu	88.493	365	31	9	188	551	1150	1504	1.42e-120	431
LNC1017.1	SjLINC060352-IBu	99.576	1414	6	0	30	1443	80	1493	0	2579
LNC1017.2	SjLINC060353-IBu	99.199	749	4	1	30	776	80	828	0	1349
LNC1017.3	SjLINC060350-IBu	98.444	1478	21	1	30	1505	80	1557	0	2601
LNC1017.4	SjLINC060348-IBu	99.302	430	3	0	30	459	80	509	0	778
LNC1018.1	SjLNCA054389-IBu	100	551	0	0	1	551	323	873	0	1018
LNC1019.1	SjLNCA054385-IBu	100	241	0	0	1	241	1458	1698	4.79e-125	446
LNC1020.1	SjLNCA053905-IBu	100	228	0	0	1	228	3914	4141	3.33e-118	422
LNC1021.1	SjLNCA055478-IBu	95.238	630	23	3	6	632	3555	2930	0	990
LNC1023.1	SjLNCS026716-IBu	98.462	195	3	0	59	253	475	669	8.5e-95	344
LNC1024.1	SjLINC055836-IBu	83.356	739	119	4	283	1018	319	1056	0	680
LNC1025.1	SjLNCA013287-IBu	93.994	333	18	2	1306	1636	220	552	1.05e-141	503
LNC1026.1	SjLNCS052727-IBu	97.122	139	4	0	223	361	1	139	9.72e-61	235
LNC1027.1	SjLINC023628-IBu	87.162	444	46	6	1241	1676	2207	2647	7.05e-139	494
LNC1027.2	SjLINC023628-IBu	87.406	397	40	5	1413	1802	2254	2647	5.91e-125	448
LNC1027.3	SjLINC023628-IBu	87.335	379	38	5	1398	1769	2272	2647	2.73e-118	425
LNC1029.1	SjLINC041581-IBu	85.227	176	25	1	19	193	3354	3529	2.46e-45	180
LNC1030.1	SjLINC052664-IBu	99.038	312	2	1	8	319	1	311	3.51e-159	558
LNC1031.1	SjLNCA029644-IBu	79.275	193	40	0	511	703	252	444	3.84e-31	135
LNC1032.1	SjLNCA052692-IBu	97.619	420	9	1	257	675	3	422	0	719
LNC1033.1	SjLINC027988-IBu	95.745	94	4	0	141	234	30	123	4.96e-37	152
LNC1036.1	SjLNCA056827-IBu	100	240	0	0	281	520	5439	5678	3.94e-124	444
LNC1036.2	SjLNCA056827-IBu	100	443	0	0	128	570	5439	5881	0	819
LNC1036.3	SjLNCA056827-IBu	100	443	0	0	128	570	5439	5881	0	819
LNC1036.4	SjLNCA056827-IBu	99.618	262	1	0	111	372	5439	5700	8.98e-135	479
LNC1037.1	SjLINC056814-IBu	98.988	494	5	0	202	695	549	56	0	885
LNC1037.2	SjLINC056814-IBu	98.986	493	5	0	202	694	549	57	0	883
LNC1038.1	SjLINC056813-IBu	98.266	1961	31	2	266	2226	2002	45	0	3430
LNC1038.2	SjLINC056813-IBu	97.848	1069	20	2	780	1848	1520	455	0	1844
LNC1039.1	SjLINC056813-IBu	97.476	317	7	1	1	317	1787	2102	1.62e-153	540
LNC1040.1	SjLINC056813-IBu	95.531	358	15	1	582	939	2889	2533	1.39e-162	571
LNC1041.1	SjLINC056812-IBu	97.799	727	9	1	5	731	1	720	0	1247
LNC1042.1	SjLINC042701-IBu	98.082	365	7	0	361	725	286	650	0	636
LNC1043.1	SjLINC042717-IBu	98.31	355	6	0	1	355	164	518	1.38e-178	623
LNC1044.1	SjLNCA060575-IBu	77.653	1244	185	53	8166	9357	2952	1750	0	671
LNC1044.2	SjLNCA060575-IBu	77.653	1244	185	53	4480	5671	2952	1750	0	671
LNC1044.3	SjLNCA060575-IBu	77.653	1244	185	53	5373	6564	2952	1750	0	671
LNC1045.1	SjLINC042891-IBu	98.759	806	6	3	97	902	7	808	0	1430
LNC1045.2	SjLINC042891-IBu	98.868	530	4	1	333	862	281	808	0	944
LNC1045.3	SjLINC042891-IBu	98.883	537	4	1	333	869	274	808	0	957
LNC1045.4	SjLINC042891-IBu	98.883	537	4	1	470	1006	274	808	0	957
LNC1045.5	SjLINC042889-IBu	96.962	395	4	4	97	487	7	397	0	656
LNC1046.1	SjLINC021620-IBu	95.489	266	10	2	1	264	4329	4594	1.12e-118	424
LNC1048.1	SjLNCA050417-IBu	95.395	999	46	0	403	1401	6573	5575	0	1591
LNC1051.1	SjLNCA049835-IBu	96.61	59	2	0	1	59	91	149	7.63e-20	99
LNC1052.1	SjLINC044536-IBu	83.668	698	99	10	259	942	1421	725	0	643
LNC1055.1	SjLINC023400-IBu	91.915	235	10	2	1	234	525	299	1.3e-87	320
LNC1056.1	SjLINC023401-IBu	99.144	701	6	0	633	1333	184	884	0	1262
LNC1057.1	SjLINC023360-IBu	99.353	618	3	1	1	618	2057	2673	0	1118
LNC1057.2	SjLINC023360-IBu	99.433	529	2	1	1	529	2057	2584	0	959
LNC1058.1	SjLINC018109-IBu	95.812	382	14	1	1	382	13	392	2.07e-175	616
LNC1059.1	SjLNCA023715-IBu	98.898	998	11	0	1	998	4100	5097	0	1783
LNC1059.2	SjLNCA023715-IBu	98.878	1960	22	0	1	1960	4268	6227	0	3498
LNC1059.3	SjLNCA023715-IBu	98.513	1345	20	0	1	1345	4418	5762	0	2374
LNC1061.1	SjLINC021889-IBu	95.254	295	14	0	126	420	517	223	8.16e-132	468
LNC1064.1	SjLNCA049639-IBu	99.338	755	4	1	688	1442	1789	2542	0	1365
LNC1066.1	SjLNCA049406-IBu	97.509	281	0	1	1	281	445	718	1.14e-133	473
LNC1067.1	SjLNCA004584-IBu	96.364	275	10	0	1	275	3373	3647	1.48e-127	453
LNC1068.1	SjLNCA020023-IBu	95.027	563	25	2	78	638	2179	2740	0	881
LNC1068.2	SjLINC034545-IBu	96.96	329	10	0	1	329	113	441	7.3e-157	553
LNC1071.1	SjLNCA049425-IBu	99.103	446	4	0	38	483	273	718	0	802
LNC1072.1	SjLINC027571-IBu	84.249	546	80	5	3266	3808	392	934	1.62e-148	527
LNC1072.2	SjLINC027571-IBu	84.249	546	80	5	3266	3808	392	934	1.69e-148	527
LNC1072.3	SjLINC027571-IBu	84.249	546	80	5	3266	3808	392	934	2.29e-148	527
LNC1072.4	SjLINC046707-IBu	84.979	466	57	7	3907	4362	476	14	1.57e-128	460
LNC1074.1	SjLNCA059994-IBu	98.131	107	2	0	1530	1636	9607	9713	1.42e-46	187
LNC1075.1	SjLNCS023113-IBu	98.643	221	3	0	12	232	130	350	2.84e-109	392
LNC1076.1	SjLINC060657-IBu	94.194	310	17	1	221	530	508	200	7.35e-132	472
LNC1080.1	SjLINC006321-IBu	83.462	260	40	3	577	834	184	442	1.43e-62	239
LNC1081.1	SjLNCA001469-IBu	88.66	485	44	9	1787	2264	3033	2553	5.82e-165	580
LNC1082.1	SjLNCA028535-IBu	99.304	431	3	0	1	431	11	441	0	780
LNC1082.2	SjLNCA028535-IBu	98.457	324	5	0	103	426	118	441	1.22e-162	571
LNC1084.1	SjLNCA054854-IBu	100	31	0	0	1789	1819	5	35	1.04e-07	58.4
LNC1084.2	SjLNCA054854-IBu	100	29	0	0	253	281	7	35	9.69e-07	54.7
LNC1085.1	SjLNCA034907-IBu	92.857	98	7	0	401	498	837	934	6.89e-34	143
LNC1086.1	SjLNCA025335-IBu	93.182	44	3	0	792	835	75	32	3.43e-10	65.8
LNC1087.1	SjLNCA028744-IBu	100	79	0	0	2701	2779	1	79	3.01e-34	147
LNC1091.1	SjLNCA052948-IBu	98.701	308	4	0	639	946	355	48	2.37e-155	547
LNC1092.1	SjLINC028459-IBu	95.906	171	7	0	1019	1189	70	240	4.32e-74	278
LNC1092.2	SjLINC028459-IBu	95.238	147	7	0	1017	1163	70	216	9.28e-61	233
LNC1094.1	SjLINC055001-IBu	100	402	0	0	1	402	71	472	0	743
LNC1095.1	SjLNCA055060-IBu	97.687	562	13	0	425	986	5809	6370	0	966
LNC1096.1	SjLINC047303-IBu	96.97	33	0	1	237	268	182	150	1.76e-07	54.7
LNC1097.1	SjLINC055097-IBu	98.614	433	6	0	91	523	102	534	0	767
LNC1101.1	SjLINC038723-IBu	99.182	611	3	1	1	609	145	755	0	1099
LNC1102.1	SjLINC038697-IBu	93.912	657	23	9	1	645	227	878	0	976
LNC1105.1	SjLINC059720-IBu	98.394	685	11	0	47	731	1192	508	0	1205
LNC1107.1	SjLINC006421-IBu	93.642	173	11	0	45	217	509	337	2.63e-69	259
LNC1108.1	SjLINC034413-IBu	98.649	962	10	1	7	965	1	962	0	1701
LNC1109.1	SjLNCA038716-IBu	99.597	248	1	0	162	409	173	420	2.22e-127	453
LNC1110.1	SjLNCA038789-IBu	100	1001	0	0	1	1001	1001	1	0	1849
LNC1112.1	SjLINC038690-IBu	99.091	110	1	0	210	319	442	333	8.82e-51	198
LNC1113.1	SjLINC038690-IBu	99.675	308	0	1	322	629	440	746	5.54e-160	562
LNC1114.1	SjLNCA038683-IBu	96.768	495	11	1	1	495	1	490	0	821
LNC1115.1	SjLNCA038853-IBu	99.848	656	1	0	1	656	51	706	0	1206
LNC1116.1	SjLINC008538-IBu	78.947	969	187	12	197	1152	2388	1424	0	643
LNC1116.2	SjLINC023007-IBu	80.814	172	29	3	253	421	874	1044	1.4e-30	132
LNC1117.1	SjLINC045845-IBu	99.018	611	1	1	22	632	5	610	0	1090
LNC1117.2	SjLINC045843-IBu	100	527	0	0	1	527	66	592	0	974
LNC1119.1	SjLINC018812-IBu	81.103	1233	151	46	252	1468	1019	2185	0	911
LNC1120.1	SjLINC045674-IBu	99.129	459	4	0	1	459	15	473	0	826
LNC1121.1	SjLNCA045949-IBu	100	211	0	0	883	1093	178	388	1.51e-107	390
LNC1121.2	SjLNCA045949-IBu	100	211	0	0	891	1101	178	388	1.45e-107	390
LNC1121.3	SjLNCA045949-IBu	99.057	318	2	1	328	644	71	388	1.13e-161	569
LNC1123.1	SjLINC045709-IBu	100	427	0	0	32	458	1	427	0	789
LNC1123.2	SjLINC045709-IBu	100	427	0	0	32	458	1	427	0	789
LNC1123.3	SjLINC045709-IBu	100	271	0	0	132	402	157	427	2.45e-141	501
LNC1125.1	SjLNCA045861-IBu	99.465	374	1	1	1	373	131	504	0	678
LNC1127.1	SjLNCA045866-IBu	99.457	184	1	0	1	184	22	205	7.49e-92	335
LNC1128.1	SjLNCA045867-IBu	98.058	206	4	0	1	206	24	229	4.55e-99	359
LNC1129.1	SjLNCS002669-IBu	90.244	82	4	3	1	81	534	456	1.42e-22	104
LNC1130.1	SjLNCA046040-IBu	99.775	444	1	0	150	593	1	444	0	815
LNC1130.2	SjLNCA046040-IBu	99.733	375	1	0	20	394	70	444	0	688
LNC1131.1	SjLNCS024761-IBu	99.061	213	2	0	148	360	699	487	3.69e-106	383
LNC1132.1	SjLNCA046043-IBu	99.848	656	1	0	42	697	473	1128	0	1206
LNC1134.1	SjLNCS041156-IBu	95.399	326	15	0	743	1068	415	90	2.12e-146	520
LNC1137.1	SjLNCS034930-IBu	96.567	932	29	3	2034	2962	147	1078	0	1541
LNC1137.2	SjLNCS034930-IBu	96.567	932	29	3	2034	2962	147	1078	0	1541
LNC1137.3	SjLNCS034930-IBu	96.567	932	29	3	1990	2918	147	1078	0	1541
LNC1140.1	SjLNCA021425-IBu	98.656	372	4	1	181	551	1	372	0	658
LNC1141.1	SjLINC020520-IBu	97.727	44	1	0	3	46	2515	2558	4.55e-13	76.8
LNC1143.1	SjLNCA026100-IBu	86.275	51	4	3	2139	2189	5073	5120	2e-05	52.8
LNC1143.2	SjLNCA026100-IBu	86.275	51	4	3	2139	2189	5073	5120	2.03e-05	52.8
LNC1144.1	SjLINC021387-IBu	99.314	1312	9	0	26	1337	2178	867	0	2374
LNC1146.1	SjLNCA022055-IBu	98.913	92	1	0	1	92	1530	1621	8.5e-40	165
LNC1147.1	SjLINC021376-IBu	99.744	390	0	1	1	390	1	389	0	713
LNC1147.2	SjLINC021377-IBu	95.718	864	2	2	1	830	1	863	0	1358
LNC1148.1	SjLINC001576-IBu	100	308	0	0	8	315	1	308	1.6e-162	569
LNC1149.1	SjLINC001579-IBu	99.042	626	6	0	118	743	1056	431	0	1123
LNC1151.1	SjLNCA001947-IBu	94.171	549	0	1	1	549	542	1058	0	808
LNC1152.1	SjLINC040228-IBu	99.184	980	7	1	1	980	64	1042	0	1764
LNC1154.1	SjLNCA001793-IBu	91.273	275	1	1	1	252	12057	12331	1.38e-97	353
LNC1155.1	SjLNCA001666-IBu	99.01	1212	11	1	15	1226	1	1211	0	2170
LNC1155.2	SjLNCA001665-IBu	99.169	842	6	1	9	850	1	841	0	1515
LNC1155.3	SjLNCA001665-IBu	98.812	842	6	2	9	847	1	841	0	1496
LNC1156.1	SjLINC057977-IBu	99.114	677	6	0	1	677	14	690	0	1218
LNC1158.1	SjLNCA011261-IBu	76.498	217	39	8	1131	1342	5810	5601	8.01e-23	108
LNC1159.1	SjLINC001745-IBu	100	165	0	0	453	617	207	371	1.01e-82	305
LNC1160.1	SjLNCA001836-IBu	98.444	257	4	0	25	281	1	257	2.8e-127	453
LNC1160.2	SjLNCA001836-IBu	98.444	257	4	0	22	278	1	257	5.8e-127	453
LNC1160.3	SjLNCA001836-IBu	98.444	257	4	0	22	278	1	257	8.29e-127	453
LNC1160.4	SjLNCA001837-IBu	97.578	289	6	1	748	1036	723	1010	2.58e-138	494
LNC1160.5	SjLNCA001837-IBu	96.04	404	13	1	147	547	262	665	0	654
LNC1162.1	SjLNCA001837-IBu	91.971	548	20	5	1	548	1823	2346	0	747
LNC1162.2	SjLNCA001833-IBu	95.89	146	5	1	1165	1310	676	820	3.51e-61	235
LNC1163.1	SjLNCA031343-IBu	94.949	99	5	0	220	318	3755	3853	1.98e-37	156
LNC1165.1	SjLNCA001833-IBu	96.016	251	10	0	448	698	817	1067	2.23e-113	409
LNC1165.2	SjLNCA001833-IBu	96.341	246	9	0	445	690	817	1062	1.26e-112	405
LNC1165.3	SjLNCA001833-IBu	96.356	247	9	0	130	376	817	1063	5.64e-113	407
LNC1170.1	SjLNCA001925-IBu	99.13	345	3	0	89	433	1	345	6.21e-178	621
LNC1170.2	SjLNCA001923-IBu	99.153	354	3	0	58	411	1	354	0	638
LNC1170.3	SjLNCA001926-IBu	99.12	341	3	0	12	352	1	341	8.36e-176	614
LNC1170.4	SjLNCA001923-IBu	98.75	320	4	0	705	1024	35	354	5.51e-162	569
LNC1172.1	SjLNCS005530-IBu	98.42	443	7	0	11527	11969	1390	948	0	780
LNC1172.2	SjLNCS005530-IBu	98.42	443	7	0	5124	5566	1390	948	0	780
LNC1174.1	SjLINC001851-IBu	98.951	1334	14	0	6623	7956	1	1334	0	2386
LNC1174.2	SjLINC001852-IBu	98.728	1022	13	0	4807	5828	462	1483	0	1816
LNC1174.3	SjLINC001850-IBu	99.764	1271	3	0	11	1281	1	1271	0	2331
LNC1174.4	SjLINC001850-IBu	99.63	810	3	0	1350	2159	462	1271	0	1480
LNC1174.5	SjLINC001852-IBu	98.958	1152	12	0	11	1162	1	1152	0	2061
LNC1174.6	SjLINC001850-IBu	99.63	810	3	0	1310	2119	462	1271	0	1480
LNC1174.7	SjLINC001850-IBu	99.63	810	3	0	1310	2119	462	1271	0	1480
LNC1174.8	SjLINC001850-IBu	99.16	476	2	2	11	486	1	474	0	856
LNC1176.1	SjLNCA001793-IBu	98.131	321	6	0	164	484	4870	4550	1.81e-159	560
LNC1177.1	SjLINC025205-IBu	99.418	1031	6	0	1	1031	20	1050	0	1871
LNC1177.2	SjLINC025205-IBu	99.419	1033	6	0	1	1033	20	1052	0	1875
LNC1177.3	SjLINC025205-IBu	99.293	1132	8	0	1	1132	20	1151	0	2047
LNC1179.1	SjLNCA025258-IBu	98.53	2177	31	1	1	2177	105	2280	0	3842
LNC1179.2	SjLNCA025258-IBu	98.68	2424	31	1	1	2424	105	2527	0	4298
LNC1179.3	SjLNCA025259-IBu	99.469	942	5	0	414	1355	473	1414	0	1712
LNC1179.4	SjLNCA025258-IBu	98.55	2207	31	1	1	2207	105	2310	0	3897
LNC1179.5	SjLNCA025261-IBu	98.633	2268	30	1	1	2268	105	2371	0	4015
LNC1179.6	SjLNCA025261-IBu	98.566	2162	30	1	1	2162	105	2265	0	3819
LNC1180.1	SjLNCA025229-IBu	100	151	0	0	1	151	1590	1740	2.91e-75	279
LNC1183.1	SjLNCA024015-IBu	86.607	112	15	0	3013	3124	4071	4182	3.33e-27	124
LNC1185.1	SjLNCA045766-IBu	77.901	905	174	24	1316	2211	2171	1284	1.04e-152	540
LNC1186.1	SjLNCA057851-IBu	99.522	209	1	0	55	263	1	209	1.22e-105	381
LNC1186.2	SjLNCA057851-IBu	99.627	2412	7	2	358	2768	313	2723	0	4403
LNC1188.1	SjLNCA022055-IBu	95.089	224	11	0	1101	1324	1395	1618	8.39e-97	353
LNC1188.2	SjLNCA022055-IBu	94.118	221	13	0	1246	1466	1398	1618	9.31e-92	337
LNC1188.3	SjLNCA022055-IBu	95.089	224	11	0	120	343	1395	1618	2.52e-97	353
LNC1191.1	SjLNCA013182-IBu	95	40	2	0	181	220	7859	7820	3.65e-10	63.9
LNC1192.1	SjLINC049142-IBu	100	399	0	0	20	418	399	1	0	737
LNC1193.1	SjLINC049141-IBu	98.842	259	2	1	367	624	1	259	4.81e-129	460
LNC1194.1	SjLNCA044257-IBu	96.839	791	25	0	19	809	12087	12877	0	1323
LNC1196.1	SjLNCA024122-IBu	90.402	323	30	1	57	378	2025	2347	1.6e-118	424
LNC1197.1	SjLINC048856-IBu	99.077	758	7	0	26	783	1	758	0	1362
LNC1198.1	SjLNCA049012-IBu	98.454	194	3	0	217	410	317	510	5.03e-94	342
LNC1201.1	SjLNCS048935-IBu	100	436	0	0	367	802	297	732	0	806
LNC1202.1	SjLNCS003151-IBu	96.296	216	8	0	37	252	2516	2301	4.88e-98	355
LNC1202.2	SjLNCS003151-IBu	96.33	218	8	0	15	232	2518	2301	3.51e-99	359
LNC1205.1	SjLNCA044963-IBu	80.328	183	27	6	381	556	217	37	1.32e-29	130
LNC1205.2	SjLNCA044963-IBu	80.328	183	27	6	217	392	217	37	1.08e-29	130
LNC1205.3	SjLNCA044963-IBu	80.328	183	27	6	242	417	217	37	1.12e-29	130
LNC1207.1	SjLNCA049157-IBu	99.394	165	1	0	1479	1643	1	165	1.41e-80	300
LNC1207.2	SjLNCA049157-IBu	98.98	392	4	0	1451	1842	1	392	0	702
LNC1207.3	SjLNCA049157-IBu	98.696	230	3	0	633	862	163	392	1.06e-113	409
LNC1209.1	SjLNCA054335-IBu	99.546	441	1	1	1	441	1170	1609	0	802
LNC1213.1	SjLNCA054592-IBu	100	265	0	0	1	265	5472	5736	2.09e-138	490
LNC1214.1	SjLNCA053841-IBu	98.049	410	6	2	1	408	1270	861	0	712
LNC1215.1	SjLNCA054613-IBu	100	44	0	0	1	44	10525	10568	7.92e-16	82.4
LNC1216.1	SjLINC054497-IBu	99.78	1818	3	1	470	2287	94	1910	0	3334
LNC1216.2	SjLINC054497-IBu	99.788	471	1	0	470	940	101	571	0	865
LNC1217.1	SjLNCS030910-IBu	96.721	244	8	0	276	519	555	312	2.25e-113	407
LNC1217.2	SjLNCS030910-IBu	96.721	244	8	0	307	550	555	312	2.39e-113	407
LNC1218.1	SjLINC054482-IBu	100	478	0	0	1	478	172	649	0	883
LNC1218.2	SjLINC054486-IBu	100	376	0	0	1	376	172	547	0	695
LNC1219.1	SjLINC014352-IBu	95.044	565	28	0	621	1185	565	1	0	889
LNC1220.1	SjLINC027783-IBu	97.549	204	5	0	1	204	1248	1045	1.74e-96	350
LNC1222.1	SjLNCA014392-IBu	100	118	0	0	124	241	2007	2124	4.99e-57	219
LNC1223.1	SjLINC014391-IBu	100	223	0	0	551	773	237	459	1.23e-114	412
LNC1223.2	SjLINC014391-IBu	99.782	459	1	0	355	813	1	459	0	843
LNC1224.1	SjLINC014381-IBu	99.86	2150	3	0	7	2156	1	2150	0	3954
LNC1225.1	SjLINC014473-IBu	99.936	4708	2	1	145	4851	9638	4931	0	8676
LNC1225.2	SjLINC014473-IBu	99.887	1767	0	2	80	1845	8807	7042	0	3251
LNC1225.3	SjLINC014473-IBu	99.914	2320	0	2	295	2613	8809	6491	0	4272
LNC1225.4	SjLINC014473-IBu	99.957	2308	0	1	55	2361	8806	6499	0	4255
LNC1226.1	SjLINC014473-IBu	100	509	0	0	1	509	8442	8950	0	941
LNC1227.1	SjLINC014473-IBu	99.89	912	1	0	145	1056	9638	8727	0	1679
LNC1229.1	SjLINC014432-IBu	99.94	1664	1	0	131	1794	1	1664	0	3068
LNC1229.2	SjLINC014432-IBu	99.839	2488	4	0	131	2618	1	2488	0	4573
LNC1230.1	SjLNCS029119-IBu	98.913	276	3	0	1	276	340	615	8.58e-140	494
LNC1231.1	SjLNCS012426-IBu	89.011	546	56	4	69	612	1768	2311	0	673
LNC1233.1	SjLINC001247-IBu	100	549	0	0	2296	2844	1	549	0	1014
LNC1234.1	SjLNCA001246-IBu	100	549	0	0	1	549	883	1431	0	1014
LNC1236.1	SjLINC050471-IBu	89.313	917	93	3	2	914	2	917	0	1146
LNC1237.1	SjLNCA032223-IBu	98.942	945	3	1	1	938	2063	3007	0	1683
LNC1237.2	SjLNCA032223-IBu	99.287	421	3	0	274	694	2587	3007	0	761
LNC1238.1	SjLNCA038997-IBu	92.545	389	19	10	2	390	1694	2072	2.71e-156	549
LNC1239.1	SjLNCS024761-IBu	99.451	182	1	0	36	217	666	485	8e-91	331
LNC1240.1	SjLINC026632-IBu	98.214	392	5	2	166	556	32	422	0	684
LNC1241.1	SjLNCA026828-IBu	96.981	795	11	5	1	793	147	930	0	1323
LNC1241.2	SjLINC026532-IBu	95.535	739	27	3	1	734	81	818	0	1177
LNC1241.3	SjLINC026532-IBu	94.993	739	27	3	1	730	81	818	0	1151
LNC1241.4	SjLINC034417-IBu	95.349	688	26	5	76	763	320	1001	0	1088
LNC1241.5	SjLINC026535-IBu	95.979	746	27	2	1	744	107	851	0	1208
LNC1241.6	SjLINC034419-IBu	94.785	767	33	6	1	765	208	969	0	1188
LNC1241.7	SjLINC026532-IBu	95.739	704	27	2	1	702	116	818	0	1131
LNC1242.1	SjLINC019915-IBu	95.19	395	18	1	1	395	44	437	2.87e-178	623
LNC1243.1	SjLINC060354-IBu	100	82	0	0	1274	1355	84	3	6.58e-36	152
LNC1245.1	SjLINC020557-IBu	83.716	479	71	5	1158	1632	922	447	1.55e-124	446
LNC1245.2	SjLINC020557-IBu	83.716	479	71	5	939	1413	922	447	1.34e-124	446
LNC1245.3	SjLINC057640-IBu	79.18	610	121	5	978	1582	1554	2162	4.66e-116	418
LNC1245.4	SjLINC011209-IBu	80.762	551	102	3	277	824	24	573	3.37e-119	427
LNC1246.1	SjLINC011209-IBu	81.707	246	27	6	26	253	573	328	4.16e-48	189
LNC1246.2	SjLINC020557-IBu	84.198	424	60	4	125	544	835	415	1.28e-112	405
LNC1247.1	SjLNCA004607-IBu	100	347	0	0	1	347	414	760	0	641
LNC1248.1	SjLNCA025060-IBu	76.853	985	173	35	110	1063	3166	4126	1.68e-142	505
LNC1250.1	SjLNCS054558-IBu	98.577	281	4	0	1	281	223	503	7.13e-141	497
LNC1251.1	SjLNCA004350-IBu	99.386	6347	36	3	151	6495	7407	1062	0	11502
LNC1251.2	SjLNCA004350-IBu	99.386	6347	36	3	152	6496	7407	1062	0	11502
LNC1252.1	SjLNCA004350-IBu	99.028	1749	10	3	1	1748	916	2658	0	3129
LNC1252.2	SjLNCA004352-IBu	99.186	614	0	2	1	609	916	1529	0	1101
LNC1253.2	SjLNCS010757-IBu	80.87	345	46	12	4208	4536	674	1014	3.09e-66	254
LNC1254.1	SjLNCA012519-IBu	96.657	359	10	1	127	483	676	318	4.26e-170	595
LNC1254.2	SjLNCA031937-IBu	95.686	255	10	1	12	266	581	328	4.8e-114	409
LNC1254.3	SjLNCA012519-IBu	96.111	360	11	2	84	441	676	318	8.4e-167	584
LNC1255.1	SjLNCA004277-IBu	99.773	440	1	0	1	440	11	450	0	808
LNC1257.1	SjLNCA010031-IBu	97.77	269	6	0	220	488	558	290	1.24e-130	464
LNC1259.1	SjLINC011901-IBu	98.915	737	4	1	1	737	11	743	0	1314
LNC1259.2	SjLINC011901-IBu	99.454	733	4	0	1	733	11	743	0	1332
LNC1261.1	SjLNCA057763-IBu	96.618	207	7	0	204	410	325	119	1.4e-94	344
LNC1262.1	SjLINC048286-IBu	99.802	506	0	1	1	506	1970	2474	0	928
LNC1263.1	SjLNCA048312-IBu	99.511	409	2	0	2282	2690	409	1	0	745
LNC1266.1	SjLNCA048396-IBu	99.516	620	3	0	2344	2963	806	187	0	1129
LNC1267.1	SjLNCS012426-IBu	97.5	840	15	4	84	922	1433	599	0	1430
LNC1267.2	SjLNCA031544-IBu	99.133	346	3	0	1	346	371	716	2.46e-178	623
LNC1269.1	SjLINC048432-IBu	99.559	454	2	0	269	722	232	685	0	828
LNC1270.1	SjLNCA044257-IBu	86.15	917	119	8	1459	2370	9443	10356	0	983
LNC1271.1	SjLNCA054613-IBu	91.667	168	12	1	109	274	1234	1067	2.35e-60	231
LNC1272.1	SjLNCA048832-IBu	100	287	0	0	1	287	1409	1695	6.9e-151	531
LNC1273.1	SjLNCA023233-IBu	83.607	183	29	1	1135	1316	1921	1739	2.17e-41	171
LNC1273.2	SjLNCA023233-IBu	83.607	183	29	1	1145	1326	1921	1739	2.17e-41	171
LNC1273.3	SjLNCA023233-IBu	83.607	183	29	1	1113	1294	1921	1739	2.15e-41	171
LNC1273.4	SjLNCA023233-IBu	83.607	183	29	1	1093	1274	1921	1739	2.14e-41	171
LNC1275.1	SjLINC058205-IBu	99.32	441	3	0	1	441	475	915	0	798
LNC1276.1	SjLINC058001-IBu	100	358	0	0	1	358	124	481	0	662
LNC1277.1	SjLNCS005530-IBu	98.095	630	12	0	285	914	953	1582	0	1098
LNC1281.1	SjLINC013798-IBu	100	80	0	0	3	82	1	80	8.67e-36	148
LNC1281.2	SjLINC055176-IBu	89.189	222	24	0	2688	2909	558	779	1.24e-73	278
LNC1282.1	SjLINC055176-IBu	88.679	159	18	0	1	159	737	579	8.63e-50	195
LNC1283.1	SjLINC013801-IBu	99.139	813	3	3	3	812	1	812	0	1459
LNC1283.2	SjLINC013791-IBu	98.783	493	6	0	1847	2339	493	1	0	878
LNC1284.1	SjLINC013805-IBu	99.065	535	4	1	3798	4331	77	611	0	959
LNC1285.1	SjLINC013792-IBu	100	707	0	0	3856	4562	707	1	0	1306
LNC1287.1	SjLINC044110-IBu	98.544	206	1	2	1	205	121	325	1.86e-100	363
LNC1288.1	SjLINC023628-IBu	86.851	289	20	6	130	400	2293	2581	1.82e-83	307
LNC1290.1	SjLINC013864-IBu	99.755	408	1	0	253	660	297	704	0	749
LNC1292.1	SjLNCS015490-IBu	97.143	105	3	0	2066	2170	142	38	1.82e-43	178
LNC1295.1	SjLINC013892-IBu	99.831	2963	5	0	20	2982	1	2963	0	5445
LNC1295.2	SjLINC013896-IBu	99.831	2966	5	0	14	2979	1	2966	0	5450
LNC1295.3	SjLINC013898-IBu	99.589	487	2	0	132	618	2440	2926	0	889
LNC1295.4	SjLINC013894-IBu	99.811	2646	5	0	318	2963	306	2951	0	4859
LNC1297.1	SjLINC013874-IBu	99.577	710	2	1	17	726	1	709	0	1293
LNC1297.2	SjLINC013872-IBu	99.543	438	2	0	1	438	105	542	0	798
LNC1298.1	SjLINC013874-IBu	99.572	467	2	0	27	493	1241	775	0	852
LNC1299.1	SjLINC013875-IBu	99.662	296	1	0	18	313	1	296	3.46e-154	542
LNC1300.1	SjLINC013879-IBu	98.993	695	7	0	1	695	10	704	0	1245
LNC1301.1	SjLNCA014114-IBu	100	141	0	0	1	141	4177	4317	8.69e-70	261
LNC1304.1	SjLINC014123-IBu	100	106	0	0	1	106	1762	1867	1.5e-49	196
LNC1304.2	SjLINC014123-IBu	100	626	0	0	620	1245	2305	2930	0	1157
LNC1304.3	SjLINC014123-IBu	100	626	0	0	621	1246	2305	2930	0	1157
LNC1304.4	SjLINC014123-IBu	93.75	464	1	1	1	464	1762	2197	0	671
LNC1304.5	SjLINC014123-IBu	88.949	552	38	19	1	537	1762	2305	0	660
LNC1305.1	SjLINC058167-IBu	89.984	629	57	6	1	628	5828	6451	0	808
LNC1307.1	SjLNCA052948-IBu	97.258	547	10	3	429	971	513	1058	0	922
LNC1308.1	SjLNCA027877-IBu	93.353	331	8	7	1	317	403	733	1.01e-134	477
LNC1309.1	SjLNCA014290-IBu	100	230	0	0	79	308	928	1157	3.58e-119	425
LNC1309.2	SjLNCA014290-IBu	99.31	290	2	0	1	290	639	928	5.44e-149	525
LNC1309.3	SjLNCA014290-IBu	99.523	419	2	0	1	419	739	1157	0	763
LNC1309.4	SjLNCA014290-IBu	98.742	159	2	0	1	159	769	927	3.53e-76	283
LNC1310.1	SjLNCA031544-IBu	91.435	467	14	10	372	812	250	716	1.74e-176	617
LNC1311.1	SjLNCS041156-IBu	97.99	398	8	0	1022	1419	96	493	0	691
LNC1314.1	SjLNCA059458-IBu	97.611	293	7	0	267	559	250	542	8.81e-142	503
LNC1315.1	SjLINC037182-IBu	95.796	666	26	2	90	754	737	73	0	1074
LNC1316.1	SjLNCS036738-IBu	88.35	309	36	0	5532	5840	68	376	1.19e-101	372
LNC1316.2	SjLNCS036738-IBu	88.35	309	36	0	5333	5641	68	376	1.16e-101	372
LNC1317.1	SjLINC060342-IBu	92.593	108	8	0	150	257	149	42	4.26e-38	156
LNC1319.1	SjLINC014211-IBu	99.44	1251	6	1	929	2178	90	1340	0	2270
LNC1322.1	SjLNCS010757-IBu	82.373	590	85	14	3238	3813	1263	679	4.49e-139	496
LNC1324.1	SjLINC014271-IBu	100	293	0	0	5322	5614	217	509	9.97e-153	542
LNC1326.1	SjLNCA019430-IBu	85.047	321	43	4	200	520	4850	5165	1.15e-87	322
LNC1327.1	SjLNCA014561-IBu	99.27	548	4	0	95	642	726	1273	0	990
LNC1328.1	SjLNCA004953-IBu	97.778	45	0	1	395	439	3169	3212	1.59e-13	76.8
LNC1329.1	SjLNCA014572-IBu	100	219	0	0	1	219	272	490	3.22e-113	405
LNC1336.1	SjLNCA036785-IBu	99.01	202	1	1	44	245	97	297	1.23e-99	361
LNC1336.2	SjLNCA036785-IBu	100	448	0	0	1	448	11	458	0	828
LNC1336.3	SjLNCA036785-IBu	100	218	0	0	105	322	171	388	1.76e-112	403
LNC1338.1	SjLINC036939-IBu	97.862	795	17	0	83	877	1	795	0	1375
LNC1342.1	SjLNCA059854-IBu	84.667	150	22	1	106	255	4777	4629	1.03e-35	148
LNC1343.1	SjLNCA032728-IBu	90.8	250	15	4	164	410	505	261	1.41e-89	327
LNC1344.1	SjLNCA049799-IBu	99.723	361	1	0	270	630	949	1309	0	662
LNC1344.2	SjLNCA049799-IBu	100	423	0	0	366	788	693	1115	0	782
LNC1344.3	SjLNCA049799-IBu	100	423	0	0	1	423	319	741	0	782
LNC1345.1	SjLINC059255-IBu	89.865	444	43	1	2460	2901	5104	4661	1.67e-161	569
LNC1345.2	SjLNCA022055-IBu	97.222	108	3	0	1923	2030	1621	1514	1.67e-45	183
LNC1349.1	SjLINC049745-IBu	99.842	631	0	1	3387	4017	190	819	0	1158
LNC1349.2	SjLINC049745-IBu	99.878	820	0	1	390	1209	1	819	0	1507
LNC1349.3	SjLINC049744-IBu	99.888	893	0	1	390	1282	1	892	0	1642
LNC1349.4	SjLINC049745-IBu	99.842	631	0	1	2171	2801	190	819	0	1158
LNC1350.1	SjLINC049744-IBu	100	262	0	0	553	814	262	1	7.27e-136	484
LNC1350.2	SjLINC049708-IBu	100	274	0	0	3984	4257	317	44	2.95e-142	507
LNC1350.3	SjLINC049708-IBu	100	274	0	0	1747	2020	317	44	1.96e-142	507
LNC1350.4	SjLINC049708-IBu	100	274	0	0	1668	1941	317	44	1.94e-142	507
LNC1350.5	SjLINC049708-IBu	100	274	0	0	1568	1841	317	44	1.89e-142	507
LNC1351.1	SjLINC049890-IBu	100	692	0	0	1	692	79	770	0	1279
LNC1352.1	SjLINC047546-IBu	78.173	197	37	6	3441	3633	2347	2541	2.39e-26	121
LNC1352.2	SjLINC047546-IBu	78.173	197	37	6	3327	3519	2347	2541	2.31e-26	121
LNC1353.1	SjLINC049740-IBu	100	1983	0	0	1	1983	139	2121	0	3663
LNC1353.2	SjLINC049740-IBu	100	407	0	0	1	407	139	545	0	752
LNC1354.1	SjLINC019607-IBu	96.875	96	3	0	52	147	1450	1355	1.64e-39	161
LNC1356.1	SjLNCA038183-IBu	80.838	334	53	8	511	841	3194	3519	1.85e-66	252
LNC1357.1	SjLNCA042620-IBu	96.875	224	7	0	231	454	1164	941	5.53e-104	375
LNC1362.1	SjLINC021975-IBu	96.248	693	24	2	23	714	2462	3153	0	1134
LNC1363.1	SjLINC050235-IBu	91.463	164	10	1	132	291	823	660	4.74e-58	222
LNC1364.1	SjLNCA021855-IBu	98.94	283	3	0	1	283	1440	1722	1.13e-143	507
LNC1365.1	SjLINC021892-IBu	100	328	0	0	548	875	311	638	3.55e-173	606
LNC1366.1	SjLNCA021891-IBu	96.154	494	10	6	1	485	925	1418	0	798
LNC1366.2	SjLNCA021891-IBu	99.583	240	1	0	81	320	1179	1418	4.79e-123	438
LNC1367.1	SjLNCA021891-IBu	99.526	422	2	0	202	623	1923	1502	0	769
LNC1369.1	SjLNCA026828-IBu	91.827	624	30	2	1	611	78	693	0	850
LNC1369.2	SjLINC026534-IBu	95.792	499	20	1	2	500	121	618	0	804
LNC1370.1	SjLNCA012916-IBu	86.134	238	31	2	248	484	348	112	1.23e-67	255
LNC1371.1	SjLINC017747-IBu	80.172	116	23	0	564	679	132	17	8.93e-17	87.9
LNC1372.1	SjLNCA022260-IBu	96.521	1552	47	7	1	1548	76	1624	0	2560
LNC1372.2	SjLNCA022261-IBu	96.894	644	19	1	135	777	541	1184	0	1077
LNC1372.3	SjLNCA022260-IBu	100	135	0	0	1	135	76	210	4.88e-66	250
LNC1372.4	SjLNCA022262-IBu	97.74	354	8	0	1178	1531	92	445	4.86e-174	610
LNC1374.1	SjLINC043556-IBu	88.162	321	32	4	3	320	210	527	3.44e-104	377
LNC1375.1	SjLINC028216-IBu	97.751	489	11	0	987	1475	373	861	0	843
LNC1375.2	SjLINC028216-IBu	98.26	862	13	2	178	1038	1	861	0	1507
LNC1375.3	SjLINC028220-IBu	98.251	343	3	2	136	477	1547	1207	7.26e-170	597
LNC1375.4	SjLINC028220-IBu	96.961	1020	27	2	845	1860	1161	142	0	1709
LNC1375.5	SjLINC028220-IBu	99.038	208	0	1	136	343	1547	1342	1.05e-102	372
LNC1377.1	SjLNCA039930-IBu	98.49	596	6	2	1	595	601	8	0	1048
LNC1377.2	SjLNCA039930-IBu	98.49	596	6	2	1	595	601	8	0	1048
LNC1377.3	SjLNCA039930-IBu	98.49	596	6	2	1	595	601	8	0	1048
LNC1378.1	SjLNCA039930-IBu	99.686	318	1	0	1	318	1341	1658	3.34e-166	582
LNC1379.1	SjLINC023628-IBu	97.2	250	5	2	432	680	2460	2212	1.56e-117	422
LNC1380.1	SjLNCA028119-IBu	97.985	397	7	1	131	526	1	397	0	688
LNC1381.1	SjLNCS003582-IBu	96.629	890	28	1	1153	2040	2695	3584	0	1476
LNC1383.1	SjLNCS020309-IBu	92.857	252	17	1	1760	2011	559	809	5.81e-100	364
LNC1383.2	SjLNCS020309-IBu	92.857	252	17	1	1723	1974	559	809	5.71e-100	364
LNC1384.1	SjLINC028064-IBu	99.806	515	1	0	32	546	1	515	0	946
LNC1385.1	SjLNCA028059-IBu	98.977	782	8	0	1	782	338	1119	0	1400
LNC1386.1	SjLINC020777-IBu	97.159	352	8	2	1	351	1016	666	1.07e-169	593
LNC1388.1	SjLNCA028092-IBu	99.328	744	5	0	1	744	1376	2119	0	1347
LNC1389.1	SjLNCA056832-IBu	94.203	276	14	2	1	274	1005	1280	1.49e-117	420
LNC1390.1	SjLINC054133-IBu	98.168	546	8	2	658	1202	5	549	0	952
LNC1393.1	SjLNCA054178-IBu	94.595	74	3	1	723	795	1287	1360	8.55e-25	113
LNC1394.1	SjLNCA054178-IBu	98.788	825	9	1	1	824	2632	3456	0	1467
LNC1394.2	SjLNCA054178-IBu	97.601	667	9	2	1	666	2796	3456	0	1136
LNC1396.1	SjLNCS020309-IBu	95.455	66	2	1	235	299	745	810	2.22e-22	104
LNC1397.1	SjLINC028218-IBu	87.302	63	8	0	273	335	955	893	7.99e-13	73.1
LNC1398.1	SjLINC033895-IBu	92.857	42	1	2	1976	2015	19	60	9.88e-08	60.2
LNC1399.1	SjLNCA039930-IBu	99.002	601	4	1	3	603	602	4	0	1075
LNC1399.2	SjLNCA039930-IBu	99.002	601	4	1	3	603	602	4	0	1075
LNC1399.3	SjLNCA039930-IBu	99.002	601	4	1	3	603	602	4	0	1075
LNC1401.1	SjLINC056935-IBu	98.343	362	5	1	9	369	624	985	0	634
LNC1402.1	SjLINC056935-IBu	98.603	358	4	1	2	358	978	621	0	632
LNC1403.1	SjLINC056933-IBu	99.143	700	5	1	1	699	245	944	0	1258
LNC1404.1	SjLINC026413-IBu	98.513	2825	28	5	320	3132	1	2823	0	4972
LNC1404.2	SjLINC026415-IBu	98.87	531	5	1	9	538	1	531	0	946
LNC1404.3	SjLINC026387-IBu	98.297	2642	43	2	4986	7626	3229	589	0	4628
LNC1404.4	SjLINC026387-IBu	98.282	2328	38	2	547	2873	2915	589	0	4076
LNC1404.5	SjLINC026415-IBu	98.958	480	4	1	69	547	52	531	0	857
LNC1404.6	SjLINC026414-IBu	98.273	1216	20	1	2769	3984	1	1215	0	2128
LNC1404.7	SjLINC026415-IBu	98.956	479	4	1	90	567	52	530	0	856
LNC1404.8	SjLNCA011433-IBu	84.282	1107	140	18	1243	2335	5247	4161	0	1050
LNC1405.1	SjLNCA041624-IBu	75.071	706	141	24	219	903	256	947	3e-79	296
LNC1405.2	SjLNCA041624-IBu	75.071	706	141	24	160	844	256	947	2.94e-79	296
LNC1405.3	SjLNCA041624-IBu	75.071	706	141	24	157	841	256	947	2.93e-79	296
LNC1406.1	SjLNCS031243-IBu	98.233	283	5	0	1	283	1911	2193	3.96e-140	496
LNC1409.1	SjLNCA026326-IBu	99.038	312	3	0	12	323	1	312	9.89e-160	560
LNC1410.1	SjLNCA039930-IBu	98.66	597	5	2	1	596	602	8	0	1055
LNC1410.2	SjLNCA039930-IBu	98.66	597	5	2	1	596	602	8	0	1055
LNC1413.1	SjLNCA026293-IBu	97.143	385	11	0	4441	4825	448	64	0	651
LNC1416.1	SjLNCA026840-IBu	75.728	206	38	10	107	304	4	205	9.12e-19	93.5
LNC1416.2	SjLNCA026840-IBu	75.728	206	38	10	107	304	4	205	6.93e-19	93.5
LNC1418.1	SjLNCS048553-IBu	93.886	229	14	0	1	229	66	294	5.49e-95	346
LNC1419.1	SjLINC044641-IBu	93.781	402	15	4	125	526	405	14	4.54e-170	595
LNC1420.1	SjLINC056084-IBu	95.833	240	10	0	52	291	649	888	4.43e-108	388
LNC1421.1	SjLNCA059343-IBu	97.287	258	7	0	1	258	2822	2565	5e-123	438
LNC1422.1	SjLNCA023179-IBu	87.793	213	14	6	45	257	7129	7329	5.72e-63	239
LNC1425.1	SjLINC060799-IBu	97.059	136	4	0	5108	5243	2782	2647	7e-59	230
LNC1426.1	SjLNCA015536-IBu	84.475	438	61	4	315	750	9674	10106	1.62e-118	425
LNC1427.1	SjLNCA012097-IBu	97.866	328	5	1	1	326	567	894	3.89e-161	566
LNC1427.2	SjLNCA012098-IBu	100	121	0	0	110	230	735	855	2.48e-58	224
LNC1429.1	SjLINC050457-IBu	98.364	428	7	0	1	428	2855	2428	0	752
LNC1430.1	SjLNCS010712-IBu	94.764	573	15	1	1	558	322	894	0	878
LNC1431.1	SjLNCS036738-IBu	95.595	227	10	0	1	227	447	221	5.69e-101	364
LNC1432.1	SjLNCA059854-IBu	81.641	463	76	7	29	488	5417	4961	5.96e-104	375
LNC1433.1	SjLNCA034517-IBu	95.057	263	8	2	1	263	211	468	4.29e-114	409
LNC1436.1	SjLINC032104-IBu	89.888	267	26	1	763	1028	1	267	2.54e-93	342
LNC1436.2	SjLINC024509-IBu	85.328	259	31	7	1	255	100	355	3.87e-69	261
LNC1436.3	SjLINC032104-IBu	90.909	231	20	1	837	1066	37	267	3.02e-83	309
LNC1437.1	SjLNCA032031-IBu	96.042	1541	51	4	2548	4088	2	1532	0	2499
LNC1438.1	SjLNCA032032-IBu	97.207	358	9	1	1	358	161	517	5.03e-173	604
LNC1440.1	SjLNCS010757-IBu	81.453	523	84	9	161	676	1191	675	1.22e-115	416
LNC1440.2	SjLNCS010757-IBu	80.498	482	81	9	1	475	1150	675	6.83e-98	357
LNC1443.1	SjLINC032129-IBu	99.682	314	1	0	1	314	6	319	3.77e-164	575
LNC1443.2	SjLINC032127-IBu	99.667	300	1	0	1	300	6	305	1.98e-156	549
LNC1446.1	SjLINC037996-IBu	96.875	256	8	0	1	256	367	622	2.26e-120	429
LNC1447.1	SjLINC061137-IBu	95.323	2288	102	3	1870	4154	2119	4404	0	3627
LNC1447.2	SjLINC061137-IBu	95.323	2288	102	3	2059	4343	2119	4404	0	3627
LNC1447.3	SjLINC061137-IBu	95.323	2288	102	3	4811	7095	2119	4404	0	3627
LNC1447.4	SjLINC061137-IBu	95.323	2288	102	3	4144	6428	2119	4404	0	3627
LNC1447.5	SjLINC061135-IBu	96.921	2436	71	3	82	2515	191	2624	0	4080
LNC1448.1	SjLNCA026828-IBu	93.278	1458	82	5	2	1443	3279	4736	0	2135
LNC1449.1	SjLINC021977-IBu	89.423	728	61	13	1	724	730	15	0	904
LNC1450.1	SjLINC050409-IBu	97.333	225	6	0	37	261	125	349	1.82e-106	383
LNC1450.2	SjLINC050409-IBu	96.457	254	7	1	37	290	94	345	5.67e-117	418
LNC1451.1	SjLINC021977-IBu	87.5	504	40	12	1	485	514	15	1.52e-159	560
LNC1452.1	SjLINC013816-IBu	98.077	520	8	2	1	518	43	562	0	904
LNC1452.2	SjLINC013816-IBu	98.077	520	8	2	1	518	43	562	0	904
LNC1453.1	SjLNCA031544-IBu	98.712	466	6	0	174	639	572	107	0	828
LNC1454.1	SjLNCA018529-IBu	99.593	491	2	0	87	577	1	491	0	896
LNC1454.2	SjLNCA018529-IBu	100	235	0	0	55	289	1	235	8.97e-122	435
LNC1454.3	SjLNCA018529-IBu	100	233	0	0	1	233	10	242	1.15e-120	431
LNC1455.1	SjLNCA026828-IBu	94.033	1458	83	3	2	1455	3279	4736	0	2207
LNC1455.2	SjLNCA026828-IBu	93.869	995	56	4	292	1281	3742	4736	0	1495
LNC1456.1	SjLNCA041411-IBu	100	1053	0	0	1	1053	11	1063	0	1945
LNC1456.2	SjLNCA041410-IBu	99.726	1094	3	0	14	1107	2	1095	0	2004
LNC1457.1	SjLNCA032640-IBu	98.337	481	8	0	1	481	2155	2635	0	845
LNC1458.1	SjLINC032650-IBu	99.548	442	2	0	6	447	2	443	0	806
LNC1459.1	SjLNCS020309-IBu	98.214	112	2	0	24	135	694	805	2.13e-50	196
LNC1460.1	SjLNCA001793-IBu	96.701	788	26	0	1644	2431	4870	4083	0	1312
LNC1461.1	SjLNCA021319-IBu	92.419	620	47	0	3	622	1637	1018	0	885
LNC1461.2	SjLNCA042620-IBu	91.149	531	44	3	602	1130	9579	10108	0	717
LNC1461.3	SjLNCA042620-IBu	89.492	295	31	0	490	784	9579	9873	3.5e-103	374
LNC1461.4	SjLNCA042620-IBu	88.929	280	31	0	645	924	9579	9858	9.04e-95	346
LNC1461.5	SjLNCA032264-IBu	89.437	142	12	3	414	554	2048	1909	1.5e-43	176
LNC1463.1	SjLNCA057763-IBu	86.179	369	26	9	95	438	381	13	5.32e-104	375
LNC1464.1	SjLNCA011247-IBu	100	924	0	0	1	924	182	1105	0	1707
LNC1465.1	SjLNCA011433-IBu	95.709	536	19	3	37	572	4744	5275	0	859
LNC1466.1	SjLINC011067-IBu	100	411	0	0	27	437	301	711	0	760
LNC1467.1	SjLINC011073-IBu	100	619	0	0	315	933	1	619	0	1144
LNC1467.2	SjLINC011075-IBu	100	681	0	0	7	687	1	681	0	1258
LNC1467.3	SjLINC011074-IBu	100	570	0	0	1	570	2	571	0	1053
LNC1467.4	SjLINC011076-IBu	99.828	583	1	0	288	870	1	583	0	1072
LNC1467.5	SjLINC011078-IBu	100	461	0	0	1	461	173	633	0	852
LNC1469.1	SjLINC053257-IBu	84.211	57	9	0	436	492	930	874	3.25e-07	56.5
LNC1470.1	SjLNCS003582-IBu	97.13	453	12	1	1	452	2789	3241	0	763
LNC1471.1	SjLNCA031544-IBu	98.634	366	5	0	1	366	708	343	0	649
LNC1473.1	SjLNCA001793-IBu	92.533	1058	72	2	1252	2302	2003	946	0	1509
LNC1474.1	SjLINC011130-IBu	100	320	0	0	151	470	2378	2697	5.51e-169	592
LNC1476.1	SjLINC009574-IBu	100	57	0	0	1	57	1161	1105	9.54e-23	106
LNC1477.1	SjLNCS024565-IBu	84.967	153	21	2	61	211	357	205	1.41e-37	154
LNC1478.1	SjLINC059255-IBu	91.667	504	42	0	1	504	4665	5168	0	699
LNC1479.1	SjLNCA003226-IBu	91.278	493	29	2	174	665	7808	7329	0	660
LNC1480.1	SjLNCA003226-IBu	100	78	0	0	347	424	7697	7620	2.8e-34	145
LNC1481.1	SjLNCA011335-IBu	98.113	265	5	0	44	308	54	318	2.77e-130	462
LNC1482.1	SjLINC011209-IBu	100	253	0	0	2	254	317	569	4.75e-132	468
LNC1483.1	SjLINC011256-IBu	99.636	275	1	0	490	764	275	1	7.66e-142	503
LNC1483.2	SjLNCA011212-IBu	99.535	430	2	0	124	553	1	430	0	784
LNC1483.3	SjLNCA011212-IBu	99.667	300	1	0	28	327	265	564	4.25e-156	549
LNC1483.4	SjLINC011256-IBu	100	131	0	0	176	306	215	85	3.84e-64	243
LNC1484.1	SjLNCA011184-IBu	100	1586	0	0	102	1687	598	2183	0	2929
LNC1485.1	SjLINC011156-IBu	99.048	735	6	1	2058	2791	735	1	0	1317
LNC1487.1	SjLNCA007092-IBu	100	139	0	0	3482	3620	1	139	1.84e-67	257
LNC1488.1	SjLINC052317-IBu	95.56	473	20	1	456	927	548	76	0	756
LNC1489.1	SjLINC052317-IBu	97.527	364	9	0	1	364	655	1018	1.41e-178	623
LNC1490.1	SjLINC056932-IBu	87.385	325	29	9	61	378	525	206	5.82e-100	363
LNC1491.1	SjLINC059255-IBu	93.888	409	25	0	1	409	4760	5168	8.2e-177	617
LNC1491.2	SjLINC059255-IBu	95.641	390	17	0	49	438	4779	5168	1.46e-179	627
LNC1493.1	SjLNCA057851-IBu	100	36	0	0	1744	1779	755	720	1.78e-10	67.6
LNC1494.1	SjLNCA010250-IBu	100	38	0	0	2777	2814	3919	3956	2.05e-11	71.3
LNC1495.1	SjLINC042709-IBu	96.615	325	11	0	1773	2097	1174	850	1.46e-152	540
LNC1495.7	SjLINC042709-IBu	96.615	325	11	0	1773	2097	1174	850	1.44e-152	540
LNC1496.1	SjLNCA005569-IBu	99.002	401	3	1	404	804	433	34	0	717
LNC1497.1	SjLINC005397-IBu	98.945	379	3	1	38	416	1	378	0	676
LNC1498.1	SjLNCA005410-IBu	99.107	672	6	0	2374	3045	1	672	0	1208
LNC1498.2	SjLNCA005410-IBu	99.453	1096	6	0	1016	2111	1	1096	0	1991
LNC1498.3	SjLNCA005410-IBu	98.865	881	6	1	4	884	1	877	0	1568
LNC1500.1	SjLNCA028056-IBu	89.404	302	25	6	10	307	2790	2492	1.31e-103	374
LNC1501.1	SjLINC005351-IBu	96.308	325	12	0	54	378	1	325	7.1e-152	534
LNC1501.2	SjLINC005350-IBu	97.452	314	8	0	54	367	1	314	1.92e-152	536
LNC1502.1	SjLNCA005369-IBu	99.706	340	1	0	25	364	112	451	1.97e-178	623
LNC1504.1	SjLNCA005402-IBu	100	171	0	0	1	171	3318	3488	1.48e-86	316
LNC1506.1	SjLINC005258-IBu	96.97	1089	30	3	282	1369	193	1279	0	1825
LNC1506.2	SjLINC005258-IBu	96.97	1089	30	3	282	1369	193	1279	0	1825
LNC1506.3	SjLINC005257-IBu	98.018	656	12	1	1	656	42	696	0	1138
LNC1507.1	SjLINC023628-IBu	95.937	443	17	1	86	527	2651	2209	0	717
LNC1507.2	SjLINC023628-IBu	95.937	443	17	1	86	527	2651	2209	0	717
LNC1507.3	SjLINC023628-IBu	96.163	443	16	1	79	520	2651	2209	0	723
LNC1507.4	SjLINC023628-IBu	96.163	443	16	1	79	520	2651	2209	0	723
LNC1508.1	SjLINC023628-IBu	95.711	443	18	1	11	452	2651	2209	0	712
LNC1508.2	SjLINC023628-IBu	95.711	443	18	1	303	744	2651	2209	0	712
LNC1508.3	SjLINC023628-IBu	95.711	443	18	1	197	638	2651	2209	0	712
LNC1508.4	SjLINC023628-IBu	96.037	328	12	1	21	347	2536	2209	2.48e-151	532
LNC1509.1	SjLINC005191-IBu	96.073	382	8	4	1	379	16	393	2.47e-176	616
LNC1510.1	SjLNCA005183-IBu	99.15	353	1	2	348	700	281	631	0	634
LNC1511.1	SjLINC026532-IBu	96.239	452	16	1	1	452	96	546	0	739
LNC1511.2	SjLINC037408-IBu	97.25	400	11	0	1	400	217	616	0	678
LNC1512.1	SjLINC010886-IBu	100	28	0	0	1	28	152	179	9.06e-07	52.8
LNC1513.1	SjLINC033692-IBu	99.696	329	1	0	133	461	444	772	2.37e-172	603
LNC1513.2	SjLINC033693-IBu	100	326	0	0	83	408	163	488	2.08e-172	603
LNC1513.3	SjLINC033688-IBu	99.66	589	2	0	1	589	147	735	0	1077
LNC1513.4	SjLINC033688-IBu	99.273	275	2	0	1	275	147	421	1.41e-140	497
LNC1514.1	SjLNCA029804-IBu	86.196	326	27	8	1557	1864	9423	9748	3.79e-91	337
LNC1516.1	SjLNCA029127-IBu	98.986	296	2	1	5	299	410	115	2.58e-150	529
LNC1517.1	SjLNCA029127-IBu	98.986	296	2	1	3	297	115	410	2.59e-150	529
LNC1518.1	SjLNCA029127-IBu	98.976	293	2	1	1	292	407	115	1.17e-148	523
LNC1521.1	SjLINC033355-IBu	97.973	296	6	0	262	557	1051	756	3.06e-145	514
LNC1522.1	SjLNCA043473-IBu	94.062	421	25	0	3	423	1106	1526	0	640
LNC1524.1	SjLINC047732-IBu	86.639	958	64	26	531	1464	1161	244	0	1002
LNC1524.2	SjLINC047732-IBu	86.861	959	63	24	449	1385	1161	244	0	1014
LNC1526.1	SjLINC059255-IBu	93.095	391	25	1	44	434	4780	5168	6.86e-163	571
LNC1526.2	SjLINC044642-IBu	99.315	292	2	0	16	307	292	1	2.85e-150	529
LNC1529.1	SjLNCA037297-IBu	98.142	323	6	0	1	323	351	673	7.65e-161	564
LNC1530.1	SjLINC047007-IBu	95.181	166	4	3	1851	2015	651	489	3.95e-68	259
LNC1531.1	SjLINC047007-IBu	95.181	166	4	3	544	708	489	651	9.68e-69	259
LNC1532.1	SjLINC048518-IBu	98.997	598	0	1	44	641	1	592	0	1066
LNC1533.1	SjLNCA039930-IBu	98.325	597	7	2	1	596	602	8	0	1044
LNC1534.1	SjLINC025883-IBu	98.571	350	3	2	1	349	547	199	6.29e-177	617
LNC1535.1	SjLNCA039930-IBu	97.744	399	4	4	1	396	404	8	0	682
LNC1536.1	SjLNCA030627-IBu	94.118	68	4	0	152	219	750	817	1.34e-22	104
LNC1537.1	SjLINC056935-IBu	99.162	358	3	0	89	446	981	624	0	645
LNC1538.1	SjLINC048680-IBu	98.891	1172	13	0	1	1172	21	1192	0	2093
LNC1539.1	SjLINC047470-IBu	88.261	230	25	1	416	643	7398	7169	3.44e-73	274
LNC1540.1	SjLNCS036738-IBu	92.562	605	42	3	3403	4005	661	58	0	865
LNC1541.1	SjLINC052879-IBu	99.773	2204	1	1	1	2204	170	2369	0	4039
LNC1541.2	SjLINC052875-IBu	99.83	2935	4	1	3176	6109	1096	4030	0	5391
LNC1541.3	SjLINC052874-IBu	99.838	3695	5	1	1	3694	170	3864	0	6789
LNC1544.1	SjLNCA042594-IBu	97.059	34	0	1	190	223	3004	2972	3.82e-08	56.5
LNC1545.1	SjLNCS026324-IBu	93.958	811	36	5	91	890	3225	2417	0	1214
LNC1546.1	SjLINC033306-IBu	83.117	77	11	2	371	446	758	833	1.34e-11	69.4
LNC1549.1	SjLNCA052569-IBu	100	261	0	0	1	261	128	388	1.75e-136	483
LNC1550.1	SjLNCA005498-IBu	97.292	517	13	1	113	629	15	530	0	876
LNC1550.2	SjLNCA005498-IBu	97.287	516	14	0	87	602	15	530	0	876
LNC1550.3	SjLNCA054501-IBu	97.05	339	10	0	1	339	226	564	4.81e-163	571
LNC1551.1	SjLINC052526-IBu	99.176	364	3	0	115	478	1	364	0	656
LNC1552.1	SjLNCA037350-IBu	85.34	191	25	1	136	323	2181	2371	1.24e-49	195
LNC1553.1	SjLNCA051028-IBu	99.478	575	2	1	1	574	155	729	0	1044
LNC1556.1	SjLINC017179-IBu	86.207	87	10	1	3	87	877	791	3.01e-19	93.5
LNC1563.1	SjLINC052317-IBu	98.93	374	4	0	1	374	675	1048	0	669
LNC1566.1	SjLNCS056735-IBu	99.784	464	1	0	14	477	2717	2254	0	852
LNC1567.1	SjLINC056672-IBu	90.09	111	10	1	213	322	447	337	4.5e-34	143
LNC1568.1	SjLNCA056576-IBu	100	559	0	0	441	999	1	559	0	1033
LNC1568.2	SjLINC025883-IBu	97.354	567	12	3	1	566	22	586	0	961
LNC1570.1	SjLNCS010734-IBu	94.118	119	4	3	107	225	312	427	1.98e-44	178
LNC1572.1	SjLINC026538-IBu	96.403	1279	41	3	1	1279	72	1345	0	2102
LNC1572.2	SjLNCA026828-IBu	96.058	1243	29	8	1	1232	194	1427	0	2006
LNC1572.3	SjLNCA059900-IBu	97.514	362	9	0	195	556	549	188	2.85e-177	619
LNC1573.1	SjLNCA059900-IBu	97.765	358	8	0	262	619	549	192	1.15e-176	617
LNC1573.2	SjLNCA059900-IBu	95.423	3496	127	15	229	3708	5873	2395	0	5539
LNC1573.3	SjLNCA059900-IBu	99.427	698	3	1	279	975	6538	5841	0	1266
LNC1573.4	SjLNCA059900-IBu	97.764	2594	43	8	262	2844	3545	956	0	4455
LNC1573.5	SjLNCA059900-IBu	97.846	325	7	0	322	646	549	225	5.7e-160	562
LNC1573.6	SjLNCA059900-IBu	99.427	698	3	1	298	994	6538	5841	0	1266
LNC1573.7	SjLNCA059900-IBu	97.368	266	7	0	343	608	549	284	3.36e-127	453
LNC1573.8	SjLNCA059900-IBu	96.85	1492	30	4	1	1487	5840	4361	0	2479
LNC1574.1	SjLINC038723-IBu	93.802	242	15	0	1	242	255	496	2.06e-100	364
LNC1575.1	SjLNCA035277-IBu	91.266	916	61	8	867	1765	1283	370	0	1230
LNC1575.2	SjLINC050469-IBu	91.064	470	42	0	922	1391	1	470	0	636
LNC1575.3	SjLINC050469-IBu	91.064	470	42	0	922	1391	1	470	0	636
LNC1576.1	SjLINC037407-IBu	91.108	686	53	7	1235	1915	1	683	0	922
LNC1577.1	SjLINC060890-IBu	99.231	130	1	0	1	130	491	620	1.86e-61	235
LNC1577.2	SjLINC060890-IBu	98.496	399	6	0	54	452	222	620	0	704
LNC1581.1	SjLINC023676-IBu	97.027	370	3	1	1	362	161	530	2.35e-176	616
LNC1582.1	SjLINC023628-IBu	97.842	556	12	0	5	560	2651	2096	0	961
LNC1583.1	SjLINC023622-IBu	98.81	2353	10	3	1	2353	914	3248	0	4174
LNC1583.2	SjLINC023622-IBu	98.583	1694	6	3	629	2322	1573	3248	0	2979
LNC1583.3	SjLINC023626-IBu	99.366	631	4	0	1	631	914	1544	0	1144
LNC1584.1	SjLINC023590-IBu	99.363	314	2	0	1	314	11	324	2.58e-162	569
LNC1586.1	SjLINC030584-IBu	88.06	67	8	0	514	580	4424	4490	6.95e-15	80.5
LNC1587.1	SjLNCA052394-IBu	78.405	514	102	7	214	723	22321	22829	2.92e-88	326
LNC1588.1	SjLINC004512-IBu	98.727	707	8	1	1	706	3711	3005	0	1254
LNC1590.1	SjLINC048681-IBu	82.042	284	49	2	1140	1421	949	666	1.43e-62	241
LNC1590.2	SjLNCA042142-IBu	77.708	480	67	25	341	807	6687	6235	1.28e-67	257
LNC1591.1	SjLINC010678-IBu	99.334	751	4	1	3	752	1	751	0	1358
LNC1592.1	SjLINC025630-IBu	90.909	66	4	2	45	108	252	317	1.47e-17	87.9
LNC1593.1	SjLNCA034806-IBu	81.366	322	48	10	569	881	8	326	2.29e-66	252
LNC1595.1	SjLNCA049224-IBu	99.237	262	1	1	1	261	3190	3451	3.78e-133	472
LNC1597.1	SjLINC049343-IBu	99.453	548	2	1	1	548	171	717	0	994
LNC1598.1	SjLNCA049337-IBu	99.016	610	5	1	196	805	1	609	0	1092
LNC1598.2	SjLNCA049337-IBu	100	52	0	0	1	52	92	143	1.35e-19	97.1
LNC1601.1	SjLINC059074-IBu	99.693	326	1	0	124	449	35	360	1.08e-170	597
LNC1601.2	SjLINC059078-IBu	99.723	361	1	0	1	361	207	567	0	662
LNC1602.1	SjLINC057419-IBu	92.735	234	17	0	3	236	364	597	2.94e-92	339
LNC1603.1	SjLINC025883-IBu	99.147	586	3	2	2	586	1	585	0	1053
LNC1603.2	SjLINC025883-IBu	99.147	586	3	2	2	586	1	585	0	1053
LNC1603.3	SjLINC025883-IBu	99.147	586	3	2	2	586	1	585	0	1053
LNC1604.1	SjLINC057419-IBu	93.782	772	42	2	158	925	135	904	0	1155
LNC1605.1	SjLNCA014801-IBu	79.738	839	145	18	529	1347	11632	12465	3.14e-166	584
LNC1605.2	SjLINC025743-IBu	93.939	429	25	1	160	588	428	1	0	647
LNC1605.3	SjLINC025743-IBu	93.953	430	25	1	336	765	429	1	0	649
LNC1605.4	SjLINC016782-IBu	83.226	465	73	5	497	958	232	694	1.98e-117	422
LNC1606.1	SjLINC040221-IBu	98.235	170	3	0	87	256	17	186	6.65e-81	298
LNC1607.1	SjLINC025743-IBu	96.8	250	8	0	1	250	862	1111	4.77e-117	418
LNC1609.1	SjLNCA055070-IBu	98.438	576	5	2	1	574	4544	5117	0	1011
LNC1609.2	SjLNCA055070-IBu	98.78	574	5	1	1	572	4544	5117	0	1020
LNC1609.3	SjLNCA055070-IBu	98.78	574	5	1	1	572	4544	5117	0	1020
LNC1610.1	SjLNCA055070-IBu	99.022	511	3	1	2	510	5117	4607	0	915
LNC1610.2	SjLNCA055070-IBu	98.785	494	2	2	1	492	5098	4607	0	876
LNC1610.3	SjLNCA055070-IBu	98.404	376	2	2	1	374	4980	4607	0	658
LNC1611.1	SjLINC019872-IBu	98.963	964	9	1	263	1226	67	1029	0	1724
LNC1612.1	SjLNCA056832-IBu	93.418	471	29	2	35	505	5271	4803	0	697
LNC1613.1	SjLNCA019851-IBu	99.205	503	2	1	1	503	359	859	0	905
LNC1613.2	SjLNCA019850-IBu	98.99	396	1	2	75	469	508	901	0	706
LNC1614.1	SjLNCA000346-IBu	97.568	329	6	2	1	327	5232	4904	2.79e-160	562
LNC1615.1	SjLNCA016939-IBu	98.83	342	4	0	303	644	879	1220	5.9e-174	610
LNC1615.2	SjLNCA016939-IBu	98.83	342	4	0	443	784	879	1220	5.27e-174	610
LNC1615.3	SjLINC015031-IBu	86.036	444	60	2	308	750	1023	581	9.05e-134	475
LNC1618.1	SjLNCA016841-IBu	99.688	321	0	1	1	320	1998	2318	1.62e-167	586
LNC1618.2	SjLNCA016842-IBu	99.123	114	1	0	90	203	2685	2798	3.22e-53	206
LNC1619.1	SjLINC049707-IBu	97.872	47	1	0	60	106	70	116	1.06e-15	82.4
LNC1622.1	SjLNCA016838-IBu	98.996	498	5	0	219	716	935	1432	0	893
LNC1622.2	SjLNCA016838-IBu	100	86	0	0	37	122	1566	1651	7.88e-39	159
LNC1623.1	SjLNCA023397-IBu	84.706	340	40	3	193	525	1968	2302	9.08e-90	329
LNC1624.1	SjLINC038415-IBu	95.294	340	15	1	3908	4247	507	169	1.34e-151	538
LNC1625.1	SjLNCA038414-IBu	94.886	352	17	1	1	352	876	526	2.86e-155	549
LNC1629.1	SjLNCA038311-IBu	99.612	258	1	0	259	516	1	258	2e-132	472
LNC1629.2	SjLNCA038311-IBu	99.237	131	1	0	52	182	278	408	1.24e-62	237
LNC1629.3	SjLNCA038311-IBu	99.057	106	1	0	1	106	173	278	4.26e-48	191
LNC1630.1	SjLNCA038308-IBu	99.333	150	1	0	129	278	6663	6812	4.41e-73	272
LNC1631.1	SjLNCA038183-IBu	99.51	204	1	0	106	309	11732	11935	4.74e-103	372
LNC1632.1	SjLNCA004350-IBu	79.368	538	95	11	392	921	2896	3425	6.67e-100	364
LNC1633.1	SjLINC052526-IBu	86.364	66	8	1	531	596	300	364	3.91e-12	71.3
LNC1634.1	SjLNCS037947-IBu	99.311	871	4	2	1062	1932	234	1102	0	1574
LNC1634.2	SjLNCS037947-IBu	99.245	530	2	2	604	1133	575	1102	0	955
LNC1634.3	SjLNCS037947-IBu	99.311	871	4	2	2262	3132	234	1102	0	1574
LNC1634.4	SjLNCS037947-IBu	99.637	1103	3	1	237	1339	1	1102	0	2013
LNC1635.1	SjLNCA016692-IBu	89.394	66	5	2	295	358	2343	2278	1.31e-15	82.4
LNC1636.1	SjLNCA038097-IBu	96.261	829	27	1	1	829	4	828	0	1356
LNC1636.2	SjLNCA038097-IBu	96.958	263	8	0	179	441	981	1243	5.21e-124	442
LNC1637.1	SjLNCS003565-IBu	94	50	3	0	573	622	2061	2012	8.91e-14	76.8
LNC1639.1	SjLINC037927-IBu	98.026	152	2	1	1	152	263	413	4.44e-70	263
LNC1640.1	SjLINC059715-IBu	98.911	1102	8	1	42	1143	368	1465	0	1965
LNC1640.2	SjLINC059715-IBu	98.821	1103	9	1	36	1138	367	1465	0	1962
LNC1641.1	SjLNCA059854-IBu	100	378	0	0	1	378	2857	3234	0	699
LNC1642.1	SjLNCA041798-IBu	90.769	65	3	3	132	195	6746	6808	2.49e-16	84.2
LNC1643.1	SjLINC050235-IBu	94.118	85	5	0	1	85	616	700	2.4e-30	130
LNC1646.1	SjLNCA013609-IBu	100	128	0	0	1	128	16	143	3.16e-62	237
LNC1647.1	SjLINC000351-IBu	96.25	400	11	2	1	396	14	413	0	652
LNC1648.1	SjLINC008006-IBu	99.496	1388	7	0	207	1594	1	1388	0	2525
LNC1649.1	SjLINC018718-IBu	85.417	144	21	0	7	150	207	64	5.76e-36	150
LNC1651.1	SjLNCA007846-IBu	100	402	0	0	1	402	2164	2565	0	743
LNC1652.1	SjLNCA008026-IBu	100	97	0	0	131	227	137	233	2.21e-45	180
LNC1653.1	SjLNCA008028-IBu	100	590	0	0	122	711	1528	2117	0	1090
LNC1654.1	SjLNCA024558-IBu	91.87	123	8	2	27	148	2126	2247	1.73e-42	171
LNC1654.2	SjLNCA024558-IBu	91.87	123	8	2	6	127	2126	2247	1.51e-42	171
LNC1655.1	SjLNCA007804-IBu	98.701	77	1	0	1	77	162	238	3.06e-32	137
LNC1656.1	SjLNCA059968-IBu	85.106	94	14	0	292	385	4620	4527	6.25e-20	97.1
LNC1657.1	SjLNCA049475-IBu	80.952	525	90	10	1	521	1366	1884	3.75e-113	407
LNC1658.1	SjLINC007892-IBu	99.798	496	1	0	5	500	1	496	0	911
LNC1660.1	SjLINC058167-IBu	79.042	668	132	7	6303	6965	5809	6473	2.47e-125	451
LNC1661.1	SjLINC007950-IBu	100	463	0	0	40	502	608	1070	0	856
LNC1662.1	SjLINC008267-IBu	99.541	218	0	1	336	552	422	639	1.94e-109	396
LNC1663.1	SjLNCA042619-IBu	89.734	263	12	5	1	253	5833	5576	4.03e-88	322
LNC1664.1	SjLNCA007962-IBu	100	208	0	0	1	208	203	410	3.97e-107	385
LNC1665.1	SjLNCA059343-IBu	97.86	841	14	1	2347	3183	3110	2270	0	1450
LNC1665.2	SjLINC007902-IBu	96.319	326	10	2	1	325	1463	1787	1.5e-151	534
LNC1667.1	SjLNCS036738-IBu	85.714	315	43	2	91	404	563	250	2.13e-90	331
LNC1668.1	SjLINC007982-IBu	99.793	1449	1	2	9	1456	1	1448	0	2658
LNC1669.1	SjLNCA036604-IBu	100	30	0	0	27	56	6418	6447	4.17e-08	56.5
LNC1670.1	SjLNCA057537-IBu	84.694	98	15	0	571	668	958	1055	8.34e-20	99
LNC1671.1	SjLNCA008074-IBu	100	248	0	0	16	263	9116	9363	2.97e-129	459
LNC1672.1	SjLNCA020022-IBu	98.571	420	2	1	137	556	3789	3374	0	739
LNC1673.1	SjLINC047862-IBu	96.255	267	2	1	1	259	82	348	6.53e-121	431
LNC1675.1	SjLNCA038649-IBu	87.64	89	8	3	128	215	721	635	2.32e-21	100
LNC1676.1	SjLINC038895-IBu	96.029	277	8	3	1	274	836	1112	9.67e-126	448
LNC1677.1	SjLINC044334-IBu	100	434	0	0	379	812	3720	4153	0	802
LNC1678.1	SjLINC044335-IBu	100	1194	0	0	1	1194	1837	644	0	2206
LNC1678.2	SjLINC044335-IBu	100	831	0	0	158	988	1474	644	0	1535
LNC1678.3	SjLINC044335-IBu	100	843	0	0	139	981	1486	644	0	1557
LNC1681.1	SjLINC044295-IBu	100	392	0	0	65	456	79	470	0	725
LNC1684.1	SjLNCS048628-IBu	93.75	368	22	1	108	474	3	370	1.26e-156	551
LNC1687.1	SjLINC044238-IBu	100	1197	0	0	1	1197	2	1198	0	2211
LNC1688.1	SjLNCA044249-IBu	100	106	0	0	122	227	1	106	2.2e-50	196
LNC1689.1	SjLINC060799-IBu	89.732	224	23	0	535	758	2880	2657	4.65e-77	287
LNC1690.1	SjLINC044220-IBu	100	604	0	0	34	637	1	604	0	1116
LNC1691.1	SjLINC044208-IBu	100	457	0	0	1	457	58	514	0	845
LNC1692.1	SjLINC044174-IBu	97.561	82	1	1	89	169	624	705	4.29e-33	139
LNC1695.1	SjLNCA044131-IBu	100	470	0	0	89	558	31610	32079	0	869
LNC1695.2	SjLNCA044131-IBu	100	474	0	0	1	474	31508	31981	0	876
LNC1695.3	SjLNCA044131-IBu	99.367	158	1	0	155	312	31603	31760	1.79e-77	287
LNC1697.1	SjLNCA042444-IBu	92.683	41	3	0	4058	4098	490	450	1.28e-07	60.2
LNC1698.1	SjLNCA044109-IBu	100	141	0	0	10	150	1	141	4.83e-69	261
[truncated: 4,005 more rows]

## Sheet: eval_1e-5_dustNO
qseqid	sseqid	pident	length	mismatch	gapopen	qstart	qend	sstart	send	evalue	bitscore
LNC0001.1	SjLINC013894-IBu	77.23	751	149	17	2320	3058	2236	1496	1.77e-116	420
LNC0002.1	SjLNCA031532-IBu	86.091	985	105	14	152	1117	419	1390	0	1031
LNC0003.1	SjLINC013894-IBu	76.318	1309	279	25	517	1809	2236	943	0	671
LNC0004.1	SjLNCS060277-IBu	92	50	4	0	1127	1176	116	67	8.33e-12	71.3
LNC0005.1	SjLNCS031531-IBu	89.375	160	16	1	73	232	159	1	2.29e-50	200
LNC0005.2	SjLNCS031531-IBu	89.375	160	16	1	73	232	159	1	1.23e-50	200
LNC0006.1	SjLNCA004825-IBu	93.72	207	6	3	396	596	149	354	3.51e-82	303
LNC0006.2	SjLNCA004824-IBu	90.03	331	27	2	174	499	1	330	2.39e-118	424
LNC0007.1	SjLINC031341-IBu	87.16	514	55	9	545	1053	3	510	4.36e-163	573
LNC0008.1	SjLINC060554-IBu	95.093	428	18	3	111	538	1	425	0	671
LNC0008.2	SjLINC004700-IBu	93.925	642	36	1	209	850	617	1255	0	966
LNC0009.1	SjLNCS031531-IBu	95.63	389	10	2	1	382	130	518	7.1e-177	617
LNC0010.1	SjLNCA031532-IBu	85.968	1126	128	18	238	1351	417	1524	0	1177
LNC0012.1	SjLNCA004824-IBu	93.373	332	14	4	17	342	1	330	6.78e-137	484
LNC0013.1	SjLNCA031532-IBu	85.772	984	127	8	1	973	982	1	0	1029
LNC0013.3	SjLNCA031532-IBu	85.622	925	120	8	1	914	982	60	0	959
LNC0014.1	SjLINC013894-IBu	77.096	799	157	20	3115	3899	1450	2236	6.58e-122	438
LNC0015.1	SjLNCA042620-IBu	92.36	445	31	2	3144	3588	10220	9779	8.88e-180	630
LNC0015.2	SjLNCA042620-IBu	92.36	445	31	2	2591	3035	10220	9779	7.51e-180	630
LNC0015.3	SjLINC013894-IBu	77.226	786	150	24	1270	2039	2236	1464	2.02e-120	433
LNC0015.4	SjLINC013894-IBu	77.226	786	150	24	2307	3076	2236	1464	2.47e-120	433
LNC0015.5	SjLINC013894-IBu	76.32	587	115	21	2307	2881	2236	1662	3.79e-78	292
LNC0015.6	SjLINC013894-IBu	76.481	574	111	21	2307	2868	2236	1675	1.36e-77	291
LNC0015.7	SjLNCS031531-IBu	89.82	167	17	0	9	175	167	1	6.61e-55	215
LNC0015.8	SjLNCS060277-IBu	94	50	3	0	173	222	67	116	1.27e-13	76.8
LNC0015.9	SjLNCS031531-IBu	89.82	167	17	0	9	175	167	1	2.77e-55	215
LNC0016.1	SjLNCA032039-IBu	96.496	742	26	0	10	751	1	742	0	1227
LNC0016.2	SjLNCA032039-IBu	94.713	435	23	0	279	713	308	742	0	676
LNC0017.1	SjLNCA052948-IBu	97.158	387	11	0	1	387	397	11	0	654
LNC0018.1	SjLNCS030910-IBu	93.651	504	22	5	1	501	513	17	0	745
LNC0019.1	SjLNCA040283-IBu	99.259	135	1	0	1316	1450	417	551	5.37e-64	244
LNC0020.1	SjLNCA059994-IBu	96.97	330	8	2	1	328	9941	9612	1.94e-157	553
LNC0021.1	SjLINC055059-IBu	97.183	213	6	0	102	314	216	4	1.04e-99	361
LNC0022.1	SjLNCA031246-IBu	94.304	632	13	2	73	704	135	743	0	946
LNC0022.2	SjLNCA031246-IBu	95.192	624	11	3	73	696	135	739	0	968
LNC0022.3	SjLNCA031246-IBu	94.854	583	7	2	73	655	135	694	0	889
LNC0022.4	SjLNCA031246-IBu	94.903	569	14	1	73	641	135	688	0	876
LNC0024.1	SjLNCA031136-IBu	96.526	403	8	3	1	402	149	546	0	662
LNC0024.2	SjLNCA031139-IBu	99.704	338	1	0	1	338	199	536	1.71e-177	619
LNC0026.1	SjLINC024839-IBu	92.878	337	21	2	2153	2486	648	312	1.59e-136	486
LNC0026.2	SjLNCA039930-IBu	98.328	598	8	1	3	600	603	8	0	1048
LNC0027.1	SjLINC023628-IBu	95.356	323	14	1	1	322	2553	2231	2.8e-145	512
LNC0028.1	SjLINC030888-IBu	93.194	1102	63	2	1996	3096	1091	1	0	1609
LNC0028.2	SjLINC030888-IBu	94.374	1102	50	2	251	1351	1091	1	0	1681
LNC0029.1	SjLINC030667-IBu	97.928	724	13	2	1069	1791	2134	1412	0	1253
LNC0029.2	SjLINC033266-IBu	96.512	86	3	0	306	391	1	86	2.54e-33	143
LNC0030.1	SjLINC059465-IBu	94.444	198	6	3	6	203	1	193	1.44e-81	300
LNC0030.2	SjLINC059465-IBu	99.029	103	1	0	6	108	1	103	6.01e-47	185
LNC0031.1	SjLINC059095-IBu	95.531	1186	40	12	111	1289	151	1330	0	1884
LNC0032.1	SjLINC050408-IBu	92.3	974	69	3	22	990	17	989	0	1378
LNC0032.2	SjLINC050410-IBu	92.453	1007	70	3	4	1005	17	1022	0	1434
LNC0033.1	SjLINC058167-IBu	95.2	125	6	0	280	404	5809	5933	1.39e-50	198
LNC0034.1	SjLINC057419-IBu	93.309	538	36	0	1	538	270	807	0	795
LNC0035.1	SjLINC057421-IBu	99.698	331	1	0	1	331	2535	2865	2.4e-173	606
LNC0035.2	SjLINC057421-IBu	99.392	329	2	0	1	329	2547	2875	1.41e-170	597
LNC0036.1	SjLNCA059077-IBu	98.864	792	8	1	876	1666	674	1465	0	1411
LNC0037.1	SjLINC057419-IBu	96.293	1133	40	2	1	1132	356	1487	0	1858
LNC0038.1	SjLINC025289-IBu	83.993	556	44	19	43	598	393	903	1.07e-138	492
LNC0038.2	SjLINC025354-IBu	94.545	110	6	0	1	110	48	157	1.93e-42	171
LNC0040.1	SjLINC004740-IBu	78.446	798	118	35	901	1689	1265	513	4.2e-132	472
LNC0042.1	SjLNCA033137-IBu	98.696	230	3	0	1	230	127	356	2.62e-114	409
LNC0043.1	SjLNCA003740-IBu	96.61	236	1	2	1	229	602	367	4.39e-107	385
LNC0046.1	SjLNCA041376-IBu	100	772	0	0	1	772	114	885	0	1426
LNC0046.2	SjLNCA041376-IBu	100	447	0	0	1	447	114	560	0	826
LNC0047.1	SjLNCA041384-IBu	100	60	0	0	419	478	1	60	1.82e-24	111
LNC0048.1	SjLINC041274-IBu	99.338	453	2	1	302	753	41	493	0	819
LNC0049.1	SjLINC041271-IBu	99.46	1111	6	0	197	1307	1	1111	0	2019
LNC0049.2	SjLINC041272-IBu	99.486	972	5	0	289	1260	130	1101	0	1768
LNC0049.3	SjLINC041271-IBu	99.509	1019	5	0	378	1396	93	1111	0	1855
LNC0049.4	SjLINC041271-IBu	99.46	1111	6	0	197	1307	1	1111	0	2019
LNC0049.5	SjLINC041272-IBu	99.364	1101	7	0	197	1297	1	1101	0	1995
LNC0049.6	SjLINC041271-IBu	99.509	1019	5	0	326	1344	93	1111	0	1855
LNC0050.1	SjLNCA041333-IBu	100	580	0	0	577	1156	630	1209	0	1072
LNC0052.1	SjLINC013898-IBu	98.678	227	3	0	167	393	2646	2872	2.81e-112	403
LNC0053.1	SjLINC041186-IBu	100	292	0	0	1	292	35	326	3.22e-153	540
LNC0054.1	SjLINC001415-IBu	99.399	499	3	0	1	499	116	614	0	905
LNC0055.1	SjLINC001382-IBu	99.437	355	2	0	1	355	68	422	0	645
LNC0055.2	SjLINC001380-IBu	99.06	532	5	0	1	532	127	658	0	955
LNC0056.1	SjLNCA039930-IBu	91.574	629	43	8	442	1066	1573	2195	0	859
LNC0056.2	SjLNCA055070-IBu	98.758	161	2	0	976	1136	5117	4957	6.87e-77	287
LNC0056.3	SjLNCA001410-IBu	98.906	1736	19	0	548	2283	1787	52	0	3101
LNC0056.4	SjLNCA001410-IBu	99.555	1573	7	0	553	2125	1766	194	0	2867
LNC0057.1	SjLINC047487-IBu	100	136	0	0	212	347	3562	3427	1.27e-66	252
LNC0058.1	SjLINC034278-IBu	97.34	376	10	0	1	376	895	1270	0	640
LNC0058.2	SjLINC034278-IBu	98.343	362	6	0	1	362	895	1256	0	636
LNC0059.1	SjLINC034269-IBu	99.238	525	0	1	1	525	580	1100	0	944
LNC0060.1	SjLNCA005873-IBu	93.312	942	57	5	2228	3166	982	44	0	1386
LNC0061.1	SjLNCA005873-IBu	93.312	942	57	5	167	1105	44	982	0	1386
LNC0061.2	SjLINC042954-IBu	100	691	0	0	1	691	393	1083	0	1277
LNC0061.3	SjLINC042925-IBu	100	453	0	0	24	476	453	1	0	837
LNC0062.1	SjLNCA005873-IBu	93.1	942	59	5	1400	2338	982	44	0	1375
LNC0063.1	SjLNCS003582-IBu	93.75	624	36	3	325	945	3314	2691	0	933
LNC0063.2	SjLNCS031421-IBu	97.305	371	10	0	680	1050	203	573	2.54e-180	630
LNC0064.1	SjLNCA011600-IBu	92.169	166	13	0	1	166	8468	8303	6.56e-62	235
LNC0065.1	SjLINC042702-IBu	99.676	618	2	0	278	895	1731	2348	0	1131
LNC0066.1	SjLINC042705-IBu	100	168	0	0	47	214	2377	2210	7.05e-85	311
LNC0067.1	SjLNCA015288-IBu	100	2363	0	0	1	2363	2891	5253	0	4364
LNC0067.2	SjLNCA015290-IBu	100	2427	0	0	27	2453	1	2427	0	4482
LNC0067.3	SjLNCA015285-IBu	100	2446	0	0	16	2461	1	2446	0	4518
LNC0070.1	SjLINC015218-IBu	100	321	0	0	79	399	53	373	1.22e-169	593
LNC0072.1	SjLNCA015229-IBu	99.441	358	2	0	1	358	322	679	0	651
LNC0073.1	SjLNCA015230-IBu	100	620	0	0	69	688	1	620	0	1146
LNC0074.1	SjLINC059111-IBu	97.674	774	17	1	163	936	1	773	0	1328
LNC0074.2	SjLINC059111-IBu	97.709	611	14	0	232	842	157	767	0	1051
LNC0075.1	SjLNCA004745-IBu	77.637	787	143	20	512	1288	2716	1953	3.38e-125	448
LNC0076.1	SjLINC059132-IBu	98.532	477	7	0	89	565	1	477	0	843
LNC0077.1	SjLINC023678-IBu	93.659	820	48	4	65	883	96	912	0	1223
LNC0077.2	SjLINC037408-IBu	91.277	470	41	0	1	470	231	700	0	641
LNC0080.1	SjLINC039813-IBu	98.762	404	4	1	137	540	1	403	0	717
LNC0081.1	SjLINC039813-IBu	97.794	408	4	2	532	939	403	1	0	699
LNC0082.1	SjLINC039813-IBu	97.794	408	4	2	137	544	1	403	0	699
LNC0084.1	SjLINC039974-IBu	97.647	340	8	0	1	340	240	579	6.22e-167	584
LNC0086.1	SjLNCA039772-IBu	98.485	66	1	0	312	377	471	536	3.04e-26	117
LNC0087.1	SjLINC039776-IBu	98.031	254	5	0	30	283	1	254	2.4e-123	442
LNC0089.1	SjLINC039947-IBu	98.417	1137	16	2	183	1318	737	1872	0	1999
LNC0089.2	SjLINC039947-IBu	98.863	1055	11	1	67	1120	660	1714	0	1881
LNC0090.1	SjLINC026532-IBu	95.875	703	25	2	3	702	6	707	0	1134
LNC0093.1	SjLINC024458-IBu	97.929	676	10	3	1219	1892	1244	571	0	1168
LNC0093.2	SjLINC024458-IBu	97.929	676	10	3	1046	1719	1244	571	0	1168
LNC0094.1	SjLINC039875-IBu	95.075	670	23	1	1	670	853	1512	0	1046
LNC0094.2	SjLINC039875-IBu	96.296	621	23	0	1	621	853	1473	0	1020
LNC0095.1	SjLINC039875-IBu	96.682	663	22	0	1	663	815	1477	0	1103
LNC0095.2	SjLINC039875-IBu	94.961	635	22	1	1	635	853	1477	0	987
LNC0096.1	SjLINC024509-IBu	97.493	359	9	0	13	371	1	359	1.93e-175	614
LNC0097.1	SjLNCS034930-IBu	96.241	931	30	5	1	926	148	1078	0	1520
LNC0097.2	SjLNCA006216-IBu	96.252	667	22	3	1	664	107	773	0	1090
LNC0097.3	SjLNCA006216-IBu	96.102	667	23	3	1	664	107	773	0	1085
LNC0098.1	SjLINC024513-IBu	98.237	794	11	1	2075	2868	1	791	0	1386
LNC0098.2	SjLNCA024430-IBu	96.023	704	27	1	1292	1995	1036	334	0	1144
LNC0098.3	SjLNCA024430-IBu	98.628	1603	21	1	1	1603	1959	358	0	2837
LNC0099.1	SjLINC039875-IBu	97.954	1173	20	2	244	1414	342	1512	0	2030
LNC0099.2	SjLINC039875-IBu	98.039	1173	19	2	123	1293	342	1512	0	2036
LNC0099.3	SjLINC039877-IBu	99.236	785	6	0	79	863	342	1126	0	1417
LNC0100.1	SjLNCA024430-IBu	99.092	991	7	1	1	991	1746	758	0	1779
LNC0101.1	SjLINC039875-IBu	99.107	560	1	1	82	641	605	1160	0	1003
LNC0102.1	SjLINC039875-IBu	98.785	823	6	1	2889	3711	1160	342	0	1461
LNC0104.1	SjLINC024375-IBu	99.519	416	2	0	1	416	1	416	0	758
LNC0105.1	SjLINC025077-IBu	87.407	135	17	0	1	135	628	494	7.73e-38	156
LNC0106.1	SjLNCA026531-IBu	96.675	391	13	0	1	391	3607	3217	0	651
LNC0106.2	SjLNCS026299-IBu	94.425	287	16	0	1	287	6533	6819	3.29e-124	442
LNC0107.1	SjLINC057421-IBu	96.543	405	12	1	494	896	539	135	0	669
LNC0107.2	SjLINC057419-IBu	97.273	770	19	1	1	768	904	135	0	1304
LNC0108.1	SjLINC026426-IBu	92.258	155	12	0	1	155	854	700	1.16e-56	220
LNC0109.1	SjLINC026400-IBu	97.042	1251	22	4	23	1259	1	1250	0	2091
LNC0110.1	SjLINC023628-IBu	97.119	243	6	1	35	276	2453	2211	4.77e-114	409
LNC0111.1	SjLINC042709-IBu	91.848	368	25	4	1	367	864	1227	6.09e-144	508
LNC0112.1	SjLINC058513-IBu	81.905	105	18	1	2252	2355	365	261	2.18e-16	87.9
LNC0113.1	SjLNCS007546-IBu	100	31	0	0	679	709	7	37	4.14e-08	58.4
LNC0114.1	SjLINC000236-IBu	99.81	526	1	0	1530	2055	129	654	0	966
LNC0114.2	SjLINC000237-IBu	99.541	218	1	0	2339	2556	1	218	6.92e-110	398
LNC0114.3	SjLINC000237-IBu	96.296	54	2	0	2339	2392	1	54	6.1e-17	89.8
LNC0115.1	SjLNCA059994-IBu	99.172	604	5	0	1	604	3333	3936	0	1088
LNC0116.1	SjLINC060607-IBu	91.971	548	30	4	122	655	61	608	0	756
LNC0116.2	SjLINC060607-IBu	91.201	841	52	7	33	851	1	841	0	1123
LNC0117.1	SjLNCA023967-IBu	90.428	397	31	5	33	424	505	111	5.15e-146	516
LNC0117.2	SjLINC047615-IBu	88.755	1245	104	12	1	1210	992	2235	0	1491
LNC0117.3	SjLINC047615-IBu	88.826	1235	102	12	1	1200	1002	2235	0	1483
LNC0117.4	SjLNCS026900-IBu	90.804	1120	79	15	32	1135	757	1868	0	1476
LNC0117.5	SjLINC025076-IBu	93.169	688	32	7	33	712	3	683	0	996
LNC0120.1	SjLNCA012007-IBu	99.482	193	1	0	36	228	1331	1523	4.43e-97	351
LNC0121.1	SjLINC011302-IBu	92.653	245	16	1	100	344	1035	1277	6.96e-97	351
LNC0122.1	SjLINC042709-IBu	94.76	229	12	0	1	229	856	1084	9.57e-99	357
LNC0124.1	SjLNCA046257-IBu	94.444	54	3	0	1	54	888	835	1.8e-16	84.2
LNC0124.2	SjLNCA046257-IBu	94.444	54	3	0	1	54	888	835	1.58e-16	84.2
LNC0125.1	SjLINC040053-IBu	99.285	1258	8	1	196	1453	129	1385	0	2272
LNC0125.2	SjLINC040053-IBu	99.285	1258	8	1	168	1425	129	1385	0	2272
LNC0125.3	SjLINC040053-IBu	99.285	1258	8	1	157	1414	129	1385	0	2272
LNC0125.4	SjLINC040053-IBu	99.285	1258	8	1	157	1414	129	1385	0	2272
LNC0125.5	SjLINC040053-IBu	99.285	1258	8	1	156	1413	129	1385	0	2272
LNC0125.6	SjLINC040053-IBu	99.285	1258	8	1	155	1412	129	1385	0	2272
LNC0125.7	SjLINC040053-IBu	99.285	1258	8	1	154	1411	129	1385	0	2272
LNC0125.8	SjLINC040053-IBu	99.195	1367	10	1	1	1367	20	1385	0	2462
LNC0125.9	SjLNCA028162-IBu	97.222	36	0	1	235	269	2260	2225	1.09e-08	60.2
LNC0126.1	SjLINC040044-IBu	95.915	710	29	0	3128	3837	1	710	0	1151
LNC0127.1	SjLINC040044-IBu	95.352	710	33	0	2357	3066	1	710	0	1129
LNC0129.1	SjLNCA035277-IBu	96.457	254	8	1	64	317	354	102	7.54e-117	418
LNC0130.2	SjLINC020495-IBu	96.429	336	9	2	1	335	799	466	1.16e-156	551
LNC0131.1	SjLINC015262-IBu	99.077	325	3	0	1	325	5	329	6.6e-167	584
LNC0133.1	SjLNCA010337-IBu	81.818	110	15	5	3612	3718	191	298	2.67e-16	87.9
LNC0135.1	SjLNCA015439-IBu	98.912	735	7	1	1	735	218	951	0	1312
LNC0136.1	SjLINC015444-IBu	98.624	218	2	1	437	653	86	303	1.68e-106	385
LNC0137.1	SjLINC015422-IBu	98.121	745	12	1	1	743	45	789	0	1297
LNC0137.2	SjLINC015420-IBu	99.087	438	2	1	1	436	147	584	0	785
LNC0138.1	SjLNCS005530-IBu	97.975	642	13	0	8907	9548	951	1592	0	1114
LNC0140.1	SjLINC015618-IBu	99.686	637	2	0	1	637	646	1282	0	1166
LNC0141.1	SjLNCA032757-IBu	90.962	343	31	0	286	628	887	545	5.81e-130	462
LNC0143.1	SjLNCS022009-IBu	88.029	543	65	0	1062	1604	1635	1093	0	643
LNC0145.1	SjLINC011302-IBu	89.864	513	29	13	1439	1949	787	296	0	638
LNC0148.1	SjLNCS020309-IBu	96.743	307	9	1	1	307	635	940	1.09e-144	510
LNC0149.1	SjLNCA030804-IBu	93.382	136	7	2	159	292	2161	2296	5.06e-50	200
LNC0151.1	SjLNCS036738-IBu	89.912	228	23	0	204	431	365	138	1.51e-79	294
LNC0153.1	SjLNCA026995-IBu	96.296	135	5	0	811	945	669	803	1.63e-57	222
LNC0154.1	SjLINC015649-IBu	97.835	693	15	0	215	907	152	844	0	1197
LNC0157.1	SjLNCS010712-IBu	97.351	755	20	0	1	755	154	908	0	1284
LNC0158.1	SjLINC042709-IBu	87.324	284	33	3	1	281	946	1229	5.52e-88	322
LNC0160.1	SjLNCA006570-IBu	98.571	210	3	0	128	337	10991	10782	5.51e-103	372
LNC0162.1	SjLNCA015685-IBu	98.849	782	7	2	369	1149	1110	1890	0	1393
LNC0167.1	SjLNCA015933-IBu	99.744	390	1	0	154	543	1	390	0	715
LNC0167.2	SjLNCA015933-IBu	99.744	390	1	0	154	543	1	390	0	715
LNC0167.3	SjLNCA015933-IBu	99.744	390	1	0	154	543	1	390	0	715
LNC0168.1	SjLINC015949-IBu	97.691	433	10	0	389	821	433	1	0	745
LNC0168.2	SjLINC015949-IBu	98.104	422	8	0	356	777	422	1	0	736
LNC0169.1	SjLNCA015967-IBu	95.052	485	24	0	197	681	1	485	0	763
LNC0169.2	SjLINC015963-IBu	96.347	438	16	0	64	501	194	631	0	721
LNC0173.1	SjLNCA016001-IBu	98.724	392	1	2	1	389	2337	2727	0	693
LNC0174.1	SjLNCA015960-IBu	100	44	0	0	1	44	645	688	8.23e-16	82.4
LNC0176.1	SjLINC015948-IBu	99.509	815	3	1	562	1376	201	1014	0	1482
LNC0178.1	SjLNCA014659-IBu	99.471	945	5	0	1	945	40	984	0	1718
LNC0179.1	SjLINC014859-IBu	97.406	694	10	7	2183	2873	284	972	0	1175
LNC0179.2	SjLINC014859-IBu	97.406	694	10	7	2223	2913	284	972	0	1175
LNC0181.1	SjLNCA019230-IBu	86.364	88	12	0	298	385	1085	998	6.87e-20	97.1
LNC0184.1	SjLINC034124-IBu	91.304	46	4	0	120	165	111	156	3.45e-10	63.9
LNC0185.1	SjLINC014858-IBu	100	120	0	0	33	152	1	120	6.66e-58	222
LNC0188.1	SjLNCS015675-IBu	77.57	214	43	3	188	398	742	531	4.15e-28	124
LNC0189.1	SjLNCA014790-IBu	98.384	557	3	2	1	551	209	765	0	974
LNC0189.2	SjLNCA014790-IBu	99.281	556	3	1	1	555	210	765	0	1003
LNC0191.1	SjLNCA031936-IBu	94.545	330	18	0	1	330	1790	2119	1.03e-144	510
LNC0192.1	SjLNCA014853-IBu	97.872	141	3	0	1	141	116	256	1.47e-64	244
LNC0192.2	SjLINC014849-IBu	98.106	264	5	0	1	264	116	379	8.29e-130	460
LNC0192.3	SjLINC014850-IBu	97.152	597	17	0	555	1151	738	1334	0	1009
LNC0193.1	SjLINC014812-IBu	99.743	389	1	0	12	400	1	389	0	713
LNC0193.2	SjLINC014811-IBu	99.409	508	1	2	12	519	1	506	0	920
LNC0194.1	SjLINC014862-IBu	98.204	334	5	1	122	454	1	334	2.88e-165	582
LNC0194.2	SjLINC014862-IBu	98.305	177	2	1	849	1024	158	334	3.42e-83	309
LNC0195.1	SjLNCA010198-IBu	76.409	763	136	24	2781	3514	2513	1766	6.72e-102	372
LNC0196.1	SjLINC015042-IBu	96.9	742	21	2	1	740	411	1152	0	1242
LNC0196.2	SjLINC015043-IBu	96.246	586	20	2	187	770	318	903	0	959
LNC0197.1	SjLINC014883-IBu	97.527	3033	47	6	3781	6801	3283	267	0	5160
LNC0199.1	SjLINC014883-IBu	97.527	3033	47	6	5897	8917	3283	267	0	5160
LNC0204.1	SjLNCA028730-IBu	80.303	132	14	5	205	325	1976	2106	1.82e-17	89.8
LNC0205.1	SjLINC015007-IBu	100	316	0	0	16	331	1	316	6.62e-167	584
LNC0205.2	SjLINC015005-IBu	100	1028	0	0	16	1043	1	1028	0	1899
LNC0205.3	SjLINC015006-IBu	100	574	0	0	16	589	1	574	0	1061
LNC0205.4	SjLINC015005-IBu	100	676	0	0	1179	1854	188	863	0	1249
LNC0206.1	SjLINC015002-IBu	97.329	337	9	0	58	394	221	557	2.69e-163	573
LNC0207.1	SjLINC015016-IBu	97.641	4578	70	12	3955	8504	3101	7668	0	7821
LNC0207.2	SjLINC015015-IBu	97.662	2096	37	8	118	2202	3265	5359	0	3589
LNC0207.3	SjLINC015016-IBu	97.655	2004	36	8	1562	3555	1077	3079	0	3430
LNC0207.4	SjLINC015015-IBu	98.355	2310	27	6	1	2304	963	3267	0	4045
LNC0207.5	SjLINC015016-IBu	97.655	2004	36	8	2083	4076	1077	3079	0	3430
LNC0208.1	SjLINC015016-IBu	96.837	411	7	4	2	407	1486	1077	0	682
LNC0209.1	SjLINC015016-IBu	98.995	1393	14	0	1	1393	3925	5317	0	2495
LNC0211.1	SjLNCA058478-IBu	78.289	304	40	13	248	529	10623	10324	1.02e-42	172
LNC0213.1	SjLNCA034030-IBu	99.541	218	1	0	1	218	52	269	5.37e-111	398
LNC0214.1	SjLINC059255-IBu	93.842	341	19	1	1	341	4830	5168	4.24e-145	512
LNC0215.1	SjLINC033783-IBu	97.484	159	4	0	1	159	270	428	1.17e-72	272
LNC0215.2	SjLINC033781-IBu	96.045	177	4	3	1	177	429	256	9.2e-77	285
LNC0216.1	SjLINC033781-IBu	100	257	0	0	1	257	257	1	9.17e-134	475
LNC0217.1	SjLNCA039930-IBu	98.126	587	9	1	1	587	592	8	0	1022
LNC0218.1	SjLINC033761-IBu	96.559	494	15	2	18	509	1	494	0	817
LNC0218.2	SjLINC033761-IBu	94.271	384	13	2	90	464	111	494	4.33e-165	579
LNC0218.3	SjLINC033761-IBu	96.354	384	13	1	90	472	111	494	1.19e-180	630
LNC0218.4	SjLINC033762-IBu	93.928	527	15	4	16	525	1	527	0	780
LNC0218.5	SjLINC033761-IBu	94.939	494	15	3	1	484	1	494	0	765
LNC0219.1	SjLINC060568-IBu	99.21	1393	6	1	687	2074	1	1393	0	2507
LNC0219.2	SjLINC060571-IBu	99.403	1340	7	1	2	1341	1	1339	0	2429
LNC0219.3	SjLINC060571-IBu	99.403	1340	7	1	2	1341	1	1339	0	2429
LNC0220.1	SjLINC060539-IBu	97.253	182	4	1	35	216	2386	2566	1.01e-83	307
LNC0221.1	SjLINC052875-IBu	78.571	168	36	0	342	509	3402	3235	3.17e-24	111
LNC0222.1	SjLINC013898-IBu	91.727	278	18	2	1	277	21	294	7e-106	381
LNC0223.1	SjLNCA034221-IBu	100	560	0	0	1	560	6840	7399	0	1035
LNC0223.2	SjLNCA034221-IBu	100	391	0	0	198	588	7188	7578	0	723
LNC0223.3	SjLNCA034221-IBu	99.898	978	0	1	198	1175	1913	2889	0	1799
LNC0228.1	SjLINC048426-IBu	99.849	1322	2	0	25	1346	1	1322	0	2431
LNC0228.2	SjLINC048430-IBu	99.908	1089	1	0	25	1113	1	1089	0	2006
LNC0229.1	SjLINC048192-IBu	98.333	180	2	1	1	180	278	100	1e-85	315
LNC0230.1	SjLINC048205-IBu	97.717	219	4	1	1	218	270	488	2.51e-104	375
LNC0231.1	SjLNCA018797-IBu	82.051	78	14	0	1255	1332	22063	21986	2.28e-10	67.6
LNC0232.1	SjLINC048300-IBu	99.632	272	1	0	61	332	8234	8505	8.1e-141	497
LNC0233.1	SjLNCA038476-IBu	74.52	573	107	25	3440	3985	1541	981	8.2e-54	213
LNC0233.2	SjLNCA038476-IBu	74.52	573	107	25	3444	3989	1541	981	8.2e-54	213
LNC0236.1	SjLNCA048397-IBu	100	443	0	0	1	443	1083	1525	0	819
LNC0239.1	SjLNCA048180-IBu	100	529	0	0	355	883	8427	8955	0	977
LNC0239.2	SjLNCA048180-IBu	100	249	0	0	133	381	8707	8955	1.23e-129	460
LNC0240.1	SjLNCA048385-IBu	98.883	537	6	0	1	537	10	546	0	959
LNC0242.1	SjLINC027783-IBu	96.961	362	11	0	1	362	1360	999	6.29e-174	608
LNC0244.1	SjLNCA048109-IBu	99.749	1194	3	0	1	1194	323	1516	0	2189
LNC0244.2	SjLNCA048109-IBu	98.467	848	3	1	1	848	323	1160	0	1485
LNC0246.1	SjLNCS025803-IBu	98.589	496	6	1	72	567	863	369	0	876
LNC0247.1	SjLNCA040922-IBu	91.111	135	11	1	1	134	4400	4266	7.14e-46	182
LNC0248.1	SjLNCA011433-IBu	95.699	558	16	1	1	558	4758	4209	0	891
LNC0249.1	SjLINC058515-IBu	99.535	215	1	0	959	1173	1	215	1.48e-108	392
LNC0250.1	SjLINC034413-IBu	98.67	451	3	2	47	495	324	773	0	797
LNC0252.1	SjLNCA007536-IBu	98.885	269	3	0	102	370	167	435	9.17e-136	481
LNC0254.1	SjLNCA059343-IBu	96.744	430	14	0	1	430	3793	4222	0	717
LNC0255.1	SjLINC007331-IBu	98.473	1113	17	0	47	1159	69	1181	0	1962
LNC0255.2	SjLINC007331-IBu	99.28	833	6	0	299	1131	72	904	0	1506
LNC0255.3	SjLINC007330-IBu	97.931	580	12	0	1	580	17	596	0	1005
LNC0255.4	SjLINC007331-IBu	99.279	832	6	0	234	1065	73	904	0	1504
LNC0255.5	SjLINC007331-IBu	99.336	904	6	0	65	968	1	904	0	1637
LNC0256.1	SjLNCA007332-IBu	98.182	330	4	2	29	357	1383	1711	6.99e-164	575
LNC0257.1	SjLNCA007408-IBu	97.727	132	3	0	1	132	2084	2215	8.09e-60	228
LNC0261.1	SjLINC042289-IBu	98.729	472	6	0	1	472	48	519	0	839
LNC0261.2	SjLINC042289-IBu	97.289	332	9	0	110	441	188	519	1.12e-160	564
LNC0263.1	SjLNCA018682-IBu	91.447	152	13	0	550	701	756	605	9.31e-54	209
LNC0265.1	SjLNCA029234-IBu	96.364	55	1	1	329	382	1039	1093	2.14e-17	89.8
LNC0266.1	SjLNCS020309-IBu	98.324	179	3	0	814	992	772	594	8.68e-85	315
LNC0269.1	SjLNCA004953-IBu	97.17	318	9	0	1	318	8067	7750	4.56e-153	538
LNC0272.1	SjLINC024311-IBu	99.733	374	1	0	116	489	1	374	0	686
LNC0272.2	SjLINC013441-IBu	98.601	286	4	0	1	286	8	293	1.15e-143	507
LNC0274.1	SjLNCA059994-IBu	95.866	387	14	2	19829	20213	9992	9606	2.58e-177	625
LNC0274.2	SjLNCA059994-IBu	95.866	387	14	2	20824	21208	9992	9606	3.82e-177	625
LNC0276.1	SjLNCA016840-IBu	78.899	327	55	5	9294	9610	689	367	1.35e-52	209
LNC0279.1	SjLNCS051984-IBu	92.611	203	12	3	4	204	310	109	3.13e-78	289
LNC0280.1	SjLINC043661-IBu	98.684	152	2	0	1	152	156	307	1.98e-72	270
LNC0281.1	SjLINC043661-IBu	95.327	107	5	0	768	874	303	409	5.52e-42	171
LNC0282.1	SjLNCA040977-IBu	87.528	890	98	9	211	1090	507	1393	0	1016
LNC0283.1	SjLINC000788-IBu	90.106	283	27	1	83	365	6539	6820	3.5e-101	366
LNC0284.1	SjLINC043659-IBu	100	614	0	0	716	1329	166	779	0	1134
LNC0285.1	SjLINC043650-IBu	99.715	4213	10	2	2677	6889	1	4211	0	7712
LNC0285.2	SjLNCA032757-IBu	91.25	80	6	1	1487	1566	3988	3910	9.67e-23	108
LNC0286.1	SjLINC043647-IBu	100	756	0	0	247	1002	1	756	0	1397
LNC0286.2	SjLINC043645-IBu	100	534	0	0	247	780	1	534	0	987
LNC0288.1	SjLNCA043760-IBu	100	56	0	0	75	130	1	56	1.44e-22	104
LNC0289.1	SjLNCA043761-IBu	99.405	168	1	0	1	168	417	584	3.96e-83	305
LNC0292.1	SjLNCA008625-IBu	98.286	817	5	6	138	953	342	1150	0	1423
LNC0292.2	SjLNCS034930-IBu	95.815	932	29	5	361	1282	147	1078	0	1496
LNC0292.3	SjLNCS034930-IBu	95.815	932	29	5	361	1282	147	1078	0	1496
LNC0292.4	SjLNCA006216-IBu	95.946	814	24	4	265	1069	1	814	0	1312
LNC0292.5	SjLNCA006216-IBu	97.475	594	15	0	185	778	1	594	0	1014
LNC0292.6	SjLNCA006216-IBu	97.88	283	6	0	184	466	1	283	1.94e-138	490
LNC0295.1	SjLINC003225-IBu	96.721	122	4	0	3	124	1760	1881	3.3e-52	204
LNC0295.2	SjLNCA054060-IBu	96.454	141	3	2	3	143	3758	3896	1.28e-60	231
LNC0296.1	SjLNCA043579-IBu	98.614	433	6	0	1	433	4412	4844	0	767
LNC0297.1	SjLNCA005540-IBu	74.459	971	204	31	224	1171	1802	853	4.76e-104	379
LNC0301.1	SjLINC043941-IBu	99.961	2582	0	1	1	2582	2054	4634	0	4761
LNC0302.1	SjLNCA003423-IBu	81.771	192	27	6	256	441	1074	1263	4.83e-37	154
LNC0303.1	SjLINC059240-IBu	99.682	1257	3	1	1	1257	722	1977	0	2298
LNC0304.1	SjLNCA024534-IBu	94.521	73	4	0	1017	1089	2362	2434	1.18e-24	113
LNC0305.1	SjLINC060465-IBu	96.591	792	27	0	2436	3227	1	792	0	1314
LNC0309.1	SjLINC041966-IBu	99.441	537	3	0	26	562	1	537	0	976
LNC0310.1	SjLNCA017522-IBu	82.886	298	33	8	402	696	510	228	1.51e-66	252
LNC0311.1	SjLNCS022014-IBu	93.939	198	10	2	45	241	198	2	7.6e-81	298
LNC0313.1	SjLNCS029874-IBu	86.335	161	21	1	312	472	2	161	2.73e-43	174
LNC0314.1	SjLNCS029874-IBu	86.335	161	21	1	89	249	161	2	1.58e-43	174
LNC0315.1	SjLNCS029874-IBu	86.335	161	21	1	312	472	2	161	2.64e-43	174
LNC0317.1	SjLNCA042065-IBu	96.296	189	7	0	57	245	1685	1873	8.14e-85	311
LNC0318.1	SjLNCA052299-IBu	81.095	201	37	1	6256	6455	2249	2449	9.57e-38	159
LNC0318.2	SjLNCA052299-IBu	81.095	201	37	1	6260	6459	2249	2449	9.56e-38	159
LNC0320.1	SjLNCA042068-IBu	99.367	316	2	0	1	316	3461	3776	1.24e-163	573
LNC0321.1	SjLINC042092-IBu	98.914	1105	11	1	360	1463	455	1559	0	1973
LNC0321.2	SjLINC042092-IBu	98.914	1105	11	1	321	1424	455	1559	0	1973
LNC0321.3	SjLINC042095-IBu	99.093	441	4	0	258	698	458	898	0	793
LNC0321.4	SjLINC042092-IBu	99.002	1102	11	0	185	1286	458	1559	0	1975
LNC0321.5	SjLINC042090-IBu	99.038	520	5	0	59	578	104	623	0	933
LNC0322.1	SjLINC042107-IBu	97.927	193	2	2	1	193	87	277	3.01e-91	333
LNC0323.1	SjLNCS025804-IBu	85.327	1070	140	14	614	1672	1592	2655	0	1090
LNC0324.1	SjLINC042096-IBu	99.746	394	1	0	254	647	1	394	0	723
LNC0324.2	SjLNCA041976-IBu	92.511	454	34	0	96	549	5033	5486	0	651
LNC0324.3	SjLINC006535-IBu	96.691	272	7	1	1	272	146	415	5.16e-127	451
LNC0325.1	SjLINC042279-IBu	100	625	0	0	14	638	11	635	0	1155
LNC0326.1	SjLINC038822-IBu	97.177	248	4	3	103	350	1049	1293	2.47e-116	416
LNC0328.1	SjLINC009955-IBu	97.158	774	17	3	2	775	1754	2522	0	1303
LNC0328.2	SjLINC009956-IBu	98.457	648	8	2	1	648	113	758	0	1140
LNC0328.3	SjLINC009957-IBu	100	228	0	0	159	386	2558	2785	6.63e-118	422
LNC0331.1	SjLNCA009948-IBu	99.036	830	8	0	1	830	5257	6086	0	1489
LNC0331.2	SjLNCA009948-IBu	98.713	544	7	0	1	544	4991	5534	0	966
LNC0331.3	SjLNCA009948-IBu	97.938	194	4	0	31	224	5063	5256	1.22e-92	337
LNC0332.1	SjLNCA038101-IBu	96.474	397	14	0	1	397	885	489	0	656
LNC0333.1	SjLNCA010086-IBu	100	437	0	0	1	437	2360	2796	0	808
LNC0334.1	SjLNCS017105-IBu	100	88	0	0	320	407	1278	1365	7.85e-40	163
LNC0336.1	SjLNCA009912-IBu	98.028	507	9	1	36	541	1	507	0	880
LNC0337.1	SjLNCA038074-IBu	99.731	372	0	1	249	619	9	380	0	680
LNC0338.1	SjLNCA037959-IBu	97.973	444	6	3	201	641	3893	3450	0	767
LNC0338.2	SjLINC018846-IBu	86.446	664	84	5	102	764	1357	2015	0	723
LNC0338.3	SjLNCA037959-IBu	97.75	400	3	3	1	399	3844	3450	0	684
LNC0339.1	SjLINC009779-IBu	98.753	882	8	1	1	882	158	1036	0	1565
LNC0340.1	SjLINC009831-IBu	98.885	2422	23	4	2225	4645	873	3291	0	4320
LNC0340.2	SjLINC009824-IBu	99.685	1588	5	0	13	1600	1	1588	0	2905
LNC0341.1	SjLNCA009833-IBu	97.561	41	1	0	45	85	873	913	1.28e-12	71.3
LNC0343.1	SjLINC024858-IBu	79.764	509	92	9	5522	6022	428	933	1.39e-97	359
LNC0344.1	SjLINC009728-IBu	99.713	348	1	0	1	348	1486	1833	0	638
LNC0345.1	SjLNCA036604-IBu	92.857	42	2	1	161	202	6448	6408	7.03e-09	60.2
LNC0347.1	SjLNCA009718-IBu	99.351	154	0	1	41	194	1	153	2.9e-74	278
LNC0349.1	SjLINC031492-IBu	93.333	120	7	1	70	189	3363	3245	5.16e-44	176
LNC0350.1	SjLNCS005530-IBu	97.5	600	11	1	1185	1780	948	1547	0	1022
LNC0350.2	SjLNCA030812-IBu	97.561	287	6	1	418	703	418	132	2.98e-138	490
LNC0350.3	SjLNCA030812-IBu	97.561	287	6	1	418	703	418	132	2.98e-138	490
LNC0350.4	SjLINC009620-IBu	99.161	1311	6	1	112	1422	1	1306	0	2355
LNC0350.5	SjLNCA030812-IBu	97.482	278	6	1	539	815	418	141	3.49e-133	473
LNC0350.6	SjLNCA030812-IBu	97.248	218	6	0	249	466	418	201	2.64e-102	370
LNC0350.10	SjLNCA030812-IBu	97.235	217	6	0	249	465	418	202	9.48e-102	368
LNC0350.11	SjLNCA030812-IBu	97.235	217	6	0	398	614	418	202	1.27e-101	368
LNC0350.12	SjLNCA030812-IBu	97.235	217	6	0	398	614	418	202	1.27e-101	368
LNC0350.7	SjLNCA030812-IBu	97.235	217	6	0	418	634	418	202	1.31e-101	368
LNC0350.8	SjLINC009620-IBu	97.768	224	0	1	112	335	1	219	1.73e-105	381
LNC0350.9	SjLNCA030812-IBu	97.235	217	6	0	398	614	418	202	1.27e-101	368
LNC0350.13	SjLNCA030812-IBu	97.509	281	6	1	418	697	418	138	9.38e-135	479
LNC0350.14	SjLNCA030812-IBu	97.222	216	6	0	666	881	418	203	6.61e-101	366
LNC0350.15	SjLINC009620-IBu	99.161	1311	6	1	112	1422	1	1306	0	2355
LNC0350.16	SjLINC009620-IBu	99.161	1311	6	1	112	1422	1	1306	0	2355
LNC0350.17	SjLNCA030812-IBu	97.348	264	6	1	418	680	418	155	1.76e-125	448
LNC0350.18	SjLNCA030812-IBu	97.222	216	6	0	418	633	418	203	4.7e-101	366
LNC0350.19	SjLINC009620-IBu	99.161	1311	6	1	112	1422	1	1306	0	2355
LNC0350.20	SjLNCA030812-IBu	97.348	264	6	1	418	680	418	155	1.76e-125	448
LNC0351.1	SjLNCA056102-IBu	91.176	442	28	5	1	433	78	517	2.26e-168	590
LNC0352.1	SjLINC041572-IBu	88.525	183	21	0	1	183	1769	1587	5.85e-58	222
LNC0353.1	SjLINC025354-IBu	86.513	304	40	1	37	339	738	435	2.48e-91	333
LNC0354.1	SjLINC017987-IBu	99.304	431	3	0	1	431	60	490	0	780
LNC0354.2	SjLINC017987-IBu	99.753	405	1	0	1	405	86	490	0	743
LNC0354.3	SjLINC017987-IBu	100	162	0	0	1	162	329	490	2.76e-81	300
LNC0356.1	SjLINC017971-IBu	99.838	617	1	0	216	832	3696	3080	0	1134
LNC0357.1	SjLINC017971-IBu	99.415	342	2	0	138	479	342	1	1.05e-177	621
LNC0357.2	SjLINC017971-IBu	100	412	0	0	48	459	412	1	0	761
LNC0358.1	SjLNCA018189-IBu	99.548	442	2	0	1	442	16533	16974	0	806
LNC0359.1	SjLNCS018659-IBu	98.52	473	7	0	1	473	473	1	0	835
LNC0360.1	SjLINC017899-IBu	98.895	181	2	0	98	278	21	201	2.08e-88	324
LNC0361.1	SjLNCA031698-IBu	99.572	2803	12	0	2061	4863	1	2803	0	5110
LNC0361.2	SjLINC031932-IBu	98.932	281	3	0	8	288	324	44	1.89e-141	503
LNC0361.3	SjLINC018109-IBu	96.014	276	11	0	61	336	117	392	3.33e-125	449
LNC0361.4	SjLNCA031699-IBu	97.924	289	5	1	1	289	1	288	2.47e-140	499
LNC0361.5	SjLNCA031716-IBu	99.69	1611	5	0	252	1862	1	1611	0	2948
LNC0361.6	SjLNCA031699-IBu	98.897	272	3	0	1	272	8	279	1.89e-136	486
LNC0361.7	SjLNCA031698-IBu	99.516	2274	11	0	272	2545	76	2349	0	4139
LNC0364.1	SjLNCA057533-IBu	92.523	214	16	0	42	255	423	636	1.1e-83	307
LNC0365.1	SjLNCA042622-IBu	100	255	0	0	65	319	2997	3251	4.71e-133	472
LNC0366.1	SjLNCA045140-IBu	87.747	253	27	3	693	943	6558	6808	1.43e-78	292
LNC0368.1	SjLNCS050636-IBu	98.16	163	3	0	1	163	310	472	5.34e-77	285
LNC0369.1	SjLINC047732-IBu	83.839	922	96	28	7	911	1129	244	0	828
LNC0369.2	SjLINC047732-IBu	83.948	922	95	28	7	911	1129	244	0	833
LNC0372.1	SjLINC013897-IBu	91.536	827	61	4	9	832	20	840	0	1131
LNC0372.2	SjLINC059700-IBu	100	271	0	0	1	271	123	393	5.03e-142	501
LNC0373.1	SjLINC051651-IBu	98.068	207	4	0	190	396	835	629	1.34e-99	361
LNC0374.1	SjLNCA021256-IBu	100	503	0	0	1	503	2240	2742	0	929
LNC0374.2	SjLNCA021256-IBu	100	432	0	0	1	432	2240	2671	0	798
LNC0374.3	SjLNCA021256-IBu	98.559	347	0	1	1	342	2240	2586	3.7e-174	608
LNC0374.4	SjLNCA021256-IBu	97.697	304	0	1	1	297	2240	2543	1.98e-146	516
LNC0375.1	SjLINC051600-IBu	99.399	1665	10	0	121	1785	1	1665	0	3020
LNC0376.1	SjLINC051651-IBu	99.342	304	2	0	67	370	304	1	6.93e-157	551
LNC0377.1	SjLNCA051615-IBu	99.352	1388	5	2	2555	3940	1	1386	0	2510
LNC0377.2	SjLNCA051615-IBu	99.541	1090	3	1	2420	3507	1	1090	0	1984
LNC0377.3	SjLNCA051615-IBu	99.562	914	2	1	1	912	177	1090	0	1664
LNC0378.1	SjLNCA051615-IBu	99.623	531	2	0	1	531	2404	2934	0	970
LNC0379.1	SjLINC051613-IBu	99.603	1261	3	2	2637	3896	1564	2823	0	2300
LNC0379.2	SjLINC051613-IBu	99.603	1261	3	2	953	2212	1564	2823	0	2300
LNC0379.3	SjLINC051613-IBu	99.603	1261	3	2	2179	3438	1564	2823	0	2300
LNC0379.4	SjLINC051613-IBu	98	250	4	1	1	250	796	1044	7.71e-121	433
LNC0380.1	SjLNCA051625-IBu	99.718	710	2	0	1	710	496	1205	0	1301
LNC0381.1	SjLNCA005736-IBu	94.118	51	2	1	1234	1283	5101	5051	2.48e-13	76.8
LNC0382.1	SjLNCA051645-IBu	98.98	196	2	0	1	196	1448	1643	4.82e-97	351
LNC0382.2	SjLNCA051645-IBu	98.864	88	1	0	1	88	1449	1536	1.02e-38	158
LNC0383.1	SjLNCA059279-IBu	76.493	268	51	7	305	568	1967	1708	1.53e-31	135
LNC0385.1	SjLINC051669-IBu	99.712	347	1	0	897	1243	485	831	0	636
LNC0387.1	SjLINC057978-IBu	95.079	569	28	0	5	573	1	569	0	896
LNC0387.2	SjLINC033995-IBu	98.785	494	2	3	1	492	606	1097	0	876
LNC0389.1	SjLINC017971-IBu	94.872	39	2	0	398	436	3136	3098	3.27e-09	62.1
LNC0390.1	SjLINC008138-IBu	100	406	0	0	7	412	1	406	0	750
LNC0390.2	SjLNCA060633-IBu	81.375	349	64	1	445	792	9333	8985	1.11e-75	283
LNC0391.1	SjLNCA008315-IBu	97.587	373	7	2	286	656	461	833	0	638
LNC0391.2	SjLINC008135-IBu	99.751	401	1	0	146	546	161	561	0	736
LNC0392.1	SjLNCS011325-IBu	98.507	134	2	0	93	226	332	465	1.29e-62	237
LNC0393.1	SjLINC027783-IBu	90.675	311	25	3	299	608	1098	1405	2.05e-114	411
LNC0394.1	SjLNCA052948-IBu	96.902	581	17	1	1	581	1125	546	0	972
LNC0395.1	SjLNCA056780-IBu	99.613	2326	5	2	982	3304	3252	928	0	4242
LNC0396.1	SjLNCA056776-IBu	100	273	0	0	51	323	1	273	4.7e-143	505
LNC0397.1	SjLNCS003582-IBu	97.701	261	6	0	1	261	2852	3112	1.77e-126	449
LNC0399.1	SjLINC042709-IBu	82.018	545	82	8	374	904	843	1385	3.53e-125	449
LNC0400.1	SjLNCS005530-IBu	97.227	577	16	0	1	577	1524	948	0	977
LNC0402.1	SjLNCA042489-IBu	95.677	347	15	0	3	349	1312	1658	3.87e-159	558
LNC0403.1	SjLINC018460-IBu	99.593	1473	3	1	1	1470	11	1483	0	2684
LNC0403.2	SjLINC018460-IBu	97.698	1477	23	10	1	1470	11	1483	0	2529
LNC0404.1	SjLNCA006525-IBu	86.822	129	13	2	4	128	12220	12092	2.67e-33	141
LNC0405.1	SjLINC003634-IBu	100	814	0	0	1	814	405	1218	0	1504
LNC0406.1	SjLNCA003902-IBu	100	451	0	0	1	451	29	479	0	833
LNC0406.2	SjLNCA003903-IBu	100	353	0	0	94	446	1	353	0	652
LNC0407.1	SjLNCA043723-IBu	91.667	108	7	2	101	207	241	347	5.63e-36	148
LNC0408.1	SjLINC003686-IBu	100	165	0	0	1	165	393	557	1.49e-82	305
LNC0409.1	SjLINC004057-IBu	97.26	73	2	0	20	92	1	73	1.23e-28	124
LNC0410.1	SjLNCA035927-IBu	94.6	1852	88	3	3	1852	4338	6179	0	2856
LNC0410.2	SjLNCA035927-IBu	94.326	1692	85	2	1	1691	4498	6179	0	2582
LNC0410.3	SjLNCS031243-IBu	96.047	1872	72	1	264	2135	343	2212	0	3046
LNC0411.1	SjLNCA004041-IBu	100	109	0	0	1	109	1911	2019	6.93e-52	202
LNC0412.1	SjLNCA050417-IBu	96.18	445	17	0	347	791	6570	6126	0	728
LNC0413.1	SjLNCA003752-IBu	100	40	0	0	496	535	213	252	2.68e-13	75
LNC0415.1	SjLNCA005053-IBu	90.556	593	54	2	1	592	23	614	0	784
LNC0416.1	SjLINC021240-IBu	99.621	792	2	1	1	792	791	1	0	1445
LNC0417.1	SjLNCA038476-IBu	93.023	43	3	0	144	186	1477	1519	2.82e-10	63.9
LNC0418.1	SjLINC050470-IBu	87.103	1039	98	13	139	1143	121	1157	0	1144
LNC0423.1	SjLNCA021637-IBu	98.387	186	1	2	240	425	2119	2302	7.38e-89	326
LNC0423.2	SjLNCS021872-IBu	99.883	855	1	0	441	1295	2214	1360	0	1574
LNC0423.3	SjLNCS021872-IBu	99.883	855	1	0	341	1195	2214	1360	0	1574
LNC0423.4	SjLNCA021638-IBu	99.315	292	2	0	392	683	2217	2508	6.13e-150	529
LNC0423.5	SjLNCA021636-IBu	99.525	632	2	1	150	781	2119	2749	0	1149
LNC0423.6	SjLNCA021636-IBu	98.221	281	3	2	1	280	2023	2302	1.83e-138	490
LNC0424.1	SjLNCA021639-IBu	99.363	628	4	0	347	974	74	701	0	1138
LNC0425.1	SjLINC021645-IBu	99.247	1726	12	1	801	2526	188	1912	0	3114
LNC0426.1	SjLNCA038074-IBu	91.72	314	8	1	2	297	408	95	1.6e-117	420
LNC0428.1	SjLNCA021409-IBu	99.716	352	1	0	154	505	576	927	0	645
LNC0428.2	SjLNCA021409-IBu	99.821	560	1	0	17	576	472	1031	0	1029
LNC0429.1	SjLNCS026324-IBu	93.264	386	14	4	1	375	2801	2417	8.23e-159	558
LNC0430.1	SjLNCS052060-IBu	96.615	1034	33	2	80	1111	1583	550	0	1714
LNC0431.1	SjLINC038822-IBu	95.37	432	18	1	1	432	300	729	0	686
LNC0431.2	SjLINC052317-IBu	97.898	333	7	0	292	624	1319	987	1.96e-164	577
LNC0432.1	SjLNCA006806-IBu	99.862	725	1	0	69	793	1	725	0	1334
LNC0432.2	SjLNCA006806-IBu	99.839	622	1	0	360	981	407	1028	0	1144
LNC0433.1	SjLNCA053841-IBu	97.065	443	11	2	123	563	1306	864	0	745
LNC0434.1	SjLINC006508-IBu	99.067	750	5	1	275	1022	183	932	0	1345
LNC0436.1	SjLNCA030812-IBu	97.651	298	7	0	130	427	121	418	3.98e-145	512
LNC0437.1	SjLNCA006675-IBu	99.402	1003	4	2	1747	2749	1736	736	0	1818
LNC0438.1	SjLNCA006672-IBu	99.526	633	3	0	2259	2891	1	633	0	1153
LNC0438.2	SjLNCA006672-IBu	100	588	0	0	1	588	133	720	0	1086
LNC0438.3	SjLNCA006669-IBu	94.393	107	4	2	183	287	525	631	6.41e-40	163
LNC0439.1	SjLINC006492-IBu	99.415	513	3	0	396	908	140	652	0	931
LNC0440.1	SjLINC006477-IBu	100	99	0	0	1	99	99	1	2.01e-46	183
LNC0442.1	SjLINC044641-IBu	97.26	292	6	1	16	305	292	1	1.11e-139	494
LNC0445.1	SjLINC006428-IBu	98.929	1120	10	2	1298	2416	1	1119	0	2001
LNC0445.2	SjLINC006426-IBu	98.673	1130	9	3	2157	3282	878	2005	0	1999
LNC0445.3	SjLINC006426-IBu	98.673	1130	9	3	2151	3276	878	2005	0	1999
LNC0448.1	SjLNCA035277-IBu	94.671	319	14	3	1	317	38	355	1.17e-138	492
LNC0449.1	SjLNCS056278-IBu	98.177	384	6	1	307	690	1	383	0	669
LNC0449.2	SjLNCS005530-IBu	98.266	346	6	0	312	657	947	1292	2.64e-173	606
LNC0450.1	SjLINC052922-IBu	99.498	2192	10	1	2069	4260	3386	1196	0	3986
LNC0450.2	SjLINC052922-IBu	99.326	4302	25	4	1	4302	5486	1189	0	7781
LNC0450.3	SjLINC052918-IBu	99.301	572	3	1	469	1040	4183	4753	0	1033
LNC0450.4	SjLINC052915-IBu	99.296	1137	7	1	33	1169	3	1138	0	2054
LNC0451.1	SjLINC052922-IBu	99.374	799	4	1	1	799	193	990	0	1447
LNC0451.2	SjLINC052922-IBu	99.16	476	3	1	1	476	193	667	0	856
LNC0452.1	SjLNCA010031-IBu	99.029	206	2	0	37	242	215	420	1.31e-102	370
LNC0454.1	SjLINC013026-IBu	83.476	466	61	9	349	800	2785	2322	4.55e-117	420
LNC0457.1	SjLNCS002840-IBu	84.239	184	29	0	340	523	733	916	9.44e-45	180
LNC0458.1	SjLNCA053065-IBu	98.778	818	8	1	1815	2632	1	816	0	1454
LNC0459.1	SjLNCA018439-IBu	99.077	542	5	0	359	900	931	1472	0	974
LNC0460.1	SjLNCA056222-IBu	81.655	278	51	0	1615	1892	2688	2411	5.76e-60	231
LNC0461.1	SjLNCA018439-IBu	100	208	0	0	307	514	1265	1472	2.72e-106	385
LNC0465.1	SjLNCA026104-IBu	73.991	223	46	10	326	542	1670	1454	1.45e-14	80.5
LNC0466.1	SjLNCA018364-IBu	100	236	0	0	1	236	2284	2519	1.36e-122	436
LNC0467.1	SjLNCA051407-IBu	93.624	298	18	1	208	504	488	785	1.66e-124	444
LNC0470.1	SjLNCS038987-IBu	97.358	265	6	1	138	401	62	326	2.88e-126	449
LNC0471.1	SjLNCA018258-IBu	98.795	332	4	0	1	332	211	542	3.61e-169	592
LNC0472.1	SjLNCA018251-IBu	99.886	874	1	0	956	1829	1	874	0	1609
LNC0473.1	SjLNCA047593-IBu	92.308	91	7	0	4	94	1138	1228	7.78e-30	130
LNC0474.1	SjLNCA018251-IBu	100	193	0	0	37	229	682	874	9.57e-99	357
LNC0475.1	SjLNCA018251-IBu	100	69	0	0	1	69	1350	1418	4.28e-29	128
LNC0476.1	SjLNCS036738-IBu	96.089	537	20	1	29	564	611	75	0	874
LNC0477.1	SjLNCA038183-IBu	91.411	163	13	1	50	211	16096	15934	3.36e-58	222
LNC0478.1	SjLINC058948-IBu	99.016	508	5	0	1265	1772	370	877	0	911
LNC0478.2	SjLINC058948-IBu	99.6	500	2	0	440	939	378	877	0	913
LNC0478.3	SjLINC058948-IBu	99.529	849	4	0	1	849	29	877	0	1546
LNC0479.1	SjLNCA029127-IBu	95.763	236	10	0	1	236	366	131	5.9e-106	381
LNC0481.1	SjLINC000306-IBu	100	40	0	0	1	40	13	52	1.13e-13	75
LNC0482.1	SjLNCA000309-IBu	94.8	250	5	2	1	250	2750	2991	1.74e-106	383
LNC0485.1	SjLNCS024761-IBu	87.578	161	20	0	15	175	648	488	1.17e-47	187
LNC0487.1	SjLINC000405-IBu	96.594	323	1	1	1	323	81	393	1e-149	527
LNC0487.2	SjLINC000405-IBu	99.681	313	1	0	1	313	81	393	1.23e-163	573
LNC0488.1	SjLNCA058884-IBu	96.471	85	1	2	141	224	5290	5373	5.05e-33	139
LNC0489.1	SjLINC034417-IBu	95.724	725	29	1	109	831	320	1044	0	1166
LNC0489.2	SjLNCA026828-IBu	97.534	811	7	2	1	806	171	973	0	1375
LNC0489.3	SjLNCA026828-IBu	97.131	697	7	2	68	759	285	973	0	1164
LNC0490.1	SjLINC012023-IBu	90.462	325	23	2	67	387	1439	1119	5.91e-118	422
LNC0491.1	SjLINC000695-IBu	95.877	1528	48	12	2386	3909	4086	2570	0	2459
LNC0491.2	SjLINC000696-IBu	94.25	1687	63	14	968	2645	1808	147	0	2547
LNC0491.3	SjLINC000696-IBu	94.897	921	34	10	399	1315	3481	2570	0	1428
LNC0491.4	SjLINC000696-IBu	94.432	880	37	7	381	1254	1020	147	0	1343
LNC0492.1	SjLINC000694-IBu	94.89	1448	45	12	1	1430	2578	4014	0	2237
LNC0492.2	SjLINC000696-IBu	94.411	984	26	13	1	957	3360	4341	0	1485
LNC0492.3	SjLINC000694-IBu	96.057	1623	47	14	1	1619	2578	4187	0	2627
LNC0493.1	SjLINC021620-IBu	97.368	266	7	0	223	488	4144	4409	2.68e-127	453
LNC0494.1	SjLNCA000559-IBu	90.625	352	1	1	1	320	1848	2199	4.79e-123	438
LNC0495.2	SjLNCA000559-IBu	100	243	0	0	656	898	2959	2717	6.51e-126	449
LNC0496.1	SjLINC047732-IBu	90.296	371	29	3	7	374	1022	656	3.69e-134	479
LNC0498.1	SjLINC050574-IBu	92.796	1055	73	3	3753	4806	1	1053	0	1524
LNC0499.1	SjLNCS000690-IBu	100	282	0	0	159	440	139	420	8.9e-148	521
LNC0500.1	SjLNCA053905-IBu	97.473	554	14	0	1	554	5135	4582	0	946
LNC0504.1	SjLNCA001145-IBu	98.387	124	2	0	78	201	1905	2028	4.1e-57	219
LNC0505.1	SjLNCA052786-IBu	92.647	68	5	0	358	425	42	109	4.12e-20	99
LNC0506.1	SjLNCA016707-IBu	93.59	78	5	0	1241	1318	3192	3115	1.5e-25	117
LNC0507.1	SjLNCS003582-IBu	95.808	501	17	4	625	1123	2695	3193	0	806
LNC0508.1	SjLNCA011072-IBu	77.922	154	34	0	489	642	695	542	1.25e-19	97.1
LNC0509.1	SjLNCA031544-IBu	98.724	627	8	0	1	627	679	53	0	1114
LNC0509.2	SjLNCA031544-IBu	98.664	599	8	0	1	599	679	81	0	1062
LNC0510.1	SjLNCA053227-IBu	94.845	291	15	0	1718	2008	662	372	3.17e-127	455
LNC0511.1	SjLINC055593-IBu	88.671	459	47	1	379	837	521	974	1.25e-157	555
LNC0511.2	SjLINC019086-IBu	91.803	244	17	2	219	462	2026	2266	2.66e-92	337
LNC0512.1	SjLINC059255-IBu	90.909	319	29	0	168	486	5090	4772	8.53e-120	429
LNC0513.1	SjLNCA020269-IBu	100	451	0	0	253	703	770	1220	0	833
LNC0513.2	SjLNCA020269-IBu	100	466	0	0	1	466	523	988	0	861
LNC0514.1	SjLNCA020259-IBu	100	153	0	0	98	250	1033	1185	1.81e-76	283
LNC0515.1	SjLNCA056570-IBu	97.581	124	3	0	747	870	395	272	4.27e-54	213
LNC0516.1	SjLNCA056570-IBu	97.5	120	3	0	739	858	272	391	1.48e-52	206
LNC0517.1	SjLINC020655-IBu	100	145	0	0	1	145	145	1	2.78e-71	268
LNC0518.1	SjLNCA059695-IBu	94.651	430	19	4	1	426	1167	1596	0	664
LNC0519.1	SjLNCA020485-IBu	95.619	662	18	4	16	677	1	651	0	1051
LNC0520.1	SjLNCA042620-IBu	95.445	461	21	0	537	997	1112	652	0	736
LNC0522.1	SjLINC020223-IBu	98.892	632	7	0	881	1512	679	48	0	1129
LNC0522.2	SjLINC020223-IBu	99.043	627	6	0	881	1507	679	53	0	1125
LNC0522.3	SjLINC020223-IBu	98.892	632	7	0	1684	2315	679	48	0	1129
LNC0522.4	SjLINC020223-IBu	99.043	627	6	0	915	1541	679	53	0	1125
LNC0523.1	SjLINC020223-IBu	96.97	627	19	0	811	1437	679	53	0	1053
LNC0525.2	SjLNCA020284-IBu	95.28	339	14	2	2273	2611	59	395	1.54e-151	536
LNC0525.3	SjLINC023628-IBu	90.625	416	36	3	2274	2688	2624	2211	5.47e-155	549
LNC0525.4	SjLINC023628-IBu	90.625	416	36	3	1929	2343	2624	2211	6.1e-155	549
LNC0525.5	SjLINC023628-IBu	91.325	415	28	4	699	1106	2624	2211	2.23e-158	560
LNC0526.1	SjLNCA017138-IBu	96.617	266	5	1	103	364	410	145	5.5e-123	438
LNC0527.1	SjLNCS036738-IBu	93.952	248	15	0	977	1224	313	66	1.73e-103	375
LNC0528.1	SjLINC016068-IBu	85.106	141	16	5	309	448	1212	1076	1.11e-32	139
LNC0529.1	SjLNCA047423-IBu	96.46	113	4	0	2104	2216	177	289	1.51e-46	187
LNC0531.1	SjLNCS003582-IBu	93.383	665	28	2	964	1612	2695	3359	0	970
LNC0533.1	SjLINC040228-IBu	99.615	1039	4	0	39	1077	1	1039	0	1897
LNC0534.1	SjLNCA010460-IBu	96.589	557	16	1	645	1198	3208	2652	0	920
LNC0535.1	SjLINC025214-IBu	92.77	816	47	10	290	1098	76	886	0	1170
LNC0538.1	SjLNCA037494-IBu	96.348	356	4	1	1	356	1463	1809	1.09e-164	577
LNC0539.1	SjLNCS026774-IBu	92.475	505	35	3	1890	2392	723	1226	0	719
LNC0540.1	SjLNCA044242-IBu	90.78	141	13	0	100	240	1320	1180	3.94e-48	189
LNC0541.2	SjLNCA055316-IBu	82.443	131	23	0	319	449	1123	993	2.09e-25	115
LNC0542.1	SjLNCA041520-IBu	96.774	899	18	8	836	1732	2	891	0	1489
LNC0542.2	SjLNCA041520-IBu	96.774	899	18	8	733	1629	2	891	0	1489
LNC0542.3	SjLNCA041520-IBu	96.774	899	18	8	753	1649	2	891	0	1489
LNC0542.4	SjLNCA041520-IBu	96.774	899	18	8	752	1648	2	891	0	1489
LNC0542.5	SjLNCA041520-IBu	96.774	899	18	8	729	1625	2	891	0	1489
LNC0542.6	SjLNCA041520-IBu	96.774	899	18	8	704	1600	2	891	0	1489
LNC0542.7	SjLNCA041520-IBu	96.774	899	18	8	655	1551	2	891	0	1489
LNC0542.8	SjLNCA041520-IBu	96.774	899	18	8	505	1401	2	891	0	1489
LNC0544.1	SjLNCA041490-IBu	94.788	1132	53	5	2548	3678	1198	72	0	1759
LNC0544.2	SjLINC041601-IBu	98.388	4716	64	10	224	4934	1	4709	0	8277
LNC0544.3	SjLINC041602-IBu	98.099	4735	73	10	224	4945	1	4731	0	8229
LNC0544.4	SjLINC041602-IBu	97.582	1820	32	4	261	2072	3480	5295	0	3107
LNC0544.5	SjLINC041602-IBu	98.094	5246	81	11	224	5456	1	5240	0	9116
LNC0544.6	SjLINC041602-IBu	98.099	4735	73	10	224	4945	1	4731	0	8229
LNC0544.7	SjLINC041602-IBu	98.317	3743	56	7	224	3961	1	3741	0	6556
LNC0544.8	SjLINC041601-IBu	98.462	3315	43	6	267	3578	1292	4601	0	5832
LNC0544.9	SjLINC041602-IBu	97.291	1255	24	3	355	1601	3479	4731	0	2121
LNC0544.10	SjLINC041601-IBu	98.384	1114	13	3	261	1374	3480	4588	0	1953
LNC0544.11	SjLINC041602-IBu	98.121	3886	58	7	267	4141	1292	5173	0	6758
LNC0544.12	SjLINC041600-IBu	97.709	742	14	2	224	965	1	739	0	1273
LNC0544.13	SjLINC041602-IBu	97.525	1697	30	4	355	2043	3479	5171	0	2891
LNC0544.14	SjLINC041602-IBu	98.328	3289	50	5	355	3640	1292	4578	0	5764
LNC0544.15	SjLINC041602-IBu	98.626	2110	26	3	261	2367	1293	3402	0	3733
LNC0545.1	SjLNCA041353-IBu	97.137	454	12	1	89	542	2456	2908	0	765
LNC0545.2	SjLNCA041352-IBu	96.849	476	14	1	1	476	2401	2875	0	795
LNC0546.1	SjLNCS010757-IBu	85.87	184	26	0	2303	2486	681	864	2.69e-49	196
LNC0547.1	SjLINC059031-IBu	98.684	1140	12	3	1081	2219	1	1138	0	2019
LNC0547.2	SjLINC059031-IBu	98.684	1140	12	3	2374	3512	1	1138	0	2019
LNC0548.1	SjLINC059030-IBu	96.459	593	12	7	79	665	1728	1139	0	970
LNC0548.2	SjLINC047007-IBu	90.756	476	24	7	251	707	338	812	1.87e-176	617
LNC0548.3	SjLINC059030-IBu	97.222	756	12	7	79	828	1728	976	0	1271
LNC0548.4	SjLINC059047-IBu	99.659	293	1	0	79	371	1	293	3.82e-152	536
LNC0548.5	SjLINC059047-IBu	99.659	293	1	0	79	371	1	293	3.73e-152	536
LNC0550.1	SjLNCA010556-IBu	99.836	610	1	0	1	610	2435	1826	0	1122
LNC0551.1	SjLNCA026828-IBu	93.47	827	35	13	63	876	1	821	0	1210
LNC0551.2	SjLINC034413-IBu	98.75	880	6	2	9	888	1	875	0	1559
LNC0551.3	SjLINC034416-IBu	98.739	872	6	2	9	880	1	867	0	1544
LNC0551.4	SjLINC023676-IBu	92.806	556	25	9	26	570	1	552	0	791
LNC0555.1	SjLINC031550-IBu	97.843	510	10	1	1	510	220	728	0	880
LNC0558.1	SjLNCA058552-IBu	99.488	391	2	0	1	391	1861	2251	0	712
LNC0559.1	SjLNCA034620-IBu	91.935	62	5	0	2	63	1324	1385	2.77e-17	87.9
LNC0562.1	SjLNCA018997-IBu	82.353	68	12	0	67	134	197	130	6.66e-09	60.2
LNC0563.1	SjLINC053438-IBu	98.326	239	4	0	1	239	2470	2708	1.26e-117	420
LNC0565.1	SjLNCA024122-IBu	100	28	0	0	566	593	1961	1988	3.21e-06	52.8
LNC0566.1	SjLNCA017853-IBu	94.099	322	16	3	1	322	173	491	1.7e-137	486
LNC0567.1	SjLINC040232-IBu	98.785	494	6	0	1	494	64	557	0	880
LNC0568.1	SjLNCA056830-IBu	97.778	270	1	4	1	268	6236	6502	8.43e-130	460
LNC0569.1	SjLINC053438-IBu	90.226	399	31	8	1	395	2941	2547	9.82e-146	514
LNC0569.2	SjLINC053438-IBu	98.413	315	5	0	1	315	2941	2627	4.48e-158	555
LNC0570.1	SjLINC059838-IBu	97.794	408	3	1	1	402	573	166	0	699
LNC0571.1	SjLINC059832-IBu	96.306	785	28	1	1	785	277	1060	0	1288
LNC0571.2	SjLINC059838-IBu	96.578	789	26	1	1	789	317	1104	0	1306
LNC0572.1	SjLINC038622-IBu	90.11	182	16	2	340	520	3	183	5.27e-61	235
LNC0573.1	SjLNCA038783-IBu	98.214	504	7	2	28	531	6782	7283	0	880
LNC0574.1	SjLNCA032147-IBu	82.074	569	92	6	1380	1943	8230	7667	1.67e-133	477
LNC0575.1	SjLNCA038870-IBu	98.143	700	13	0	564	1263	2533	3232	0	1221
LNC0575.2	SjLNCA038870-IBu	98.401	1063	11	4	293	1351	3337	4397	0	1864
LNC0576.1	SjLNCA038870-IBu	94.626	856	22	3	400	1233	1385	532	0	1304
LNC0577.1	SjLNCA038870-IBu	96.076	892	15	1	1	872	5097	5988	0	1435
LNC0578.1	SjLNCS025803-IBu	98.43	637	9	1	1	637	636	1	0	1120
LNC0578.2	SjLNCA029784-IBu	99.127	458	4	0	23	480	961	504	0	824
LNC0579.1	SjLINC038508-IBu	98.529	340	4	1	198	537	77	415	4.47e-171	599
LNC0580.1	SjLNCA038649-IBu	99.212	888	5	1	1059	1944	1	888	0	1600
LNC0580.2	SjLNCA038649-IBu	100	595	0	0	1	595	139	733	0	1099
LNC0581.1	SjLNCA038649-IBu	98.63	438	4	1	1438	1873	888	451	0	774
LNC0582.1	SjLNCA056302-IBu	99.245	265	2	0	12	276	1	265	3.14e-135	479
LNC0584.1	SjLINC054883-IBu	100	559	0	0	4497	5055	578	1136	0	1033
LNC0584.2	SjLINC054880-IBu	98.314	949	11	3	377	1325	1	944	0	1659
LNC0584.3	SjLINC054883-IBu	100	559	0	0	5100	5658	578	1136	0	1033
LNC0585.1	SjLNCS055027-IBu	96.078	204	7	1	1	203	540	337	5.1e-91	331
LNC0586.1	SjLNCS032139-IBu	96.1	718	25	2	959	1675	798	83	0	1168
LNC0587.1	SjLINC054899-IBu	92.265	181	2	1	420	600	1	169	2.77e-64	246
LNC0588.1	SjLNCA006971-IBu	97.8	500	11	0	65	564	1	500	0	863
LNC0589.1	SjLNCA013182-IBu	80.952	210	32	6	2400	2602	7826	8034	4.36e-38	159
LNC0590.1	SjLNCA015536-IBu	91.769	1057	86	1	1	1056	9746	10802	0	1469
LNC0590.2	SjLNCA031171-IBu	93.404	1031	64	2	1	1031	6	1032	0	1524
LNC0590.3	SjLNCA031171-IBu	93.494	830	51	1	1	830	206	1032	0	1230
LNC0591.1	SjLNCA060575-IBu	80.421	1282	176	38	65	1294	1528	2786	0	907
LNC0593.1	SjLNCA003899-IBu	78.007	291	52	7	1254	1535	615	902	6.9e-42	172
LNC0594.1	SjLINC016246-IBu	97.73	793	18	0	395	1187	380	1172	0	1365
LNC0594.2	SjLINC016247-IBu	97.989	1094	20	2	395	1487	380	1472	0	1897
LNC0594.3	SjLINC016247-IBu	97.605	877	18	2	395	1268	380	1256	0	1500
LNC0596.1	SjLINC025205-IBu	99.2	250	2	0	1	250	801	1050	4.74e-127	451
LNC0597.1	SjLNCA015943-IBu	90.698	43	2	1	21	63	422	382	8.56e-08	56.5
LNC0598.1	SjLINC053202-IBu	98.108	370	7	0	80	449	196	565	0	645
LNC0601.2	SjLNCA010459-IBu	93.333	75	3	2	155	229	1130	1202	5.2e-24	110
LNC0602.1	SjLINC016555-IBu	100	546	0	0	522	1067	138	683	0	1009
LNC0602.2	SjLINC016428-IBu	98.98	490	3	2	1	490	170	657	0	876
LNC0602.3	SjLINC016556-IBu	99.806	515	0	1	1	515	514	1	0	944
LNC0602.4	SjLINC016428-IBu	99.79	477	0	1	1	477	170	645	0	874
LNC0602.5	SjLINC016555-IBu	99.267	546	0	1	478	1019	138	683	0	983
LNC0602.6	SjLINC016555-IBu	100	431	0	0	440	870	253	683	0	797
LNC0602.7	SjLINC016555-IBu	100	546	0	0	478	1023	138	683	0	1009
LNC0603.1	SjLINC057419-IBu	96.322	1414	44	4	70	1476	135	1547	0	2316
LNC0603.2	SjLINC025743-IBu	95.988	1346	45	7	1447	2786	1378	36	0	2178
LNC0603.3	SjLINC057419-IBu	96.618	1301	38	3	1160	2455	1443	144	0	2154
LNC0604.1	SjLNCS026324-IBu	91.826	367	23	2	152	518	1415	1056	7.74e-143	505
LNC0604.2	SjLNCS026324-IBu	91.826	367	23	2	4	370	1415	1056	5.44e-143	505
LNC0605.1	SjLNCS026324-IBu	91.854	356	22	2	1	356	1067	1415	2.2e-138	490
LNC0605.2	SjLNCS026324-IBu	91.437	327	21	2	1	327	1090	1409	3.79e-124	442
LNC0606.1	SjLINC044642-IBu	97.368	266	7	0	1	266	266	1	2.75e-127	453
LNC0607.1	SjLNCA059343-IBu	98.366	918	15	0	1	918	2326	3243	0	1613
LNC0608.1	SjLNCA006570-IBu	97.134	628	15	3	1	628	11428	10804	0	1057
LNC0611.1	SjLINC015016-IBu	92.441	463	29	6	1597	2056	8164	7705	0	656
LNC0612.1	SjLINC010288-IBu	99.16	119	1	0	1	119	1639	1521	6.33e-56	215
LNC0613.1	SjLNCA059343-IBu	98.16	815	15	0	1	815	2211	3025	0	1423
LNC0614.1	SjLNCA034620-IBu	82.427	239	37	4	2281	2517	1385	1150	6.39e-51	204
LNC0619.1	SjLINC046140-IBu	95.165	393	18	1	1645	2037	78	469	1.23e-176	619
LNC0620.1	SjLINC046121-IBu	98.298	235	4	0	1	235	2455	2689	3.19e-115	412
LNC0623.1	SjLNCA053050-IBu	98.529	68	1	0	11	78	6547	6614	1.71e-26	121
LNC0624.1	SjLINC060295-IBu	94.488	254	14	0	1	254	76	329	3.21e-109	392
LNC0624.2	SjLINC060295-IBu	94.309	246	14	0	1	246	84	329	8.02e-105	377
LNC0625.1	SjLINC060295-IBu	92.213	244	13	1	1	238	86	329	1.02e-93	340
LNC0625.2	SjLINC060295-IBu	96.721	244	8	0	1	244	86	329	1.05e-113	407
LNC0626.1	SjLINC057419-IBu	96.614	443	15	0	1	443	367	809	0	736
LNC0627.1	SjLNCS026774-IBu	96.378	635	18	3	176	805	561	1195	0	1040
LNC0628.1	SjLINC002008-IBu	96.566	495	10	4	9	503	1710	2197	0	813
LNC0634.1	SjLNCA002483-IBu	94.608	204	4	1	214	410	974	771	8.67e-84	309
LNC0636.1	SjLNCA002483-IBu	94.608	204	4	1	36	232	974	771	6.33e-84	309
LNC0639.1	SjLNCA030742-IBu	94.872	312	16	0	229	540	103	414	8.14e-138	488
LNC0641.1	SjLNCS052162-IBu	98.529	68	1	0	1	68	114	47	2.97e-27	121
LNC0642.1	SjLINC002800-IBu	96.906	614	18	1	1	613	178	791	0	1027
LNC0642.2	SjLINC002800-IBu	96.017	477	18	1	200	675	315	791	0	774
LNC0643.1	SjLNCA002493-IBu	100	404	0	0	1	404	2184	2587	0	747
LNC0644.1	SjLNCS002797-IBu	86.466	266	32	3	68	332	492	754	5.31e-78	289
LNC0645.1	SjLINC002557-IBu	99.688	320	1	0	1	320	46	365	2.44e-167	586
LNC0646.1	SjLNCA012137-IBu	80.345	290	56	1	3395	3684	4381	4093	1.11e-55	219
LNC0646.2	SjLNCA012137-IBu	80.345	290	56	1	2298	2587	4381	4093	8.63e-56	219
LNC0648.1	SjLINC023859-IBu	80.645	93	18	0	122	214	1182	1090	3.62e-12	73.1
LNC0649.1	SjLINC056257-IBu	98.508	1609	22	1	306	1914	3413	1807	0	2837
LNC0650.1	SjLNCA033137-IBu	99.365	315	2	0	1	315	109	423	4.53e-163	571
LNC0651.1	SjLNCA057562-IBu	97.884	567	12	0	41	607	824	258	0	981
LNC0651.2	SjLNCA057562-IBu	97.808	821	16	1	41	859	821	1	0	1415
LNC0651.3	SjLNCA057562-IBu	96.774	837	16	1	79	915	826	1	0	1386
LNC0652.1	SjLNCA057594-IBu	97.471	1819	43	3	351	2169	400	2215	0	3101
LNC0654.1	SjLINC057425-IBu	97.5	80	2	0	1	80	88	167	4.21e-32	137
LNC0656.1	SjLINC049707-IBu	100	29	0	0	188	216	85	113	5.12e-07	54.7
LNC0656.2	SjLNCA041666-IBu	90.566	53	5	0	177	229	227	175	5.11e-12	71.3
LNC0656.3	SjLNCA031300-IBu	89.583	48	5	0	188	235	49	96	3.07e-09	62.1
LNC0656.4	SjLNCS049583-IBu	90.244	41	4	0	170	210	233	273	5.01e-07	54.7
LNC0656.5	SjLNCA031300-IBu	90.196	51	5	0	159	209	46	96	6.38e-11	67.6
LNC0656.6	SjLNCA043239-IBu	100	28	0	0	159	186	2961	2988	1.75e-06	52.8
LNC0659.1	SjLINC024585-IBu	96.798	1374	28	9	1	1362	619	1988	0	2279
LNC0661.1	SjLINC047546-IBu	96.392	194	7	0	183	376	4838	4645	3.15e-87	320
LNC0662.1	SjLNCA024484-IBu	97.895	285	4	2	1	285	1810	2092	3.69e-139	492
LNC0664.1	SjLNCA024566-IBu	96.976	496	8	2	12970	13465	489	1	0	826
LNC0666.1	SjLINC030667-IBu	77.143	210	42	3	411	614	2045	1836	3.97e-25	117
LNC0667.1	SjLINC024519-IBu	95.971	273	11	0	247	519	396	668	1.71e-124	444
LNC0668.1	SjLINC024539-IBu	98.208	279	5	0	21	299	1020	742	7.64e-138	488
LNC0672.1	SjLNCA009224-IBu	100	32	0	0	225	256	279	310	4.94e-09	60.2
LNC0673.1	SjLINC024796-IBu	99.528	1270	6	0	23	1292	1	1270	0	2313
LNC0674.1	SjLNCA059994-IBu	95.604	91	4	0	216	306	9612	9702	3.1e-35	147
LNC0675.1	SjLINC024685-IBu	99.366	473	3	0	76	548	1	473	0	857
LNC0676.1	SjLINC024766-IBu	100	423	0	0	1	423	2483	2905	0	782
LNC0677.1	SjLNCA024682-IBu	99.605	253	1	0	283	535	1	253	5.95e-130	462
LNC0682.1	SjLINC024885-IBu	99.237	131	0	1	1	130	1538	1668	4.61e-62	235
LNC0683.1	SjLNCA013353-IBu	98.349	424	6	1	1	423	5174	4751	0	743
LNC0684.1	SjLNCA026913-IBu	94.595	74	4	0	1	74	3637	3710	1.26e-25	115
LNC0687.1	SjLINC047470-IBu	89.074	421	40	6	2551	2967	7579	7161	9e-146	518
LNC0688.1	SjLINC047470-IBu	89.183	416	39	6	1	412	7166	7579	1.28e-145	514
LNC0689.1	SjLINC043690-IBu	98.35	303	5	0	3	305	630	328	2.03e-151	532
LNC0690.1	SjLINC026532-IBu	97.085	1235	35	1	1	1235	116	1349	0	2080
LNC0691.1	SjLNCS052060-IBu	99.013	304	3	0	266	569	846	1149	5.03e-155	545
LNC0693.1	SjLNCA025060-IBu	99.954	2192	1	0	860	3051	4329	2138	0	4043
LNC0694.1	SjLNCA025106-IBu	96.728	703	9	7	172	873	123	812	0	1158
LNC0694.2	SjLNCA025106-IBu	97.091	825	9	8	78	900	1	812	0	1376
LNC0694.3	SjLNCA025111-IBu	100	235	0	0	271	505	88	322	1e-121	435
LNC0694.4	SjLNCA025111-IBu	99.689	322	0	1	28	348	1	322	4.92e-168	588
LNC0695.1	SjLNCA026913-IBu	89.189	148	16	0	131	278	3669	3816	7.93e-47	185
LNC0696.1	SjLNCA025035-IBu	95.929	737	25	4	700	1433	238	972	0	1190
LNC0696.2	SjLNCA025036-IBu	95.96	297	12	0	1	297	94	390	2.54e-135	483
LNC0696.3	SjLNCA025035-IBu	100	32	0	0	928	959	1121	1152	3.52e-08	60.2
LNC0697.1	SjLINC025156-IBu	99.803	1015	2	0	1	1015	404	1418	0	1864
LNC0698.1	SjLNCA025147-IBu	99.444	719	4	0	1	719	950	232	0	1306
LNC0699.1	SjLNCA025145-IBu	99.829	1170	2	0	1	1170	77	1246	0	2150
LNC0699.2	SjLNCA025155-IBu	99.167	600	3	1	1	598	309	908	0	1079
LNC0699.3	SjLNCA025155-IBu	99.317	293	1	1	52	343	616	908	2.98e-150	529
LNC0700.1	SjLINC013898-IBu	92.663	368	26	1	1	367	3	370	3.21e-150	529
LNC0700.2	SjLINC027147-IBu	96.053	380	8	2	1	380	31	403	3.22e-175	612
LNC0703.1	SjLNCS005530-IBu	98.535	751	10	1	1	750	947	1697	0	1325
LNC0706.1	SjLINC016697-IBu	82.059	641	100	8	1	633	793	160	7.01e-150	532
LNC0707.1	SjLNCS056735-IBu	84.545	110	17	0	1	110	798	689	3.89e-24	110
LNC0708.1	SjLINC016697-IBu	81.903	641	101	8	1	633	793	160	1.62e-148	527
LNC0709.1	SjLINC030897-IBu	100	256	0	0	1	256	72	327	1.03e-133	473
LNC0710.1	SjLINC030927-IBu	100	395	0	0	1	395	32	426	0	730
LNC0711.1	SjLINC025289-IBu	99.034	1346	0	4	1833	3166	1	1345	0	2401
LNC0713.1	SjLINC025289-IBu	97.697	1346	1	5	1792	3108	1	1345	0	2287
LNC0713.2	SjLINC025340-IBu	96.336	1037	20	5	873	1897	1	1031	0	1688
LNC0713.3	SjLINC025340-IBu	96.336	1037	20	5	889	1913	1	1031	0	1688
LNC0713.4	SjLINC025340-IBu	96.336	1037	20	5	821	1845	1	1031	0	1688
LNC0719.1	SjLINC025340-IBu	96.729	214	3	3	1	211	531	319	1.79e-97	353
LNC0722.1	SjLINC025288-IBu	98.985	197	2	0	505	701	683	487	4.07e-97	353
LNC0724.1	SjLINC025340-IBu	96.273	161	4	2	1	160	478	319	2.24e-70	263
LNC0725.1	SjLINC023950-IBu	96.026	151	4	2	1	151	677	529	7.85e-65	244
LNC0729.1	SjLINC025290-IBu	98.771	651	3	1	455	1100	1	651	0	1153
LNC0731.1	SjLINC025289-IBu	98.738	1347	6	4	2171	3508	1	1345	0	2383
LNC0731.2	SjLINC025289-IBu	98.738	1347	6	4	2371	3708	1	1345	0	2383
LNC0735.1	SjLINC025289-IBu	100	112	0	0	1	112	112	1	1.92e-53	207
LNC0739.1	SjLINC039962-IBu	85.714	91	11	2	309	397	185	275	1.47e-18	95.3
LNC0740.1	SjLINC025343-IBu	100	502	0	0	1475	1976	856	355	0	928
LNC0742.1	SjLNCS020309-IBu	98.182	385	3	1	24	404	556	940	0	669
LNC0743.1	SjLINC023628-IBu	95.067	446	17	2	256	697	2647	2203	0	697
LNC0743.2	SjLINC023628-IBu	95.067	446	17	2	220	661	2647	2203	0	697
LNC0743.3	SjLINC023628-IBu	96.782	404	12	1	1	404	2611	2209	0	673
LNC0744.1	SjLINC061040-IBu	98.974	390	4	0	1	390	887	1276	0	699
LNC0745.1	SjLINC061041-IBu	99.259	270	2	0	1	270	681	412	7.17e-138	488
LNC0745.2	SjLNCS052060-IBu	97.774	674	4	3	1	669	435	1102	0	1151
LNC0747.1	SjLINC023760-IBu	100	342	0	0	1	342	1041	1382	0	632
LNC0748.1	SjLINC023760-IBu	100	233	0	0	1	233	1281	1049	5.67e-121	431
LNC0749.1	SjLINC006076-IBu	81.737	449	71	10	2977	3421	3584	3143	9.41e-100	364
LNC0750.1	SjLNCA038997-IBu	90.712	323	20	9	14	336	2072	1760	5.08e-118	422
LNC0750.2	SjLINC006966-IBu	96.154	234	1	2	1	229	1464	1234	2.83e-104	375
LNC0751.1	SjLINC052317-IBu	98.523	474	5	1	1	472	679	1152	0	835
LNC0752.1	SjLNCA058884-IBu	99.498	797	2	2	1	796	1094	299	0	1448
LNC0753.1	SjLNCA058983-IBu	99.225	129	0	1	101	228	263	391	8.49e-61	231
LNC0754.1	SjLNCA029804-IBu	93.255	341	22	1	1396	1735	8031	8371	3.46e-141	501
LNC0756.1	SjLNCA020982-IBu	100	1648	0	0	1	1648	749	2396	0	3044
LNC0757.1	SjLINC036285-IBu	98	50	1	0	1	50	100	51	2.81e-17	87.9
LNC0758.1	SjLINC036285-IBu	100	1162	0	0	19	1180	1	1162	0	2146
LNC0759.1	SjLINC036315-IBu	100	784	0	0	560	1343	1611	2394	0	1448
LNC0759.2	SjLINC036311-IBu	99.523	419	2	0	95	513	474	892	0	763
LNC0760.1	SjLINC036289-IBu	100	334	0	0	73	406	288	621	7.89e-177	617
LNC0761.1	SjLINC036327-IBu	100	634	0	0	500	1133	280	913	0	1171
LNC0761.2	SjLINC036325-IBu	100	1096	0	0	23	1118	1	1096	0	2025
LNC0762.1	SjLINC036327-IBu	99.219	128	0	1	74	200	644	517	1.88e-60	230
LNC0766.1	SjLNCA036525-IBu	98.597	1925	17	3	49	1965	1	1923	0	3397
LNC0767.1	SjLINC010751-IBu	95.96	99	1	2	1	98	384	288	2.43e-38	158
LNC0769.1	SjLINC036439-IBu	99.522	418	2	0	171	588	2187	1770	0	761
LNC0770.1	SjLINC023950-IBu	96.774	310	7	3	5	313	835	528	4.91e-145	514
LNC0770.2	SjLINC030174-IBu	98.542	343	4	1	123	464	1	343	2.18e-172	604
LNC0771.1	SjLNCA029992-IBu	97.889	379	8	0	194	572	1478	1100	0	656
LNC0771.2	SjLINC030115-IBu	99.178	365	3	0	1	365	4	368	0	658
LNC0771.3	SjLNCA029992-IBu	97.889	379	8	0	57	435	1478	1100	0	656
LNC0772.1	SjLNCA029992-IBu	98.669	601	8	0	234	834	878	1478	0	1066
LNC0773.1	SjLNCA029989-IBu	99.259	675	5	0	1	675	1126	1800	0	1219
LNC0774.1	SjLNCA026465-IBu	83.562	146	21	2	4	149	3773	3631	4e-31	134
LNC0775.1	SjLNCA030194-IBu	92.708	384	6	7	1	362	5043	5426	6.78e-152	534
LNC0776.1	SjLINC047546-IBu	90.583	223	17	3	327	546	4859	4638	7.55e-79	292
LNC0777.1	SjLINC060223-IBu	81.798	445	64	11	593	1031	15	448	8.13e-98	357
LNC0779.1	SjLINC038822-IBu	87.5	680	83	2	295	972	1054	1733	0	784
LNC0780.1	SjLNCA023010-IBu	96.599	294	9	1	178	470	304	11	2.54e-137	486
LNC0781.1	SjLINC015016-IBu	100	34	0	0	1736	1769	15	48	2.24e-09	63.9
LNC0783.1	SjLNCA004897-IBu	98.859	263	2	1	164	426	469	730	8.93e-132	468
LNC0785.1	SjLINC003349-IBu	91.525	59	5	0	319	377	2449	2391	3.54e-15	82.4
LNC0785.2	SjLINC004748-IBu	97.534	730	14	3	14	739	1	730	0	1245
LNC0785.3	SjLNCA004750-IBu	97.303	482	12	1	150	630	174	655	0	817
LNC0785.4	SjLNCA004750-IBu	96.319	326	11	1	29	353	176	501	6.6e-152	534
LNC0785.5	SjLNCA004750-IBu	97.408	463	8	3	73	531	273	735	0	785
LNC0787.1	SjLINC004690-IBu	97.349	415	11	0	1	415	822	408	0	706
LNC0788.1	SjLINC032935-IBu	81.601	712	119	9	211	915	505	1211	8.13e-165	579
LNC0789.1	SjLNCA029784-IBu	98.592	355	5	0	58	412	1042	688	3.47e-180	628
LNC0790.1	SjLINC060496-IBu	98.588	425	6	0	35	459	1	425	0	752
LNC0791.1	SjLNCA038101-IBu	94.737	475	22	2	1692	2163	963	489	0	736
LNC0791.2	SjLNCA038101-IBu	94.737	475	22	2	1697	2168	963	489	0	736
LNC0791.3	SjLNCA038101-IBu	94.737	475	22	2	1686	2157	963	489	0	736
LNC0791.4	SjLNCA038101-IBu	94.737	475	22	2	1658	2129	963	489	0	736
LNC0792.1	SjLNCA059695-IBu	88.636	308	9	2	1	282	1281	1588	5.6e-97	351
LNC0793.1	SjLINC031176-IBu	98.953	860	8	1	449	1308	100	958	0	1537
LNC0793.2	SjLINC031181-IBu	98.95	857	8	1	316	1172	1	856	0	1531
LNC0793.3	SjLINC031181-IBu	98.966	677	7	0	316	992	1	677	0	1212
LNC0793.4	SjLINC031176-IBu	97.81	959	8	2	316	1262	1	958	0	1642
LNC0793.5	SjLINC031180-IBu	98.856	612	6	1	663	1274	315	925	0	1090
LNC0793.6	SjLINC031180-IBu	98.856	612	6	1	596	1207	315	925	0	1090
LNC0794.1	SjLNCA047593-IBu	97.734	353	8	0	154	506	554	202	7.23e-174	608
LNC0794.2	SjLNCA038978-IBu	97.441	508	13	0	1	508	8359	8866	0	867
LNC0794.3	SjLNCA034332-IBu	98.134	268	5	0	154	421	384	117	8.19e-132	468
LNC0795.1	SjLINC031224-IBu	99.089	439	4	0	90	528	362	800	0	789
LNC0797.1	SjLINC050405-IBu	99.566	1613	6	1	1	1613	13	1624	0	2939
LNC0797.2	SjLINC050404-IBu	98.364	1284	3	2	1	1267	79	1361	0	2239
LNC0798.1	SjLNCA050422-IBu	99.11	337	3	0	157	493	6332	6668	1.96e-173	606
LNC0799.1	SjLNCA050430-IBu	96.753	154	3	2	50	202	474	626	3.14e-68	255
LNC0800.1	SjLNCA005873-IBu	93.199	941	62	1	550	1490	42	980	0	1382
LNC0802.1	SjLNCA050598-IBu	96.587	293	5	5	1	288	207	499	7e-136	481
LNC0804.1	SjLINC050581-IBu	99.793	483	1	0	1	483	1	483	0	887
LNC0804.2	SjLINC050583-IBu	99.792	481	1	0	85	565	1	481	0	883
LNC0805.1	SjLINC050517-IBu	99.587	242	0	1	163	404	158	398	1.71e-123	440
LNC0808.1	SjLNCA044721-IBu	81.095	402	71	4	168	568	7237	6840	4.3e-86	316
LNC0809.1	SjLINC039478-IBu	98.44	577	0	2	61	628	21	597	0	1007
LNC0810.1	SjLNCA044807-IBu	82.817	355	58	3	215	566	4387	4741	1.54e-85	315
LNC0811.1	SjLNCA039516-IBu	100	301	0	0	1	301	2728	3028	1.19e-158	556
LNC0812.1	SjLINC059335-IBu	99.695	3929	6	2	88	4010	4717	8645	0	7184
LNC0812.2	SjLINC059335-IBu	97.063	3575	62	27	1	3556	3409	6959	0	5980
LNC0812.3	SjLINC059335-IBu	99.108	2690	13	4	1	2680	3481	6169	0	4824
LNC0814.1	SjLNCS012426-IBu	96.832	726	17	2	1	724	659	1380	0	1208
LNC0815.1	SjLINC059335-IBu	97.373	3007	49	9	7962	10946	1	2999	0	5088
LNC0815.2	SjLNCS001366-IBu	98.334	2881	46	2	83	2963	1	2879	0	5053
LNC0816.1	SjLINC043855-IBu	97.876	659	1	3	153	809	1	648	0	1127
LNC0816.2	SjLINC024311-IBu	98.736	712	0	2	67	776	1	705	0	1256
LNC0816.3	SjLINC034415-IBu	98.067	569	7	2	1	565	491	1059	0	987
LNC0817.1	SjLINC023579-IBu	97.826	276	5	1	1	276	303	29	3.11e-134	475
LNC0818.1	SjLINC017502-IBu	99.263	407	3	0	171	577	81	487	0	736
LNC0818.2	SjLINC024311-IBu	99.189	493	0	2	34	522	1	493	0	885
LNC0818.3	SjLINC043855-IBu	96.774	527	1	3	1	526	7	518	0	865
LNC0818.4	SjLINC043855-IBu	94.316	475	1	3	1	474	7	456	0	704
LNC0818.5	SjLINC034417-IBu	98.795	664	5	2	46	709	309	969	0	1179
LNC0818.6	SjLINC024311-IBu	97.44	664	0	3	1	655	93	748	0	1116
LNC0818.7	SjLINC034417-IBu	98.928	653	5	2	46	697	309	960	0	1166
LNC0818.8	SjLINC043855-IBu	97.461	512	2	3	1	511	7	508	0	863
LNC0819.1	SjLINC023579-IBu	96.935	261	3	2	1	257	281	22	1.76e-121	433
LNC0820.1	SjLINC023578-IBu	94.468	470	2	9	124	588	473	23	0	702
LNC0820.2	SjLINC023578-IBu	96.266	482	2	6	15	489	473	1	0	776
LNC0821.1	SjLNCS001366-IBu	95.605	2139	87	5	62	2195	1	2137	0	3422
LNC0821.2	SjLNCS001367-IBu	94.822	2105	86	5	62	2163	1	2085	0	3262
LNC0822.1	SjLNCS001366-IBu	96.391	2882	96	6	62	2938	1	2879	0	4739
LNC0822.2	SjLNCS001366-IBu	96.381	2874	96	6	1	2869	9	2879	0	4724
LNC0822.3	SjLNCS001367-IBu	95.808	2839	95	6	1	2836	10	2827	0	4562
LNC0822.4	SjLNCS001367-IBu	96.848	2570	77	4	287	2855	261	2827	0	4294
LNC0822.5	SjLNCS001366-IBu	96.376	2870	96	6	1	2865	13	2879	0	4717
LNC0822.6	SjLNCS001370-IBu	94.371	604	31	2	3	604	16	618	0	924
LNC0822.7	SjLNCS001370-IBu	96.817	2513	74	5	463	2972	407	2916	0	4193
LNC0822.8	SjLINC051865-IBu	94.6	463	9	2	1	463	127	573	0	702
LNC0822.9	SjLINC051865-IBu	94.508	437	8	2	1	437	153	573	0	660
LNC0824.1	SjLINC016608-IBu	83.249	197	30	3	2059	2254	947	1141	1.07e-43	178
LNC0826.1	SjLNCA048640-IBu	75.527	237	38	12	1182	1399	126	361	5.74e-20	99
LNC0826.2	SjLNCA048640-IBu	75.527	237	38	12	1098	1315	126	361	4.5e-20	99
LNC0829.1	SjLNCA040349-IBu	94.885	391	18	2	1	391	3205	2817	1.19e-174	610
LNC0831.1	SjLNCA001343-IBu	100	151	0	0	52	202	20	170	1.86e-75	279
LNC0832.1	SjLNCA018957-IBu	82.7	711	95	13	2	684	1630	2340	9.06e-173	606
LNC0833.1	SjLNCA040521-IBu	90.456	241	23	0	130	370	20	260	7.61e-87	318
LNC0834.1	SjLNCA058804-IBu	96.456	1411	13	2	223	1627	439	1818	0	2294
LNC0835.1	SjLNCS058848-IBu	94.569	313	12	3	554	862	1	312	8.47e-135	479
LNC0838.1	SjLINC023628-IBu	95.872	436	16	2	12	446	2650	2216	0	704
LNC0839.1	SjLNCA047723-IBu	98.418	885	14	0	12	896	1	885	0	1557
LNC0840.1	SjLNCA047693-IBu	98.941	1039	9	1	287	1325	300	1336	0	1857
LNC0840.2	SjLNCA047693-IBu	98.873	1331	13	1	1	1331	8	1336	0	2374
LNC0842.1	SjLNCA047593-IBu	100	494	0	0	1	494	251	744	0	913
LNC0843.1	SjLINC047382-IBu	97.721	1097	23	2	502	1597	1	1096	0	1886
LNC0844.1	SjLINC047382-IBu	97.906	191	4	0	158	348	2216	2026	9.15e-91	331
LNC0845.1	SjLNCA047423-IBu	96.614	443	6	4	1	442	36	470	0	726
LNC0846.1	SjLINC047325-IBu	99.06	851	7	1	1	850	88	938	0	1526
LNC0847.1	SjLINC047370-IBu	98.611	432	6	0	1	432	21	452	0	765
LNC0848.1	SjLINC047314-IBu	98.4	500	5	1	1	500	128	624	0	876
LNC0849.1	SjLINC047546-IBu	97.28	3162	79	3	126	3281	3161	1	0	5356
LNC0849.2	SjLINC047546-IBu	97.333	4462	111	4	1769	6223	4461	1	0	7574
LNC0849.3	SjLINC047546-IBu	97.333	4462	111	4	1765	6219	4461	1	0	7574
LNC0849.4	SjLINC047546-IBu	97.333	4462	111	4	316	4770	4461	1	0	7574
LNC0850.1	SjLINC044642-IBu	97.934	242	5	0	1	242	242	1	1.44e-117	420
LNC0851.1	SjLINC047487-IBu	98.125	320	6	0	42	361	2938	3257	4.01e-159	558
LNC0852.1	SjLINC047470-IBu	95.429	2647	98	4	1	2647	6470	9093	0	4196
LNC0852.2	SjLINC047470-IBu	95.876	1770	71	2	1	1770	6470	8237	0	2863
LNC0853.1	SjLINC047470-IBu	97.708	1571	19	6	86	1652	1964	407	0	2686
LNC0853.2	SjLINC047470-IBu	97.37	1863	32	6	86	1944	2256	407	0	3153
LNC0853.3	SjLINC047470-IBu	95.458	1255	53	3	1	1252	6343	5090	0	1999
LNC0854.1	SjLNCA026058-IBu	96.238	319	8	1	1	315	3529	3211	7.58e-147	520
LNC0855.1	SjLINC056084-IBu	100	44	0	0	386	429	821	864	1.27e-15	82.4
LNC0856.1	SjLNCS046580-IBu	98.578	211	3	0	1	211	860	1070	8.72e-104	374
LNC0857.1	SjLNCA010614-IBu	94.638	373	10	2	1675	2045	754	390	2.35e-161	569
LNC0859.1	SjLNCA059458-IBu	97.611	293	7	0	122	414	542	250	2.41e-142	503
LNC0860.1	SjLNCS045972-IBu	97.09	378	5	3	233	604	178	555	0	632
LNC0861.1	SjLNCA030803-IBu	95.455	176	5	1	1	173	298	473	9.26e-75	278
LNC0862.1	SjLNCA045329-IBu	85.308	422	55	7	1	419	4269	4686	3.84e-120	429
LNC0865.1	SjLINC053599-IBu	94.613	297	16	0	1	297	13	309	9.43e-130	460
LNC0865.2	SjLINC053599-IBu	98.23	113	2	0	1	113	15	127	1.3e-50	198
LNC0866.1	SjLNCA060401-IBu	92.718	206	8	1	115	313	2558	2353	1.39e-78	291
LNC0867.1	SjLINC060695-IBu	85.567	679	92	5	409	1085	319	993	0	706
LNC0868.1	SjLNCA060094-IBu	97.863	234	5	0	1	234	886	653	3.77e-112	405
LNC0868.2	SjLNCA060094-IBu	98.413	189	3	0	1	189	841	653	1.79e-90	333
LNC0869.1	SjLINC047382-IBu	92.674	273	11	4	1	273	3141	3404	1.35e-106	385
LNC0871.1	SjLNCA060094-IBu	99.578	237	1	0	17	253	1	237	2.12e-121	433
LNC0873.1	SjLNCA022055-IBu	81.714	175	17	7	1	175	1456	1615	5.92e-31	132
LNC0874.1	SjLINC040124-IBu	98.479	1315	20	0	22	1336	1	1315	0	2318
LNC0874.2	SjLINC040132-IBu	96.142	674	24	2	21	693	1	673	0	1099
LNC0875.1	SjLINC040124-IBu	98.359	792	13	0	1135	1926	1315	524	0	1391
LNC0876.1	SjLINC040124-IBu	98.479	1315	20	0	18	1332	1	1315	0	2318
LNC0877.1	SjLINC040136-IBu	99.625	534	2	0	367	900	1175	642	0	976
LNC0879.1	SjLINC040174-IBu	100	350	0	0	6	355	1	350	0	647
LNC0879.2	SjLNCA040179-IBu	100	343	0	0	1	343	7	349	0	634
LNC0879.3	SjLINC040174-IBu	100	344	0	0	1	344	7	350	0	636
LNC0880.1	SjLNCS030733-IBu	95.71	303	9	4	2621	2922	904	605	8.89e-136	484
LNC0880.2	SjLNCS030733-IBu	96.113	283	7	4	2791	3072	904	625	5.54e-128	459
LNC0881.1	SjLNCA040225-IBu	99.479	384	1	1	1	384	5363	5745	0	697
LNC0882.1	SjLINC040211-IBu	98.724	392	5	0	244	635	659	1050	0	697
LNC0882.2	SjLINC040211-IBu	98.246	399	7	0	38	436	652	1050	0	699
LNC0883.1	SjLNCS005530-IBu	98.339	301	5	0	1	301	1262	1562	2.59e-150	529
LNC0884.1	SjLNCA042620-IBu	97.853	559	12	0	42	600	1194	636	0	966
LNC0885.1	SjLNCA018957-IBu	97.889	379	8	0	581	959	3492	3114	0	656
LNC0887.1	SjLNCA059343-IBu	97.847	743	16	0	200	942	3066	2324	0	1284
LNC0888.1	SjLINC037149-IBu	87.437	199	24	1	972	1169	308	506	4.34e-59	228
LNC0890.1	SjLINC018885-IBu	97.683	259	5	1	1	259	409	666	1.02e-124	444
LNC0891.1	SjLNCA018818-IBu	97.361	341	9	0	1159	1499	622	282	4.67e-165	580
LNC0892.1	SjLNCA018818-IBu	96.982	497	14	1	2	498	1	496	0	833
LNC0893.1	SjLINC048685-IBu	79.263	217	36	7	15	226	296	84	1.51e-33	143
LNC0893.2	SjLINC048685-IBu	79.263	217	36	7	15	226	296	84	3.54e-33	143
LNC0893.3	SjLINC048685-IBu	79.263	217	36	7	15	226	296	84	2.61e-33	143
LNC0894.1	SjLINC037307-IBu	98.96	673	7	0	4799	5471	3445	4117	0	1205
LNC0894.2	SjLINC037307-IBu	98.96	673	7	0	3151	3823	3445	4117	0	1205
LNC0894.3	SjLINC037307-IBu	99.275	965	7	0	1643	2607	3153	4117	0	1744
LNC0895.1	SjLINC061154-IBu	72.989	696	156	21	1111	1785	1320	636	5.21e-55	215
LNC0896.1	SjLINC057421-IBu	98.294	293	5	0	1912	2204	537	245	5.67e-145	514
LNC0896.2	SjLINC057421-IBu	98.294	293	5	0	815	1107	537	245	2.82e-145	514
LNC0896.3	SjLINC001726-IBu	95.793	309	13	0	1	309	541	233	2.09e-141	499
LNC0897.1	SjLINC001731-IBu	96.981	530	16	0	1	530	252	781	0	891
LNC0898.1	SjLINC029400-IBu	79.061	277	42	7	764	1040	2929	3189	2.36e-43	176
LNC0898.2	SjLINC061243-IBu	84.083	289	33	7	8057	8344	1	277	6.68e-70	267
LNC0898.3	SjLINC037149-IBu	85.459	392	52	3	1365	1751	308	699	1.77e-111	403
LNC0898.4	SjLINC061243-IBu	84.083	289	33	7	4977	5264	1	277	4.21e-70	267
LNC0898.5	SjLINC061243-IBu	84.083	289	33	7	3836	4123	1	277	3.29e-70	267
LNC0898.6	SjLINC061243-IBu	84.083	289	33	7	5822	6109	1	277	4.89e-70	267
LNC0901.1	SjLNCS005530-IBu	99.234	261	2	0	1	261	1346	1606	3.78e-133	472
LNC0902.1	SjLINC034777-IBu	98.846	260	3	0	1	260	24	283	6.3e-131	464
LNC0902.2	SjLNCA034779-IBu	100	74	0	0	1	74	27	100	4.15e-32	137
LNC0903.1	SjLNCS034930-IBu	80.851	188	24	8	2	179	647	832	5.14e-32	137
LNC0904.1	SjLNCA015991-IBu	98.109	2485	29	5	1040	3522	802	3270	0	4313
LNC0904.2	SjLNCA015989-IBu	93.455	825	27	5	136	945	2	814	0	1199
LNC0904.3	SjLNCA015991-IBu	98.188	2483	29	4	853	3333	802	3270	0	4322
LNC0905.1	SjLNCA012915-IBu	92.021	188	14	1	3932	4118	7899	8086	4.25e-69	263
LNC0906.1	SjLINC033978-IBu	98.058	309	6	0	1	309	329	637	4.42e-153	538
LNC0910.1	SjLINC061250-IBu	96.204	2371	86	4	817	3187	3956	6322	0	3877
LNC0912.1	SjLINC061251-IBu	98.5	1600	21	3	1	1600	251	1847	0	2819
LNC0912.2	SjLINC061251-IBu	97.899	238	5	0	1	238	4694	4931	4.82e-115	412
LNC0915.1	SjLNCA034142-IBu	96.452	451	16	0	95	545	25	475	0	745
LNC0916.1	SjLINC061248-IBu	93.955	397	24	0	1	397	4210	4606	7.31e-172	601
LNC0918.1	SjLINC033969-IBu	94.359	195	9	2	149	343	1	193	1.31e-80	298
LNC0918.2	SjLINC033969-IBu	94.359	195	9	2	137	331	1	193	1.39e-80	298
LNC0919.1	SjLNCS003247-IBu	98.507	201	3	0	4	204	2438	2238	9.48e-98	355
LNC0922.1	SjLNCA005053-IBu	96.837	411	13	0	1	411	22	432	0	688
LNC0923.1	SjLINC050208-IBu	97.959	245	5	0	22	266	2559	2803	3.28e-119	425
LNC0923.2	SjLINC050208-IBu	95.023	442	7	1	243	669	2752	2311	0	680
LNC0923.3	SjLINC050208-IBu	97.959	245	5	0	38	282	2559	2803	3.48e-119	425
LNC0923.4	SjLINC050208-IBu	97.959	245	5	0	29	273	2559	2803	3.36e-119	425
LNC0923.5	SjLINC050208-IBu	97.49	239	6	0	2	240	2565	2803	2.97e-114	409
LNC0923.6	SjLINC050208-IBu	97.951	244	5	0	32	275	2559	2802	2.08e-118	424
LNC0924.1	SjLINC050208-IBu	94.771	612	19	3	387	986	1592	2202	0	941
LNC0924.2	SjLINC050208-IBu	94.658	805	23	3	419	1204	2000	2803	0	1230
LNC0925.1	SjLNCA001793-IBu	98.8	250	3	0	1	250	4084	3835	2.5e-125	446
LNC0926.1	SjLINC034495-IBu	97.017	1810	50	4	2067	3874	1904	97	0	3040
LNC0926.2	SjLINC034495-IBu	96.19	1811	65	4	3784	5593	1904	97	0	2959
LNC0926.3	SjLINC026632-IBu	92.125	546	28	8	1842	2373	1	545	0	756
LNC0926.4	SjLINC034495-IBu	97.901	1810	35	3	729	2537	1904	97	0	3129
LNC0926.5	SjLINC026632-IBu	92.125	546	28	8	1040	1571	1	545	0	756
LNC0926.6	SjLINC026632-IBu	91.683	517	28	8	413	915	1	516	0	702
LNC0927.1	SjLINC010288-IBu	93.458	214	5	4	4	216	238	33	2.57e-84	309
LNC0927.2	SjLINC010288-IBu	95.109	368	10	4	6	365	368	1	1.81e-163	573
LNC0927.3	SjLINC010288-IBu	99.074	108	1	0	1	108	110	3	6.27e-49	195
LNC0928.1	SjLINC010288-IBu	94.324	370	13	5	23	386	368	1	4.99e-159	560
LNC0928.2	SjLINC034495-IBu	96.795	1903	58	3	720	2621	1901	1	0	3173
LNC0928.3	SjLINC034495-IBu	97.272	1906	49	3	335	2239	1904	1	0	3229
LNC0928.10	SjLINC034495-IBu	96.224	1907	68	4	5121	7026	1904	1	0	3120
LNC0928.11	SjLINC034495-IBu	96.224	1907	68	4	4740	6645	1904	1	0	3120
LNC0928.4	SjLINC034495-IBu	97.587	1906	43	3	729	2633	1904	1	0	3262
LNC0928.5	SjLINC034495-IBu	97.219	1906	48	5	3020	4922	1904	1	0	3221
LNC0928.6	SjLINC034495-IBu	97.429	1906	46	3	156	2060	1904	1	0	3245
LNC0928.7	SjLINC034495-IBu	97.429	1906	46	3	156	2060	1904	1	0	3245
LNC0928.8	SjLINC034495-IBu	96.224	1907	68	4	8376	10281	1904	1	0	3120
LNC0928.9	SjLINC034495-IBu	97.272	1906	48	4	3021	4924	1904	1	0	3229
LNC0928.12	SjLINC034495-IBu	96.852	1906	57	3	2477	4381	1904	1	0	3184
LNC0928.13	SjLINC034495-IBu	97.482	1906	44	4	1302	3205	1904	1	0	3251
LNC0928.14	SjLINC034495-IBu	96.795	1903	58	3	3023	4924	1901	1	0	3173
LNC0928.15	SjLINC034495-IBu	96.224	1907	68	4	2449	4354	1904	1	0	3120
LNC0928.16	SjLINC034495-IBu	96.905	1906	55	4	2255	4158	1904	1	0	3190
LNC0928.17	SjLINC034495-IBu	96.224	1907	68	4	2449	4354	1904	1	0	3120
LNC0928.18	SjLINC034495-IBu	97.429	1906	46	3	1494	3398	1904	1	0	3245
LNC0928.19	SjLINC034495-IBu	97.324	1906	47	4	538	2441	1904	1	0	3234
LNC0928.20	SjLINC034495-IBu	96.8	1906	58	3	538	2442	1904	1	0	3179
LNC0928.21	SjLINC034495-IBu	97.219	1906	50	3	1876	3780	1904	1	0	3223
LNC0928.22	SjLINC034495-IBu	97.482	1906	45	3	156	2060	1904	1	0	3251
LNC0928.23	SjLINC034495-IBu	97.167	1906	51	3	538	2442	1904	1	0	3217
LNC0928.24	SjLINC034495-IBu	97.692	1906	40	4	1685	3588	1904	1	0	3273
LNC0928.25	SjLINC034495-IBu	97.379	1679	41	3	1	1678	1677	1	0	2854
LNC0928.26	SjLINC034495-IBu	97.114	1906	52	3	1111	3015	1904	1	0	3212
LNC0928.27	SjLINC034495-IBu	97.272	1906	49	3	347	2251	1904	1	0	3229
LNC0928.28	SjLINC034495-IBu	97.009	1906	53	4	1111	3014	1904	1	0	3201
LNC0928.29	SjLINC034495-IBu	97.324	1906	46	5	3404	5306	1904	1	0	3232
LNC0928.30	SjLINC034495-IBu	97.324	1906	48	3	1494	3398	1904	1	0	3234
LNC0928.31	SjLINC034495-IBu	96.59	1906	62	3	3400	5304	1904	1	0	3157
LNC0928.32	SjLINC034495-IBu	97.482	1906	44	4	920	2823	1904	1	0	3251
LNC0928.33	SjLINC034495-IBu	97.009	1906	53	4	3210	5113	1904	1	0	3201
LNC0928.34	SjLINC034495-IBu	96.986	1858	53	3	1	1857	1856	1	0	3118
LNC0928.35	SjLINC034495-IBu	97.586	1284	29	2	1	1283	1283	1	0	2198
LNC0928.36	SjLINC034495-IBu	96.537	1906	63	3	908	2812	1904	1	0	3151
LNC0928.37	SjLINC034495-IBu	97.482	1906	44	4	2067	3970	1904	1	0	3251
LNC0928.38	SjLINC034495-IBu	97.219	1906	50	3	3402	5306	1904	1	0	3223
LNC0928.39	SjLINC034495-IBu	97.219	1906	50	3	1111	3015	1904	1	0	3223
LNC0928.40	SjLINC034495-IBu	97.796	1906	38	4	1685	3588	1904	1	0	3284
LNC0928.41	SjLINC034495-IBu	96.224	1907	68	4	4935	6840	1904	1	0	3120
LNC0928.42	SjLINC034495-IBu	97.677	1679	36	3	1	1678	1677	1	0	2881
LNC0928.43	SjLINC034495-IBu	96.059	1903	71	4	7044	8945	1900	1	0	3096
LNC0928.44	SjLINC034495-IBu	97.493	1476	34	3	1	1475	1474	1	0	2518
LNC0928.45	SjLINC034495-IBu	97.482	1906	44	4	538	2441	1904	1	0	3251
LNC0928.46	SjLINC034495-IBu	96.8	1906	58	3	1684	3588	1904	1	0	3179
LNC0928.47	SjLINC034495-IBu	96.8	1906	58	3	2637	4541	1904	1	0	3179
LNC0928.48	SjLINC034495-IBu	96.905	1906	55	4	920	2823	1904	1	0	3190
LNC0928.49	SjLINC034495-IBu	96.8	1906	58	3	4355	6259	1904	1	0	3179
LNC0928.50	SjLINC034495-IBu	97.588	1907	41	5	1111	3015	1904	1	0	3262
LNC0928.51	SjLINC034495-IBu	97.219	1906	49	4	347	2250	1904	1	0	3223
LNC0928.52	SjLINC034495-IBu	96.957	1906	54	4	538	2441	1904	1	0	3195
LNC0928.53	SjLINC034495-IBu	97.429	1906	46	3	156	2060	1904	1	0	3245
LNC0928.54	SjLINC034495-IBu	97.219	1906	50	3	538	2442	1904	1	0	3223
LNC0928.55	SjLINC034495-IBu	97.566	1520	34	3	1	1519	1518	1	0	2599
LNC0928.56	SjLINC034495-IBu	96.224	1907	68	4	2439	4344	1904	1	0	3120
LNC0928.57	SjLINC034495-IBu	97.324	1906	46	5	1302	3204	1904	1	0	3232
LNC0928.58	SjLINC034495-IBu	96.957	1906	55	3	920	2824	1904	1	0	3195
LNC0928.59	SjLINC034495-IBu	97.482	1906	45	3	729	2633	1904	1	0	3251
LNC0928.60	SjLINC034495-IBu	96.905	1906	55	4	717	2620	1904	1	0	3190
LNC0928.61	SjLINC034495-IBu	96.329	1907	66	4	144	2049	1904	1	0	3131
LNC0928.62	SjLINC034495-IBu	97.483	1907	44	4	920	2825	1904	1	0	3253
LNC0928.63	SjLINC034495-IBu	97.141	1679	45	3	1	1678	1677	1	0	2832
LNC0928.64	SjLINC034495-IBu	97.566	1849	41	4	908	2754	1904	58	0	3162
LNC0928.65	SjLINC034495-IBu	95.342	1374	60	4	538	1909	1904	533	0	2180
LNC0928.66	SjLINC034495-IBu	95.64	1376	54	6	347	1720	1904	533	0	2204
LNC0928.67	SjLINC034495-IBu	95.269	1374	62	3	156	1528	1904	533	0	2174
LNC0928.68	SjLINC034495-IBu	95.64	1376	54	6	347	1720	1904	533	0	2204
LNC0928.69	SjLINC034495-IBu	95.64	1376	54	6	347	1720	1904	533	0	2204
LNC0928.70	SjLINC034495-IBu	95.952	1334	52	2	526	1858	1904	572	0	2163
LNC0928.71	SjLINC034495-IBu	95.633	1374	57	3	1480	2852	1904	533	0	2202
LNC0928.72	SjLINC034495-IBu	95.051	1374	66	2	144	1517	1904	533	0	2159
LNC0928.73	SjLINC034495-IBu	96.693	998	33	0	1	998	1856	859	0	1661
LNC0928.74	SjLINC034495-IBu	96.327	1334	48	1	347	1680	1904	572	0	2191
LNC0928.75	SjLINC034495-IBu	95.706	1374	56	3	2065	3437	1904	533	0	2207
LNC0928.76	SjLINC034495-IBu	96.33	1335	46	3	569	1902	1904	572	0	2191
LNC0928.77	SjLINC034495-IBu	95.636	1375	54	6	2065	3436	1904	533	0	2202
LNC0928.78	SjLINC034495-IBu	94.84	1376	67	3	729	2104	1904	533	0	2145
LNC0928.79	SjLINC034495-IBu	96.434	1318	43	4	156	1472	1904	590	0	2170
LNC0928.80	SjLINC034495-IBu	95.488	1374	59	3	347	1719	1904	533	0	2191
LNC0928.81	SjLINC034495-IBu	95.746	1199	50	1	1	1199	1868	671	0	1930
LNC0928.82	SjLINC034495-IBu	96.957	920	28	0	1	920	1856	937	0	1544
LNC0929.1	SjLINC034495-IBu	96.635	208	7	0	1	208	1265	1472	1.92e-95	346
LNC0930.1	SjLINC034495-IBu	94.836	1375	65	6	144	1515	1904	533	0	2141
LNC0931.1	SjLNCA032972-IBu	95.286	297	8	5	1	293	355	61	2e-131	466
LNC0932.1	SjLNCA032972-IBu	96.448	366	8	5	1	363	1	364	3.17e-171	599
LNC0932.2	SjLINC010288-IBu	96.143	363	6	5	23	379	368	8	1.94e-167	586
LNC0932.3	SjLINC010288-IBu	93.458	214	10	3	1	212	225	14	5.39e-86	315
LNC0932.4	SjLNCA032972-IBu	95.238	273	7	5	1	267	78	350	8.52e-120	427
LNC0932.5	SjLNCA032972-IBu	95.21	334	9	6	1	327	3	336	4.73e-148	521
LNC0932.6	SjLINC010288-IBu	95.109	368	12	3	23	384	368	1	5.09e-164	575
LNC0933.1	SjLINC010288-IBu	91.081	370	23	7	221	582	368	1	1.01e-138	492
LNC0933.2	SjLINC010288-IBu	91.081	370	23	7	352	713	368	1	1.52e-138	492
LNC0933.3	SjLINC010288-IBu	91.622	370	23	7	444	807	368	1	1.35e-142	505
LNC0933.4	SjLINC010288-IBu	90.27	370	25	9	192	552	368	1	2.45e-133	473
LNC0934.1	SjLINC010288-IBu	90.854	328	16	10	46	366	1	321	1.2e-119	427
LNC0934.2	SjLINC010288-IBu	92.464	345	12	12	46	383	1	338	9.51e-136	481
LNC0935.1	SjLNCA032972-IBu	95.312	320	10	5	7	323	1	318	1.69e-142	503
LNC0935.2	SjLNCA032972-IBu	95.652	368	9	6	7	371	1	364	7.75e-167	584
LNC0935.3	SjLINC010288-IBu	92.703	370	19	7	16	379	368	1	1.82e-149	527
LNC0935.4	SjLINC010288-IBu	94.796	269	6	6	14	274	368	100	2.45e-115	412
LNC0935.5	SjLINC010288-IBu	95.968	248	6	4	1	246	248	3	1.7e-111	399
LNC0935.6	SjLNCA032972-IBu	88.308	325	25	8	19	340	1	315	1.13e-104	377
LNC0936.1	SjLINC010288-IBu	94.801	327	7	9	2	320	325	1	6.1e-142	501
LNC0936.2	SjLINC010288-IBu	95.413	327	7	5	2	322	325	1	9.09e-146	514
LNC0937.1	SjLINC010288-IBu	96.241	266	6	4	1	264	264	1	1.83e-121	433
LNC0937.2	SjLINC010288-IBu	96.216	370	6	7	21	384	368	1	2.93e-171	599
LNC0937.3	SjLINC010288-IBu	96.414	251	5	4	1	249	249	1	8.01e-115	411
LNC0938.1	SjLNCA037895-IBu	86.567	134	15	3	626	758	511	380	3.96e-33	145
LNC0938.3	SjLNCA037895-IBu	74.783	345	73	12	8261	8600	726	391	2.21e-32	143
LNC0938.4	SjLNCA037895-IBu	90.244	123	10	2	7593	7715	510	390	3.51e-37	159
LNC0938.5	SjLNCA037895-IBu	90.244	123	10	2	7817	7939	510	390	3.55e-37	159
LNC0938.6	SjLNCA037895-IBu	90.244	123	10	2	5571	5693	510	390	1.67e-37	159
LNC0938.7	SjLNCA037895-IBu	86.567	134	15	3	1975	2107	511	380	2.12e-33	145
LNC0938.8	SjLNCA037895-IBu	91.129	124	9	2	2584	2707	511	390	2.9e-40	167
LNC0938.9	SjLNCA037895-IBu	91.129	124	9	2	2388	2511	511	390	2.74e-40	167
LNC0938.10	SjLNCA037895-IBu	88.806	134	12	3	219	351	511	380	4.58e-39	161
LNC0938.11	SjLNCA037895-IBu	88.806	134	12	3	1109	1241	511	380	2.3e-38	161
LNC0938.12	SjLNCA037895-IBu	87.903	124	13	2	767	890	511	390	5.13e-34	145
LNC0938.13	SjLNCA037895-IBu	88.806	134	12	3	219	351	511	380	4.61e-39	161
LNC0938.14	SjLNCA037895-IBu	88.06	134	13	3	252	384	511	380	1.86e-37	156
LNC0938.15	SjLNCA037895-IBu	88.806	134	12	3	1119	1251	511	380	6.55e-39	161
LNC0938.16	SjLNCA037895-IBu	90.164	122	10	2	671	792	511	392	3.88e-38	158
LNC0938.17	SjLNCA037895-IBu	88.806	134	12	3	44	176	511	380	3.89e-39	161
LNC0938.18	SjLNCA037895-IBu	90.323	124	10	2	221	344	511	390	2.47e-39	161
LNC0938.19	SjLNCA037895-IBu	89.516	124	11	2	221	344	511	390	1.13e-37	156
LNC0938.20	SjLNCA037895-IBu	89.516	124	11	2	221	344	511	390	1.13e-37	156
LNC0938.21	SjLNCA037895-IBu	90.323	124	10	2	743	866	511	390	3.32e-39	161
LNC0938.22	SjLNCA037895-IBu	90.323	124	10	2	210	333	511	390	1.25e-39	161
LNC0938.23	SjLNCA037895-IBu	88.806	134	12	3	44	176	511	380	4.11e-39	161
LNC0938.24	SjLNCA037895-IBu	90.323	124	10	2	1361	1484	511	390	7.26e-39	161
LNC0938.25	SjLNCA037895-IBu	90.323	124	10	2	811	934	511	390	3.56e-39	161
LNC0938.26	SjLNCA037895-IBu	90.323	124	10	2	321	444	511	390	1.65e-39	161
LNC0938.27	SjLNCA037895-IBu	90.323	124	10	2	784	907	511	390	5.18e-39	161
LNC0938.28	SjLNCA037895-IBu	88.806	134	12	3	44	176	511	380	2.28e-39	161
LNC0938.29	SjLNCA037895-IBu	88.06	134	13	3	252	384	511	380	1.39e-37	156
LNC0938.30	SjLNCA037895-IBu	90.323	124	10	2	360	483	511	390	1.83e-39	161
LNC0939.1	SjLINC020003-IBu	99.248	133	1	0	84	216	10	142	9.62e-64	241
LNC0940.1	SjLINC020226-IBu	99.378	643	3	1	236	878	1	642	0	1164
LNC0940.2	SjLINC025205-IBu	97.01	301	6	3	6	306	757	1054	2.15e-142	503
LNC0941.1	SjLINC050235-IBu	94.949	198	9	1	722	918	553	750	2.96e-83	309
LNC0943.1	SjLINC020367-IBu	98.668	1351	6	3	112	1461	1	1340	0	2385
LNC0943.2	SjLINC020367-IBu	98.656	1637	8	5	358	1992	1	1625	0	2889
LNC0943.3	SjLINC020365-IBu	98.685	1673	8	5	212	1882	1	1661	0	2955
LNC0943.4	SjLINC020365-IBu	98.147	1673	8	6	112	1773	1	1661	0	2896
LNC0943.5	SjLINC020361-IBu	98.735	1423	6	3	358	1779	1	1412	0	2518
LNC0945.1	SjLNCA003597-IBu	98.851	174	2	0	102	275	4556	4729	1.06e-84	311
LNC0946.1	SjLNCA005873-IBu	92.804	945	61	6	85	1026	42	982	0	1362
LNC0946.2	SjLNCA005873-IBu	92.789	943	61	6	36	975	44	982	0	1358
LNC0948.1	SjLNCA031532-IBu	91.406	256	19	1	91	343	414	669	8.95e-96	348
LNC0948.2	SjLNCA031532-IBu	90.438	502	42	6	1	500	987	1484	0	656
LNC0948.3	SjLNCA031532-IBu	96.164	391	13	2	140	529	400	789	0	638
LNC0949.1	SjLNCA031317-IBu	95.338	429	20	0	80	508	2	430	0	682
LNC0949.2	SjLNCA059077-IBu	83.192	708	81	17	1548	2250	1880	2554	1.12e-174	614
LNC0950.1	SjLNCA031317-IBu	97.351	302	7	1	143	443	2	303	3.98e-145	512
LNC0951.1	SjLNCA026421-IBu	84.032	883	136	3	1101	1983	943	1820	0	845
LNC0951.2	SjLNCA026421-IBu	84.058	759	116	2	1272	2030	1067	1820	0	726
LNC0952.1	SjLNCS052060-IBu	90.452	597	49	6	1	590	1613	2208	0	780
LNC0952.2	SjLNCS052060-IBu	90.452	597	49	6	1	590	1613	2208	0	780
LNC0953.1	SjLINC061084-IBu	94.862	253	10	1	112	361	242	494	4.3e-109	392
LNC0954.1	SjLINC019090-IBu	89.96	249	23	2	32	279	917	670	4e-87	320
LNC0955.1	SjLNCA004822-IBu	92.69	342	18	7	11	351	1	336	1.87e-137	486
LNC0955.2	SjLNCA004824-IBu	92.56	336	18	7	11	345	1	330	3.98e-134	475
LNC0956.1	SjLINC018786-IBu	96.376	745	24	3	267	1008	347	1091	0	1223
LNC0957.1	SjLNCA004745-IBu	83.398	259	42	1	596	854	2459	2716	1.85e-62	239
LNC0959.1	SjLNCA006981-IBu	97.107	484	12	1	209	692	4043	3562	0	815
LNC0960.1	SjLNCA038125-IBu	94.426	305	16	1	1310	1614	99	402	3.27e-131	468
LNC0961.1	SjLINC060765-IBu	96.566	495	15	2	45	539	321	813	0	819
LNC0961.2	SjLINC060765-IBu	92.391	552	17	3	1	529	264	813	0	763
LNC0961.3	SjLINC000434-IBu	92.628	529	22	7	1	521	15	534	0	745
LNC0962.1	SjLNCA006981-IBu	98.214	168	3	0	119	286	4045	3878	9.71e-80	294
LNC0963.1	SjLNCA006981-IBu	96.319	489	13	2	481	969	4045	3562	0	798
LNC0963.2	SjLNCA006981-IBu	96.041	783	25	3	522	1304	4045	3269	0	1269
LNC0963.3	SjLNCA006981-IBu	96.488	484	12	2	120	603	4040	3562	0	795
LNC0963.4	SjLNCA006981-IBu	96.277	564	18	2	174	737	3829	3269	0	922
LNC0965.1	SjLINC059255-IBu	90.286	525	39	3	193	717	4656	5168	0	676
LNC0965.2	SjLINC059255-IBu	92.288	389	24	1	3	391	4786	5168	9.48e-156	547
LNC0966.1	SjLNCA008625-IBu	96.41	390	14	0	178	567	952	563	0	643
LNC0968.1	SjLNCA044257-IBu	96.352	2138	74	3	1	2138	11255	13388	0	3513
LNC0970.1	SjLINC060607-IBu	98.479	526	6	1	32	555	1	526	0	926
LNC0970.2	SjLINC060607-IBu	98.454	841	11	1	32	870	1	841	0	1480
LNC0970.3	SjLINC060607-IBu	99.183	367	3	0	325	691	423	789	0	662
LNC0970.4	SjLINC060607-IBu	98.575	772	7	2	32	803	1	768	0	1362
LNC0970.5	SjLINC060607-IBu	98.06	773	7	5	32	804	1	765	0	1338
LNC0971.1	SjLINC025354-IBu	89.447	597	61	2	1	595	946	350	0	752
LNC0972.1	SjLINC025354-IBu	89.194	583	61	2	659	1239	350	932	0	726
LNC0972.2	SjLNCA060575-IBu	94.451	829	38	5	565	1388	3427	2602	0	1269
LNC0972.3	SjLNCA060575-IBu	93.973	1095	58	5	294	1383	3693	2602	0	1650
LNC0973.1	SjLINC057778-IBu	87.089	395	47	4	260	654	421	811	3.01e-124	444
LNC0973.2	SjLINC057778-IBu	90.034	291	29	0	260	550	421	711	2.96e-104	377
LNC0973.3	SjLINC031550-IBu	93.103	145	10	0	59	203	878	1022	6.65e-55	213
LNC0974.1	SjLINC031550-IBu	93.103	145	10	0	67	211	878	1022	6.79e-55	213
LNC0974.2	SjLINC057778-IBu	85.961	406	42	8	268	673	421	811	5.19e-117	420
LNC0976.1	SjLNCA042489-IBu	91.489	470	32	6	52	516	1728	1262	0	640
LNC0977.1	SjLNCA056542-IBu	95.37	108	5	0	484	591	1	108	1.36e-42	172
LNC0978.1	SjLINC032841-IBu	97.17	212	5	1	126	336	127	338	1.8e-98	357
LNC0978.2	SjLINC032841-IBu	96.296	216	3	2	126	340	127	338	3.05e-96	350
LNC0978.3	SjLINC032841-IBu	98.113	212	3	1	126	336	127	338	8.33e-102	368
LNC0979.1	SjLNCA005736-IBu	99.228	259	2	0	1	259	1693	1951	4.89e-132	468
LNC0980.1	SjLNCA032889-IBu	98.649	74	1	0	1	74	210	137	9.81e-31	132
LNC0981.1	SjLNCA059634-IBu	95.167	600	10	6	668	1248	1385	786	0	929
LNC0983.1	SjLNCA001362-IBu	97.143	420	7	2	173	590	417	1	0	704
LNC0984.1	SjLINC020018-IBu	94.595	407	22	0	636	1042	865	459	2.52e-180	630
LNC0984.2	SjLINC033307-IBu	86.806	144	12	3	650	786	144	1	6.22e-37	154
LNC0984.3	SjLNCS011887-IBu	92.933	566	33	4	2096	2655	1228	664	0	817
LNC0985.1	SjLINC033306-IBu	96.026	906	29	3	128	1026	1	906	0	1467
LNC0986.1	SjLINC033242-IBu	100	62	0	0	819	880	203	264	4.19e-25	115
LNC0987.1	SjLINC023595-IBu	81.542	1154	150	24	988	2114	1	1118	0	893
LNC0988.1	SjLINC033307-IBu	98.003	651	10	3	1	650	2	650	0	1127
LNC0988.2	SjLINC033306-IBu	98.272	984	14	3	1	983	19	1000	0	1720
LNC0988.3	SjLINC033306-IBu	98.305	885	12	3	1	884	24	906	0	1548
LNC0991.1	SjLNCA005736-IBu	98.701	77	1	0	25	101	5093	5017	2.88e-32	137
LNC0992.1	SjLNCA044963-IBu	78.07	114	21	3	747	857	613	725	2.26e-11	69.4
LNC0993.1	SjLNCS005530-IBu	97.72	307	7	0	1	307	1017	1323	2.64e-150	529
LNC0994.1	SjLINC033307-IBu	88.8	375	33	5	8	374	374	1	7.29e-127	451
LNC0995.1	SjLINC023595-IBu	81.724	1160	151	25	438	1572	1	1124	0	911
LNC0996.1	SjLNCA001423-IBu	97.312	186	5	0	1	186	302	117	1.7e-86	316
LNC0997.1	SjLINC001333-IBu	98.784	658	8	0	1	658	118	775	0	1171
LNC0997.2	SjLINC001334-IBu	99.013	608	6	0	1	608	121	728	0	1090
LNC0997.3	SjLINC001335-IBu	96.774	248	5	2	1	248	132	376	8.75e-115	411
LNC0997.4	SjLINC001334-IBu	98.872	532	6	0	1	532	132	663	0	950
LNC0998.1	SjLNCA007059-IBu	90.385	52	5	0	158	209	4252	4303	4.61e-12	69.4
LNC0999.1	SjLNCS038987-IBu	85.098	255	33	4	355	605	326	73	1.01e-67	255
LNC1000.1	SjLNCA036680-IBu	96.97	33	1	0	999	1031	5709	5677	3.52e-07	56.5
LNC1002.1	SjLINC017971-IBu	83.704	135	21	1	404	538	3155	3022	1.1e-27	126
LNC1004.1	SjLINC048489-IBu	92.683	41	3	0	6664	6704	75	35	1.67e-07	60.2
LNC1005.1	SjLINC054499-IBu	77.273	770	122	35	467	1228	1467	743	7.24e-112	403
LNC1006.1	SjLINC033355-IBu	94.855	311	7	3	332	633	742	1052	3.36e-134	477
LNC1007.1	SjLNCA001542-IBu	99.445	541	3	0	23	563	1	541	0	983
LNC1008.1	SjLINC024766-IBu	80.742	431	63	12	1166	1593	2774	2361	3.89e-86	318
LNC1008.2	SjLINC024766-IBu	81.925	426	61	11	1139	1560	2774	2361	1.75e-94	346
LNC1009.1	SjLNCA059994-IBu	97.819	321	6	1	1	320	9612	9932	1.64e-157	553
LNC1010.1	SjLINC001526-IBu	99.395	496	3	0	17	512	7	502	0	900
LNC1010.2	SjLINC001528-IBu	99.265	408	3	0	413	820	418	825	0	737
LNC1011.1	SjLNCS000660-IBu	99.768	431	0	1	66	496	430	1	0	789
LNC1011.2	SjLNCS000660-IBu	99.758	414	0	1	66	479	430	18	0	758
LNC1012.1	SjLINC023628-IBu	95.981	423	16	1	136	557	2631	2209	0	686
LNC1014.1	SjLNCS043312-IBu	79.58	333	58	4	353	680	357	30	9.9e-60	230
LNC1015.1	SjLNCA005873-IBu	89.474	950	76	6	59	997	44	980	0	1179
LNC1015.2	SjLNCA005873-IBu	89.474	950	76	6	3304	4242	980	44	0	1179
LNC1015.3	SjLINC060071-IBu	100	641	0	0	1	641	11	651	0	1184
LNC1016.1	SjLNCA005873-IBu	89.474	950	76	6	2995	3933	980	44	0	1179
LNC1016.2	SjLINC059637-IBu	88.493	365	31	9	188	551	1150	1504	1.42e-120	431
LNC1017.1	SjLINC060352-IBu	99.576	1414	6	0	30	1443	80	1493	0	2579
LNC1017.2	SjLINC060353-IBu	99.199	749	4	1	30	776	80	828	0	1349
LNC1017.3	SjLINC060350-IBu	98.444	1478	21	1	30	1505	80	1557	0	2601
LNC1017.4	SjLINC060348-IBu	99.302	430	3	0	30	459	80	509	0	778
LNC1018.1	SjLNCA054389-IBu	100	551	0	0	1	551	323	873	0	1018
LNC1019.1	SjLNCA054385-IBu	100	241	0	0	1	241	1458	1698	4.79e-125	446
LNC1020.1	SjLNCA053905-IBu	100	228	0	0	1	228	3914	4141	3.33e-118	422
LNC1021.1	SjLNCA055478-IBu	95.238	630	23	3	6	632	3555	2930	0	990
LNC1023.1	SjLNCS026716-IBu	98.462	195	3	0	59	253	475	669	8.5e-95	344
LNC1024.1	SjLINC055836-IBu	83.356	739	119	4	283	1018	319	1056	0	680
LNC1025.1	SjLNCA013287-IBu	93.994	333	18	2	1306	1636	220	552	1.05e-141	503
LNC1026.1	SjLNCS052727-IBu	97.122	139	4	0	223	361	1	139	9.72e-61	235
LNC1027.1	SjLINC023628-IBu	87.162	444	46	6	1241	1676	2207	2647	7.05e-139	494
LNC1027.2	SjLINC023628-IBu	87.406	397	40	5	1413	1802	2254	2647	5.91e-125	448
LNC1027.3	SjLINC023628-IBu	87.335	379	38	5	1398	1769	2272	2647	2.73e-118	425
LNC1029.1	SjLINC041581-IBu	85.227	176	25	1	19	193	3354	3529	2.46e-45	180
LNC1030.1	SjLINC052664-IBu	99.038	312	2	1	8	319	1	311	3.51e-159	558
LNC1031.1	SjLNCA029644-IBu	79.275	193	40	0	511	703	252	444	3.84e-31	135
LNC1032.1	SjLNCA052692-IBu	97.619	420	9	1	257	675	3	422	0	719
LNC1033.1	SjLINC027988-IBu	95.745	94	4	0	141	234	30	123	4.96e-37	152
LNC1036.1	SjLNCA056827-IBu	100	240	0	0	281	520	5439	5678	3.94e-124	444
LNC1036.2	SjLNCA056827-IBu	100	443	0	0	128	570	5439	5881	0	819
LNC1036.3	SjLNCA056827-IBu	100	443	0	0	128	570	5439	5881	0	819
LNC1036.4	SjLNCA056827-IBu	99.618	262	1	0	111	372	5439	5700	8.98e-135	479
LNC1037.1	SjLINC056814-IBu	98.988	494	5	0	202	695	549	56	0	885
LNC1037.2	SjLINC056814-IBu	98.986	493	5	0	202	694	549	57	0	883
LNC1038.1	SjLINC056813-IBu	98.266	1961	31	2	266	2226	2002	45	0	3430
LNC1038.2	SjLINC056813-IBu	97.848	1069	20	2	780	1848	1520	455	0	1844
LNC1039.1	SjLINC056813-IBu	97.476	317	7	1	1	317	1787	2102	1.62e-153	540
LNC1040.1	SjLINC056813-IBu	95.531	358	15	1	582	939	2889	2533	1.39e-162	571
LNC1041.1	SjLINC056812-IBu	97.799	727	9	1	5	731	1	720	0	1247
LNC1042.1	SjLINC042701-IBu	98.082	365	7	0	361	725	286	650	0	636
LNC1043.1	SjLINC042717-IBu	98.31	355	6	0	1	355	164	518	1.38e-178	623
LNC1044.1	SjLNCA060575-IBu	77.653	1244	185	53	8166	9357	2952	1750	0	671
LNC1044.2	SjLNCA060575-IBu	77.653	1244	185	53	4480	5671	2952	1750	0	671
LNC1044.3	SjLNCA060575-IBu	77.653	1244	185	53	5373	6564	2952	1750	0	671
LNC1045.1	SjLINC042891-IBu	98.759	806	6	3	97	902	7	808	0	1430
LNC1045.2	SjLINC042891-IBu	98.868	530	4	1	333	862	281	808	0	944
LNC1045.3	SjLINC042891-IBu	98.883	537	4	1	333	869	274	808	0	957
LNC1045.4	SjLINC042891-IBu	98.883	537	4	1	470	1006	274	808	0	957
LNC1045.5	SjLINC042889-IBu	96.962	395	4	4	97	487	7	397	0	656
LNC1046.1	SjLINC021620-IBu	95.489	266	10	2	1	264	4329	4594	1.12e-118	424
LNC1048.1	SjLNCA050417-IBu	95.395	999	46	0	403	1401	6573	5575	0	1591
LNC1051.1	SjLNCA049835-IBu	96.61	59	2	0	1	59	91	149	7.63e-20	99
LNC1052.1	SjLINC044536-IBu	83.668	698	99	10	259	942	1421	725	0	643
LNC1055.1	SjLINC023400-IBu	91.915	235	10	2	1	234	525	299	1.3e-87	320
LNC1056.1	SjLINC023401-IBu	99.144	701	6	0	633	1333	184	884	0	1262
LNC1057.1	SjLINC023360-IBu	99.353	618	3	1	1	618	2057	2673	0	1118
LNC1057.2	SjLINC023360-IBu	99.433	529	2	1	1	529	2057	2584	0	959
LNC1058.1	SjLINC018109-IBu	95.812	382	14	1	1	382	13	392	2.07e-175	616
LNC1059.1	SjLNCA023715-IBu	98.898	998	11	0	1	998	4100	5097	0	1783
LNC1059.2	SjLNCA023715-IBu	98.878	1960	22	0	1	1960	4268	6227	0	3498
LNC1059.3	SjLNCA023715-IBu	98.513	1345	20	0	1	1345	4418	5762	0	2374
LNC1061.1	SjLINC021889-IBu	95.254	295	14	0	126	420	517	223	8.16e-132	468
LNC1064.1	SjLNCA049639-IBu	99.338	755	4	1	688	1442	1789	2542	0	1365
LNC1066.1	SjLNCA049406-IBu	97.509	281	0	1	1	281	445	718	1.14e-133	473
LNC1067.1	SjLNCA004584-IBu	96.364	275	10	0	1	275	3373	3647	1.48e-127	453
LNC1068.1	SjLNCA020023-IBu	95.027	563	25	2	78	638	2179	2740	0	881
LNC1068.2	SjLINC034545-IBu	96.96	329	10	0	1	329	113	441	7.3e-157	553
LNC1071.1	SjLNCA049425-IBu	99.103	446	4	0	38	483	273	718	0	802
LNC1072.1	SjLINC027571-IBu	84.249	546	80	5	3266	3808	392	934	1.62e-148	527
LNC1072.2	SjLINC027571-IBu	84.249	546	80	5	3266	3808	392	934	1.69e-148	527
LNC1072.3	SjLINC027571-IBu	84.249	546	80	5	3266	3808	392	934	2.29e-148	527
LNC1072.4	SjLINC046707-IBu	84.979	466	57	7	3907	4362	476	14	1.57e-128	460
LNC1074.1	SjLNCA059994-IBu	98.131	107	2	0	1530	1636	9607	9713	1.42e-46	187
LNC1075.1	SjLNCS023113-IBu	98.643	221	3	0	12	232	130	350	2.84e-109	392
LNC1076.1	SjLINC060657-IBu	94.194	310	17	1	221	530	508	200	7.35e-132	472
LNC1080.1	SjLINC006321-IBu	83.462	260	40	3	577	834	184	442	1.43e-62	239
LNC1081.1	SjLNCA001469-IBu	88.66	485	44	9	1787	2264	3033	2553	5.82e-165	580
LNC1082.1	SjLNCA028535-IBu	99.304	431	3	0	1	431	11	441	0	780
LNC1082.2	SjLNCA028535-IBu	98.457	324	5	0	103	426	118	441	1.22e-162	571
LNC1084.1	SjLNCA054854-IBu	100	31	0	0	1789	1819	5	35	1.04e-07	58.4
LNC1084.2	SjLNCA054854-IBu	100	29	0	0	253	281	7	35	9.69e-07	54.7
LNC1085.1	SjLNCA034907-IBu	92.857	98	7	0	401	498	837	934	6.89e-34	143
LNC1086.1	SjLNCA025335-IBu	93.182	44	3	0	792	835	75	32	3.43e-10	65.8
LNC1087.1	SjLNCA028744-IBu	100	79	0	0	2701	2779	1	79	3.01e-34	147
LNC1091.1	SjLNCA052948-IBu	98.701	308	4	0	639	946	355	48	2.37e-155	547
LNC1092.1	SjLINC028459-IBu	95.906	171	7	0	1019	1189	70	240	4.32e-74	278
LNC1092.2	SjLINC028459-IBu	95.238	147	7	0	1017	1163	70	216	9.28e-61	233
LNC1094.1	SjLINC055001-IBu	100	402	0	0	1	402	71	472	0	743
LNC1095.1	SjLNCA055060-IBu	97.687	562	13	0	425	986	5809	6370	0	966
LNC1096.1	SjLINC047303-IBu	96.97	33	0	1	237	268	182	150	1.76e-07	54.7
LNC1097.1	SjLINC055097-IBu	98.614	433	6	0	91	523	102	534	0	767
LNC1101.1	SjLINC038723-IBu	99.182	611	3	1	1	609	145	755	0	1099
LNC1102.1	SjLINC038697-IBu	93.912	657	23	9	1	645	227	878	0	976
LNC1105.1	SjLINC059720-IBu	98.394	685	11	0	47	731	1192	508	0	1205
LNC1107.1	SjLINC006421-IBu	93.642	173	11	0	45	217	509	337	2.63e-69	259
LNC1108.1	SjLINC034413-IBu	98.649	962	10	1	7	965	1	962	0	1701
LNC1109.1	SjLNCA038716-IBu	99.597	248	1	0	162	409	173	420	2.22e-127	453
LNC1110.1	SjLNCA038789-IBu	100	1001	0	0	1	1001	1001	1	0	1849
LNC1112.1	SjLINC038690-IBu	99.091	110	1	0	210	319	442	333	8.82e-51	198
LNC1113.1	SjLINC038690-IBu	99.675	308	0	1	322	629	440	746	5.54e-160	562
LNC1114.1	SjLNCA038683-IBu	96.768	495	11	1	1	495	1	490	0	821
LNC1115.1	SjLNCA038853-IBu	99.848	656	1	0	1	656	51	706	0	1206
LNC1116.1	SjLINC008538-IBu	78.947	969	187	12	197	1152	2388	1424	0	643
LNC1116.2	SjLINC023007-IBu	80.814	172	29	3	253	421	874	1044	1.4e-30	132
LNC1117.1	SjLINC045845-IBu	99.018	611	1	1	22	632	5	610	0	1090
LNC1117.2	SjLINC045843-IBu	100	527	0	0	1	527	66	592	0	974
LNC1119.1	SjLINC018812-IBu	81.103	1233	151	46	252	1468	1019	2185	0	911
LNC1120.1	SjLINC045674-IBu	99.129	459	4	0	1	459	15	473	0	826
LNC1121.1	SjLNCA045949-IBu	100	211	0	0	883	1093	178	388	1.51e-107	390
LNC1121.2	SjLNCA045949-IBu	100	211	0	0	891	1101	178	388	1.45e-107	390
LNC1121.3	SjLNCA045949-IBu	99.057	318	2	1	328	644	71	388	1.13e-161	569
LNC1123.1	SjLINC045709-IBu	100	427	0	0	32	458	1	427	0	789
LNC1123.2	SjLINC045709-IBu	100	427	0	0	32	458	1	427	0	789
LNC1123.3	SjLINC045709-IBu	100	271	0	0	132	402	157	427	2.45e-141	501
LNC1125.1	SjLNCA045861-IBu	99.465	374	1	1	1	373	131	504	0	678
LNC1127.1	SjLNCA045866-IBu	99.457	184	1	0	1	184	22	205	7.49e-92	335
LNC1128.1	SjLNCA045867-IBu	98.058	206	4	0	1	206	24	229	4.55e-99	359
LNC1129.1	SjLNCS002669-IBu	90.244	82	4	3	1	81	534	456	1.42e-22	104
LNC1130.1	SjLNCA046040-IBu	99.775	444	1	0	150	593	1	444	0	815
LNC1130.2	SjLNCA046040-IBu	99.733	375	1	0	20	394	70	444	0	688
LNC1131.1	SjLNCS024761-IBu	99.061	213	2	0	148	360	699	487	3.69e-106	383
LNC1132.1	SjLNCA046043-IBu	99.848	656	1	0	42	697	473	1128	0	1206
LNC1134.1	SjLNCS041156-IBu	95.399	326	15	0	743	1068	415	90	2.12e-146	520
LNC1137.1	SjLNCS034930-IBu	96.567	932	29	3	2034	2962	147	1078	0	1541
LNC1137.2	SjLNCS034930-IBu	96.567	932	29	3	2034	2962	147	1078	0	1541
LNC1137.3	SjLNCS034930-IBu	96.567	932	29	3	1990	2918	147	1078	0	1541
LNC1140.1	SjLNCA021425-IBu	98.656	372	4	1	181	551	1	372	0	658
LNC1141.1	SjLINC020520-IBu	97.727	44	1	0	3	46	2515	2558	4.55e-13	76.8
LNC1144.1	SjLINC021387-IBu	99.314	1312	9	0	26	1337	2178	867	0	2374
LNC1146.1	SjLNCA022055-IBu	98.913	92	1	0	1	92	1530	1621	8.5e-40	165
LNC1147.1	SjLINC021376-IBu	99.744	390	0	1	1	390	1	389	0	713
LNC1147.2	SjLINC021377-IBu	95.718	864	2	2	1	830	1	863	0	1358
LNC1148.1	SjLINC001576-IBu	100	308	0	0	8	315	1	308	1.6e-162	569
LNC1149.1	SjLINC001579-IBu	99.042	626	6	0	118	743	1056	431	0	1123
LNC1151.1	SjLNCA001947-IBu	94.171	549	0	1	1	549	542	1058	0	808
LNC1152.1	SjLINC040228-IBu	99.184	980	7	1	1	980	64	1042	0	1764
LNC1154.1	SjLNCA001793-IBu	91.273	275	1	1	1	252	12057	12331	1.38e-97	353
LNC1155.1	SjLNCA001666-IBu	99.01	1212	11	1	15	1226	1	1211	0	2170
LNC1155.2	SjLNCA001665-IBu	99.169	842	6	1	9	850	1	841	0	1515
LNC1155.3	SjLNCA001665-IBu	98.812	842	6	2	9	847	1	841	0	1496
LNC1156.1	SjLINC057977-IBu	99.114	677	6	0	1	677	14	690	0	1218
LNC1158.1	SjLNCA011261-IBu	76.498	217	39	8	1131	1342	5810	5601	8.01e-23	108
LNC1159.1	SjLINC001745-IBu	100	165	0	0	453	617	207	371	1.01e-82	305
LNC1160.1	SjLNCA001836-IBu	98.444	257	4	0	25	281	1	257	2.8e-127	453
LNC1160.2	SjLNCA001836-IBu	98.444	257	4	0	22	278	1	257	5.8e-127	453
LNC1160.3	SjLNCA001836-IBu	98.444	257	4	0	22	278	1	257	8.29e-127	453
LNC1160.4	SjLNCA001837-IBu	97.578	289	6	1	748	1036	723	1010	2.58e-138	494
LNC1160.5	SjLNCA001837-IBu	96.04	404	13	1	147	547	262	665	0	654
LNC1162.1	SjLNCA001837-IBu	91.971	548	20	5	1	548	1823	2346	0	747
LNC1162.2	SjLNCA001833-IBu	95.89	146	5	1	1165	1310	676	820	3.51e-61	235
LNC1163.1	SjLNCA031343-IBu	94.949	99	5	0	220	318	3755	3853	1.98e-37	156
LNC1165.1	SjLNCA001833-IBu	96.016	251	10	0	448	698	817	1067	2.23e-113	409
LNC1165.2	SjLNCA001833-IBu	96.341	246	9	0	445	690	817	1062	1.26e-112	405
LNC1165.3	SjLNCA001833-IBu	96.356	247	9	0	130	376	817	1063	5.64e-113	407
LNC1170.1	SjLNCA001925-IBu	99.13	345	3	0	89	433	1	345	6.21e-178	621
LNC1170.2	SjLNCA001923-IBu	99.153	354	3	0	58	411	1	354	0	638
LNC1170.3	SjLNCA001926-IBu	99.12	341	3	0	12	352	1	341	8.36e-176	614
LNC1170.4	SjLNCA001923-IBu	98.75	320	4	0	705	1024	35	354	5.51e-162	569
LNC1172.1	SjLNCS005530-IBu	98.42	443	7	0	11527	11969	1390	948	0	780
LNC1172.2	SjLNCS005530-IBu	98.42	443	7	0	5124	5566	1390	948	0	780
LNC1174.1	SjLINC001851-IBu	98.951	1334	14	0	6623	7956	1	1334	0	2386
LNC1174.2	SjLINC001852-IBu	98.728	1022	13	0	4807	5828	462	1483	0	1816
LNC1174.3	SjLINC001850-IBu	99.764	1271	3	0	11	1281	1	1271	0	2331
LNC1174.4	SjLINC001850-IBu	99.63	810	3	0	1350	2159	462	1271	0	1480
LNC1174.5	SjLINC001852-IBu	98.958	1152	12	0	11	1162	1	1152	0	2061
LNC1174.6	SjLINC001850-IBu	99.63	810	3	0	1310	2119	462	1271	0	1480
LNC1174.7	SjLINC001850-IBu	99.63	810	3	0	1310	2119	462	1271	0	1480
LNC1174.8	SjLINC001850-IBu	99.16	476	2	2	11	486	1	474	0	856
LNC1176.1	SjLNCA001793-IBu	98.131	321	6	0	164	484	4870	4550	1.81e-159	560
LNC1177.1	SjLINC025205-IBu	99.418	1031	6	0	1	1031	20	1050	0	1871
LNC1177.2	SjLINC025205-IBu	99.419	1033	6	0	1	1033	20	1052	0	1875
LNC1177.3	SjLINC025205-IBu	99.293	1132	8	0	1	1132	20	1151	0	2047
LNC1179.1	SjLNCA025258-IBu	98.53	2177	31	1	1	2177	105	2280	0	3842
LNC1179.2	SjLNCA025258-IBu	98.68	2424	31	1	1	2424	105	2527	0	4298
LNC1179.3	SjLNCA025259-IBu	99.469	942	5	0	414	1355	473	1414	0	1712
LNC1179.4	SjLNCA025258-IBu	98.55	2207	31	1	1	2207	105	2310	0	3897
LNC1179.5	SjLNCA025261-IBu	98.633	2268	30	1	1	2268	105	2371	0	4015
LNC1179.6	SjLNCA025261-IBu	98.566	2162	30	1	1	2162	105	2265	0	3819
LNC1180.1	SjLNCA025229-IBu	100	151	0	0	1	151	1590	1740	2.91e-75	279
LNC1183.1	SjLNCA024015-IBu	86.607	112	15	0	3013	3124	4071	4182	3.33e-27	124
LNC1185.1	SjLNCA045766-IBu	77.901	905	174	24	1316	2211	2171	1284	1.04e-152	540
LNC1186.1	SjLNCA057851-IBu	99.522	209	1	0	55	263	1	209	1.22e-105	381
LNC1186.2	SjLNCA057851-IBu	99.627	2412	7	2	358	2768	313	2723	0	4403
LNC1188.1	SjLNCA022055-IBu	95.089	224	11	0	1101	1324	1395	1618	8.39e-97	353
LNC1188.2	SjLNCA022055-IBu	94.118	221	13	0	1246	1466	1398	1618	9.31e-92	337
LNC1188.3	SjLNCA022055-IBu	95.089	224	11	0	120	343	1395	1618	2.52e-97	353
LNC1191.1	SjLNCA013182-IBu	95	40	2	0	181	220	7859	7820	3.65e-10	63.9
LNC1192.1	SjLINC049142-IBu	100	399	0	0	20	418	399	1	0	737
LNC1193.1	SjLINC049141-IBu	98.842	259	2	1	367	624	1	259	4.81e-129	460
LNC1194.1	SjLNCA044257-IBu	96.839	791	25	0	19	809	12087	12877	0	1323
LNC1196.1	SjLNCA024122-IBu	90.402	323	30	1	57	378	2025	2347	1.6e-118	424
LNC1197.1	SjLINC048856-IBu	99.077	758	7	0	26	783	1	758	0	1362
LNC1198.1	SjLNCA049012-IBu	98.454	194	3	0	217	410	317	510	5.03e-94	342
LNC1201.1	SjLNCS048935-IBu	100	436	0	0	367	802	297	732	0	806
LNC1202.1	SjLNCS003151-IBu	96.296	216	8	0	37	252	2516	2301	4.88e-98	355
LNC1202.2	SjLNCS003151-IBu	96.33	218	8	0	15	232	2518	2301	3.51e-99	359
LNC1205.1	SjLNCA044963-IBu	80.328	183	27	6	381	556	217	37	1.32e-29	130
LNC1205.2	SjLNCA044963-IBu	80.328	183	27	6	217	392	217	37	1.08e-29	130
LNC1205.3	SjLNCA044963-IBu	80.328	183	27	6	242	417	217	37	1.12e-29	130
LNC1207.1	SjLNCA049157-IBu	99.394	165	1	0	1479	1643	1	165	1.41e-80	300
LNC1207.2	SjLNCA049157-IBu	98.98	392	4	0	1451	1842	1	392	0	702
LNC1207.3	SjLNCA049157-IBu	98.696	230	3	0	633	862	163	392	1.06e-113	409
LNC1209.1	SjLNCA054335-IBu	99.546	441	1	1	1	441	1170	1609	0	802
LNC1213.1	SjLNCA054592-IBu	100	265	0	0	1	265	5472	5736	2.09e-138	490
LNC1214.1	SjLNCA053841-IBu	98.049	410	6	2	1	408	1270	861	0	712
LNC1215.1	SjLNCA054613-IBu	100	44	0	0	1	44	10525	10568	7.92e-16	82.4
LNC1216.1	SjLINC054497-IBu	99.78	1818	3	1	470	2287	94	1910	0	3334
LNC1216.2	SjLINC054497-IBu	99.788	471	1	0	470	940	101	571	0	865
LNC1217.1	SjLNCS030910-IBu	96.721	244	8	0	276	519	555	312	2.25e-113	407
LNC1217.2	SjLNCS030910-IBu	96.721	244	8	0	307	550	555	312	2.39e-113	407
LNC1218.1	SjLINC054482-IBu	100	478	0	0	1	478	172	649	0	883
LNC1218.2	SjLINC054486-IBu	100	376	0	0	1	376	172	547	0	695
LNC1219.1	SjLINC014352-IBu	95.044	565	28	0	621	1185	565	1	0	889
LNC1220.1	SjLINC027783-IBu	97.549	204	5	0	1	204	1248	1045	1.74e-96	350
LNC1222.1	SjLNCA014392-IBu	100	118	0	0	124	241	2007	2124	4.99e-57	219
LNC1223.1	SjLINC014391-IBu	100	223	0	0	551	773	237	459	1.23e-114	412
LNC1223.2	SjLINC014391-IBu	99.782	459	1	0	355	813	1	459	0	843
LNC1224.1	SjLINC014381-IBu	99.86	2150	3	0	7	2156	1	2150	0	3954
LNC1225.1	SjLINC014473-IBu	99.936	4708	2	1	145	4851	9638	4931	0	8676
LNC1225.2	SjLINC014473-IBu	99.887	1767	0	2	80	1845	8807	7042	0	3251
LNC1225.3	SjLINC014473-IBu	99.914	2320	0	2	295	2613	8809	6491	0	4272
LNC1225.4	SjLINC014473-IBu	99.957	2308	0	1	55	2361	8806	6499	0	4255
LNC1226.1	SjLINC014473-IBu	100	509	0	0	1	509	8442	8950	0	941
LNC1227.1	SjLINC014473-IBu	99.89	912	1	0	145	1056	9638	8727	0	1679
LNC1229.1	SjLINC014432-IBu	99.94	1664	1	0	131	1794	1	1664	0	3068
LNC1229.2	SjLINC014432-IBu	99.839	2488	4	0	131	2618	1	2488	0	4573
LNC1230.1	SjLNCS029119-IBu	98.913	276	3	0	1	276	340	615	8.58e-140	494
LNC1231.1	SjLNCS012426-IBu	89.011	546	56	4	69	612	1768	2311	0	673
LNC1233.1	SjLINC001247-IBu	100	549	0	0	2296	2844	1	549	0	1014
LNC1234.1	SjLNCA001246-IBu	100	549	0	0	1	549	883	1431	0	1014
LNC1236.1	SjLINC050471-IBu	89.313	917	93	3	2	914	2	917	0	1146
LNC1237.1	SjLNCA032223-IBu	98.942	945	3	1	1	938	2063	3007	0	1683
LNC1237.2	SjLNCA032223-IBu	99.287	421	3	0	274	694	2587	3007	0	761
LNC1238.1	SjLNCA038997-IBu	92.545	389	19	10	2	390	1694	2072	2.71e-156	549
LNC1239.1	SjLNCS024761-IBu	99.451	182	1	0	36	217	666	485	8e-91	331
LNC1240.1	SjLINC026632-IBu	98.214	392	5	2	166	556	32	422	0	684
LNC1241.1	SjLNCA026828-IBu	96.981	795	11	5	1	793	147	930	0	1323
LNC1241.2	SjLINC026532-IBu	95.535	739	27	3	1	734	81	818	0	1177
LNC1241.3	SjLINC026532-IBu	94.993	739	27	3	1	730	81	818	0	1151
LNC1241.4	SjLINC034417-IBu	95.349	688	26	5	76	763	320	1001	0	1088
LNC1241.5	SjLINC026535-IBu	95.979	746	27	2	1	744	107	851	0	1208
LNC1241.6	SjLINC034419-IBu	94.785	767	33	6	1	765	208	969	0	1188
LNC1241.7	SjLINC026532-IBu	95.739	704	27	2	1	702	116	818	0	1131
LNC1242.1	SjLINC019915-IBu	95.19	395	18	1	1	395	44	437	2.87e-178	623
LNC1243.1	SjLINC060354-IBu	100	82	0	0	1274	1355	84	3	6.58e-36	152
LNC1245.1	SjLINC020557-IBu	83.716	479	71	5	1158	1632	922	447	1.55e-124	446
LNC1245.2	SjLINC020557-IBu	83.716	479	71	5	939	1413	922	447	1.34e-124	446
LNC1245.3	SjLINC057640-IBu	79.18	610	121	5	978	1582	1554	2162	4.66e-116	418
LNC1245.4	SjLINC011209-IBu	80.762	551	102	3	277	824	24	573	3.37e-119	427
LNC1246.1	SjLINC011209-IBu	81.707	246	27	6	26	253	573	328	4.16e-48	189
LNC1246.2	SjLINC020557-IBu	84.198	424	60	4	125	544	835	415	1.28e-112	405
LNC1247.1	SjLNCA004607-IBu	100	347	0	0	1	347	414	760	0	641
LNC1248.1	SjLNCA025060-IBu	76.853	985	173	35	110	1063	3166	4126	1.68e-142	505
LNC1250.1	SjLNCS054558-IBu	98.577	281	4	0	1	281	223	503	7.13e-141	497
LNC1251.1	SjLNCA004350-IBu	99.386	6347	36	3	151	6495	7407	1062	0	11502
LNC1251.2	SjLNCA004350-IBu	99.386	6347	36	3	152	6496	7407	1062	0	11502
LNC1252.1	SjLNCA004350-IBu	99.028	1749	10	3	1	1748	916	2658	0	3129
LNC1252.2	SjLNCA004352-IBu	99.186	614	0	2	1	609	916	1529	0	1101
LNC1253.2	SjLNCS010757-IBu	80.87	345	46	12	4208	4536	674	1014	3.09e-66	254
LNC1254.1	SjLNCA012519-IBu	96.657	359	10	1	127	483	676	318	4.26e-170	595
LNC1254.2	SjLNCA031937-IBu	95.686	255	10	1	12	266	581	328	4.8e-114	409
LNC1254.3	SjLNCA012519-IBu	96.111	360	11	2	84	441	676	318	8.4e-167	584
LNC1255.1	SjLNCA004277-IBu	99.773	440	1	0	1	440	11	450	0	808
LNC1257.1	SjLNCA010031-IBu	97.77	269	6	0	220	488	558	290	1.24e-130	464
LNC1259.1	SjLINC011901-IBu	98.915	737	4	1	1	737	11	743	0	1314
LNC1259.2	SjLINC011901-IBu	99.454	733	4	0	1	733	11	743	0	1332
LNC1261.1	SjLNCA057763-IBu	96.618	207	7	0	204	410	325	119	1.4e-94	344
LNC1262.1	SjLINC048286-IBu	99.802	506	0	1	1	506	1970	2474	0	928
LNC1263.1	SjLNCA048312-IBu	99.511	409	2	0	2282	2690	409	1	0	745
LNC1266.1	SjLNCA048396-IBu	99.516	620	3	0	2344	2963	806	187	0	1129
LNC1267.1	SjLNCS012426-IBu	97.5	840	15	4	84	922	1433	599	0	1430
LNC1267.2	SjLNCA031544-IBu	99.133	346	3	0	1	346	371	716	2.46e-178	623
LNC1269.1	SjLINC048432-IBu	99.559	454	2	0	269	722	232	685	0	828
LNC1270.1	SjLNCA044257-IBu	86.15	917	119	8	1459	2370	9443	10356	0	983
LNC1271.1	SjLNCA054613-IBu	91.667	168	12	1	109	274	1234	1067	2.35e-60	231
LNC1272.1	SjLNCA048832-IBu	100	287	0	0	1	287	1409	1695	6.9e-151	531
LNC1273.1	SjLNCA023233-IBu	83.607	183	29	1	1135	1316	1921	1739	2.17e-41	171
LNC1273.2	SjLNCA023233-IBu	83.607	183	29	1	1145	1326	1921	1739	2.17e-41	171
LNC1273.3	SjLNCA023233-IBu	83.607	183	29	1	1113	1294	1921	1739	2.15e-41	171
LNC1273.4	SjLNCA023233-IBu	83.607	183	29	1	1093	1274	1921	1739	2.14e-41	171
LNC1275.1	SjLINC058205-IBu	99.32	441	3	0	1	441	475	915	0	798
LNC1276.1	SjLINC058001-IBu	100	358	0	0	1	358	124	481	0	662
LNC1277.1	SjLNCS005530-IBu	98.095	630	12	0	285	914	953	1582	0	1098
LNC1281.1	SjLINC013798-IBu	100	80	0	0	3	82	1	80	8.67e-36	148
LNC1281.2	SjLINC055176-IBu	89.189	222	24	0	2688	2909	558	779	1.24e-73	278
LNC1282.1	SjLINC055176-IBu	88.679	159	18	0	1	159	737	579	8.63e-50	195
LNC1283.1	SjLINC013801-IBu	99.139	813	3	3	3	812	1	812	0	1459
LNC1283.2	SjLINC013791-IBu	98.783	493	6	0	1847	2339	493	1	0	878
LNC1284.1	SjLINC013805-IBu	99.065	535	4	1	3798	4331	77	611	0	959
LNC1285.1	SjLINC013792-IBu	100	707	0	0	3856	4562	707	1	0	1306
LNC1287.1	SjLINC044110-IBu	98.544	206	1	2	1	205	121	325	1.86e-100	363
LNC1288.1	SjLINC023628-IBu	86.851	289	20	6	130	400	2293	2581	1.82e-83	307
LNC1290.1	SjLINC013864-IBu	99.755	408	1	0	253	660	297	704	0	749
LNC1292.1	SjLNCS015490-IBu	97.143	105	3	0	2066	2170	142	38	1.82e-43	178
LNC1295.1	SjLINC013892-IBu	99.831	2963	5	0	20	2982	1	2963	0	5445
LNC1295.2	SjLINC013896-IBu	99.831	2966	5	0	14	2979	1	2966	0	5450
LNC1295.3	SjLINC013898-IBu	99.589	487	2	0	132	618	2440	2926	0	889
LNC1295.4	SjLINC013894-IBu	99.811	2646	5	0	318	2963	306	2951	0	4859
LNC1297.1	SjLINC013874-IBu	99.577	710	2	1	17	726	1	709	0	1293
LNC1297.2	SjLINC013872-IBu	99.543	438	2	0	1	438	105	542	0	798
LNC1298.1	SjLINC013874-IBu	99.572	467	2	0	27	493	1241	775	0	852
LNC1299.1	SjLINC013875-IBu	99.662	296	1	0	18	313	1	296	3.46e-154	542
LNC1300.1	SjLINC013879-IBu	98.993	695	7	0	1	695	10	704	0	1245
LNC1301.1	SjLNCA014114-IBu	100	141	0	0	1	141	4177	4317	8.69e-70	261
LNC1304.1	SjLINC014123-IBu	100	106	0	0	1	106	1762	1867	1.5e-49	196
LNC1304.2	SjLINC014123-IBu	100	626	0	0	620	1245	2305	2930	0	1157
LNC1304.3	SjLINC014123-IBu	100	626	0	0	621	1246	2305	2930	0	1157
LNC1304.4	SjLINC014123-IBu	93.75	464	1	1	1	464	1762	2197	0	671
LNC1304.5	SjLINC014123-IBu	88.949	552	38	19	1	537	1762	2305	0	660
LNC1305.1	SjLINC058167-IBu	89.984	629	57	6	1	628	5828	6451	0	808
LNC1307.1	SjLNCA052948-IBu	97.258	547	10	3	429	971	513	1058	0	922
LNC1308.1	SjLNCA027877-IBu	93.353	331	8	7	1	317	403	733	1.01e-134	477
LNC1309.1	SjLNCA014290-IBu	100	230	0	0	79	308	928	1157	3.58e-119	425
LNC1309.2	SjLNCA014290-IBu	99.31	290	2	0	1	290	639	928	5.44e-149	525
LNC1309.3	SjLNCA014290-IBu	99.523	419	2	0	1	419	739	1157	0	763
LNC1309.4	SjLNCA014290-IBu	98.742	159	2	0	1	159	769	927	3.53e-76	283
LNC1310.1	SjLNCA031544-IBu	91.435	467	14	10	372	812	250	716	1.74e-176	617
LNC1311.1	SjLNCS041156-IBu	97.99	398	8	0	1022	1419	96	493	0	691
LNC1314.1	SjLNCA059458-IBu	97.611	293	7	0	267	559	250	542	8.81e-142	503
LNC1315.1	SjLINC037182-IBu	95.796	666	26	2	90	754	737	73	0	1074
LNC1316.1	SjLNCS036738-IBu	88.35	309	36	0	5532	5840	68	376	1.19e-101	372
LNC1316.2	SjLNCS036738-IBu	88.35	309	36	0	5333	5641	68	376	1.16e-101	372
LNC1317.1	SjLINC060342-IBu	92.593	108	8	0	150	257	149	42	4.26e-38	156
LNC1319.1	SjLINC014211-IBu	99.44	1251	6	1	929	2178	90	1340	0	2270
LNC1322.1	SjLNCS010757-IBu	82.373	590	85	14	3238	3813	1263	679	4.49e-139	496
LNC1324.1	SjLINC014271-IBu	100	293	0	0	5322	5614	217	509	9.97e-153	542
LNC1326.1	SjLNCA019430-IBu	85.047	321	43	4	200	520	4850	5165	1.15e-87	322
LNC1327.1	SjLNCA014561-IBu	99.27	548	4	0	95	642	726	1273	0	990
LNC1328.1	SjLNCA004953-IBu	97.778	45	0	1	395	439	3169	3212	1.59e-13	76.8
LNC1329.1	SjLNCA014572-IBu	100	219	0	0	1	219	272	490	3.22e-113	405
LNC1336.1	SjLNCA036785-IBu	99.01	202	1	1	44	245	97	297	1.23e-99	361
LNC1336.2	SjLNCA036785-IBu	100	448	0	0	1	448	11	458	0	828
LNC1336.3	SjLNCA036785-IBu	100	218	0	0	105	322	171	388	1.76e-112	403
LNC1338.1	SjLINC036939-IBu	97.862	795	17	0	83	877	1	795	0	1375
LNC1342.1	SjLNCA059854-IBu	84.667	150	22	1	106	255	4777	4629	1.03e-35	148
LNC1343.1	SjLNCA032728-IBu	90.8	250	15	4	164	410	505	261	1.41e-89	327
LNC1344.1	SjLNCA049799-IBu	99.723	361	1	0	270	630	949	1309	0	662
LNC1344.2	SjLNCA049799-IBu	100	423	0	0	366	788	693	1115	0	782
LNC1344.3	SjLNCA049799-IBu	100	423	0	0	1	423	319	741	0	782
LNC1345.1	SjLINC059255-IBu	89.865	444	43	1	2460	2901	5104	4661	1.67e-161	569
LNC1345.2	SjLNCA022055-IBu	97.222	108	3	0	1923	2030	1621	1514	1.67e-45	183
LNC1349.1	SjLINC049745-IBu	99.842	631	0	1	3387	4017	190	819	0	1158
LNC1349.2	SjLINC049745-IBu	99.878	820	0	1	390	1209	1	819	0	1507
LNC1349.3	SjLINC049744-IBu	99.888	893	0	1	390	1282	1	892	0	1642
LNC1349.4	SjLINC049745-IBu	99.842	631	0	1	2171	2801	190	819	0	1158
LNC1350.1	SjLINC049744-IBu	100	262	0	0	553	814	262	1	7.27e-136	484
LNC1350.2	SjLINC049708-IBu	100	274	0	0	3984	4257	317	44	2.95e-142	507
LNC1350.3	SjLINC049708-IBu	100	274	0	0	1747	2020	317	44	1.96e-142	507
LNC1350.4	SjLINC049708-IBu	100	274	0	0	1668	1941	317	44	1.94e-142	507
LNC1350.5	SjLINC049708-IBu	100	274	0	0	1568	1841	317	44	1.89e-142	507
LNC1351.1	SjLINC049890-IBu	100	692	0	0	1	692	79	770	0	1279
LNC1352.1	SjLINC047546-IBu	78.173	197	37	6	3441	3633	2347	2541	2.39e-26	121
LNC1352.2	SjLINC047546-IBu	78.173	197	37	6	3327	3519	2347	2541	2.31e-26	121
LNC1353.1	SjLINC049740-IBu	100	1983	0	0	1	1983	139	2121	0	3663
LNC1353.2	SjLINC049740-IBu	100	407	0	0	1	407	139	545	0	752
LNC1354.1	SjLINC019607-IBu	96.875	96	3	0	52	147	1450	1355	1.64e-39	161
LNC1356.1	SjLNCA038183-IBu	80.838	334	53	8	511	841	3194	3519	1.85e-66	252
LNC1357.1	SjLNCA042620-IBu	96.875	224	7	0	231	454	1164	941	5.53e-104	375
LNC1362.1	SjLINC021975-IBu	96.248	693	24	2	23	714	2462	3153	0	1134
LNC1363.1	SjLINC050235-IBu	91.463	164	10	1	132	291	823	660	4.74e-58	222
LNC1364.1	SjLNCA021855-IBu	98.94	283	3	0	1	283	1440	1722	1.13e-143	507
LNC1365.1	SjLINC021892-IBu	100	328	0	0	548	875	311	638	3.55e-173	606
LNC1366.1	SjLNCA021891-IBu	96.154	494	10	6	1	485	925	1418	0	798
LNC1366.2	SjLNCA021891-IBu	99.583	240	1	0	81	320	1179	1418	4.79e-123	438
LNC1367.1	SjLNCA021891-IBu	99.526	422	2	0	202	623	1923	1502	0	769
LNC1369.1	SjLNCA026828-IBu	91.827	624	30	2	1	611	78	693	0	850
LNC1369.2	SjLINC026534-IBu	95.792	499	20	1	2	500	121	618	0	804
LNC1370.1	SjLNCA012916-IBu	86.134	238	31	2	248	484	348	112	1.23e-67	255
LNC1371.1	SjLINC017747-IBu	80.172	116	23	0	564	679	132	17	8.93e-17	87.9
LNC1372.1	SjLNCA022260-IBu	96.521	1552	47	7	1	1548	76	1624	0	2560
LNC1372.2	SjLNCA022261-IBu	96.894	644	19	1	135	777	541	1184	0	1077
LNC1372.3	SjLNCA022260-IBu	100	135	0	0	1	135	76	210	4.88e-66	250
LNC1372.4	SjLNCA022262-IBu	97.74	354	8	0	1178	1531	92	445	4.86e-174	610
LNC1374.1	SjLINC043556-IBu	88.162	321	32	4	3	320	210	527	3.44e-104	377
LNC1375.1	SjLINC028216-IBu	97.751	489	11	0	987	1475	373	861	0	843
LNC1375.2	SjLINC028216-IBu	98.26	862	13	2	178	1038	1	861	0	1507
LNC1375.3	SjLINC028220-IBu	98.251	343	3	2	136	477	1547	1207	7.26e-170	597
LNC1375.4	SjLINC028220-IBu	96.961	1020	27	2	845	1860	1161	142	0	1709
LNC1375.5	SjLINC028220-IBu	99.038	208	0	1	136	343	1547	1342	1.05e-102	372
LNC1377.1	SjLNCA039930-IBu	98.49	596	6	2	1	595	601	8	0	1048
LNC1377.2	SjLNCA039930-IBu	98.49	596	6	2	1	595	601	8	0	1048
LNC1377.3	SjLNCA039930-IBu	98.49	596	6	2	1	595	601	8	0	1048
LNC1378.1	SjLNCA039930-IBu	99.686	318	1	0	1	318	1341	1658	3.34e-166	582
LNC1379.1	SjLINC023628-IBu	97.2	250	5	2	432	680	2460	2212	1.56e-117	422
LNC1380.1	SjLNCA028119-IBu	97.985	397	7	1	131	526	1	397	0	688
LNC1381.1	SjLNCS003582-IBu	96.629	890	28	1	1153	2040	2695	3584	0	1476
LNC1383.1	SjLNCS020309-IBu	92.857	252	17	1	1760	2011	559	809	5.81e-100	364
LNC1383.2	SjLNCS020309-IBu	92.857	252	17	1	1723	1974	559	809	5.71e-100	364
LNC1384.1	SjLINC028064-IBu	99.806	515	1	0	32	546	1	515	0	946
LNC1385.1	SjLNCA028059-IBu	98.977	782	8	0	1	782	338	1119	0	1400
LNC1386.1	SjLINC020777-IBu	97.159	352	8	2	1	351	1016	666	1.07e-169	593
LNC1388.1	SjLNCA028092-IBu	99.328	744	5	0	1	744	1376	2119	0	1347
LNC1389.1	SjLNCA056832-IBu	94.203	276	14	2	1	274	1005	1280	1.49e-117	420
LNC1390.1	SjLINC054133-IBu	98.168	546	8	2	658	1202	5	549	0	952
LNC1393.1	SjLNCA054178-IBu	94.595	74	3	1	723	795	1287	1360	8.55e-25	113
LNC1394.1	SjLNCA054178-IBu	98.788	825	9	1	1	824	2632	3456	0	1467
LNC1394.2	SjLNCA054178-IBu	97.601	667	9	2	1	666	2796	3456	0	1136
LNC1396.1	SjLNCS020309-IBu	95.455	66	2	1	235	299	745	810	2.22e-22	104
LNC1397.1	SjLINC028218-IBu	87.302	63	8	0	273	335	955	893	7.99e-13	73.1
LNC1398.1	SjLINC033895-IBu	92.857	42	1	2	1976	2015	19	60	9.88e-08	60.2
LNC1399.1	SjLNCA039930-IBu	99.002	601	4	1	3	603	602	4	0	1075
LNC1399.2	SjLNCA039930-IBu	99.002	601	4	1	3	603	602	4	0	1075
LNC1399.3	SjLNCA039930-IBu	99.002	601	4	1	3	603	602	4	0	1075
LNC1401.1	SjLINC056935-IBu	98.343	362	5	1	9	369	624	985	0	634
LNC1402.1	SjLINC056935-IBu	98.603	358	4	1	2	358	978	621	0	632
LNC1403.1	SjLINC056933-IBu	99.143	700	5	1	1	699	245	944	0	1258
LNC1404.1	SjLINC026413-IBu	98.513	2825	28	5	320	3132	1	2823	0	4972
LNC1404.2	SjLINC026415-IBu	98.87	531	5	1	9	538	1	531	0	946
LNC1404.3	SjLINC026387-IBu	98.297	2642	43	2	4986	7626	3229	589	0	4628
LNC1404.4	SjLINC026387-IBu	98.282	2328	38	2	547	2873	2915	589	0	4076
LNC1404.5	SjLINC026415-IBu	98.958	480	4	1	69	547	52	531	0	857
LNC1404.6	SjLINC026414-IBu	98.273	1216	20	1	2769	3984	1	1215	0	2128
LNC1404.7	SjLINC026415-IBu	98.956	479	4	1	90	567	52	530	0	856
LNC1404.8	SjLNCA011433-IBu	84.282	1107	140	18	1243	2335	5247	4161	0	1050
LNC1405.1	SjLNCA041624-IBu	75.071	706	141	24	219	903	256	947	3e-79	296
LNC1405.2	SjLNCA041624-IBu	75.071	706	141	24	160	844	256	947	2.94e-79	296
LNC1405.3	SjLNCA041624-IBu	75.071	706	141	24	157	841	256	947	2.93e-79	296
LNC1406.1	SjLNCS031243-IBu	98.233	283	5	0	1	283	1911	2193	3.96e-140	496
LNC1409.1	SjLNCA026326-IBu	99.038	312	3	0	12	323	1	312	9.89e-160	560
LNC1410.1	SjLNCA039930-IBu	98.66	597	5	2	1	596	602	8	0	1055
LNC1410.2	SjLNCA039930-IBu	98.66	597	5	2	1	596	602	8	0	1055
LNC1413.1	SjLNCA026293-IBu	97.143	385	11	0	4441	4825	448	64	0	651
LNC1416.1	SjLNCA026840-IBu	75.728	206	38	10	107	304	4	205	9.12e-19	93.5
LNC1416.2	SjLNCA026840-IBu	75.728	206	38	10	107	304	4	205	6.93e-19	93.5
LNC1418.1	SjLNCS048553-IBu	93.886	229	14	0	1	229	66	294	5.49e-95	346
LNC1419.1	SjLINC044641-IBu	93.781	402	15	4	125	526	405	14	4.54e-170	595
LNC1420.1	SjLINC056084-IBu	95.833	240	10	0	52	291	649	888	4.43e-108	388
LNC1421.1	SjLNCA059343-IBu	97.287	258	7	0	1	258	2822	2565	5e-123	438
LNC1422.1	SjLNCA023179-IBu	87.793	213	14	6	45	257	7129	7329	5.72e-63	239
LNC1425.1	SjLINC060799-IBu	97.059	136	4	0	5108	5243	2782	2647	7e-59	230
LNC1426.1	SjLNCA015536-IBu	84.475	438	61	4	315	750	9674	10106	1.62e-118	425
LNC1427.1	SjLNCA012097-IBu	97.866	328	5	1	1	326	567	894	3.89e-161	566
LNC1427.2	SjLNCA012098-IBu	100	121	0	0	110	230	735	855	2.48e-58	224
LNC1429.1	SjLINC050457-IBu	98.364	428	7	0	1	428	2855	2428	0	752
LNC1430.1	SjLNCS010712-IBu	94.764	573	15	1	1	558	322	894	0	878
LNC1431.1	SjLNCS036738-IBu	95.595	227	10	0	1	227	447	221	5.69e-101	364
LNC1432.1	SjLNCA059854-IBu	81.641	463	76	7	29	488	5417	4961	5.96e-104	375
LNC1433.1	SjLNCA034517-IBu	95.057	263	8	2	1	263	211	468	4.29e-114	409
LNC1436.1	SjLINC032104-IBu	89.888	267	26	1	763	1028	1	267	2.54e-93	342
LNC1436.2	SjLINC024509-IBu	85.328	259	31	7	1	255	100	355	3.87e-69	261
LNC1436.3	SjLINC032104-IBu	90.909	231	20	1	837	1066	37	267	3.02e-83	309
LNC1437.1	SjLNCA032031-IBu	96.042	1541	51	4	2548	4088	2	1532	0	2499
LNC1438.1	SjLNCA032032-IBu	97.207	358	9	1	1	358	161	517	5.03e-173	604
LNC1440.1	SjLNCS010757-IBu	81.453	523	84	9	161	676	1191	675	1.22e-115	416
LNC1440.2	SjLNCS010757-IBu	80.498	482	81	9	1	475	1150	675	6.83e-98	357
LNC1443.1	SjLINC032129-IBu	99.682	314	1	0	1	314	6	319	3.77e-164	575
LNC1443.2	SjLINC032127-IBu	99.667	300	1	0	1	300	6	305	1.98e-156	549
LNC1446.1	SjLINC037996-IBu	96.875	256	8	0	1	256	367	622	2.26e-120	429
LNC1447.1	SjLINC061137-IBu	95.323	2288	102	3	1870	4154	2119	4404	0	3627
LNC1447.2	SjLINC061137-IBu	95.323	2288	102	3	2059	4343	2119	4404	0	3627
LNC1447.3	SjLINC061137-IBu	95.323	2288	102	3	4811	7095	2119	4404	0	3627
LNC1447.4	SjLINC061137-IBu	95.323	2288	102	3	4144	6428	2119	4404	0	3627
LNC1447.5	SjLINC061135-IBu	96.921	2436	71	3	82	2515	191	2624	0	4080
LNC1448.1	SjLNCA026828-IBu	93.278	1458	82	5	2	1443	3279	4736	0	2135
LNC1449.1	SjLINC021977-IBu	89.423	728	61	13	1	724	730	15	0	904
LNC1450.1	SjLINC050409-IBu	97.333	225	6	0	37	261	125	349	1.82e-106	383
LNC1450.2	SjLINC050409-IBu	96.457	254	7	1	37	290	94	345	5.67e-117	418
LNC1451.1	SjLINC021977-IBu	87.5	504	40	12	1	485	514	15	1.52e-159	560
LNC1452.1	SjLINC013816-IBu	98.077	520	8	2	1	518	43	562	0	904
LNC1452.2	SjLINC013816-IBu	98.077	520	8	2	1	518	43	562	0	904
LNC1453.1	SjLNCA031544-IBu	98.712	466	6	0	174	639	572	107	0	828
LNC1454.1	SjLNCA018529-IBu	99.593	491	2	0	87	577	1	491	0	896
LNC1454.2	SjLNCA018529-IBu	100	235	0	0	55	289	1	235	8.97e-122	435
LNC1454.3	SjLNCA018529-IBu	100	233	0	0	1	233	10	242	1.15e-120	431
LNC1455.1	SjLNCA026828-IBu	94.033	1458	83	3	2	1455	3279	4736	0	2207
LNC1455.2	SjLNCA026828-IBu	93.869	995	56	4	292	1281	3742	4736	0	1495
LNC1456.1	SjLNCA041411-IBu	100	1053	0	0	1	1053	11	1063	0	1945
LNC1456.2	SjLNCA041410-IBu	99.726	1094	3	0	14	1107	2	1095	0	2004
LNC1457.1	SjLNCA032640-IBu	98.337	481	8	0	1	481	2155	2635	0	845
LNC1458.1	SjLINC032650-IBu	99.548	442	2	0	6	447	2	443	0	806
LNC1459.1	SjLNCS020309-IBu	98.214	112	2	0	24	135	694	805	2.13e-50	196
LNC1460.1	SjLNCA001793-IBu	96.701	788	26	0	1644	2431	4870	4083	0	1312
LNC1461.1	SjLNCA021319-IBu	92.419	620	47	0	3	622	1637	1018	0	885
LNC1461.2	SjLNCA042620-IBu	91.149	531	44	3	602	1130	9579	10108	0	717
LNC1461.3	SjLNCA042620-IBu	89.492	295	31	0	490	784	9579	9873	3.5e-103	374
LNC1461.4	SjLNCA042620-IBu	88.929	280	31	0	645	924	9579	9858	9.04e-95	346
LNC1461.5	SjLNCA032264-IBu	89.437	142	12	3	414	554	2048	1909	1.5e-43	176
LNC1463.1	SjLNCA057763-IBu	86.179	369	26	9	95	438	381	13	5.32e-104	375
LNC1464.1	SjLNCA011247-IBu	100	924	0	0	1	924	182	1105	0	1707
LNC1465.1	SjLNCA011433-IBu	95.709	536	19	3	37	572	4744	5275	0	859
LNC1466.1	SjLINC011067-IBu	100	411	0	0	27	437	301	711	0	760
LNC1467.1	SjLINC011073-IBu	100	619	0	0	315	933	1	619	0	1144
LNC1467.2	SjLINC011075-IBu	100	681	0	0	7	687	1	681	0	1258
LNC1467.3	SjLINC011074-IBu	100	570	0	0	1	570	2	571	0	1053
LNC1467.4	SjLINC011076-IBu	99.828	583	1	0	288	870	1	583	0	1072
LNC1467.5	SjLINC011078-IBu	100	461	0	0	1	461	173	633	0	852
LNC1469.1	SjLINC053257-IBu	84.211	57	9	0	436	492	930	874	3.25e-07	56.5
LNC1470.1	SjLNCS003582-IBu	97.13	453	12	1	1	452	2789	3241	0	763
LNC1471.1	SjLNCA031544-IBu	98.634	366	5	0	1	366	708	343	0	649
LNC1473.1	SjLNCA001793-IBu	92.533	1058	72	2	1252	2302	2003	946	0	1509
LNC1474.1	SjLINC011130-IBu	100	320	0	0	151	470	2378	2697	5.51e-169	592
LNC1476.1	SjLINC009574-IBu	100	57	0	0	1	57	1161	1105	9.54e-23	106
LNC1477.1	SjLNCS024565-IBu	84.967	153	21	2	61	211	357	205	1.41e-37	154
LNC1478.1	SjLINC059255-IBu	91.667	504	42	0	1	504	4665	5168	0	699
LNC1479.1	SjLNCA003226-IBu	91.278	493	29	2	174	665	7808	7329	0	660
LNC1480.1	SjLNCA003226-IBu	100	78	0	0	347	424	7697	7620	2.8e-34	145
LNC1481.1	SjLNCA011335-IBu	98.113	265	5	0	44	308	54	318	2.77e-130	462
LNC1482.1	SjLINC011209-IBu	100	253	0	0	2	254	317	569	4.75e-132	468
LNC1483.1	SjLINC011256-IBu	99.636	275	1	0	490	764	275	1	7.66e-142	503
LNC1483.2	SjLNCA011212-IBu	99.535	430	2	0	124	553	1	430	0	784
LNC1483.3	SjLNCA011212-IBu	99.667	300	1	0	28	327	265	564	4.25e-156	549
LNC1483.4	SjLINC011256-IBu	100	131	0	0	176	306	215	85	3.84e-64	243
LNC1484.1	SjLNCA011184-IBu	100	1586	0	0	102	1687	598	2183	0	2929
LNC1485.1	SjLINC011156-IBu	99.048	735	6	1	2058	2791	735	1	0	1317
LNC1487.1	SjLNCA007092-IBu	100	139	0	0	3482	3620	1	139	1.84e-67	257
LNC1488.1	SjLINC052317-IBu	95.56	473	20	1	456	927	548	76	0	756
LNC1489.1	SjLINC052317-IBu	97.527	364	9	0	1	364	655	1018	1.41e-178	623
LNC1490.1	SjLINC056932-IBu	87.385	325	29	9	61	378	525	206	5.82e-100	363
LNC1491.1	SjLINC059255-IBu	93.888	409	25	0	1	409	4760	5168	8.2e-177	617
LNC1491.2	SjLINC059255-IBu	95.641	390	17	0	49	438	4779	5168	1.46e-179	627
LNC1493.1	SjLNCA057851-IBu	100	36	0	0	1744	1779	755	720	1.78e-10	67.6
LNC1494.1	SjLNCA010250-IBu	100	38	0	0	2777	2814	3919	3956	2.05e-11	71.3
LNC1495.1	SjLINC042709-IBu	96.615	325	11	0	1773	2097	1174	850	1.46e-152	540
LNC1495.7	SjLINC042709-IBu	96.615	325	11	0	1773	2097	1174	850	1.44e-152	540
LNC1496.1	SjLNCA005569-IBu	99.002	401	3	1	404	804	433	34	0	717
LNC1497.1	SjLINC005397-IBu	98.945	379	3	1	38	416	1	378	0	676
LNC1498.1	SjLNCA005410-IBu	99.107	672	6	0	2374	3045	1	672	0	1208
LNC1498.2	SjLNCA005410-IBu	99.453	1096	6	0	1016	2111	1	1096	0	1991
LNC1498.3	SjLNCA005410-IBu	98.865	881	6	1	4	884	1	877	0	1568
LNC1500.1	SjLNCA028056-IBu	89.404	302	25	6	10	307	2790	2492	1.31e-103	374
LNC1501.1	SjLINC005351-IBu	96.308	325	12	0	54	378	1	325	7.1e-152	534
LNC1501.2	SjLINC005350-IBu	97.452	314	8	0	54	367	1	314	1.92e-152	536
LNC1502.1	SjLNCA005369-IBu	99.706	340	1	0	25	364	112	451	1.97e-178	623
LNC1504.1	SjLNCA005402-IBu	100	171	0	0	1	171	3318	3488	1.48e-86	316
LNC1506.1	SjLINC005258-IBu	96.97	1089	30	3	282	1369	193	1279	0	1825
LNC1506.2	SjLINC005258-IBu	96.97	1089	30	3	282	1369	193	1279	0	1825
LNC1506.3	SjLINC005257-IBu	98.018	656	12	1	1	656	42	696	0	1138
LNC1507.1	SjLINC023628-IBu	95.937	443	17	1	86	527	2651	2209	0	717
LNC1507.2	SjLINC023628-IBu	95.937	443	17	1	86	527	2651	2209	0	717
LNC1507.3	SjLINC023628-IBu	96.163	443	16	1	79	520	2651	2209	0	723
LNC1507.4	SjLINC023628-IBu	96.163	443	16	1	79	520	2651	2209	0	723
LNC1508.1	SjLINC023628-IBu	95.711	443	18	1	11	452	2651	2209	0	712
LNC1508.2	SjLINC023628-IBu	95.711	443	18	1	303	744	2651	2209	0	712
LNC1508.3	SjLINC023628-IBu	95.711	443	18	1	197	638	2651	2209	0	712
LNC1508.4	SjLINC023628-IBu	96.037	328	12	1	21	347	2536	2209	2.48e-151	532
LNC1509.1	SjLINC005191-IBu	96.073	382	8	4	1	379	16	393	2.47e-176	616
LNC1510.1	SjLNCA005183-IBu	99.15	353	1	2	348	700	281	631	0	634
LNC1511.1	SjLINC026532-IBu	96.239	452	16	1	1	452	96	546	0	739
LNC1511.2	SjLINC037408-IBu	97.25	400	11	0	1	400	217	616	0	678
LNC1512.1	SjLINC010886-IBu	100	28	0	0	1	28	152	179	9.06e-07	52.8
LNC1513.1	SjLINC033692-IBu	99.696	329	1	0	133	461	444	772	2.37e-172	603
LNC1513.2	SjLINC033693-IBu	100	326	0	0	83	408	163	488	2.08e-172	603
LNC1513.3	SjLINC033688-IBu	99.66	589	2	0	1	589	147	735	0	1077
LNC1513.4	SjLINC033688-IBu	99.273	275	2	0	1	275	147	421	1.41e-140	497
LNC1514.1	SjLNCA029804-IBu	86.196	326	27	8	1557	1864	9423	9748	3.79e-91	337
LNC1516.1	SjLNCA029127-IBu	98.986	296	2	1	5	299	410	115	2.58e-150	529
LNC1517.1	SjLNCA029127-IBu	98.986	296	2	1	3	297	115	410	2.59e-150	529
[truncated: 4,181 more rows]

## Sheet: eval_1e-5
qseqid	sseqid	pident	length	mismatch	gapopen	qstart	qend	sstart	send	evalue	bitscore
[truncated: 5,853 more rows]
